# Supplementary material for: Genomic insights into a clade-specific Candida tropicalis lineage with resistance to azoles and immune evasion traits
Source: mBio. 2026 Mar 11;17(4):e00235-26. doi: 10.1128/mbio.00235-26 (PMC13059750; doi:10.1128/mbio.00235-26)
Supplement: Table S1 — Information summary of 1,630 Candida tropicalis isolates used for MLST analysis in this study. [file mbio.00235-26-s0002.xlsx]

## Sheet: Sheet1
		Table S1: Information summary of 1,630 Candida tropicalis isolates used for MLST analysis in this study.
	*DSTs assigned in the present study.
S.No	Isolate ID	Second ID of isolates	Country	Continent	Hospital	Source	Collection_dates	ICL1	MDR1	SAPT2	SAPT4	XYR1	ZWF1a	DST	FLU Profile	VRC Profile	ITC Profile	MLST Clade	MLST Clonal Complex (CC)	Reference publication	Submitted by
1	192/P/21		India	Asia	S	Urine	2015	1	2	3	3	57	1	32	Susceptible				CC1	Present study	University of Delhi
2	201/P/21		India	Asia	S	Urine	2015	9	7	3	10	43	1	335	Susceptible				CC1	Present study	University of Delhi
3	1836/P/16		India	Asia	B	Blood	2015	1	7	3	7	92	7	422	Susceptible				CC1	Present study	University of Delhi
4	1179/P/17		India	Asia	B	Urine	2017	16	7	3	7	92	1	485	Susceptible				CC1	Present study	University of Delhi
5	1435/P/17		India	Asia	H	Blood	2017	10	7	3	8	92	10	60	Resistant	Susceptible	Susceptible	4	CC1	Present study	University of Delhi
6	256/P/21		India	Asia	S	Urine	2016	1	50	3	10	50	1	515	Susceptible				CC1	Present study	University of Delhi
7	257/P/21		India	Asia	S	Urine	2016	1	50	3	10	50	1	515	Susceptible				CC1	Present study	University of Delhi
8	2272/P/16		India	Asia	B	Urine	2016	1	7	3	121	92	1	535	Susceptible				CC1	Present study	University of Delhi
9	606/P/20		India	Asia	H	Urine	2016	1	152	3	3	92	1	535	Susceptible				CC1	Present study	University of Delhi
10	102/P/21		India	Asia	H	Blood	2016	1	152	3	3	85	1	535	Susceptible				CC1	Present study	University of Delhi
11	1182/P/17		India	Asia	B	Pus	2017	1	7	3	14	16	1	535	Susceptible				CC1	Present study	University of Delhi
12	977/P/17		India	Asia	G	Blood	2017	1	7	3	52	180	7	536	Resistant	Susceptible	Resistant	4	CC1	Present study	University of Delhi
13	1449/P/15		India	Asia	E	Blood	2017	1	7	22	52	92	48	538	Resistant	Resistant	Resistant	4	CC1	Present study	University of Delhi
14	2168/P/16		India	Asia	C	Blood	2016	1	7	22	52	180	2	538	Resistant	Resistant	Susceptible	4	CC1	Present study	University of Delhi
15	2192/P/16		India	Asia	A	Urine	2016	1	7	22	52	92	2	538	Resistant	Susceptible	Susceptible	4	CC1	Present study	University of Delhi
16	1166/P/17		India	Asia	A	Urine	2016	9	7	22	52	92	2	538	Resistant	Resistant	Resistant	4	CC1	Present study	University of Delhi
17	2223/P/16		India	Asia	B	Blood	2017	1	7	22	52	92	7	538	Resistant	Resistant	Susceptible	4	CC1	Present study	University of Delhi
18	1302/P/16		India	Asia	A	Urine	2017	1	7	22	52	92	48	538	Resistant	Resistant	Susceptible	4	CC1	Present study	University of Delhi
19	829/P/21		India	Asia	A	Sputum	2017	1	7	22	52	92	48	538	Resistant	Resistant	Susceptible	4	CC1	Present study	University of Delhi
20	311/P/20		India	Asia	E	Blood	2017	1	7	22	52	92	48	538	Resistant	Susceptible	Resistant	4	CC1	Present study	University of Delhi
21	2176/P/16		India	Asia	A	Urine	2016	1	7	22	52	180	7	539	Resistant	Resistant	Resistant	4	CC1	Present study	University of Delhi
22	1374/P/17		India	Asia	A	Tracheal Tube Secretion	2017	1	7	22	52	4	7	539	Resistant	Resistant	Resistant	4	CC1	Present study	University of Delhi
23	1375/P/17		India	Asia	A	Sputum	2019	1	7	22	52	4	7	539	Resistant	Resistant	Resistant	4	CC1	Present study	University of Delhi
24	1088/P/19		India	Asia	F	Blood	2018	1	7	22	52	180	7	539	Resistant	Resistant	Susceptible	4	CC1	Present study	University of Delhi
25	1673/P/18		India	Asia	E	Blood	2017	1	7	22	52	180	7	539	Resistant	Susceptible	Resistant	4	CC1	Present study	University of Delhi
26	1673/P/18(1)		India	Asia	E	Blood	2017	1	7	22	52	180	7	539	Resistant	Susceptible	Resistant	4	CC1	Present study	University of Delhi
27	668/P/17		India	Asia	B	Urine	2015	1	7	22	52	180	7	539	Resistant	Resistant	Susceptible	4	CC1	Present study	University of Delhi
28	118/P/22		India	Asia	E	Blood	2016	1	7	22	52	180	7	539	Resistant	Resistant	Susceptible	4	CC1	Present study	University of Delhi
29	830/P/21		India	Asia	E	Blood	2016	1	7	22	52	180	7	539	Resistant	Resistant	Resistant	4	CC1	Present study	University of Delhi
30	252/P/21		India	Asia	H	Blood	2016	1	7	22	52	180	7	539	Resistant	Resistant	Susceptible	4	CC1	Present study	University of Delhi
31	2200/P/16		India	Asia	A	Bronchoalveolar Lavage	2017	1	7	22	52	180	7	539	Resistant	Susceptible	Resistant	4	CC1	Present study	University of Delhi
32	1401/15		India	Asia	I	Blood	2016	26	7	22	52	92	6	542	Resistant	Susceptible	Susceptible	4	CC1	Present study	University of Delhi
33	1102/P/17		India	Asia	D	Blood	2020	26	7	22	52	92	48	542	Resistant	Resistant	Susceptible	4	CC1	Present study	University of Delhi
34	922/P/17		India	Asia	B	Urine	2020	26	7	22	52	180	7	542	Resistant	Susceptible	Susceptible	4	CC1	Present study	University of Delhi
35	1164/P/17		India	Asia	B	Blood	2020	26	7	22	52	92	48	542	Resistant	Resistant	Resistant	4	CC1	Present study	University of Delhi
36	2202/P/16		India	Asia	A	Urine	2020	26	7	22	52	92	7	542	Resistant	Susceptible	Susceptible	4	CC1	Present study	University of Delhi
37	654/P/17		India	Asia	B	Urine	2021	26	7	22	52	92	7	542	Resistant	Resistant	Resistant	4	CC1	Present study	University of Delhi
38	978/P/17		India	Asia	E	Blood	2020	26	7	3	52	180	7	542	Resistant	Resistant	Resistant	4	CC1	Present study	University of Delhi
39	808/P/21		India	Asia	E	Blood	2021	26	7	22	52	180	7	542	Resistant	Susceptible	Resistant	4	CC1	Present study	University of Delhi
40	97/P/22		India	Asia	E	Blood	2020	26	7	22	52	180	7	542	Resistant	Resistant	Susceptible	4	CC1	Present study	University of Delhi
41	106/P/21		India	Asia	H	Blood	2020	26	7	22	52	180	7	542	Resistant	Resistant	Resistant	4	CC1	Present study	University of Delhi
42	190/P/21		India	Asia	H	Blood	2015	26	7	22	52	180	7	542	Resistant	Susceptible	Susceptible	4	CC1	Present study	University of Delhi
43	228/P/21		India	Asia	H	Blood	2016	26	7	22	52	92	7	542	Resistant	Resistant	Susceptible	4	CC1	Present study	University of Delhi
44	2304/P/16		India	Asia	B	Urine	2015	26	7	22	52	180	7	542	Resistant	Resistant	Resistant	4	CC1	Present study	University of Delhi
45	1197/P/15		India	Asia	E	Blood	2015	1	7	3	5	92	2	602	Susceptible				CC1	Present study	University of Delhi
46	1194/P/15		India	Asia	E	Blood	2015	1	7	3	5	2	2	687	Susceptible				CC1	Present study	University of Delhi
47	1191/P/15		India	Asia	E	Blood	2015	1	30	3	5	2	2	687	Susceptible				CC1	Present study	University of Delhi
48	214/P/21		India	Asia	S	Urine	2015	1	50	3	10	57	1	691	Susceptible				CC1	Present study	University of Delhi
49	926/P/15		India	Asia	A	Endotrachaeal Secretion	2015	9	7	3	52	4	22	756	Resistant	Resistant	Resistant	4	CC1	Present study	University of Delhi
50	2198/P/16		India	Asia	F	Blood	2015	9	7	3	52	4	22	756	Resistant	Resistant	Resistant	4	CC1	Present study	University of Delhi
51	1087/P/19		India	Asia	C	Blood	2015	9	7	12	52	4	22	756	Resistant	Susceptible	Susceptible	4	CC1	Present study	University of Delhi
52	1198/P/17		India	Asia	B	Urine	2015	1	7	22	52	4	22	758	Resistant	Resistant	Resistant	4	CC1	Present study	University of Delhi
53	1791/P/16		India	Asia	A	Urine	2016	9	7	22	52	181	22	1221	Resistant	Resistant	Resistant	4	CC1	Present study	University of Delhi
54	243/P/18		India	Asia	A	Endotrachaeal Secretion	2016	9	7	22	52	181	22	1221	Resistant	Resistant	Resistant	4	CC1	Present study	University of Delhi
55	753/P/17		India	Asia	F	Sputum	2016	1	50	3	33	69	1	1281	Susceptible				CC1	Present study	University of Delhi
56	847/P/15		India	Asia	I	Urine	2016	1	50	3	4	69	1	1281	Susceptible				CC1	Present study	University of Delhi
57	283/P/21		India	Asia	S	Blood	2016	1	22	3	10	48	1	1362	Susceptible				CC1	Present study	University of Delhi
58	729/P/17		India	Asia	K	Sputum	2016	1	50	3	3	57	1	1475	Susceptible				CC1	Present study	University of Delhi
59	490/P/16		India	Asia	G	Blood	2016	1	188	57	7	2	1	459	Susceptible				CC1	Present study	University of Delhi
60	357/P/17		India	Asia	I	Urine	2021	1	50	3	10	57	1	1778	Susceptible				CC1	Present study	University of Delhi
61	2184/P/16		India	Asia	I	Endotrachaeal Secretion	2017	1	50	3	10	69	1	1778	Susceptible				CC1	Present study	University of Delhi
62	1833/P/16		India	Asia	M	Urine	2017	9	7	12	46	119	22	506	Resistant	Susceptible	Susceptible	4	CC1	Present study	University of Delhi
63	157/P/17		India	Asia	M	Bronchoalveolar Lavage	2017	3	7	3	6	52	4	1171	Susceptible				CC1	Present study	University of Delhi
64	226/P/21		India	Asia	S	Urine	2021	1	9	3	7	1	1	196	Susceptible				CC1	Present study	University of Delhi
65	704/15		India	Asia	I	Pus-like	2015	1	19	3	7	141	1	29	Susceptible				CC2	Present study	University of Delhi
66	239/P/21		India	Asia	S	Urine	2021	1	9	3	7	1	1	196	Susceptible				CC2	Present study	University of Delhi
67	643/P/21		India	Asia	G	Blood	2020	1	92	3	7	1	1	242	Susceptible				CC2	Present study	University of Delhi
68	104/P/22		India	Asia	E	Blood	2021	1	89	3	14	2	1	288	Susceptible				CC2	Present study	University of Delhi
69	438/P/20		India	Asia	E	Blood	2022	1	152	4	9	185	1	317	Susceptible				CC2	Present study	University of Delhi
70	614/P/20		India	Asia	E	Blood	2022	1	152	4	9	92	1	317	Susceptible				CC2	Present study	University of Delhi
71	450/P/17		India	Asia	G	Blood	2021	5	3	3	7	1	1	372	Susceptible				CC2	Present study	University of Delhi
72	604/P/20		India	Asia	H	Urine	2021	1	152	3	7	173	1	458	Susceptible				CC2	Present study	University of Delhi
73	1800/P/16		India	Asia	A	Urine	2021	1	74	3	7	2	1	459	Susceptible				CC2	Present study	University of Delhi
74	490/P/15		India	Asia	E	Blood	2021	1	188	57	7	2	1	459	Susceptible				CC2	Present study	University of Delhi
75	495/P/15		India	Asia	E	Blood	2021	31	122	3	7	185	1	459	Susceptible				CC2	Present study	University of Delhi
76	608/P/15		India	Asia	E	Blood	2016	57	152	3	7	185	1	459	Susceptible				CC2	Present study	University of Delhi
77	867/P/22		India	Asia	K	Blood	2016	1	32	3	7	2	1	459	Susceptible				CC2	Present study	University of Delhi
78	2320/P/16		India	Asia	B	Urine	2018	48	31	3	7	16	1	459	Susceptible				CC2	Present study	University of Delhi
79	848/P/22		India	Asia	K	Blood	2019	1	32	3	7	2	1	459	Susceptible				CC2	Present study	University of Delhi
80	90/P/22		India	Asia	E	Blood	2022	1	50	3	7	2	1	459	Susceptible				CC2	Present study	University of Delhi
81	847/P/22		India	Asia	K	Blood	2022	1	32	3	7	2	1	459	Susceptible				CC2	Present study	University of Delhi
82	1007/P/22		India	Asia	K	Blood	2022	1	7	3	7	2	1	459	Susceptible				CC2	Present study	University of Delhi
83	1117/P/21		India	Asia	A	Blood	2016	1	32	3	7	92	1	459	Susceptible				CC2	Present study	University of Delhi
84	1125/P/21		India	Asia	A	Blood	2020	1	32	3	7	2	1	459	Susceptible				CC2	Present study	University of Delhi
85	636/P/21		India	Asia	G	Blood	2017	1	92	66	7	92	1	461	Susceptible				CC2	Present study	University of Delhi
86	1435/P/17		India	Asia	G	Blood	2018	5	7	3	7	92	1	485	Susceptible				CC2	Present study	University of Delhi
87	1466/P/18		India	Asia	L	Blood	2018	1	7	4	7	159	22	612	Susceptible				CC2	Present study	University of Delhi
88	394/P/20		India	Asia	E	Blood	2017	1	152	4	7	85	1	612	Susceptible				CC2	Present study	University of Delhi
89	22/P/21		India	Asia	E	Blood	2022	1	7	3	36	85	7	612	Susceptible				CC2	Present study	University of Delhi
90	935/P/18		India	Asia	J	Urine	2017	1	3	3	14	16	1	859	Resistant	Resistant	Resistant	4	CC2	Present study	University of Delhi
91	534/P/17		India	Asia	E	Cerebrospinal Fluid	2015	25	72	3	7	69	1	1385	Susceptible				CC2	Present study	University of Delhi
92	954/P/17(1)		India	Asia	G	Blood	2022	25	72	3	7	69	1	1385	Susceptible				CC2	Present study	University of Delhi
93	138/P/17		India	Asia	M	Urine	2021	25	72	3	7	69	1	1385	Susceptible				CC2	Present study	University of Delhi
94	493/P/18		India	Asia	H	Blood	2022	25	204	3	7	1	1	1883	Susceptible				CC2	Present study	University of Delhi
95	V-182		India	Asia	J	Vulvovaginal Swab	2022	1	3	3	17	57	3	168	Susceptible			5	CC3	Present study	University of Delhi
96	V-213		India	Asia	J	Vulvovaginal Swab	2022	1	3	3	17	57	3	168	Susceptible			5	CC3	Present study	University of Delhi
97	731/P/15		India	Asia	K	Sputum	2022	1	3	3	17	57	3	168	Susceptible			5	CC3	Present study	University of Delhi
98	1022/P/17		India	Asia	P	Blood	2021	1	3	3	17	57	3	168	Susceptible			5	CC3	Present study	University of Delhi
99	595/P/20		India	Asia	S	Blood	2021	1	3	3	17	57	3	168	Susceptible			5	CC3	Present study	University of Delhi
100	264/P/21		India	Asia	S	Urine	2021	1	3	3	17	57	3	168	Susceptible			5	CC3	Present study	University of Delhi
101	1104/P/17		India	Asia	D	Blood	2017	1	32	60	36	92	9	405	Susceptible				CC3	Present study	University of Delhi
102	1181/P/17(2)		India	Asia	M	Sputum	2017	1	46	12	92	95	9	405	Susceptible				CC3	Present study	University of Delhi
103	870/P/22		India	Asia	K	Blood	2022	1	32	60	9	92	1	410	Susceptible				CC3	Present study	University of Delhi
104	1286/P/17		India	Asia	M	Urine	2017	1	7	3	17	9	3	663	Susceptible				CC3	Present study	University of Delhi
105	2185/P/16		India	Asia	I	Endotrachaeal Secretion	2016	1	7	1	17	9	3	1386	Susceptible				CC3	Present study	University of Delhi
106	1277/P/16		India	Asia	I	Endotrachaeal Secretion	2016	1	7	1	17	9	3	1386	Susceptible				CC3	Present study	University of Delhi
107	1049/P/17		India	Asia	D	Blood	2017	1	32	22	36	85	9	276	Resistant	Susceptible	Susceptible	4	CC3	Present study	University of Delhi
108	599/P/20		India	Asia	H	Urine	2020	1	152	9	24	85	2	305	Susceptible				CC4	Present study	University of Delhi
109	225/P/21		India	Asia	H	Blood	2021	1	204	9	50	85	2	309	Susceptible				CC4	Present study	University of Delhi
110	563/P/21		India	Asia	G	Blood	2021	3	7	1	6	144	4	779	Susceptible			2	CC4	Present study	University of Delhi
111	560/P/21		India	Asia	G	Blood	2021	3	7	1	6	144	4	779	Susceptible			2	CC4	Present study	University of Delhi
112	967/P/17		India	Asia	G	Blood	2017	3	7	3	6	52	4	1171	Susceptible			2	CC4	Present study	University of Delhi
113	905/P/17		India	Asia	M	Urine	2017	3	7	1	6	144	10	1689	Susceptible				CC4	Present study	University of Delhi
114	1350/P/17		India	Asia	I	Urine	2017	3	7	1	6	144	10	1689	Susceptible				CC4	Present study	University of Delhi
115	1090/P/17		India	Asia	P	Blood	2017	1	4	22	23	36	9	139	Susceptible			9	CC5	Present study	University of Delhi
116	848/P/15		India	Asia	G	LH Subclavian Vein	2015	1	4	12	23	36	9	184	Susceptible			9	CC5	Present study	University of Delhi
117	373/P/22		India	Asia	E	Blood	2022	1	7	60	14	185	42	1117	Susceptible				CC5	Present study	University of Delhi
118	546/P/22		India	Asia	A	Tracheal Tube Secretion	2022	1	7	1	14	92	7	1117	Susceptible				CC5	Present study	University of Delhi
119	638/P/20		India	Asia	E	Blood	2020	1	7	4	14	185	39	1119	Susceptible				CC5	Present study	University of Delhi
120	2700/P/16		India	Asia	O	Urine	2016	1	102	12	19	4	1	460	Susceptible				CC6	Present study	University of Delhi
121	574/P/14		India	Asia	B	Urine	2014	1	67	3	19	4	1	692	Susceptible				CC6	Present study	University of Delhi
122	1308/P/16		India	Asia	I	ET aspirate	2016	1	67	3	19	4	1	692	Susceptible				CC6	Present study	University of Delhi
123	199/P/21		India	Asia	S	Urine	2021	1	75	1	10	1	1	1392	Susceptible				CC7	Present study	University of Delhi
124	928/P/17		India	Asia	G	Blood	2017	26	77	4	125	2	2	307	Susceptible				CC7	Present study	University of Delhi
125	901/P/17		India	Asia	M	Urine	2017	1	193	1	10	1	1	1557	Susceptible				CC7	Present study	University of Delhi
126	303/P/20		India	Asia	G	Blood	2020	1	193	1	10	1	1	1557	Susceptible				CC7	Present study	University of Delhi
127	102/P/18		India	Asia	Q	Blood	2018	1	152	3	3	85	1	535	Susceptible				CC8	Present study	University of Delhi
128	916/P/17(2)		India	Asia	M	Sputum	2017	9	7	1	10	3	1	1003	Susceptible				CC8	Present study	University of Delhi
129	1294/P/16		India	Asia	I	Pus	2016	16	180	1	7	1	1	1432	Susceptible				CC8	Present study	University of Delhi
130	231/P/21		India	Asia	S	Urine	2021	1	193	1	7	1	1	1432	Susceptible				CC8	Present study	University of Delhi
131	1436/P/15		India	Asia	C	Blood	2015	10	7	3	8	92	10	60	Resistant	Susceptible	Susceptible	4	Singleton	Present study	University of Delhi
132	809/P/17		India	Asia	A	Urine	2017	10	7	3	8	92	10	60	Susceptible			2	Singleton	Present study	University of Delhi
133	600/P/20		India	Asia	H	Urine	2020	10	7	3	8	92	10	60	Susceptible			2	Singleton	Present study	University of Delhi
134	764/P/15		India	Asia	O	Nail	2015	9	26	1	11	120	3	86	Susceptible			16	Singleton	Present study	University of Delhi
135	259/P/21		India	Asia	S	Urine	2021	1	9	1	5	100	7	169	Susceptible			12	Singleton	Present study	University of Delhi
136	1105/P/15		India	Asia	C	Blood	2015	16	2	3	33	180	7	272	Susceptible				Singleton	Present study	University of Delhi
137	1105/P/17		India	Asia	D	Blood	2017	1	49	60	36	141	1	291	Susceptible				Singleton	Present study	University of Delhi
138	115/P/18		India	Asia	L	Blood	2018	10	7	60	14	85	1	292	Susceptible				Singleton	Present study	University of Delhi
139	910/P/16		India	Asia	E	Blood	2016	26	77	4	3	2	2	307	Susceptible				Singleton	Present study	University of Delhi
140	909/P/16		India	Asia	E	Blood	2016	26	77	4	3	2	2	307	Susceptible				Singleton	Present study	University of Delhi
141	906/P/16		India	Asia	E	Blood	2016	26	77	4	125	2	2	307	Susceptible				Singleton	Present study	University of Delhi
142	908/P/16		India	Asia	E	Blood	2016	26	77	4	42	2	2	307	Susceptible				Singleton	Present study	University of Delhi
143	932/P/16		India	Asia	E	Blood	2016	26	77	4	5	2	2	307	Susceptible				Singleton	Present study	University of Delhi
144	945/P/16		India	Asia	E	Blood	2016	26	77	4	5	92	2	307	Susceptible				Singleton	Present study	University of Delhi
145	928/P/16		India	Asia	E	Blood	2016	26	77	4	125	2	2	307	Susceptible				Singleton	Present study	University of Delhi
146	929/P/16		India	Asia	E	Blood	2016	26	77	4	5	2	2	307	Susceptible				Singleton	Present study	University of Delhi
147	1099/P/17		India	Asia	P	Blood	2017	3	4	1	13	169	6	341	Susceptible			23	Singleton	Present study	University of Delhi
148	1442/P/18		India	Asia	L	Blood	2018	1	22	4	7	159	22	438	Susceptible				Singleton	Present study	University of Delhi
149	2629/15		India	Asia	I	ET aspirate	2015	1	61	60	109	185	1	455	Susceptible				Singleton	Present study	University of Delhi
150	852/P/15		India	Asia	G	Blood	2015	1	254	1	11	43	1	455	Susceptible				Singleton	Present study	University of Delhi
151	2411/P/16		India	Asia	G	Blood	2016	1	50	3	33	85	1	607	Susceptible				Singleton	Present study	University of Delhi
152	540/P/15		India	Asia	E	Blood	2015	1	152	60	33	2	1	613	Susceptible				Singleton	Present study	University of Delhi
153	541/P/15		India	Asia	E	Blood	2015	1	152	3	33	92	1	613	Susceptible				Singleton	Present study	University of Delhi
154	1942/P/16		India	Asia	R	Blood	2016	1	42	1	23	54	1	689	Susceptible				Singleton	Present study	University of Delhi
155	1949/P/16		India	Asia	R	Blood	2016	1	2	4	23	9	1	701	Susceptible				Singleton	Present study	University of Delhi
156	942/P/21		India	Asia	A	Blood	2021	1	7	3	36	9	3	751	Susceptible				Singleton	Present study	University of Delhi
157	1095/P/17		India	Asia	P	Blood	2017	3	3	3	10	54	3	885	Susceptible				Singleton	Present study	University of Delhi
158	1283/P/16		India	Asia	I	Urine	2016	1	90	1	7	9	9	927	Susceptible				Singleton	Present study	University of Delhi
159	213/P/21		India	Asia	S	Urine	2021	1	90	1	7	9	9	927	Susceptible				Singleton	Present study	University of Delhi
160	1120/P/21		India	Asia	A	Blood	2021	48	177	3	7	2	22	973	Susceptible				Singleton	Present study	University of Delhi
161	1370/P/17		India	Asia	M	Endotrachaeal Secretion	2017	48	7	4	7	1	1	984	Susceptible				Singleton	Present study	University of Delhi
162	882/P/17		India	Asia	B	Urine	2017	1	7	4	3	2	1	984	Resistant	Susceptible	Susceptible	4	Singleton	Present study	University of Delhi
163	1025/P/17		India	Asia	E	Blood	2017	1	9	64	8	85	1	1019	Susceptible				Singleton	Present study	University of Delhi
164	1190/P/15		India	Asia	E	Blood	2015	1	7	57	125	173	66	1120	Susceptible				Singleton	Present study	University of Delhi
165	1533/P/16		India	Asia	C	Urine	2016	1	7	3	10	73	6	1175	Susceptible				Singleton	Present study	University of Delhi
166	1546/P/16		India	Asia	C	Urine	2016	1	7	3	10	73	6	1175	Susceptible				Singleton	Present study	University of Delhi
167	1070/P/17		India	Asia	P	Blood	2016	1	7	18	1	79	1	1198	Susceptible			3	Singleton	Present study	University of Delhi
168	227/P/21		India	Asia	H	Blood	2021	1	204	60	7	185	71	1214	Susceptible				Singleton	Present study	University of Delhi
169	2312/P/16		India	Asia	B	Urine	2016	25	204	3	7	16	1	1269	Susceptible				Singleton	Present study	University of Delhi
170	812/P/17		India	Asia	I	Bronchoalveolar Lavage	2017	1	82	12	92	95	9	1447	Susceptible				Singleton	Present study	University of Delhi
171	255/P/21		India	Asia	S	Urine	2021	1	33	12	92	95	9	1447	Susceptible				Singleton	Present study	University of Delhi
172	216/P/14		India	Asia	N	Blood	2014	1	9	64	8	3	1	1647	Susceptible				Singleton	Present study	University of Delhi
173	217/P/14		India	Asia	N	Blood	2014	1	9	64	8	3	1	1647	Susceptible				Singleton	Present study	University of Delhi
174	536/P/17		India	Asia	E	CSF	2017	1	9	64	8	3	1	1647	Susceptible				Singleton	Present study	University of Delhi
175	837/P/15		India	Asia	G	Blood	2015	1	9	64	8	3	1	1647	Susceptible				Singleton	Present study	University of Delhi
176	836/P/15		India	Asia	G	Blood	2015	1	9	64	8	3	1	1647	Susceptible				Singleton	Present study	University of Delhi
177	691/P/14		India	Asia	G	Bronchoalveolar Lavage	2014	5	75	3	10	23	1	20001*	Susceptible				Singleton	Present study	University of Delhi
178	1421/P/15		India	Asia	H	Blood	2015	25	89	3	99	5	9	20002*	Susceptible				Singleton	Present study	University of Delhi
179	1048/P/17		India	Asia	P	Blood	2017	9	82	1	20	200	1	20003*	Susceptible				Singleton	Present study	University of Delhi
180	1036/P/17		India	Asia	P	Blood	2017	18	251	4	7	206	21	20004*	Susceptible				Singleton	Present study	University of Delhi
181	1037/P/17		India	Asia	P	Blood	2017	18	49	4	7	206	21	20005*	Susceptible				Singleton	Present study	University of Delhi
182	103/P/18		India	Asia	Q	Blood	2018	16	32	1	11	92	1	20006*	Susceptible				Singleton	Present study	University of Delhi
183	684/P/16		India	Asia	H	Blood	2016	26	77	4	43	1	2	20007*	Susceptible				Singleton	Present study	University of Delhi
184	716/P/16		India	Asia	H	Blood	2016	26	77	4	43	1	2	307	Susceptible				Singleton	Present study	University of Delhi
185	2195/P/16		India	Asia	I	Endotrachaeal Secretion	2016	26	77	1	43	1	2	20008*	Susceptible				Singleton	Present study	University of Delhi
186	251/P/21		India	Asia	S	Urine	2021	26	77	1	43	1	2	307	Susceptible				Singleton	Present study	University of Delhi
187	200/P/21		India	Asia	S	Urine	2021	26	77	1	43	1	2	307	Susceptible				Singleton	Present study	University of Delhi
188	207/P/21		India	Asia	S	Urine	2021	26	77	1	43	1	2	307	Susceptible				Singleton	Present study	University of Delhi
189	195/P/21		India	Asia	S	Urine	2021	31	1	1	7	44	3	20009*	Susceptible				Singleton	Present study	University of Delhi
190	203/P/21		India	Asia	S	Urine	2021	9	9	1	43	1	9	20010*	Susceptible				Singleton	Present study	University of Delhi
191	103/P/21		India	Asia	S	Urine	2021	3	82	63	93	95	9	20011*	Susceptible				Singleton	Present study	University of Delhi
192	625/P/21		India	Asia	G	Blood	2021	1	89	1	19	60	1	20012*	Susceptible				Singleton	Present study	University of Delhi
193	VPCI/E/28b/20		India	Asia		Inanimate Environment	2020	42	32	22	150	85	48	20013*	Susceptible				Singleton	Present study	University of Delhi
194	VPCI/E/21G/20		India	Asia		Inanimate Environment	2020	48	9	75	7	85	48	20014*	Susceptible				Singleton	Present study	University of Delhi
195	VPCI/E/61a/20		India	Asia		Inanimate Environment	2020	42	152	91	7	92	71	20015*	Susceptible				Singleton	Present study	University of Delhi
196	VPCI/1b/F38/21		India	Asia		Fruit Surface	2021	42	152	91	7	85	48	20016*	Susceptible				Singleton	Present study	University of Delhi
197	VPCI/E/17a/20		India	Asia		Inanimate Environment	2020	37	9	91	7	85	48	20017*	Susceptible				Singleton	Present study	University of Delhi
198	VPCI/E5/26/20		India	Asia		Inanimate Environment	2020	57	152	91	7	85	71	20018*	Susceptible				Singleton	Present study	University of Delhi
199	VPCI/E/16/20		India	Asia		Inanimate Environment	2020	49	152	91	121	92	71	20019*	Susceptible				Singleton	Present study	University of Delhi
200	VPCI/E5/13/20		India	Asia		Inanimate Environment	2020	42	152	91	7	85	71	20020*	Susceptible				Singleton	Present study	University of Delhi
201	VPCI/25a1/F19/20		India	Asia		Fruit Surface	2020	16	7	91	9	92	71	20021*	Susceptible				Singleton	Present study	University of Delhi
202	VPCI/25a/F19/20		India	Asia		Fruit Surface	2020	7	117	91	7	85	71	20022*	Susceptible				Singleton	Present study	University of Delhi
203	VPCI/29b/F24/20		India	Asia		Fruit Surface	2020	42	152	91	7	85	71	20023*	Susceptible				Singleton	Present study	University of Delhi
204	VPCI/23a/F18/20		India	Asia		Fruit Surface	2020	42	117	91	7	85	71	20024*	Susceptible				Singleton	Present study	University of Delhi
205	VPCI/E29b/20		India	Asia		Inanimate Environment	2020	42	32	22	62	85	71	20025*	Susceptible				Singleton	Present study	University of Delhi
206	VPCI/E/17g/20		India	Asia		Inanimate Environment	2020	31	9	91	7	85	48	20026*	Susceptible				Singleton	Present study	University of Delhi
207	VPCI/E/19/20		India	Asia		Inanimate Environment	2020	31	152	91	7	85	48	20027*	Susceptible				Singleton	Present study	University of Delhi
208	VPCI/E35/20		India	Asia		Inanimate Environment	2020	31	176	91	7	85	48	20028*	Susceptible				Singleton	Present study	University of Delhi
209	J942105		USA	North America		Blood	1994	1	1	1	1	1	1	1
210	J930949		Germany	Europe		Oropharynx (including sputum/BAL)	1993	2	4	3	3	3	3	4
211	J980160		USA	North America		Oropharynx (including sputum/BAL)	1998	3	7	3	6	6	4	7
212	J980156		USA	North America		Blood	1998	3	7	3	6	6	4	7
213	CDC45/1		USA	North America				1	1	1	1	5	1	12
214	J951358		UK	Europe			1995	3	13	4	7	1	1	19
215	NCCLS39		USA	North America				1	15	1	13	8	1	22
216	J950226		USA	North America			1995	3	7	4	10	1	1	24
217	NCCLS71		USA	North America				3	7	1	6	6	4	27
218	J980157		USA	North America		Other sterile site	1998	3	7	3	15	6	4	30
219	J942104		USA	North America		Blood	1994	1	7	8	6	2	4	35
220	J981212		USA	North America		Vagina	1998	1	6	3	5	5	3	6
221	J980162		USA	North America		Oropharynx (including sputum/BAL)	1998	3	7	3	6	11	4	37
222	J990332/2		USA	North America		Vagina	1999	1	22	3	10	9	3	39
223	J980184		USA	North America		Oropharynx (including sputum/BAL)	1998	1	23	3	16	12	8	40
224	L391		UK	Europe		Vagina	1986	1	7	4	12	13	1	41
225	J981379		USA	North America		Vagina	1998	1	24	3	7	14	6	42
226	b30451/4/04		UK	Europe		Other sterile site	2004	3	4	3	3	3	3	52
227	b31245/5/04		UK	Europe		Urine	2004	5	16	3	20	9	1	53
228	b30096/6/04		UK	Europe		Urine	2004	1	31	3	21	3	1	55
229	b30441/6/04		UK	Europe		Blood	2004	1	7	11	21	19	1	56
230	b30343/7/04		UK	Europe		Blood	2004	1	20	4	4	4	1	31
231	b31581/7/04		UK	Europe		Urine	2004	2	20	4	10	25	5	69
232	WC02-203295		Australia	Oceania		Blood	2003	1	7	1	7	27	9	71
233	WC02-203296		Australia	Oceania		Blood	2003	1	7	1	7	27	12	72
234	WC04-200748		Australia	Oceania		Blood	2000	11	35	14	25	28	13	73
235	WC04-200749		Australia	Oceania		Blood	2000	12	35	15	25	28	14	74
236	J981352		USA	North America		Vagina	1998	1	24	3	7	30	4	77
237	73/108		UK	Europe		Oropharynx (including sputum/BAL)	1973	1	1	18	1	5	3	78
238	CDC44		USA	North America			1980	1	1	3	1	5	1	80
239	GUI720		Brazil	South America		Oropharynx (including sputum/BAL)	1996	1	3	4	8	34	3	88
240	AM2005/0088		Colombia	South America		Urine	2002	3	7	1	6	22	4	90
241	AM2005/0091		Colombia	South America		Blood	2002	1	3	3	17	9	3	98
242	AM2005/0095		Colombia	South America		Blood	2002	1	17	2	14	23	3	100
243	AM2005/0292		UK	Europe		Oropharynx (including sputum/BAL)	2003	3	26	3	7	24	7	93
244	AM2005/0560		UK	Europe		Faeces	2003	10	49	3	7	45	3	120
245	AM2005/0565		UK	Europe		Blood	2003	9	26	1	11	49	4	125
246	YM990131		Taiwan	Asia		Urine	1999	1	3	3	17	9	3	98
247	YM990135		Taiwan	Asia		Oropharynx (including sputum/BAL)	1999	1	3	3	17	9	3	98
248	YM990136		Taiwan	Asia		Blood	1999	1	19	12	14	23	7	133
249	YM060507		Taiwan	Asia		Oropharynx (including sputum/BAL)	2006	3	7	1	6	52	4	134
250	YM990144		Taiwan	Asia		Urine	1999	9	54	4	7	53	9	135
251	YM990145		Taiwan	Asia		Oropharynx (including sputum/BAL)	1999	1	7	3	17	9	1	136
252	YM990148		Taiwan	Asia		Urine	1999	1	3	24	17	54	3	137
253	YM990236		Taiwan	Asia		Urine	1999	1	4	22	23	55	9	138
254	YM990268		Taiwan	Asia		Urine	1999	1	4	22	23	36	9	139
255	YM060327		Taiwan	Asia		Urine	2006	1	3	3	17	54	3	140
256	YM990323		Taiwan	Asia		Oropharynx (including sputum/BAL)	1999	1	55	12	17	56	9	141
257	YM990329		Taiwan	Asia		Urine	1999	1	9	1	3	48	9	142
258	YM990444		Taiwan	Asia		Blood	1999	1	54	3	6	48	7	143
259	YM990458		Taiwan	Asia		Blood	1999	1	3	3	17	54	1	144
260	YM990490		Taiwan	Asia		Urine	1999	1	3	3	17	54	3	140
261	YM990533		Taiwan	Asia		Oropharynx (including sputum/BAL)	1999	3	7	1	6	2	4	145
262	YM020309		Taiwan	Asia		Urine	2002	1	3	3	17	54	3	140
263	YM990553		Taiwan	Asia		Urine	1999	1	22	3	7	6	7	146
264	YM990554		Taiwan	Asia		Urine	1999	1	7	3	17	57	3	147
265	YM990574		Taiwan	Asia		Blood	1999	1	56	1	11	9	3	148
266	YM990603		Taiwan	Asia		Oropharynx (including sputum/BAL)	1999	1	3	3	17	54	3	140
267	YM060177		Taiwan	Asia		Urine	2006	1	44	3	7	58	3	149
268	YM990592		Taiwan	Asia		Blood	1999	1	3	3	17	54	3	140
269	YM990593		Taiwan	Asia		Other superficial source	1999	5	57	3	10	59	7	150
270	YM990598		Taiwan	Asia		Oropharynx (including sputum/BAL)	1999	3	7	1	6	22	4	90
271	YM990599		Taiwan	Asia		Urine	1999	5	1	1	34	4	19	151
272	YM020919		Taiwan	Asia		Oropharynx (including sputum/BAL)	1999	1	3	3	17	54	3	140
273	YM990645		Taiwan	Asia		Urine	1999	1	3	3	17	54	3	140
274	YM990647		Taiwan	Asia		Urine	1999	1	3	3	17	54	3	140
275	YM990649		Taiwan	Asia		Urine	1999	1	3	3	17	54	3	140
276	YM990652		Taiwan	Asia		Urine	1999	1	4	1	23	8	9	152
277	YM990659		Taiwan	Asia		Blood	1999	1	3	3	17	54	3	140
278	YM990660		Taiwan	Asia		Urine	1999	1	3	3	17	54	3	140
279	YM990662		Taiwan	Asia		Urine	1999	1	3	3	17	54	3	140
280	YM060509		Taiwan	Asia		Oropharynx (including sputum/BAL)	2006	1	3	3	17	54	3	140
281	YM020274		Taiwan	Asia		Oropharynx (including sputum/BAL)	2002	3	7	1	6	60	4	153
282	YM020287		Taiwan	Asia		Urine	2002	1	9	12	7	61	9	154
283	YM020291		Taiwan	Asia		Oropharynx (including sputum/BAL)	2002	3	7	3	6	22	4	155
284	YM020294		Taiwan	Asia		Urine	2002	1	3	3	17	54	1	144
285	YM990275		Taiwan	Asia		Urine	1999	1	3	3	17	54	3	140
286	YM020311		Taiwan	Asia		Urine	2002	3	7	1	6	22	4	90
287	YM020649		Taiwan	Asia		Other superficial source	2002	1	22	1	19	13	7	156
288	YM020659		Taiwan	Asia		Oropharynx (including sputum/BAL)	2005	1	4	1	4	62	1	157
289	YM020671		Taiwan	Asia		Blood	2002	1	17	2	14	63	3	158
290	YM020693		Taiwan	Asia		Blood	2002	3	7	1	6	22	4	90
291	YM020709		Taiwan	Asia		Oropharynx (including sputum/BAL)	2002	3	24	4	7	24	20	159
292	YM020715		Taiwan	Asia		Urine	2002	5	1	1	34	1	21	160
293	YM020725		Taiwan	Asia		Urine	2002	1	44	12	17	15	22	161
294	YM020743		Taiwan	Asia		Blood	2002	3	7	1	6	52	4	134
295	YM060098		Taiwan	Asia		Oropharynx (including sputum/BAL)	2006	1	3	3	17	54	3	140
296	YM020948		Taiwan	Asia		Blood	2002	1	58	2	35	23	1	162
297	YM990488		Taiwan	Asia		Urine	1999	1	17	1	17	1	22	163
298	DOH15		Taiwan	Asia			2005	20	59	1	10	3	1	164
299	DOH21		Taiwan	Asia			2005	21	60	3	3	64	7	165
300	DOH38		Taiwan	Asia			2005	1	3	3	17	54	3	140
301	DOH40		Taiwan	Asia			2005	1	54	3	23	1	22	166
302	DOH41		Taiwan	Asia			2005	1	54	3	23	9	22	167
303	DOH44		Taiwan	Asia			2005	20	59	1	10	3	1	164
304	DOH58		Taiwan	Asia			2005	20	59	1	10	3	1	164
305	DOH60		Taiwan	Asia			2005	1	3	3	17	57	3	168
306	DOH64		Taiwan	Asia			2005	20	59	1	10	3	1	164
307	DOH66		Taiwan	Asia			2005	20	59	1	10	3	1	164
308	DOH73		Taiwan	Asia			2005	1	3	3	17	57	3	168
309	DOH74		Taiwan	Asia			2005	20	59	1	10	3	1	164
310	DOH77		Taiwan	Asia			2005	20	59	1	10	3	1	164
311	DOH79		Taiwan	Asia			2005	1	9	1	3	48	7	169
312	DOH81		Taiwan	Asia			2005	3	7	1	6	52	4	134
313	DOH85		Taiwan	Asia			2005	21	60	3	3	64	7	165
314	DOH92		Taiwan	Asia			2005	1	9	1	3	48	7	169
315	DOH94		Taiwan	Asia			2005	20	59	1	10	3	1	164
316	DOH95		Taiwan	Asia			2005	1	9	1	3	48	4	170
317	DOH100		Taiwan	Asia			2005	1	9	1	3	48	4	170
318	DOH102		Taiwan	Asia			2005	1	4	3	23	36	9	171
319	DOH3		Taiwan	Asia			2005	21	19	3	3	64	7	173
320	DOH7		Taiwan	Asia			2005	3	7	1	6	54	4	175
321	DOH54		Taiwan	Asia			2005	20	59	1	10	3	1	164
322	DOH61		Taiwan	Asia			2005	1	9	3	3	2	7	177
323	DOH65		Taiwan	Asia			2005	20	59	1	10	3	1	164
324	DOH78		Taiwan	Asia			2005	3	7	1	6	67	4	178
325	T24		India	Asia		Blood		24	71	3	10	24	3	206
326	T30		India	Asia		Oropharynx (including sputum/BAL)		24	71	3	10	24	3	206
327	T23		India	Asia		Blood		24	71	3	10	61	3	207
328	T38		India	Asia		Oropharynx (including sputum/BAL)		25	72	3	7	81	26	208
329	T27		India	Asia		Oropharynx (including sputum/BAL)		9	73	3	7	27	27	209
330	T40		India	Asia		Oropharynx (including sputum/BAL)		1	74	26	7	82	1	210
331	T36		India	Asia		Oropharynx (including sputum/BAL)		1	3	12	10	2	9	211
332	T39		India	Asia		Oropharynx (including sputum/BAL)		1	75	12	10	2	9	212
333	T25		India	Asia		Oropharynx (including sputum/BAL)		10	32	3	3	83	3	213
334	T08		India	Asia		Oropharynx (including sputum/BAL)		26	76	3	42	4	27	214
335	T17		India	Asia		Oropharynx (including sputum/BAL)		26	76	3	42	4	27	214
336	T28		India	Asia		Oropharynx (including sputum/BAL)		26	76	3	42	4	27	214
337	T29		India	Asia		Oropharynx (including sputum/BAL)		26	76	3	42	4	27	214
338	T13		India	Asia		Oropharynx (including sputum/BAL)		26	76	3	42	50	27	215
339	T26		India	Asia		Oropharynx (including sputum/BAL)		26	77	3	42	4	27	216
340	T07		India	Asia		Oropharynx (including sputum/BAL)		5	78	3	42	3	27	217
341	T31		India	Asia		Vagina		3	76	3	43	1	9	218
342	T32		India	Asia		Vagina		3	76	3	43	1	9	218
343	T16		India	Asia		Oropharynx (including sputum/BAL)		3	79	1	42	50	9	219
344	T11		India	Asia		Oropharynx (including sputum/BAL)		3	7	4	44	52	4	220
345	T22		India	Asia		Oropharynx (including sputum/BAL)		3	7	4	44	52	4	220
346	T37		India	Asia		Oropharynx (including sputum/BAL)		3	7	4	6	52	7	221
347	T14		India	Asia		Oropharynx (including sputum/BAL)		10	7	3	6	84	4	222
348	T42		India	Asia		Oropharynx (including sputum/BAL)		10	7	3	6	52	4	223
349	T41		India	Asia		Oropharynx (including sputum/BAL)		10	7	3	45	52	4	224
350	F85		Taiwan	Asia				9	7	12	46	48	22	225
351	NHUE21		Taiwan	Asia				1	80	27	10	44	9	226
352	NHUE43		Taiwan	Asia			2007	5	54	1	47	48	22	227
353	NHUE57		Taiwan	Asia				1	32	3	10	85	3	228
354	NHUE27		Taiwan	Asia			2007	1	81	3	17	57	3	229
355	NHUE36		Taiwan	Asia			2007	1	4	12	10	3	9	230
356	NHUE11		Taiwan	Asia			2006	27	9	1	43	23	7	231
357	YM060776		Taiwan	Asia		Blood	2006	1	3	3	17	54	7	179
358	YM060144		Taiwan	Asia		Urine	2006	1	61	3	17	54	3	180
359	YM060590		Taiwan	Asia		Urine	2006	1	3	3	17	54	23	181
360	YM060805		Taiwan	Asia		Urine	2006	1	3	3	17	54	24	182
361	YM060100		Taiwan	Asia		Oropharynx (including sputum/BAL)	2006	1	3	3	17	16	3	45
362	YM060559		Taiwan	Asia		Blood	2006	1	20	12	17	68	3	183
363	YM060210		Taiwan	Asia		Urine	2006	1	4	12	23	36	9	184
364	YM060302		Taiwan	Asia		Other superficial source	2006	1	62	2	23	5	1	185
365	YM060330		Taiwan	Asia		Oropharynx (including sputum/BAL)	2006	1	63	2	30	69	2	186
366	YM060371		Taiwan	Asia		Blood	2006	1	63	2	30	69	25	187
367	YM060088		Taiwan	Asia		Oropharynx (including sputum/BAL)	2006	1	33	2	30	69	25	188
368	YM060383		Taiwan	Asia		Blood	2006	9	45	3	36	24	1	189
369	YM060500		Taiwan	Asia		Oropharynx (including sputum/BAL)	2006	1	64	1	37	27	7	190
370	YM060354		Taiwan	Asia		Oropharynx (including sputum/BAL)	2006	9	54	2	10	70	9	191
371	YM060141		Taiwan	Asia		Blood	2006	1	59	1	10	3	1	192
372	YM060812		Taiwan	Asia		Blood	2006	1	17	25	3	71	1	193
373	YM060804		Taiwan	Asia		Urine	2006	1	65	3	10	2	7	194
374	YM060051		Taiwan	Asia		Oropharynx (including sputum/BAL)	2006	1	9	1	10	6	7	195
375	YM060342		Taiwan	Asia		Urine	2006	1	9	3	7	18	3	196
376	YM060040		Taiwan	Asia		Oropharynx (including sputum/BAL)	2006	1	9	1	3	48	7	169
377	YM060109		Taiwan	Asia		Oropharynx (including sputum/BAL)	2006	1	4	1	38	72	1	197
378	YM060147		Taiwan	Asia		Blood	2006	1	7	3	39	73	10	198
379	YM060792		Taiwan	Asia		Urine	2006	23	20	1	40	74	7	199
380	YM060379		Taiwan	Asia		Blood	2006	3	65	1	6	52	4	200
381	YM060325		Taiwan	Asia		Oropharynx (including sputum/BAL)	2006	3	7	4	6	75	10	201
382	YM060565		Taiwan	Asia		Blood	2006	10	7	4	6	22	4	202
383	YM060172		Taiwan	Asia		Urine	2006	22	59	4	33	3	1	172
384	YM060481		Taiwan	Asia		Urine	2006	3	7	1	6	6	4	27
385	YM060450		Taiwan	Asia		Oropharynx (including sputum/BAL)	2006	1	3	3	17	9	3	98
386	YM060451		Taiwan	Asia		Oropharynx (including sputum/BAL)	2006	1	3	3	17	9	3	98
387	YM060647		Taiwan	Asia		Oropharynx (including sputum/BAL)	2006	1	3	3	17	9	3	98
388	YM060529		Taiwan	Asia		Oropharynx (including sputum/BAL)	2006	1	3	3	17	9	3	98
389	YM060547		Taiwan	Asia		Blood	2006	1	3	3	17	9	3	98
390	YM060299		Taiwan	Asia		Blood	2006	3	7	1	6	52	4	134
391	YM060508		Taiwan	Asia		Oropharynx (including sputum/BAL)	2006	3	7	1	6	52	4	134
392	YM060512		Taiwan	Asia		Oropharynx (including sputum/BAL)	2006	3	7	1	6	52	4	134
393	YM990138		Taiwan	Asia		Oropharynx (including sputum/BAL)	1999	3	7	1	6	52	4	134
394	YM060369		Taiwan	Asia		Blood	2006	1	4	22	23	36	9	139
395	YM060102		Taiwan	Asia		Oropharynx (including sputum/BAL)	2006	1	3	3	17	54	3	140
396	YM060173		Taiwan	Asia		Urine	2006	1	3	3	17	54	3	140
397	YM990577		Taiwan	Asia		Oropharynx (including sputum/BAL)	1999	1	3	3	17	54	3	140
398	YM060828		Taiwan	Asia		Blood	2006	1	3	3	17	54	3	140
399	YM990537		Taiwan	Asia		Urine	1999	1	3	3	17	54	3	140
400	YM020273		Taiwan	Asia		Oropharynx (including sputum/BAL)	2002	1	3	3	17	54	3	140
401	YM060097		Taiwan	Asia		Oropharynx (including sputum/BAL)	2006	1	44	3	7	58	3	149
402	YM990579		Taiwan	Asia		Urine	1999	1	44	3	7	58	3	149
403	YM060136		Taiwan	Asia		Blood	2006	1	3	3	17	57	3	168
404	YM060175		Taiwan	Asia		Urine	2006	1	3	3	17	54	7	179
405	YM060146		Taiwan	Asia		Other sterile site	2006	1	33	2	30	69	25	188
406	YM060800		Taiwan	Asia		Urine	2006	3	65	1	6	52	4	200
407	NHUE10		Taiwan	Asia			2006	1	3	3	17	54	3	140
408	NHUE17		Taiwan	Asia			2007	1	44	3	7	58	3	149
409	NHUE18		Taiwan	Asia			2007	1	44	3	7	58	3	149
410	NHUE19		Taiwan	Asia			2007	1	44	3	7	58	3	149
411	NHUE22		Taiwan	Asia			2007	1	80	27	10	44	9	226
412	NHUE23		Taiwan	Asia			2007	1	3	3	17	57	3	168
413	NHUE28		Taiwan	Asia			2007	1	44	3	7	58	3	149
414	NHUE29		Taiwan	Asia			2007	1	44	3	7	58	3	149
415	NHUE30		Taiwan	Asia			2007	1	44	3	7	58	3	149
416	NHUE33		Taiwan	Asia			2007	1	44	3	7	58	3	149
417	NHUE34		Taiwan	Asia			2007	1	44	3	7	58	3	149
418	NHUE37		Taiwan	Asia			2007	1	20	12	17	68	3	183
419	NHUE39		Taiwan	Asia			2007	1	63	2	30	69	25	187
420	NHUE40		Taiwan	Asia			2007	1	44	3	7	58	3	149
421	NHUE41		Taiwan	Asia			2007	5	54	1	47	48	22	227
422	NHUE42		Taiwan	Asia			2007	1	4	22	23	36	9	139
423	NHUE48		Taiwan	Asia			2008	1	3	3	17	54	3	140
424	NHUE50		Taiwan	Asia			2008	5	54	1	47	48	22	227
425	NHUE52		Taiwan	Asia			2008	9	54	2	10	70	9	191
426	NHUE56		Taiwan	Asia			2006	1	3	3	17	54	3	140
427	42		Brazil	South America		Blood	1998	1	24	3	7	24	6	232
428	1b		Brazil	South America		Blood	2003	1	7	4	11	4	3	234
429	10b		Brazil	South America		Blood	2002	1	7	4	11	51	3	235
430	2a		Brazil	South America		Other sterile site	2002	1	7	4	11	50	3	236
431	8a		Brazil	South America		Blood	2001	1	7	1	6	52	4	237
432	12a		Brazil	South America		Blood	2002	1	7	4	6	52	4	238
433	7b		Brazil	South America		Blood	2002	1	7	4	6	52	4	238
434	29		Brazil	South America		Blood	1999	1	17	3	7	1	3	242
435	3a		Brazil	South America		Blood	2002	1	29	4	1	51	1	249
436	38		Brazil	South America			1998	1	82	3	7	24	6	250
437	24		Brazil	South America			2002	3	1	4	11	19	1	255
438	12c		Brazil	South America			2002	1	1	18	1	31	1	256
439	28		Brazil	South America			2001	3	86	12	11	73	3	260
440	19		Brazil	South America			2002	1	49	18	1	31	1	266
441	7a		Brazil	South America			2002	29	48	29	48	87	30	267
442	BZR-2		China	Asia		Oropharynx (including sputum/BAL)	2010	1	3	3	17	16	7	269
443	BZR-3		China	Asia		Other superficial source	2010	1	7	22	7	31	9	270
444	BZR-4		China	Asia		Oropharynx (including sputum/BAL)	2010	1	7	22	17	85	31	271
445	BZR-7		China	Asia		Oropharynx (including sputum/BAL)	2010	3	7	3	33	2	7	272
446	BZR-14		China	Asia		Urine	2010	1	7	4	17	91	7	273
447	BZR-20		China	Asia		Faeces	2010	1	7	3	17	63	7	274
448	BZR-22		China	Asia		Urine	2010	1	1	18	1	50	1	275
449	BZR-25		China	Asia		Oropharynx (including sputum/BAL)	2010	1	4	22	23	85	9	276
450	BZR-31		China	Asia		Oropharynx (including sputum/BAL)	2010	1	4	22	23	85	1	277
451	BZR-36		China	Asia		Oropharynx (including sputum/BAL)	2010	1	7	4	17	85	7	278
452	BZR-38		China	Asia		Blood	2010	1	9	4	3	2	7	279
453	BZR-39		China	Asia		Oropharynx (including sputum/BAL)	2010	1	22	22	17	2	7	280
454	BZR-41		China	Asia		Urine	2010	1	7	4	17	85	7	278
455	BZR-51		China	Asia		Oropharynx (including sputum/BAL)	2010	1	88	22	3	85	1	281
456	BZR-52		China	Asia		Urine	2010	1	61	4	11	4	7	282
457	BZR-53		China	Asia		Other superficial source	2010	1	9	3	17	2	22	283
458	BZR-54		China	Asia		Faeces	2010	1	7	12	41	2	7	284
459	BZR-56		China	Asia		Other superficial source	2010	1	22	4	19	50	7	285
460	BZR-61		China	Asia		Oropharynx (including sputum/BAL)	2010	10	7	3	33	2	7	286
461	BZR-62		China	Asia		Urine	2010	1	44	12	7	31	22	287
462	BZR-63		China	Asia		Vagina	2010	1	61	3	14	2	7	288
463	BZR-64		China	Asia		Oropharynx (including sputum/BAL)	2010	31	17	4	43	4	32	289
464	BZR-66		China	Asia		Urine	2011	9	89	4	23	92	2	290
465	BZR-67		China	Asia		Faeces	2011	1	9	4	3	2	7	279
466	BZR-68		China	Asia		Oropharynx (including sputum/BAL)	2011	1	1	18	36	50	1	291
467	BZR-69		China	Asia		Vagina	2011	10	7	3	38	85	22	292
468	BZR-70		China	Asia		Oropharynx (including sputum/BAL)	2011	1	44	12	49	31	2	293
469	BZR-71		China	Asia		Oropharynx (including sputum/BAL)	2011	1	44	12	7	48	7	294
470	BZR-73		China	Asia		Oropharynx (including sputum/BAL)	2011	10	7	3	33	85	22	295
471	BZR-74		China	Asia		Oropharynx (including sputum/BAL)	2011	1	7	4	17	89	7	296
472	BZR-75		China	Asia		Oropharynx (including sputum/BAL)	2011	1	3	3	7	16	3	297
473	BZR-76		China	Asia		Vagina	2011	3	27	3	7	77	7	298
474	BZR-78		China	Asia		Oropharynx (including sputum/BAL)	2011	1	4	22	23	85	1	277
475	BZR-79		China	Asia		Oropharynx (including sputum/BAL)	2011	1	16	4	11	9	1	299
476	BZR-80		China	Asia		Oropharynx (including sputum/BAL)	2011	1	22	3	7	2	7	300
477	BZR-81		China	Asia		Oropharynx (including sputum/BAL)	2011	1	7	4	17	50	7	301
478	BZR-82		China	Asia		Oropharynx (including sputum/BAL)	2011	10	7	4	6	2	10	302
479	BZR-84		China	Asia		Faeces	2011	1	9	4	3	2	7	279
480	BZR-85		China	Asia		Oropharynx (including sputum/BAL)	2011	1	49	4	3	2	7	303
481	BZR-87		China	Asia		Oropharynx (including sputum/BAL)	2011	26	44	4	23	16	1	304
482	BZR-88		China	Asia		Oropharynx (including sputum/BAL)	2011	1	9	22	24	85	9	305
483	BZR-89		China	Asia		Oropharynx (including sputum/BAL)	2011	1	7	3	40	16	3	306
484	BZR-90		China	Asia		Oropharynx (including sputum/BAL)	2011	1	9	4	3	2	7	279
485	BZR-92		China	Asia		Urine	2011	26	2	4	23	62	2	307
486	BZR-95		China	Asia		Oropharynx (including sputum/BAL)	2011	1	9	4	3	50	7	308
487	BZR-97		China	Asia		Faeces	2011	1	4	22	23	85	2	309
488	BZR-98		China	Asia		Urine	2011	10	4	4	41	77	4	310
489	BZR-99		China	Asia		Oropharynx (including sputum/BAL)	2011	1	1	4	1	50	1	311
490	BZR-100		China	Asia		Urine	2011	3	7	3	33	2	22	312
491	BZR-103		China	Asia		Urine	2011	1	9	4	3	2	7	279
492	BZR-104		China	Asia		Oropharynx (including sputum/BAL)	2011	1	7	4	17	53	7	313
493	BZR-105		China	Asia		Vagina	2011	32	88	22	3	85	9	314
494	BZR-106		China	Asia		Oropharynx (including sputum/BAL)	2011	1	9	4	19	50	7	315
495	BZR-115		China	Asia		Other superficial source	2011	1	9	12	17	2	2	316
496	BZR-116		China	Asia		Other superficial source	2011	1	1	4	9	50	1	317
497	BZR-117		China	Asia		Oropharynx (including sputum/BAL)	2011	3	4	4	41	77	4	318
498	BZR-119		China	Asia		Oropharynx (including sputum/BAL)	2011	10	7	3	33	2	22	319
499	BZR-120		China	Asia		Oropharynx (including sputum/BAL)	2011	1	1	3	19	2	7	320
500	09H1006		China	Asia		Blood	2009	1	4	12	23	43	9	321
501	09H1015		China	Asia		Other superficial source	2009	1	7	12	50	9	3	322
502	09H1016		China	Asia		Blood	2009	1	7	12	50	9	3	322
503	09H1019		China	Asia		Blood	2009	1	7	12	50	9	3	322
504	09H1021		China	Asia		Other superficial source	2009	1	90	3	50	24	3	323
505	09H1023		China	Asia		Blood	2009	9	90	3	50	12	3	324
506	10H1048		China	Asia		Other superficial source	2010	1	4	22	23	43	9	114
507	10H1084		China	Asia		Blood	2010	1	4	12	23	3	9	325
508	10H1085		China	Asia		Blood	2010	1	9	1	3	48	7	169
509	10H1086		China	Asia		Blood	2010	31	1	1	34	5	21	326
510	10H1087		China	Asia		Blood	2010	1	4	12	23	36	1	327
511	10H1088		China	Asia		Blood	2010	33	91	29	51	93	33	328
512	10H1091		China	Asia		Other superficial source	2010	33	91	29	51	93	33	328
513	10H1092		China	Asia		Blood	2010	9	90	3	50	24	3	329
514	09HX010		China	Asia		Blood	2009	1	44	12	7	48	22	330
515	09HX011		China	Asia		Blood	2009	1	22	12	17	60	22	331
516	09HX015		China	Asia		Blood	2009	1	1	1	10	9	3	332
517	09HX016		China	Asia		Blood	2009	1	4	12	23	43	9	321
518	10HX030		China	Asia		Blood	2010	1	44	12	7	94	22	333
519	10HX043		China	Asia		Blood	2010	9	7	3	3	1	9	334
520	10HX044		China	Asia		Other superficial source	2010	9	7	3	3	9	1	335
521	10HX049		China	Asia		Blood	2010	1	9	12	17	2	22	336
522	10HX058		China	Asia		Blood	2010	1	44	1	7	38	3	337
523	10HX073		China	Asia		Blood	2010	1	44	12	7	48	22	330
524	10HX081		China	Asia		Other sterile site	2010	1	9	12	17	2	3	338
525	09TZ009		China	Asia		Other superficial source	2009	1	54	3	3	95	3	339
526	09TZ029		China	Asia		Other superficial source	2009	20	59	1	10	3	1	164
527	09TZ030		China	Asia		Oropharynx (including sputum/BAL)	2009	1	57	31	10	8	7	340
528	09TZ034		China	Asia		Other superficial source	2009	3	4	1	41	77	7	341
529	09TZ035		China	Asia		Other superficial source	2009	1	92	1	11	9	3	342
530	10TZ037		China	Asia		Blood	2010	5	16	3	7	48	21	343
531	10TZ071		China	Asia		Other superficial source	2010	1	17	2	14	1	3	344
532	09PU013		China	Asia		Other superficial source	2009	17	93	29	3	93	30	345
533	09PU016		China	Asia		Other superficial source	2009	3	4	1	41	77	4	346
534	09PU029		China	Asia		Other superficial source	2009	1	4	1	7	48	1	347
535	09PU030		China	Asia		Other superficial source	2009	1	89	1	7	48	9	348
536	09PU031		China	Asia		Blood	2009	1	22	12	17	60	22	331
537	09PU032		China	Asia		Blood	2009	1	44	3	7	38	3	99
538	09PU034		China	Asia		Other superficial source	2009	1	90	3	7	96	3	349
539	09PU038		China	Asia		Other superficial source	2009	1	3	1	7	48	1	350
540	09PU039		China	Asia		Other superficial source	2009	1	9	1	3	97	7	351
541	10PU099		China	Asia		Other superficial source	2010	1	22	12	17	60	22	331
542	10PU103		China	Asia		Other superficial source	2010	1	61	1	11	4	3	352
543	10PU118		China	Asia		Other superficial source	2010	1	9	12	7	98	3	353
544	10PU129		China	Asia		Blood	2010	3	1	4	34	1	21	354
545	10PU152		China	Asia		Other superficial source	2010	1	9	1	3	34	7	355
546	10PU154		China	Asia		Blood	2010	1	9	1	3	48	7	169
547	10PU173		China	Asia		Urine	2010	1	90	1	10	1	7	356
548	10PU174		China	Asia		Other superficial source	2010	1	90	1	10	1	7	356
549	F2011z016		Taiwan	Asia		Blood	2011	1	3	3	17	99	3	357
550	F2012e070		Taiwan	Asia		Blood	2012	1	3	12	7	2	9	358
551	F2012h009		Taiwan	Asia		Blood	2012	1	17	2	14	100	3	359
552	F2012d056		Taiwan	Asia		Blood	2012	1	18	12	17	68	3	360
553	F2012a024		Taiwan	Asia		Blood	2012	1	20	12	17	68	1	361
554	F2012g056		Taiwan	Asia		Blood	2012	1	22	4	3	4	3	362
555	F2011y035		Taiwan	Asia		Blood	2011	1	34	2	8	23	2	363
556	F2012i019		Taiwan	Asia		Blood	2012	1	94	3	7	101	3	364
557	F2012f012		Taiwan	Asia		Blood	2012	1	94	3	7	102	3	365
558	F2011ac092		Taiwan	Asia		Blood	2011	1	94	3	21	101	3	366
559	F2012e065		Taiwan	Asia		Blood	2012	1	94	32	7	101	3	367
560	F2012g047		Taiwan	Asia		Blood	2012	1	95	4	4	50	1	368
561	F2012h091		Taiwan	Asia		Blood	2012	1	96	33	7	103	34	369
562	F2012f029		Taiwan	Asia		Blood	2012	1	97	3	7	1	3	370
563	F2012h014		Taiwan	Asia		Blood	2012	3	7	12	52	1	1	371
564	F2012g083		Taiwan	Asia		Blood	2012	5	3	3	7	48	4	372
565	F2012b086		Taiwan	Asia		Blood	2012	5	57	3	10	31	7	373
566	F2012c020		Taiwan	Asia		Blood	2012	5	61	3	11	68	3	374
567	F2013a028		Taiwan	Asia		Blood	2013	9	7	12	52	3	22	375
568	F2013a013		Taiwan	Asia		Blood	2013	9	7	12	52	48	22	376
569	F2013a053		Taiwan	Asia		Blood	2013	34	7	1	6	52	4	377
570	F2011ah032		Taiwan	Asia		Blood	2011	1	9	3	23	36	9	257
571	F2011x087		Taiwan	Asia		Blood	2011	35	96	34	7	103	34	378
572	F2011ah028		Taiwan	Asia		Blood	2011	1	44	12	7	94	35	379
573	F2011v094		Taiwan	Asia		Blood	2011	1	22	1	53	24	7	380
574	F2011v097		Taiwan	Asia		Blood	2011	5	61	3	11	68	36	381
575	F2011u085		Taiwan	Asia		Blood	2011	1	32	3	14	57	1	382
576	F2011x051		Taiwan	Asia		Blood	2011	1	3	3	17	9	1	383
577	F2011aa040		Taiwan	Asia		Blood	2011	3	7	1	6	52	10	384
578	F2011q069		Taiwan	Asia		Blood	2011	1	7	12	3	104	3	385
579	F2011af026		Taiwan	Asia		Blood	2011	1	4	22	54	36	9	386
580	F2012g066		Taiwan	Asia		Blood	2012	1	60	22	19	102	7	387
581	F2013a014		Taiwan	Asia		Blood	2013	1	3	3	17	9	23	388
582	F2013a087		Taiwan	Asia		Blood	2013	1	98	3	17	54	3	389
583	AJ17		South Korea	Asia		Blood	2012	36	99	1	55	23	37	390
584	AJ43		South Korea	Asia		Blood	2013	36	100	4	56	23	37	391
585	AJ71		South Korea	Asia		Blood	2013	3	7	1	6	51	4	392
586	AMC55		South Korea	Asia		Blood	2012	37	100	1	56	23	37	393
587	BS52		South Korea	Asia		Blood	2012	1	9	12	17	60	22	394
588	C1502		South Korea	Asia		Blood	2003	36	101	1	56	23	37	395
589	C3765		South Korea	Asia		Other superficial source	2006	3	26	3	7	9	7	396
590	C4565		South Korea	Asia		Blood	2006	37	100	4	14	23	37	397
591	C5219		South Korea	Asia		Blood	2007	1	100	4	14	23	1	398
592	C7219		South Korea	Asia		Blood	2008	1	102	3	11	48	22	399
593	C7850		South Korea	Asia		Blood	2006	5	89	3	23	18	4	400
594	C7852		South Korea	Asia		Blood	2006	1	9	22	23	36	9	401
595	C9904		South Korea	Asia		Blood	2011	36	101	4	56	23	37	402
596	C10054		South Korea	Asia		Oropharynx (including sputum/BAL)	2012	15	91	29	7	105	38	403
597	C10056		South Korea	Asia		Blood	2012	1	19	2	14	100	3	404
598	C10794		South Korea	Asia		Blood	2013	1	32	12	10	95	9	405
599	SM11		South Korea	Asia		Blood	2012	1	3	3	17	106	3	406
600	SM49		South Korea	Asia		Blood	2012	36	4	4	56	23	37	407
601	ZRCT6		China	Asia			2010	32	104	12	3	17	2	409
602	ZRCT9		China	Asia			2010	1	105	3	9	92	1	410
603	ZRCT27		China	Asia			2010	1	7	12	7	18	22	411
604	ZRCT38		China	Asia		Oropharynx (including sputum/BAL)	2010	1	9	4	3	92	7	412
605	CYCT1		China	Asia		Faeces	2013	17	93	35	57	108	30	413
606	CYCT2		China	Asia		Faeces	2013	1	44	3	7	109	3	414
607	FXCT1		China	Asia		Blood	2013	1	9	4	3	48	7	415
608	569	RC219	China	Asia		Urine	2012	10	4	1	41	117	4	503
609	570	RC1013	China	Asia		Urine	2014	10	4	1	41	77	4	504
610	571	RC1073	China	Asia		Urine	2014	10	4	1	41	77	4	504
611	572	RC213	China	Asia		Oropharynx (including sputum/BAL)	2012	26	7	12	52	119	22	505
612	573	RC427	China	Asia		Oropharynx (including sputum/BAL)	2013	9	7	12	46	119	22	506
613	574	RC433	China	Asia		Urine	2013	9	7	12	52	119	22	507
614	575	RC459	China	Asia		Oropharynx (including sputum/BAL)	2013	9	7	12	52	119	22	507
615	576	RC465	China	Asia		Oropharynx (including sputum/BAL)	2013	9	7	12	52	119	22	507
616	577	RC471	China	Asia		Oropharynx (including sputum/BAL)	2013	9	7	12	52	119	22	507
617	578	RC494	China	Asia		Oropharynx (including sputum/BAL)	2013	9	7	12	52	119	22	507
618	579	RC503	China	Asia		Other superficial source	2013	9	7	12	52	119	22	507
619	580	RC797	China	Asia		Blood	2014	9	7	12	52	119	22	507
620	581	RC959	China	Asia		Oropharynx (including sputum/BAL)	2014	9	7	12	52	119	22	507
621	582	RC1066	China	Asia		Urine	2014	9	7	12	52	119	22	507
622	583	RC990	China	Asia		Oropharynx (including sputum/BAL)	2014	9	7	12	52	119	22	507
623	584	RC1056	China	Asia		Urine	2014	9	7	12	52	119	22	507
624	585	RC1133	China	Asia		Other sterile site	2015	9	7	12	52	119	22	507
625	586	RC1148	China	Asia		Urine	2015	9	7	12	52	119	22	507
626	587	RC498	China	Asia		Urine	2013	9	7	3	3	54	1	508
627	588	RC876	China	Asia		Urine	2014	9	7	3	3	54	1	508
628	589	RC1156	China	Asia		Urine	2015	9	7	3	3	54	1	508
629	590	RC872	China	Asia		Other superficial source	2014	9	3	1	7	120	3	509
630	591	RC946	China	Asia		Other superficial source	2014	1	120	1	7	24	3	510
631	592	RC431	China	Asia		Oropharynx (including sputum/BAL)	2013	1	16	3	4	24	3	511
632	593	RC1027	China	Asia		Urine	2014	32	88	12	3	2	9	512
633	594	RC115	China	Asia		Oropharynx (including sputum/BAL)	2012	1	121	3	11	24	9	513
634	595	RC280	China	Asia		Urine	2012	1	32	1	7	72	1	514
635	596	RC446	China	Asia		Other superficial source	2013	1	50	3	50	50	1	515
636	597	RC453	China	Asia		Oropharynx (including sputum/BAL)	2013	1	7	1	63	24	7	516
637	598	RC463	China	Asia		Faeces	2013	1	20	12	7	68	3	517
638	599	RC516	China	Asia		Oropharynx (including sputum/BAL)	2014	1	60	12	19	121	7	518
639	600	RC523	China	Asia		Oropharynx (including sputum/BAL)	2014	3	32	1	41	77	4	519
640	601	RC874	China	Asia		Other superficial source	2014	1	3	1	7	72	1	520
641	602	RC685	China	Asia		Urine	2014	1	3	1	7	72	1	520
642	603	RC861	China	Asia		Other sterile site	2014	1	3	1	7	72	1	520
643	604	RC1124	China	Asia		Other sterile site	2015	1	3	1	7	72	1	520
644	605	RC910	China	Asia		Oropharynx (including sputum/BAL)	2014	9	16	3	3	9	1	521
645	606	RC1159	China	Asia		Blood	2015	1	44	1	7	58	3	522
646	607	RC375	China	Asia		Urine	2013	1	44	1	7	58	3	522
647	608	RC138	China	Asia		Oropharynx (including sputum/BAL)	2012	1	22	2	14	53	3	523
648	609	RC175	China	Asia		Oropharynx (including sputum/BAL)	2012	1	17	2	14	60	43	524
649	610	RC297	China	Asia		Faeces	2012	1	7	1	17	24	7	525
650	611	RC1048	China	Asia		Urine	2014	1	7	1	17	24	7	525
651	612	RC383	China	Asia		Faeces	2013	1	7	1	17	24	42	526
652	613	RC391	China	Asia		Oropharynx (including sputum/BAL)	2013	1	92	3	38	107	1	527
653	614	RC418	China	Asia		Oropharynx (including sputum/BAL)	2013	1	7	40	10	5	1	528
654	615	RC409	China	Asia		Oropharynx (including sputum/BAL)	2013	9	90	3	7	94	1	529
655	616	RC469	China	Asia		Urine	2013	1	45	3	21	41	3	530
656	617	RC482	China	Asia		Oropharynx (including sputum/BAL)	2013	1	49	1	64	77	1	531
657	618	RC852	China	Asia		Urine	2014	1	122	12	7	94	22	532
658	619	RC856	China	Asia		Faeces	2014	35	96	33	7	103	34	533
659	620	RC1001	China	Asia		Urine	2014	1	7	3	13	6	44	534
660	K2		Singapore	Asia		Blood	2015	1	7	22	52	92	7	499
661	622	K3	Singapore	Asia		Blood	2015	1	7	3	3	92	1	535
662	623	K19	Singapore	Asia		Blood	2015	1	7	3	52	50	7	536
663	624	K20	Singapore	Asia		Blood	2015	1	7	22	52	92	7	499
664	625	K729	Singapore	Asia		Blood	2015	1	7	22	52	50	7	537
665	626	K5	Singapore	Asia		Other sterile site	2015	1	7	22	52	92	2	538
666	627	K12	Singapore	Asia		Blood	2015	1	7	22	52	13	7	539
667	628	K1	Singapore	Asia		Blood	2015	26	7	22	52	13	7	540
668	629	K4	Singapore	Asia		Blood	2015	26	7	22	52	50	2	541
669	630	K2125	Singapore	Asia		Blood	2015	26	7	22	52	92	7	542
670	631	K21	Singapore	Asia		Blood	2015	26	7	22	52	50	7	543
671	632	k3144	Singapore	Asia		Blood	2015	26	7	22	52	92	2	544
672	633	K3052	Singapore	Asia		Blood	2015	1	13	22	52	92	2	545
673	F2014f003		Taiwan	Asia		Blood	2014	9	7	22	46	119	22	546
674	F2012d070-1		Taiwan	Asia		Blood	2012	5	7	3	23	48	4	547
675	F2011a001		Taiwan	Asia		Blood	2011	1	3	3	17	122	3	548
676	F2011v063-1		Taiwan	Asia		Blood	2011	1	124	2	14	60	3	549
677	F2011v063-2		Taiwan	Asia		Blood	2011	1	17	2	14	100	7	550
678	F2013h045		Taiwan	Asia		Blood	2013	9	54	4	38	70	9	551
679	F2013d100-1		Taiwan	Asia		Blood	2013	5	125	3	65	27	7	552
680	F2013d100-2		Taiwan	Asia		Blood	2013	5	126	3	65	27	7	553
681	F2013d100-3		Taiwan	Asia		Blood	2013	1	4	22	7	36	9	554
682	F2013e038-1		Taiwan	Asia		Blood	2013	1	122	3	7	58	7	555
683	F2014b094		Taiwan	Asia		Blood	2014	1	127	22	21	57	7	556
684	F2013g055		Taiwan	Asia		Blood	2013	1	7	3	3	48	22	557
685	F2013g096		Taiwan	Asia		Blood	2013	1	4	22	23	78	9	558
686	F2014a077		Taiwan	Asia		Blood	2014	9	54	4	10	70	9	559
687	F2014e100-2		Taiwan	Asia		Blood	2014	1	32	3	17	54	3	560
688	F2014a078		Taiwan	Asia		Blood	2014	3	60	41	19	123	3	561
689	F2014f082-1		Taiwan	Asia		Blood	2014	1	4	22	23	36	2	562
690	F2014c063-1		Taiwan	Asia		Blood	2014	1	7	1	6	52	10	563
691	F2011p080-2		Taiwan	Asia		Blood	2011	1	50	42	66	5	3	564
692	F2011r094		Taiwan	Asia		Blood	2011	1	2	42	67	5	7	565
693	F2011r078-1		Taiwan	Asia		Blood	2011	1	2	42	66	5	3	566
694	F2011s052		Taiwan	Asia		Blood	2011	1	2	9	67	5	1	567
695	F2013c089		Taiwan	Asia		Blood	2013	1	50	9	67	5	3	568
696	F2011p080-1		Taiwan	Asia		Blood	2011	1	2	42	66	31	3	569
697	F2011q049-2		Taiwan	Asia		Blood	2011	1	50	42	66	31	3	570
698	F2014e026		Taiwan	Asia		Blood	2014	1	56	1	68	9	3	571
699	C4_HNLS_M_11_HP		China	Asia		Oropharynx (including sputum/BAL)		1	16	3	7	9	3	23
700	30_HNHK_M_38_PT		China	Asia		Oropharynx (including sputum/BAL)		1	44	3	7	58	3	149
701	BT20_hn_m_28_Pt		China	Asia		Oropharynx (including sputum/BAL)		1	44	3	7	58	3	149
702	C2_HNLS_M_10_HP		China	Asia		Oropharynx (including sputum/BAL)		1	44	3	7	58	3	149
703	C29_HNLS_W_60_HP		China	Asia		Oropharynx (including sputum/BAL)		1	44	3	7	58	3	149
704	HY8_hn_m_75_Pt		China	Asia		Oropharynx (including sputum/BAL)		3	7	4	6	52	4	203
705	DZ29_hn_m_8_Pt		China	Asia		Oropharynx (including sputum/BAL)		1	44	12	7	48	22	330
706	15_HNHK_M_76_PT		China	Asia		Oropharynx (including sputum/BAL)		1	22	12	17	60	22	331
707	19_HNSY_M_82_PT		China	Asia		Oropharynx (including sputum/BAL)		1	22	12	17	60	22	331
708	33_HNHK_W_79_PT		China	Asia		Oropharynx (including sputum/BAL)		1	22	12	17	60	22	331
709	DFG118_hn_f_61_Pt		China	Asia		Oropharynx (including sputum/BAL)		1	22	12	17	60	22	331
710	26_HNHK_W_79_PT		China	Asia		Oropharynx (including sputum/BAL)		1	9	12	17	2	22	336
711	17_HNSY_M_64_PT		China	Asia		Oropharynx (including sputum/BAL)		5	16	3	7	48	21	343
712	C30_HNLS_M_10_HP		China	Asia		Oropharynx (including sputum/BAL)		3	4	1	41	77	4	346
713	DZ11_hn_m_2_Pt		China	Asia		Oropharynx (including sputum/BAL)		3	4	1	41	77	4	346
714	DZ50_hn_m_94_Pt		China	Asia		Oropharynx (including sputum/BAL)		3	4	1	41	77	4	346
715	DZ35_hn_m_28_Pt		China	Asia		Oropharynx (including sputum/BAL)		1	89	1	7	48	9	348
716	C28_HNLS_W_57_HP		China	Asia		Oropharynx (including sputum/BAL)		1	9	1	3	97	7	351
717	HY10_hn_m_53_Pt		China	Asia		Oropharynx (including sputum/BAL)		5	61	3	11	68	3	374
718	22_HNWC_M_89_PT		China	Asia		Oropharynx (including sputum/BAL)		1	9	12	17	60	22	394
719	3_HNHK_w_90_PT		China	Asia		Oropharynx (including sputum/BAL)		1	9	12	17	60	22	394
720	4_HNHK_w_65_PT		China	Asia		Oropharynx (including sputum/BAL)		1	9	12	17	60	22	394
721	9_HNHK_M_57_PT		China	Asia		Oropharynx (including sputum/BAL)		1	9	12	17	60	22	394
722	C21_HNLS_M_18_HP		China	Asia		Oropharynx (including sputum/BAL)		1	9	12	17	60	22	394
723	C23_HNLS_W_86_HP		China	Asia		Oropharynx (including sputum/BAL)		1	9	12	17	60	22	394
724	C3_HNLS_M_19_HP		China	Asia		Oropharynx (including sputum/BAL)		1	9	12	17	60	22	394
725	27_HNHK_M_52_PT		China	Asia		Oropharynx (including sputum/BAL)		1	3	3	10	3	3	416
726	C18_HNLS_M_26_HP		China	Asia		Oropharynx (including sputum/BAL)		1	7	1	7	23	3	418
727	NK191_hn_m_28_Pt		China	Asia		Oropharynx (including sputum/BAL)		1	7	1	7	38	3	419
728	DZ49_hn_m_85_Pt		China	Asia		Oropharynx (including sputum/BAL)		1	7	2	14	100	3	420
729	C16_HNLS_M_43_HP		China	Asia		Oropharynx (including sputum/BAL)		1	7	3	7	58	3	421
730	C17_HNLS_W_60_HP		China	Asia		Oropharynx (including sputum/BAL)		1	7	3	7	58	7	422
731	8_HNHK_M_59_PT		China	Asia		Oropharynx (including sputum/BAL)		1	7	12	17	24	7	423
732	WZS1_gd_f_42_Pt		China	Asia		Oropharynx (including sputum/BAL)		1	7	22	10	24	1	424
733	11_HNHK_M_63_PT		China	Asia		Oropharynx (including sputum/BAL)		1	9	3	17	85	7	425
734	DFR36_hn_m_46_Pt		China	Asia		Oropharynx (including sputum/BAL)		1	9	3	14	60	22	427
735	2_HNHK_M_79_PT		China	Asia		Oropharynx (including sputum/BAL)		1	9	12	17	60	3	428
736	6_HNHK_M_66_PT		China	Asia		Oropharynx (including sputum/BAL)		1	9	12	17	26	22	429
737	BT10_hn_Li_m_40_Pt		China	Asia		Oropharynx (including sputum/BAL)		1	9	12	14	60	22	430
738	DFG11_sc_m_75_Pt		China	Asia		Oropharynx (including sputum/BAL)		1	9	12	14	60	22	430
739	DFG14_gx_Z_m_58_Pt		China	Asia		Oropharynx (including sputum/BAL)		1	9	12	14	60	22	430
740	HY51		China	Asia		Oropharynx (including sputum/BAL)		1	9	12	14	60	22	430
741	DFG56_sc_m_43_Pt		China	Asia		Oropharynx (including sputum/BAL)		1	9	12	62	60	22	432
742	DZ56_hn_m_76_Pt		China	Asia		Oropharynx (including sputum/BAL)		1	9	12	17	85	22	433
743	C22_HNLS_W_20_HP		China	Asia		Oropharynx (including sputum/BAL)		1	9	22	17	60	22	434
744	20_HNWC_W_30_PT		China	Asia		Oropharynx (including sputum/BAL)		1	16	1	3	9	1	435
745	29_HNHK_W_76_PT		China	Asia		Oropharynx (including sputum/BAL)		1	17	1	10	9	1	436
746	DFR21_hn_m_54_Pt		China	Asia		Oropharynx (including sputum/BAL)		1	22	1	19	4	7	437
747	C25_HNLS_W_41_HP		China	Asia		Oropharynx (including sputum/BAL)		1	22	3	7	85	22	438
748	DFT87_hn_f_47_Pt		China	Asia		Oropharynx (including sputum/BAL)		1	22	3	7	72	7	439
749	DZ90_hn_m_90_Pt		China	Asia		Oropharynx (including sputum/BAL)		1	22	3	17	9	22	440
750	32_HNHK_M_62_PT		China	Asia		Oropharynx (including sputum/BAL)		1	22	12	17	60	7	441
751	5_HNHK_M_69_PT		China	Asia		Oropharynx (including sputum/BAL)		1	22	12	17	53	7	442
752	C13_HNLS_W_80_HP		China	Asia		Oropharynx (including sputum/BAL)		1	22	12	17	60	31	443
753	DFR52_hn_f_31_Pt		China	Asia		Oropharynx (including sputum/BAL)		1	22	12	14	60	7	444
754	DZ73_hn_f_29_Pt		China	Asia		Oropharynx (including sputum/BAL)		1	26	3	3	48	3	445
755	C38_HNLS_W_66_HP		China	Asia		Oropharynx (including sputum/BAL)		1	44	3	7	58	22	446
756	SYL5_2_14_hn_f_65_Pt		China	Asia		Oropharynx (including sputum/BAL)		1	44	12	21	94	22	449
757	NK161_hn_f_72_Pt		China	Asia		Oropharynx (including sputum/BAL)		1	53	3	20	23	41	450
758	NK204_hn_f_90_Pt		China	Asia		Oropharynx (including sputum/BAL)		1	56	1	59	9	3	451
759	C34_HNLS_M_39_HP		China	Asia		Oropharynx (including sputum/BAL)		1	57	1	23	60	40	452
760	SY1_hn_m_46_Pt		China	Asia		Oropharynx (including sputum/BAL)		1	58	36	7	68	39	453
761	NK211_hn_m_75_Pt		China	Asia		Oropharynx (including sputum/BAL)		1	60	12	7	111	3	454
762	SYL2_1_13_hn_m_72_Pt		China	Asia		Oropharynx (including sputum/BAL)		1	61	1	11	4	1	455
763	C36_HNLS_W_56_HP		China	Asia		Oropharynx (including sputum/BAL)		1	89	4	60	85	1	456
764	SY5_hn_m_89_Pt		China	Asia		Oropharynx (including sputum/BAL)		1	89	4	38	94	3	457
765	DZ79_hn_f_68_Pt		China	Asia		Oropharynx (including sputum/BAL)		1	90	3	7	9	1	458
766	SYL4_1_39_hn_f_75_Pt		China	Asia		Oropharynx (including sputum/BAL)		1	90	3	7	2	1	459
767	SYL3_1_32_hn_m_72_Pt		China	Asia		Oropharynx (including sputum/BAL)		1	90	12	7	4	1	460
768	DFR48_hn_m_59_Pt		China	Asia		Oropharynx (including sputum/BAL)		1	92	1	61	9	5	760
769	C11_HNLS_W_86_HP		China	Asia		Oropharynx (including sputum/BAL)		1	102	3	11	48	3	462
770	NK136_hn_m_4_Pt		China	Asia		Oropharynx (including sputum/BAL)		1	108	3	3	9	3	463
771	DFT6_hn_m_8_Pt		China	Asia		Oropharynx (including sputum/BAL)		1	118	38	14	2	22	464
772	DFT81_hn_f_1_Pt		China	Asia		Oropharynx (including sputum/BAL)		1	109	12	17	56	9	465
773	DZ85_hn_m_76_Pt		China	Asia		Oropharynx (including sputum/BAL)		1	109	12	17	56	9	465
774	DZ65_hn_m_71_Pt		China	Asia		Oropharynx (including sputum/BAL)		1	110	39	33	3	7	466
775	WC91		China	Asia		Oropharynx (including sputum/BAL)		1	110	39	33	4	7	467
776	NK202_hn_f_43_Pt		China	Asia		Oropharynx (including sputum/BAL)		1	111	39	33	3	7	468
777	21_HNWC_M_63_PT		China	Asia		Oropharynx (including sputum/BAL)		1	112	3	7	68	3	469
778	16_HNHK_w_25_PT		China	Asia		Oropharynx (including sputum/BAL)		1	112	36	7	68	3	470
779	12_HNHK_w_25_PT		China	Asia		Oropharynx (including sputum/BAL)		1	113	12	19	116	1	471
780	C27_HNSY_M_26_HP		China	Asia		Oropharynx (including sputum/BAL)		1	22	1	58	52	4	472
781	18_HNSY_W_88_PT		China	Asia		Oropharynx (including sputum/BAL)		1	116	3	38	2	9	473
782	25_HNSY_W_87_PT		China	Asia		Oropharynx (including sputum/BAL)		1	117	3	4	76	3	474
783	DFT34_hn_f_52_Pt		China	Asia		Oropharynx (including sputum/BAL)		1	117	3	7	9	32	475
784	DFG107_hn_m_55_Pt		China	Asia		Oropharynx (including sputum/BAL)		2	18	5	61	112	5	476
785	31_HNHK_W_76_PT		China	Asia		Oropharynx (including sputum/BAL)		1	9	1	10	54	3	477
786	C33_HNLS_M_83_HP		China	Asia		Oropharynx (including sputum/BAL)		1	119	1	17	24	42	478
787	DFR46_hn_m_40_Pt		China	Asia		Oropharynx (including sputum/BAL)		2	20	5	38	110	1	761
788	DFT4_hn_m_75_Pt		China	Asia		Oropharynx (including sputum/BAL)		18	115	1	17	9	1	480
789	7_HNHK_M_60_PT		China	Asia		Oropharynx (including sputum/BAL)		2	20	12	61	60	22	481
790	HY6_hn_f_56_Pt		China	Asia		Oropharynx (including sputum/BAL)		3	3	1	38	76	4	482
791	NK174_hn_f_54_Pt		China	Asia		Oropharynx (including sputum/BAL)		3	3	3	33	76	4	483
792	C26_HNSY_M_17_HP		China	Asia		Oropharynx (including sputum/BAL)		3	7	1	6	52	3	484
793	C2F_standard		China	Asia		Oropharynx (including sputum/BAL)		3	7	3	7	23	1	485
794	SYL_1_4_hn_f_85_Pt		China	Asia		Oropharynx (including sputum/BAL)		3	20	5	61	110	5	486
795	BT24_hn_Li_f_16_Pt		China	Asia		Oropharynx (including sputum/BAL)		3	22	1	10	27	1	487
796	DZ27_hn_m_3_Pt		China	Asia		Oropharynx (including sputum/BAL)		3	22	1	3	9	1	488
797	DZ51_hn_m_92_Pt		China	Asia		Oropharynx (including sputum/BAL)		3	22	1	3	27	1	489
798	14_HNHK_w_32_PT		China	Asia		Oropharynx (including sputum/BAL)		3	22	3	38	9	22	490
799	HY3__hn_m_67_Pt		China	Asia		Oropharynx (including sputum/BAL)		3	22	3	38	9	22	490
800	SY7_hn_m_74_Pt		China	Asia		Oropharynx (including sputum/BAL)		3	42	37	7	113	3	491
801	HY190		China	Asia		Oropharynx (including sputum/BAL)		3	51	1	5	77	4	492
802	13_HNHK_M_43_PT		China	Asia		Oropharynx (including sputum/BAL)		3	61	1	38	77	4	493
803	SY15_hn_m_52_Pt		China	Asia		Oropharynx (including sputum/BAL)		3	107	1	10	114	7	494
804	DFZ111_hn_f_55_Pt		China	Asia		Oropharynx (including sputum/BAL)		3	114	1	3	27	1	495
805	DFZ125_hn_f_42_Pt		China	Asia		Oropharynx (including sputum/BAL)		3	117	1	10	1	22	496
806	1_HNHK_M_91_PT		China	Asia		Oropharynx (including sputum/BAL)		9	90	3	10	115	3	497
807	BT107		China	Asia		Oropharynx (including sputum/BAL)		9	106	3	23	118	3	498
808	23_HNWC_W_30_PT		China	Asia		Oropharynx (including sputum/BAL)		26	16	1	3	9	1	500
809	C14_HNLS_W_13_HP		China	Asia		Oropharynx (including sputum/BAL)		38	44	3	7	58	3	501
810	C20_HNLS_M_18_HP		China	Asia		Oropharynx (including sputum/BAL)		38	44	3	7	58	22	502
811	DFR77_hn_f_60_Pt		China	Asia		Oropharynx (including sputum/BAL)		1	44	3	7	58	3	149
812	DFR41_hn_Li_m_70_Pt		China	Asia		Oropharynx (including sputum/BAL)		1	4	1	38	72	1	197
813	DFR35_hn_m_59_Pt		China	Asia		Oropharynx (including sputum/BAL)		1	9	3	14	60	22	427
814	DFG55_sc_m_73_Pt		China	Asia		Oropharynx (including sputum/BAL)		1	9	12	62	60	22	432
815	DFR21_hn_m_54_Pt		China	Asia		Oropharynx (including sputum/BAL)		1	22	1	19	4	7	437
816	DFR52_hn_f_31_Pt		China	Asia		Oropharynx (including sputum/BAL)		1	22	12	14	60	7	444
817	DFR39_hn_m_8_Pt		China	Asia		Oropharynx (including sputum/BAL)		1	44	12	7	94	22	333
818	DFR48_hn_m_59_Pt		China	Asia		Oropharynx (including sputum/BAL)		1	92	1	7	9	1	461
819	DFT34_hn_f_52_Pt		China	Asia		Oropharynx (including sputum/BAL)		1	117	3	7	9	32	475
820	DFR46_hn_m_40_Pt		China	Asia		Oropharynx (including sputum/BAL)		2	20	5	61	110	5	479
821	C9280		South Korea	Asia		Blood	2012	1	9	22	23	43	9	417
822	BS48		South Korea	Asia		Blood	2012	1	7	12	7	48	22	426
823	JB11		South Korea	Asia		Blood	2012	1	123	2	17	4	1	431
824	SM2		South Korea	Asia		Blood	2012	3	58	1	8	48	3	448
825	9525		China	Asia		Blood	2016	26	7	3	7	92	2	602
826	14382		China	Asia		Blood	2016	1	9	22	14	92	7	603
827	15033		China	Asia		Blood	2016	1	7	22	7	85	7	604
828	9238		China	Asia		Blood	2016	26	7	22	52	85	2	605
829	10307		China	Asia		Blood	2016	26	7	3	3	92	1	606
830	9069		China	Asia		Blood	2016	1	49	3	33	85	1	607
831	12070		China	Asia		Blood	2016	26	7	12	52	92	2	608
832	9473		China	Asia		Blood	2016	1	49	3	33	85	1	607
833	10787-2		China	Asia		Blood	2016	26	7	3	3	92	42	609
834	10215		China	Asia		Blood	2016	1	7	3	3	92	42	610
835	12127		China	Asia		Blood	2016	26	7	3	3	92	42	609
836	9793		China	Asia		Blood	2016	19	27	4	36	50	10	762
837	10285		China	Asia		Blood	2016	26	7	3	3	92	1	606
838	10774		China	Asia		Blood	2016	1	7	4	7	85	7	612
839	10787-1		China	Asia		Blood	2016	26	7	3	3	92	42	609
840	10471		China	Asia		Blood	2016	26	7	3	3	92	1	606
841	10391		China	Asia		Blood	2016	1	31	3	33	85	1	613
842	YM140212		Taiwan	Asia		Oropharynx (including sputum/BAL)	2014	1	3	3	17	43	1	572
843	YFA120526		Taiwan	Asia			2012	1	7	12	50	57	3	573
844	YFA120880		Taiwan	Asia			2012	1	9	3	10	4	40	574
845	YM140019		Taiwan	Asia		Urine	2014	1	22	7	13	9	44	575
846	YFA122284		Taiwan	Asia			2012	1	44	3	7	58	1	576
847	YFA121513		Taiwan	Asia			2012	1	44	3	7	124	3	577
848	YFA120622		Taiwan	Asia			2012	1	66	12	20	163	3	926
849	YM140516		Taiwan	Asia		Urine	2014	1	90	1	7	15	1	579
850	YFA120855		Taiwan	Asia			2012	1	90	1	7	24	1	580
851	YFA120853		Taiwan	Asia			2012	1	90	1	7	27	1	581
852	YM140682		Taiwan	Asia		Oropharynx (including sputum/BAL)	2014	1	90	1	7	74	1	582
853	YFA121174		Taiwan	Asia			2012	1	90	1	7	9	7	927
854	YM140797		Taiwan	Asia		Urine	2014	1	97	3	7	81	3	584
855	YM140298		Taiwan	Asia		Urine	2014	1	117	1	7	43	1	585
856	YFA120274		Taiwan	Asia			2012	1	117	1	7	125	1	586
857	YFA120766		Taiwan	Asia			2012	1	117	1	7	126	1	587
858	YFA120631		Taiwan	Asia		Oropharynx (including sputum/BAL)	2012	1	117	3	7	9	1	588
859	YM140717		Taiwan	Asia		Urine	2014	3	7	1	6	84	4	589
860	YM140663		Taiwan	Asia		Urine	2014	9	7	12	46	3	9	590
861	YM140066		Taiwan	Asia			2014	9	7	12	46	119	22	506
862	YFA123445		Taiwan	Asia			2012	9	7	12	46	34	22	592
863	YM140586		Taiwan	Asia		Blood	2014	9	7	12	46	41	22	593
864	YM140285		Taiwan	Asia		Urine	2014	9	7	12	46	127	22	594
865	YM140907		Taiwan	Asia		Blood	2014	9	7	22	46	48	22	595
866	YFA121135		Taiwan	Asia			2012	9	7	43	46	48	22	596
867	YFA120877		Taiwan	Asia			2012	9	34	1	13	128	9	597
868	YFA122254		Taiwan	Asia			2012	9	128	3	3	27	3	598
869	YM140982		Taiwan	Asia			2014	9	129	12	46	48	22	924
870	YM140789		Taiwan	Asia		Urine	2014	26	7	12	46	48	22	600
871	YFA120295		Taiwan	Asia			2012	1	22	1	13	9	44	601
872	YM140073		Taiwan	Asia		Blood	2014	1	7	3	10	6	6	662
873	YM140896		Taiwan	Asia		Blood	2014	1	7	3	17	54	3	911
874	YM140730		Taiwan	Asia		Faeces	2014	1	22	12	17	146	7	910
875	YM140912		Taiwan	Asia		Blood	2014	1	22	12	17	134	7	665
876	YM140303		Taiwan	Asia			2014	1	32	12	23	55	1	666
877	YM141031		Taiwan	Asia		Oropharynx (including sputum/BAL)	2014	5	89	3	3	118	2	667
878	YM140286		Taiwan	Asia		Urine	2014	5	54	45	47	48	22	908
879	8618		China	Asia		Vagina	2008	1	4	22	23	43	9	114
880	E230		China	Asia		Vagina	2011	1	4	22	23	36	9	139
881	8162		China	Asia		Vagina	2008	1	9	1	3	48	7	169
882	8162-02-01		China	Asia		Vagina	2008	1	9	1	3	48	7	169
883	E454		China	Asia		Vagina	2011	1	9	1	3	48	7	169
884	8210		China	Asia		Vagina	2008	1	1	1	10	9	3	332
885	2128		China	Asia		Vagina	2005	1	4	12	23	43	9	321
886	F20		China	Asia		Vagina	2014	1	44	12	7	48	22	330
887	E616		China	Asia		Vagina	2011	1	44	12	7	48	22	330
888	G213		China	Asia		Vagina	2006	1	44	12	7	94	22	333
889	E446		China	Asia		Vagina	2011	1	44	12	7	94	22	333
890	8630-02-01		China	Asia		Vagina	2008	3	4	1	41	77	4	346
891	E285		China	Asia		Vagina	2011	1	9	12	17	60	22	394
892	9483		China	Asia		Vagina	2009	1	7	2	14	100	3	420
893	8559		China	Asia		Vagina	2008	1	7	12	7	48	22	426
894	E631		China	Asia		Vagina	2011	1	22	1	19	4	7	437
895	E610		China	Asia		Vagina	2011	3	22	1	3	27	1	489
896	E610-2		China	Asia		Vagina	2011	3	22	1	3	27	1	489
897	F291		China	Asia		Vagina	2014	9	7	3	3	54	1	508
898	E228		China	Asia		Vagina	2011	1	44	1	7	58	3	522
899	E303		China	Asia		Vagina	2011	1	122	12	7	94	22	532
900	T083		China	Asia		Vagina	2013	1	122	12	7	94	22	532
901	F198		China	Asia		Vagina	2014	1	34	2	79	136	2	614
902	F549		China	Asia		Vagina	2015	9	76	12	80	9	47	615
903	T077		China	Asia		Vagina	2013	1	150	2	13	56	1	639
904	2280		China	Asia		Vagina	2005	1	56	4	59	60	1	722
905	2100		China	Asia		Vagina	2005	5	117	3	7	48	21	723
906	8152		China	Asia		Vagina	2008	1	44	12	7	94	2	724
907	F252		China	Asia		Vagina	2014	1	94	3	10	137	3	725
908	8638		China	Asia		Vagina	2008	1	3	3	10	9	3	726
909	8690-02-01		China	Asia		Vagina	2008	1	22	12	17	60	9	727
910	8844		China	Asia		Vagina	2008	1	22	52	3	9	44	728
911	E527		China	Asia		Vagina	2011	5	117	3	7	48	21	723
912	E661		China	Asia		Vagina	2011	5	117	3	7	48	21	723
913	F714		China	Asia		Vagina	2015	5	131	1	81	24	1	729
914	T028		China	Asia		Vagina	2013	3	149	1	10	1	22	730
915	G315		China	Asia		Vagina	2006	3	148	12	11	74	1	731
916	F652	1197	China	Asia		Vagina	2015	3	147	1	23	48	7	732
917	80003479		Argentina	South America		Blood	2016	19	69	42	7	85	1	742
918	CT148		Taiwan	Asia			2013	1	7	12	36	54	3	776
919	CT168		Taiwan	Asia			2011	1	58	1	17	23	22	777
920	CT183		Taiwan	Asia			2012	3	7	54	6	60	4	778
921	CT205		Taiwan	Asia			2013	3	7	1	6	144	4	779
922	CT262		Taiwan	Asia			2012	1	7	1	6	145	4	780
923	CT268		Taiwan	Asia			2012	1	22	12	7	146	7	781
924	CT286		Taiwan	Asia			2013	1	34	3	7	147	22	782
925	CT28		Taiwan	Asia			2012	9	153	3	3	27	3	783
926	CT37		Taiwan	Asia			2013	3	60	55	19	123	3	784
927	CT242		Taiwan	Asia			2014	1	4	3	23	78	9	785
928	C2-1011211		Taiwan	Asia		Blood	2012	3	154	3	23	48	22	786
929	C2-1011219		Taiwan	Asia		Blood	2012	9	155	4	86	27	3	787
930	C2-1020608		Taiwan	Asia		Blood	2013	22	156	4	33	3	1	788
931	C2-1020618		Taiwan	Asia		Blood	2013	1	157	56	7	2	7	789
932	C2-1020619		Taiwan	Asia		Blood	2013	1	32	3	17	54	50	790
933	C2-1020707		Taiwan	Asia		Blood	2013	1	158	1	19	4	3	791
934	C2-1020711		Taiwan	Asia		Blood	2013	1	158	1	19	4	3	791
935	C2-1020911		Taiwan	Asia		Blood	2013	3	154	3	23	48	22	786
936	C2-1020915		Taiwan	Asia		Blood	2013	1	81	22	87	36	9	792
937	C2-1020916		Taiwan	Asia		Blood	2013	3	154	3	23	48	22	786
938	C2-1030116		Taiwan	Asia		Blood	2014	3	7	1	6	145	4	793
939	C2-1030117		Taiwan	Asia		Blood	2014	43	3	3	17	16	3	794
940	C2-1030507		Taiwan	Asia		Blood	2014	1	159	3	17	9	3	795
941	C2-1030619		Taiwan	Asia		Blood	2014	1	4	22	88	36	9	796
942	C2-1030706		Taiwan	Asia		Blood	2014	1	3	3	89	54	3	797
943	C2-1031004		Taiwan	Asia		Blood	2014	1	160	3	17	54	3	798
944	C2-1031201		Taiwan	Asia		Blood	2014	3	161	1	6	52	4	799
945	C2-1010922		Taiwan	Asia		Blood	2012	1	22	57	90	148	1	800
946	C2-1020903		Taiwan	Asia		Blood	2013	3	162	3	17	30	1	801
947	C2-1021205		Taiwan	Asia		Blood	2013	3	7	1	6	149	4	802
948	C2-1030709		Taiwan	Asia		Blood	2014	1	94	32	10	101	51	803
949	C2-1031211		Taiwan	Asia		Blood	2014	1	7	12	17	60	52	804
950	C2-1000502		Taiwan	Asia		Blood	2011	1	44	3	7	58	7	805
951	C2-1010810		Taiwan	Asia		Blood	2012	1	44	12	17	61	22	806
952	C2-1011006		Taiwan	Asia		Blood	2012	3	7	4	6	67	4	807
953	C2-1011206		Taiwan	Asia		Blood	2012	1	7	2	14	100	7	808
954	C2-1020810		Taiwan	Asia		Blood	2013	1	17	4	14	100	3	809
955	C2-1020908		Taiwan	Asia		Blood	2013	26	54	4	3	70	9	810
956	C2-1021101		Taiwan	Asia		Blood	2013	1	17	2	14	60	3	811
957	C2-1030705		Taiwan	Asia		Blood	2014	23	20	1	17	74	7	812
958	C2-1030813		Taiwan	Asia		Blood	2014	1	17	4	14	100	3	809
959	F2017a006		Taiwan	Asia		Blood	2017	5	57	3	4	31	7	817
960	F2017a011		Taiwan	Asia		Blood	2017	5	152	3	11	68	3	818
961	F2017a016		Taiwan	Asia		Blood	2017	1	22	1	8	9	44	819
962	F2017a060		Taiwan	Asia		Blood	2017	1	152	3	17	9	3	820
963	F2017b003		Taiwan	Asia		Blood	2017	3	7	4	91	52	4	821
964	F2017b007		Taiwan	Asia		Blood	2017	1	163	1	92	1	3	822
965	F2017b014		Taiwan	Asia		Blood	2017	1	4	22	7	135	9	823
966	F2017b016		Taiwan	Asia		Blood	2017	1	49	22	93	135	9	824
967	F2017b034		Taiwan	Asia		Blood	2017	1	4	22	7	135	9	823
968	F2017b038		Taiwan	Asia		Blood	2017	1	9	22	23	135	9	825
969	F2017c011		Taiwan	Asia		Blood	2017	44	111	39	33	31	7	826
970	F2017c012		Taiwan	Asia		Blood	2017	3	60	12	19	9	3	827
971	F2017c043		Taiwan	Asia		Blood	2017	1	7	1	94	48	22	828
972	F2017c051		Taiwan	Asia		Blood	2017	1	3	3	17	150	3	829
973	F2017c080		Taiwan	Asia		Blood	2017	1	3	3	17	151	3	830
974	F2017d002		Taiwan	Asia		Blood	2017	1	20	3	17	68	3	831
975	F2017d049		Taiwan	Asia		Blood	2017	1	4	22	23	114	9	832
976	F2017d081		Taiwan	Asia		Blood	2017	1	4	22	23	135	9	833
977	F2017e045		Taiwan	Asia		Blood	2017	1	4	22	23	135	2	834
978	F2017e077		Taiwan	Asia		Blood	2017	1	44	58	7	58	3	835
979	F2017f020		Taiwan	Asia		Blood	2017	1	22	3	4	1	3	836
980	F2017f028		Taiwan	Asia		Blood	2017	9	164	3	3	4	9	837
981	F2017f038		Taiwan	Asia		Blood	2017	44	111	39	33	31	7	826
982	F2017f039		Taiwan	Asia		Blood	2017	1	7	12	52	119	22	838
983	F2017f045		Taiwan	Asia		Blood	2017	5	57	3	4	59	7	839
984	F2017f050		Taiwan	Asia		Blood	2017	1	4	22	23	135	9	833
985	C2-1000504		Taiwan	Asia		Blood	2011	1	3	3	7	54	3	840
986	C2-1000807		Taiwan	Asia		Blood	2011	5	57	3	10	50	4	841
987	C2-1010710		Taiwan	Asia		Blood	2012	1	4	1	4	27	1	842
988	C2-1010802		Taiwan	Asia		Blood	2012	1	7	3	3	54	1	843
989	C2-1010902		Taiwan	Asia		Blood	2012	10	61	3	11	68	3	844
990	C2-1020612		Taiwan	Asia		Blood	2013	1	3	3	10	48	3	845
991	CT98		Taiwan	Asia			2013	1	117	1	7	74	1	848
992	CT105		Taiwan	Asia			2013	1	7	12	46	48	22	849
993	CT133		Taiwan	Asia			2012	10	7	1	44	52	10	850
994	CT138		Taiwan	Asia			2013	1	7	3	95	6	3	857
995	CT152		Taiwan	Asia			2014	45	7	3	3	54	1	851
996	CT189		Taiwan	Asia			2012	1	7	3	10	153	53	852
997	CT195		Taiwan	Asia			2012	1	4	22	93	36	9	853
998	CT217		Taiwan	Asia			2013	5	57	3	10	50	7	854
999	CT261		Taiwan	Asia			2012	9	7	12	46	48	48	855
1000	CT271		Taiwan	Asia			2012	1	165	1	3	2	9	856
1001	F2013f085		Taiwan	Asia		Blood	2013	1	3	3	14	54	3	858
1002	F2016g026		Taiwan	Asia		Blood	2016	1	3	3	14	16	3	859
1003	F2011m016		Taiwan	Asia		Blood	2011	1	166	1	68	24	3	865
1004	F2014f030		Taiwan	Asia		Blood	2014	1	22	12	14	146	7	866
1005	F2014f057		Taiwan	Asia		Blood	2014	1	44	3	7	154	3	867
1006	F2015c065		Taiwan	Asia		Blood	2015	1	7	12	96	119	22	868
1007	F2015f054		Taiwan	Asia		Blood	2015	1	44	12	7	155	22	869
1008	F2015f061		Taiwan	Asia		Blood	2015	1	4	22	7	135	1	870
1009	F2016d044		Taiwan	Asia		Blood	2016	1	32	3	14	54	3	871
1010	F2016e020		Taiwan	Asia		Blood	2016	1	127	12	21	57	7	872
1011	F2016f044		Taiwan	Asia		Blood	2016	1	7	1	7	156	3	873
1012	F2016g031		Taiwan	Asia		Blood	2016	36	101	1	14	23	54	874
1013	F2017b015		Taiwan	Asia		Blood	2017	3	7	1	91	52	4	875
1014	F2017c039		Taiwan	Asia		Blood	2017	3	60	41	19	9	3	876
1015	F2017c093		Taiwan	Asia		Blood	2017	1	7	1	97	48	22	877
1016	F2011ae051		Taiwan	Asia		Blood	2011	44	111	39	38	31	7	878
1017	IRCCS 14		Italy	Europe		Blood	2016	1	17	2	14	53	3	750						PMID: 29696003
1018	IRCCS 3		Italy	Europe		Blood	2015	1	44	12	7	94	22	333						PMID: 29696003
1019	IRCCS 7		Italy	Europe		Blood	2015	17	93	29	82	138	30	748						PMID: 29696003
1020	YFA180849		Taiwan	Asia				9	7	3	46	119	22	879
1021	F2011af095		Taiwan	Asia		Blood	2011	1	4	12	23	55	9	880
1022	F2011c061		Taiwan	Asia			2011	5	22	4	7	10	55	881
1023	F2011r033		Taiwan	Asia		Blood	2011	1	54	3	98	24	22	882
1024	F2014g077		Taiwan	Asia		Blood	2014	1	69	1	7	3	1	883
1025	F2015f021		Taiwan	Asia		Blood	2015	1	7	4	91	52	4	884
1026	F2016d098		Taiwan	Asia		Blood	2016	3	3	3	17	54	3	885
1027	CTS1		Thailand	Asia		Blood	2016	7	167	3	99	5	1	886
1028	CTS6		Thailand	Asia		Blood	2016	3	168	1	10	114	7	887
1029	CTS41		Thailand	Asia		Blood	2017	3	172	4	100	158	60	888
1030	CTS43		Thailand	Asia		Blood	2017	3	173	1	10	2	32	889
1031	CTS17		Thailand	Asia		Blood	2015	5	169	1	13	118	2	890
1032	CTS37		Thailand	Asia		Blood	2015	5	171	4	7	1	9	891
1033	CTS13		Thailand	Asia		Blood	2015	9	7	3	3	1	1	892
1034	CTS16		Thailand	Asia		Blood	2015	9	7	1	7	30	9	893
1035	CTS32		Thailand	Asia		Blood	2016	9	34	1	3	121	3	894
1036	CTS11		Thailand	Asia		Blood	2016	9	76	22	80	9	47	895
1037	CTS19		Thailand	Asia		Blood	2015	9	170	1	23	157	1	896
1038	CTS8		Thailand	Asia		Blood	2016	10	89	3	3	118	2	897
1039	CTS25		Thailand	Asia		Blood	2015	1	61	3	11	68	2	898
1040	CTS29		Thailand	Asia		Blood	2016	1	22	1	3	1	3	899
1041	CTS36		Thailand	Asia		Blood	2016	1	17	1	14	68	7	900
1042	CTS46		Thailand	Asia		Blood	2016	1	3	59	11	24	9	901
1043	CTS42		Thailand	Asia		Blood	2017	46	17	1	3	62	59	902
1044	YFA121904		Taiwan	Asia			2012	9	7	12	46	160	22	906
1045	2011x059		Taiwan	Asia		Blood	2011	1	174	12	17	60	22	913
1046	YM140212		Taiwan	Asia		Oropharynx (including sputum/BAL)	2014	1	175	3	17	162	1	922
1047	YFA120130		Taiwan	Asia		Other superficial source	2012	9	7	4	10	70	9	925
1048	YM140438		Taiwan	Asia		Urine	2014	1	17	22	14	100	3	923
1049	T_Y480		South Korea	Asia				1	3	3	56	9	3	928
1050	T_Y359		South Korea	Asia				1	3	3	56	57	3	929
1051	T_Y48		South Korea	Asia				1	4	3	23	43	9	930
1052	T_32673		South Korea	Asia				1	7	2	7	97	9	931
1053	T_Y199		South Korea	Asia				1	7	3	7	14	6	932
1054	T_Y190		South Korea	Asia				1	7	3	7	24	6	933
1055	T_Y19		South Korea	Asia				1	9	12	7	43	9	934
1056	T_Y46		South Korea	Asia				1	16	3	7	2	3	935
1057	T_32538		South Korea	Asia				1	24	3	7	48	7	936
1058	T_Y399		South Korea	Asia				1	24	3	7	125	6	937
1059	T_Y793		South Korea	Asia				1	96	2	13	136	2	938
1060	T_Y398		South Korea	Asia				1	110	39	38	3	7	939
1061	T_Y110		South Korea	Asia				3	3	3	11	3	6	940
1062	T_Y696		South Korea	Asia				3	7	1	6	11	4	941
1063	T_Y34		South Korea	Asia				3	60	12	19	16	3	942
1064	T_Y291		South Korea	Asia				5	7	3	23	18	4	943
1065	T_Y776		South Korea	Asia				5	7	3	23	18	7	944
1066	T_32531		South Korea	Asia				5	89	3	23	48	4	945
1067	T_Y178		South Korea	Asia				9	22	3	10	13	47	946
1068	T_Y713		South Korea	Asia				35	34	33	7	24	34	947
1069	T_Y766		South Korea	Asia				36	7	1	17	23	37	948
1070	T_Y21		South Korea	Asia				36	100	1	56	23	37	949
1071	T_Y284		South Korea	Asia				36	101	1	14	23	37	950
1072	T_Y479		South Korea	Asia				36	101	1	17	23	37	951
1073	T_Y232		South Korea	Asia				36	101	1	56	23	54	952
1074	YFA180138		Taiwan	Asia			2018	9	42	12	46	24	1	968
1075	YFA180155		Taiwan	Asia			2018	1	16	1	10	4	40	959
1076	YFA180167		Taiwan	Asia			2018	9	176	4	10	70	9	969
1077	YFA180756		Taiwan	Asia			2018	9	7	3	7	54	1	970
1078	YFA180902		Taiwan	Asia			2018	3	1	12	7	74	7	966
1079	YFA181043		Taiwan	Asia			2018	48	177	1	7	5	22	973
1080	YFA181245		Taiwan	Asia			2018	1	7	3	7	1	3	957
1081	YM140460		Taiwan	Asia		Urine	2014	1	178	3	7	9	22	965
1082	YM180043		Taiwan	Asia		Urine	2018	9	178	3	10	164	3	971
1083	YM180139		Taiwan	Asia		Oropharynx (including sputum/BAL)	2018	1	7	12	103	43	22	958
1084	YM180171		Taiwan	Asia		Oropharynx (including sputum/BAL)	2018	1	58	22	35	23	1	962
1085	YM180175		Taiwan	Asia		Urine	2018	1	58	22	35	4	1	961
1086	YM180319		Taiwan	Asia		Urine	2018	9	2	4	92	69	1	972
1087	YM180358		Taiwan	Asia		Urine	2018	1	3	3	17	54	22	953
1088	YM180376		Taiwan	Asia		Urine	2018	3	61	1	11	123	2	967
1089	YM180404		Taiwan	Asia		Other superficial source	2018	1	3	3	104	54	3	954
1090	YM180445		Taiwan	Asia		Urine	2018	1	58	22	35	165	1	963
1091	YM180459		Taiwan	Asia		Urine	2018	1	44	4	7	58	3	960
1092	YM180478-2		Taiwan	Asia		Other superficial source	2018	1	81	3	105	166	22	964
1093	YM180522		Taiwan	Asia		Other sterile site	2018	1	4	22	106	135	9	956
1094	YM180556		Taiwan	Asia		Urine	2018	1	3	61	17	54	3	955
1095	SP4433		Canada	North America		Blood	2018	1	24	3	7	85	6	974
1096	SP4501		Canada	North America		Blood	2018	1	24	3	7	85	6	974
1097	SP4694		Canada	North America		Other sterile site	2018	1	63	2	30	85	25	975
1098	SP4785		Canada	North America		Other sterile site	2018	1	63	2	30	85	25	975
1099	CTR-6		China	Asia		Urine	2019	1	45	3	21	48	3	976
1100	CTR-12		China	Asia		Urine	2019	3	149	3	10	1	22	977
1101	CTR-24		China	Asia		Urine	2019	1	7	1	17	48	7	978
1102	CTR-27		China	Asia		Urine	2019	1	16	3	3	24	3	979
1103	CTR-36		China	Asia		Blood	2019	1	7	3	7	94	22	980
1104	CTR-41		China	Asia		Blood	2019	1	9	3	17	60	22	981
1105	CTR-44		China	Asia		Urine	2019	1	7	1	17	48	7	978
1106	CTR-45		China	Asia		Vagina	2019	1	32	3	50	50	1	982
1107	CTR-52		China	Asia		Vagina	2019	3	170	3	11	68	7	983
1108	CTR-53		China	Asia		Vagina	2019	1	7	4	7	2	1	984
1109	CTR-72		China	Asia		Vagina	2019	3	4	3	41	77	4	985
1110	CTR-78		China	Asia		Blood	2019	1	7	12	17	60	31	986
1111	CTR-82		China	Asia		Urine	2019	1	94	3	10	101	3	987
1112	CTR-86		China	Asia		Vagina	2019	1	112	3	10	68	3	988
1113	CTR-21		China	Asia		Urine	2019	1	81	12	107	17	9	989
1114	CTR-25		China	Asia		Urine	2019	9	9	3	108	77	1	990
1115	CTR-34		China	Asia		Blood	2018	1	61	1	10	167	61	991
1116	CTR-37		China	Asia		Blood	2019	1	22	62	17	60	31	992
1117	CTR-38		China	Asia		Other sterile site	2019	39	143	29	7	168	29	993
1118	CTR-47		China	Asia		Vagina	2019	1	2	42	43	2	62	994
1119	CTR-56		China	Asia		Vagina	2019	3	9	3	8	169	6	995
1120	CTR-59		China	Asia		Vagina	2019	1	90	1	7	170	1	996
1121	CTR-62		China	Asia		Other sterile site	2019	3	1	1	11	48	63	997
1122	CTR-63		China	Asia		Vagina	2019	5	16	3	7	171	21	998
1123	CTR-69		China	Asia		Urine	2019	9	148	3	11	54	64	999
1124	CTR-76		China	Asia		Vagina	2019	48	7	3	3	4	9	1000
1125	CTR-77		China	Asia		Blood	2019	1	9	12	109	60	9	1001
1126	CTR-85		China	Asia		Vagina	2019	3	22	1	3	27	65	1002
1127	YFA120131		Taiwan	Asia			2012	9	7	4	10	70	1	1003
1128	YFA120132		Taiwan	Asia		Other superficial source	2012	9	7	4	10	70	44	1004
1129	CW0071		Singapore	Asia		Blood	2013	1	3	3	14	57	7	1005
1130	CS0424		Singapore	Asia		Other sterile site	2015	1	3	3	111	57	3	1006
1131	CS0943		Singapore	Asia		Other sterile site	2015	1	3	3	113	57	3	1007
1132	CW0385		Singapore	Asia		Blood	2015	1	3	3	113	57	7	1008
1133	CS1573		Singapore	Asia		Other sterile site	2016	1	3	3	113	92	3	1009
1134	CS1564		Singapore	Asia		Other sterile site	2016	1	3	3	115	194	3	1010
1135	CS1178		Singapore	Asia		Other sterile site	2016	1	3	3	116	57	7	1011
1136	CS1565		Singapore	Asia		Other sterile site	2016	1	3	3	116	185	3	1012
1137	CW0190		Singapore	Asia		Blood	2014	1	7	2	7	190	3	1013
1138	CS2182		Singapore	Asia		Other sterile site	2017	1	7	3	6	35	10	1014
1139	CS2189		Singapore	Asia		Other sterile site	2017	1	7	3	6	179	10	1015
1140	CW0238		Singapore	Asia		Blood	2014	1	7	3	11	176	9	1016
1141	CS2322		Singapore	Asia		Other sterile site	2018	1	7	3	121	57	7	1017
1142	CW0509		Singapore	Asia		Blood	2016	1	7	12	46	177	22	1018
1143	CW0361		Singapore	Asia		Blood	2015	1	9	64	8	92	1	1019
1144	CS2397		Singapore	Asia		Other sterile site	2019	1	17	2	14	190	3	1020
1145	CW0561		Singapore	Asia		Blood	2015	1	17	2	40	190	22	1021
1146	CW0464		Singapore	Asia		Blood	2016	1	22	1	124	92	7	1022
1147	CS0426		Singapore	Asia		Other sterile site	2015	1	22	3	7	176	7	1023
1148	CS2365		Singapore	Asia		Other sterile site	2018	1	26	3	7	175	7	1024
1149	CS2364		Singapore	Asia		Other sterile site	2018	1	26	3	7	192	7	1025
1150	CS1477		Singapore	Asia		Other sterile site	2016	1	44	1	7	92	3	1026
1151	CS1861		Singapore	Asia		Other sterile site	2016	1	44	3	7	92	3	1076
1152	CW0502		Singapore	Asia		Blood	2016	1	44	3	7	187	1	1027
1153	CW0478		Singapore	Asia		Blood	2016	1	60	12	14	187	7	1028
1154	CS0146		Singapore	Asia		Other sterile site	2014	1	63	2	110	194	25	1029
1155	CS1906		Singapore	Asia		Other sterile site	2017	1	63	4	29	194	25	1030
1156	CW0223		Singapore	Asia		Other sterile site	2014	1	63	4	119	16	25	1031
1157	CS1907		Singapore	Asia		Other sterile site	2017	1	63	4	119	194	25	1032
1158	CS2273		Singapore	Asia		Other sterile site	2018	1	90	63	10	35	3	1033
1159	CS2272		Singapore	Asia		Other sterile site	2018	1	90	63	10	192	3	1034
1160	CS0748		Singapore	Asia		Other sterile site	2015	1	150	2	13	57	1	1035
1161	CS0311		Singapore	Asia		Other sterile site	2015	1	180	3	7	192	3	1036
1162	CS0317		Singapore	Asia		Other sterile site	2015	1	181	12	23	188	9	1037
1163	CS0709		Singapore	Asia		Other sterile site	2015	1	182	3	7	16	7	1038
1164	CW0219		Singapore	Asia		Blood	2014	1	184	3	20	193	3	1039
1165	CS0060		Singapore	Asia		Oropharynx (including sputum/BAL)	2014	3	7	1	6	186	4	1040
1166	CS0923		Singapore	Asia		Other sterile site	2015	3	7	1	6	186	4	1040
1167	CW0178		Singapore	Asia		Blood	2014	3	26	3	7	192	7	1041
1168	CW0371		Singapore	Asia		Blood	2015	3	147	1	7	174	7	1042
1169	CW0074		Singapore	Asia		Blood	2013	3	147	1	23	175	7	1043
1170	CS1452		Singapore	Asia		Other sterile site	2016	3	147	4	23	174	7	1044
1171	CS0044		Singapore	Asia		Other sterile site	2014	3	179	4	7	173	1	1045
1172	CW0458		Singapore	Asia		Blood	2016	5	42	3	10	92	3	1046
1173	CS0948		Singapore	Asia		Other sterile site	2015	5	61	3	11	189	3	1047
1174	CS1864		Singapore	Asia		Other sterile site	2016	5	89	3	3	181	2	1048
1175	CW0067		Singapore	Asia		Blood	2013	9	7	2	123	191	3	1049
1176	CS0789		Singapore	Asia		Other sterile site	2015	9	7	3	3	16	1	1050
1177	CS0367		Singapore	Asia		Other sterile site	2015	9	7	3	3	57	1	1051
1178	CS0470		Singapore	Asia		Other sterile site	2015	9	7	3	3	57	1	1051
1179	CW0263		Singapore	Asia		Blood	2015	9	7	3	3	57	1	1051
1180	CS0195		Singapore	Asia		Other sterile site	2015	9	7	3	3	194	1	1052
1181	CS1278		Singapore	Asia		Other sterile site	2016	9	7	3	3	194	1	1052
1182	CS2220		Singapore	Asia		Other sterile site	2017	9	7	12	46	175	22	1053
1183	CS2400		Singapore	Asia		Other sterile site	2019	9	7	12	46	177	22	1054
1184	CW0242		Singapore	Asia		Blood	2014	9	7	12	46	178	22	1055
1185	CS2401		Singapore	Asia		Other sterile site	2019	9	7	12	46	183	22	1056
1186	CW0271		Singapore	Asia		Blood	2015	9	7	12	46	184	22	1057
1187	CS1315		Singapore	Asia		Other sterile site	2016	9	7	12	114	177	22	1058
1188	CS1155		Singapore	Asia		Other sterile site	2016	9	7	12	114	183	22	1059
1189	CW0018		Singapore	Asia		Blood	2012	9	16	3	3	92	1	1060
1190	CW0107		Singapore	Asia		Blood	2013	9	180	3	21	176	3	1061
1191	CS1849		Singapore	Asia		Other sterile site	2016	9	183	3	118	192	5	1062
1192	CW0395		Singapore	Asia		Blood	2015	10	24	1	20	182	7	1063
1193	CW0266		Singapore	Asia		Blood	2015	20	185	1	10	180	1	1064
1194	CS0074		Singapore	Asia		Other sterile site	2014	24	7	3	7	174	1	1065
1195	CS0081		Singapore	Asia		Other sterile site	2014	24	7	3	7	175	1	1066
1196	CS0101		Singapore	Asia		Other sterile site	2014	24	7	3	7	175	1	1066
1197	CW0065		Singapore	Asia		Blood	2013	26	7	12	46	177	22	1067
1198	CW0192		Singapore	Asia		Blood	2014	26	7	12	46	191	22	1068
1199	CS0054		Singapore	Asia		Other sterile site	2014	26	90	3	21	194	22	1069
1200	CS2383		Singapore	Asia		Other sterile site	2019	31	17	3	122	92	9	1070
1201	CS0086		Singapore	Asia		Other sterile site	2014	49	63	2	29	194	25	1071
1202	CS0791		Singapore	Asia		Other sterile site	2015	49	63	2	112	57	25	1072
1203	CS1773		Singapore	Asia		Other sterile site	2016	49	63	2	117	57	66	1073
1204	CS2308		Singapore	Asia		Other sterile site	2018	50	3	3	120	57	3	1074
1205	CW0386		Singapore	Asia		Blood	2015	51	20	2	7	187	7	1075
1206	F2018e051		Taiwan	Asia		Blood	2018	1	1	18	1	159	1	1091
1207	F2019c005		Taiwan	Asia		Blood	2019	1	4	1	3	27	1	1077
1208	F2019b030		Taiwan	Asia		Blood	2019	1	4	12	7	36	9	1078
1209	F2019h044		Taiwan	Asia		Blood	2019	1	9	22	14	60	22	1079
1210	F2019h049		Taiwan	Asia		Blood	2019	1	22	12	14	60	22	1080
1211	F2011r070		Taiwan	Asia		Blood	2011	1	59	1	7	3	1	1081
1212	F2015c022		Taiwan	Asia		Blood	2015	1	60	12	14	121	7	1082
1213	F2019h007		Taiwan	Asia		Blood	2019	1	89	3	52	4	9	1083
1214	F2011k012		Taiwan	Asia		Blood	2011	1	117	1	7	24	3	1084
1215	F2016b002		Taiwan	Asia		Blood	2016	3	7	4	6	67	10	1085
1216	F2019g066		Taiwan	Asia		Blood	2019	3	89	3	52	4	9	1086
1217	F2018a027		Taiwan	Asia		Blood	2018	9	7	3	52	119	22	1087
1218	F2015b078		Taiwan	Asia		Blood	2015	9	7	12	96	119	22	1088
1219	F2016d084		Taiwan	Asia		Blood	2016	1	186	2	92	31	1	1089
1220	F2018d087		Taiwan	Asia		Blood	2018	1	1	18	1	195	1	1090
1221	VJR H0040		Thailand	Asia		Blood	2018	9	7	12	3	119	22	1097
1222	VJR H0315		Thailand	Asia		Blood	2018	1	188	3	10	18	1	1098
1223	VJR H0668		Thailand	Asia		Blood	2018	1	90	3	4	72	22	1099
1224	VJR H1322		Thailand	Asia		Blood	2018	1	102	3	7	48	22	1100
1225	VJR H1343		Thailand	Asia		Blood	2018	52	7	22	46	119	22	1101
1226	VJR H1538		Thailand	Asia		Blood	2018	5	44	1	10	197	9	1102
1227	VJR H1541		Thailand	Asia		Blood	2018	1	3	59	11	48	9	1103
1228	VJR H1775		Thailand	Asia		Blood	2018	5	189	3	7	95	7	1104
1229	VJR H2316		Thailand	Asia		Blood	2018	26	89	3	3	118	2	1105
1230	F2019i068		Taiwan	Asia			2019	1	3	3	14	9	3	1111
1231	F2018d051		Taiwan	Asia			2018	1	4	3	7	36	9	1112
1232	F2018g063		Taiwan	Asia			2018	1	4	3	7	78	9	1113
1233	F2019g051		Taiwan	Asia			2019	1	4	22	7	36	2	1114
1234	F2020a052		Taiwan	Asia			2020	1	4	22	7	55	9	1115
1235	F2019d052		Taiwan	Asia			2019	1	4	22	23	36	1	1116
1236	F2019c065		Taiwan	Asia			2019	1	7	1	14	23	7	1117
1237	F2019a017		Taiwan	Asia			2019	1	7	3	10	202	53	1118
1238	F2018b093		Taiwan	Asia			2018	1	7	4	14	23	7	1119
1239	F2018c085		Taiwan	Asia			2018	1	7	65	125	1	1	1120
1240	F2019b013		Taiwan	Asia			2019	1	9	22	7	36	9	1121
1241	F2019a061		Taiwan	Asia			2019	1	16	3	7	2	1	1122
1242	F2018b074		Taiwan	Asia			2018	1	17	12	14	68	7	1123
1243	F2019h085		Taiwan	Asia			2019	1	20	12	14	68	3	1124
1244	F2019d062		Taiwan	Asia			2019	1	20	12	17	48	3	1125
1245	F2018a090		Taiwan	Asia			2018	1	22	12	14	53	7	1126
1246	F2018b053		Taiwan	Asia			2018	1	44	3	7	201	3	1127
1247	F2018e041		Taiwan	Asia			2018	1	63	22	14	81	25	1128
1248	F2018a001		Taiwan	Asia			2018	1	76	1	7	200	22	1129
1249	F2019i098		Taiwan	Asia			2019	1	111	39	33	31	7	1130
1250	F2018e080		Taiwan	Asia			2018	1	127	12	7	57	7	1131
1251	F2018f039		Taiwan	Asia			2018	1	158	4	7	172	5	1132
1252	F2018e042		Taiwan	Asia			2018	1	56	1	68	158	3	1133
1253	F2019f061		Taiwan	Asia			2019	3	3	4	126	158	20	1134
1254	F2018e071		Taiwan	Asia			2018	3	191	1	64	1	1	1135
1255	F2018c036		Taiwan	Asia			2018	9	7	4	7	70	9	1136
1256	F2019b043		Taiwan	Asia			2019	9	90	3	36	24	3	1137
1257	F2018b087		Taiwan	Asia			2018	9	190	4	92	69	1	1138
1258	F2019f036		Taiwan	Asia			2019	26	61	3	11	68	3	1139
1259	F2019f002		Taiwan	Asia			2019	39	143	29	7	88	29	1140
1260	YM181138		Taiwan	Asia		Blood	2018	26	192	12	127	119	22	1141
1261	IFM5654		Japan	Asia		Oropharynx (including sputum/BAL)		1	199	33	7	103	34	1197
1262	IFM40011		Japan	Asia				1	1	18	1	79	1	1198
1263	IFM54674		Japan	Asia			1999	3	7	69	6	52	4	1199
1264	IFM56153		Japan	Asia			2007	28	200	28	130	86	28	1200
1265	IFM59267		Japan	Asia		Animal	2009	54	201	70	131	209	68	1201
1266	IFM61005		Japan	Asia		Blood	2010	1	1	18	132	161	1	1203
1267	IFM61175		Japan	Asia		Blood	2011	1	202	3	7	24	6	1204
1268	IFM61189		Japan	Asia		Blood	2011	55	1	18	1	79	1	1205
1269	IFM61204		Japan	Asia		Blood	2010	1	3	12	7	69	1	1206
1270	IFM61742		Japan	Asia		Blood	2011	54	201	70	131	210	68	1207
1271	IFM61749		Japan	Asia		Blood	2012	1	24	3	7	24	4	1208
1272	IFM61949		Japan	Asia		Blood	2013	10	7	1	133	52	4	1209
1273	IFM63625		Japan	Asia			2015	1	203	3	7	24	4	1210
1274	IFM64556		Japan	Asia		Oropharynx (including sputum/BAL)	2016	1	1	18	1	1	1	1211
1275	IFM65231		Japan	Asia		Oropharynx (including sputum/BAL)	2018	1	24	3	7	24	69	1212
1276	IFM65456		Japan	Asia		Other sterile site	2018	1	1	18	36	107	1	1213
1277	IFM59930		Japan	Asia		Animal	2010	1	204	4	7	31	54	1214
1278	IFM57002		Japan	Asia		Animal	2008	1	205	3	7	24	6	1215
1279	IFM55553		Japan	Asia		Animal	2007	1	22	3	10	61	3	1216
1280	IFM55626		Japan	Asia		Animal	2005	1	22	1	19	92	9	1217
1281	IFM55630		Japan	Asia		Animal	2005	1	9	1	19	92	9	1218
1282	IFM55858		Japan	Asia		Animal	2005	5	7	1	19	107	9	1219
1283	IFM55861		Japan	Asia		Animal	2005	1	22	1	19	92	9	1217
1284	IFM57360		Japan	Asia			2005	1	17	12	46	211	3	1220
1285	G22		China	Asia		Urine	2019	9	7	22	52	34	22	1221
1286	G23		China	Asia		Urine	2019	26	7	12	52	48	1	1222
1287	Y1		China	Asia		Urine	2019	9	7	22	52	119	22	1223
1288	54		China	Asia		Urine	2016	9	22	3	14	69	3	1224
1289	244		China	Asia		Urine	2018	9	90	22	21	9	3	1225
1290	527		China	Asia		Urine	2019	26	7	12	52	48	22	1226
1291	839		China	Asia		Blood	2020	1	7	12	17	68	3	1227
1292	862		China	Asia		Other sterile site	2020	5	1	1	34	1	21	160
1293	946		China	Asia		Other sterile site	2021	1	7	1	23	169	3	1228
1294	89		China	Asia		Urine	2016	9	7	12	134	48	22	1229
1295	684		China	Asia		Other sterile site	2019	1	56	1	68	24	3	1230
1296	468I		Austria	Europe			2018	1	1	10	1	79	1	1232
1297	237I		Austria	Europe			2018	1	7	3	6	52	10	1235
1298	223I		Austria	Europe			2018	1	69	3	41	77	7	1242
1299	2311C		Austria	Europe			2018	16	32	3	3	83	3	1244
1300	F2016a047		Taiwan	Asia		Blood	2016	1	3	3	4	3	9	1246
1301	F2016c045		Taiwan	Asia		Blood	2016	1	3	3	14	54	7	1247
1302	F2016c063		Taiwan	Asia		Blood	2016	1	3	3	14	57	1	1248
1303	F2020g074-2		Taiwan	Asia		Blood	2020	1	3	3	17	213	3	1249
1304	F2016c023		Taiwan	Asia		Blood	2016	1	7	3	3	9	7	1250
1305	F2016f100		Taiwan	Asia		Blood	2016	1	9	3	7	101	3	1251
1306	F2020e062		Taiwan	Asia		Blood	2020	1	9	3	7	169	40	1252
1307	F2016g052		Taiwan	Asia		Blood	2016	1	9	22	23	36	1	1253
1308	F2020c067		Taiwan	Asia		Blood	2020	1	20	12	14	68	1	1254
1309	F2016b023		Taiwan	Asia		Blood	2016	1	44	12	7	214	22	1255
1310	F2016e030		Taiwan	Asia		Blood	2016	1	56	4	68	9	3	1256
1311	F2020a006		Taiwan	Asia		Blood	2020	1	58	1	14	53	22	1257
1312	F2016a077		Taiwan	Asia		Blood	2016	1	62	2	23	69	1	1258
1313	F2020b021		Taiwan	Asia		Blood	2020	1	63	2	14	69	2	1259
1314	F2020h094		Taiwan	Asia		Blood	2020	1	193	72	7	1	1	1260
1315	F2016f083		Taiwan	Asia		Blood	2016	3	7	1	6	60	10	1261
1316	F2016g010		Taiwan	Asia		Blood	2016	3	7	3	7	24	7	1262
1317	F2020h079		Taiwan	Asia		Blood	2020	3	107	1	4	114	7	1263
1318	F2020d054		Taiwan	Asia		Blood	2020	5	57	3	3	59	7	1264
1319	F2020g094		Taiwan	Asia		Blood	2020	5	89	3	3	215	2	1265
1320	F2020h010		Taiwan	Asia		Blood	2020	9	7	12	52	119	1	1266
1321	F2020f016		Taiwan	Asia		Blood	2020	9	192	12	52	119	22	1267
1322	F2020a022		Taiwan	Asia		Blood	2020	20	59	1	7	3	1	1268
1323	F2020i030		Taiwan	Asia		Blood	2020	25	7	3	7	69	1	1269
1324	F2020g079		Taiwan	Asia		Blood	2020	36	34	4	3	24	7	1270
1325	F2016e036		Taiwan	Asia		Blood	2016	56	3	3	14	57	3	1271
1326	F2020h004		Taiwan	Asia		Blood	2020	57	7	1	17	48	7	1272
1327	F2016e029		Taiwan	Asia		Blood	2016	58	22	12	14	146	7	1273
1328	YPB029		Taiwan	Asia		Blood	2021	1	159	3	17	54	3	1274
1329	108		China	Asia		Other sterile site	2017	1	9	1	3	2	7	1298
1330	370		China	Asia		Blood	2018	10	90	1	38	1	22	1299
1331	671		China	Asia		Other sterile site	2019	1	56	1	59	24	3	1300
1332	681		China	Asia		Urine	2019	1	117	3	36	48	3	1301
1333	689	C7	China	Asia		Other sterile site	2019	5	184	37	11	4	2	1302
1334	CTRC7	C10	China	Asia			2019	1	44	1	7	24	3	1333
1335	CTRC10	C17	China	Asia			2019	1	17	22	17	68	7	1334
1336	CTRC17	C18	China	Asia			2019	1	22	2	19	53	3	1335
1337	CTRC18	C25	China	Asia			2019	1	178	3	7	9	7	1336
1338	CTRC25	C29	China	Asia			2019	3	4	1	7	77	4	1337
1339	CTRC29	C41	China	Asia			2017	9	7	2	134	119	3	1338
1340	CTRC41	C43	China	Asia			2019	9	34	1	3	121	1	1339
1341	CTRC43	C48	China	Asia			2019	1	22	12	17	60	2	1340
1342	CTRC48	C50	China	Asia			2019	1	53	23	20	54	3	1341
1343	CTRC50	C62	China	Asia			2019	1	16	1	4	76	7	1342
1344	CTRC62	C74	China	Asia			2019	3	7	1	6	52	7	1343
1345	CTRC74	C89	China	Asia			2019	1	7	3	44	52	4	1344
1346	CTRC89	C97	China	Asia			2019	1	22	3	34	4	3	1345
1347	CTRC97	C108	China	Asia			2019	1	17	3	17	68	7	1346
1348	CTRC108	C110	China	Asia			2019	10	117	4	10	81	22	1347
1349	CTRC110	C128	China	Asia			2019	3	4	1	5	77	4	1348
1350	CTRC128	C132	China	Asia			2019	9	7	12	46	119	47	1349
1351	CTRC132	C138	China	Asia			2019	10	7	1	6	60	4	1350
1352	CTRC138	C159	China	Asia			2019	31	1	1	34	1	21	1351
1353	CTRC159	C171	China	Asia			2019	1	7	40	10	24	1	1352
1354	CTRC171	C201	China	Asia			2019	5	1	1	34	9	21	1353
1355	CTRC201	C211	China	Asia			2019	1	122	3	7	58	3	1354
1356	CTRC211	E5	China	Asia			2019	1	7	3	17	24	7	1355
1357	CTRE5	E7	China	Asia			2020	1	89	42	43	2	62	1356
1358	CTRE7	E12	China	Asia			2020	1	7	3	46	3	1	1357
1359	CTRE12	E14	China	Asia			2020	3	22	3	7	2	9	1358
1360	CTRE14	E16	China	Asia			2020	1	16	1	4	76	3	1359
1361	CTRE16	E22	China	Asia			2020	1	3	3	10	2	9	1360
1362	CTRE22	E23	China	Asia			2020	1	7	1	7	58	3	1361
1363	CTRE23	E25	China	Asia			2020	1	7	3	10	48	1	1362
1364	CTRE25	E30	China	Asia			2020	5	1	3	34	1	21	1363
1365	CTRE30	E35	China	Asia			2020	3	22	3	38	9	2	1364
1366	CTRE35	E55	China	Asia			2020	1	178	3	7	9	2	1365
1367	CTRE55	E60	China	Asia			2020	1	9	1	3	27	1	1366
1368	CTRE60	E65	China	Asia			2020	1	89	1	7	94	3	1367
1369	CTRE65	E69	China	Asia			2020	5	17	3	122	69	22	1368
1370	CTRE69	E70	China	Asia			2020	1	90	3	10	74	22	1369
1371	CTRE70	E80	China	Asia			2020	1	22	3	10	4	3	1370
1372	CTRE80	E82	China	Asia			2020	1	56	66	10	43	1	1371
1373	CTRE82	E87	China	Asia			2020	1	117	3	21	48	3	1372
1374	CTRE87	E88	China	Asia			2020	9	22	3	7	48	7	1373
1375	CTRE88	E92	China	Asia			2020	18	49	1	10	9	1	1374
1376	CTRE92	E93	China	Asia			2020	5	34	42	10	69	3	1375
1377	CTRE93	E94	China	Asia			2020	1	22	3	10	48	3	1376
1378	CTRE94	E96	China	Asia			2020	1	7	1	10	54	1	1377
1379	CTRE96	E99	China	Asia			2020	1	120	1	10	24	3	1378
1380	CTRE99	E100	China	Asia			2020	9	44	3	10	38	1	1379
1381	CTRE100	E104	China	Asia			2020	1	49	3	11	48	22	1380
1382	CTRE104	E106	China	Asia			2020	1	7	1	3	69	3	1381
1383	CTRE106	E107	China	Asia			2020	1	164	4	7	4	1	1382
1384	CTRE107	E113	China	Asia			2020	10	34	42	139	123	9	1383
1385	CTRE113	E116	China	Asia			2020	31	17	1	43	34	32	1384
1386	CTRE116	E125	China	Asia			2020	25	72	3	7	69	1	1385
1387	CTRE125	E127	China	Asia			2020	1	7	1	17	31	3	1386
1388	CTRE127	C27	China	Asia			2020	1	45	3	21	48	7	1387
1389	CTRC27	C56	China	Asia			2017	3	212	12	13	54	3	1305
1390	CTRC56	C59	China	Asia			2019	3	172	4	140	158	20	1332
1391	CTRC59	C70	China	Asia			2019	59	7	12	46	119	22	1306
1392	CTRC70	C94	China	Asia			2019	1	17	74	14	100	3	1307
1393	CTRC94	C103	China	Asia			2019	1	45	3	7	48	71	1308
1394	CTRC103	C107	China	Asia			2019	5	90	1	43	219	3	1309
1395	CTRC107	C124	China	Asia			2019	1	213	75	59	24	3	1310
1396	CTRC124	C194	China	Asia			2019	9	90	76	10	48	3	1311
1397	CTRC194	E4	China	Asia			2019	1	214	3	17	68	7	1312
1398	CTRE4	E10	China	Asia			2020	60	90	3	21	24	3	1313
1399	CTRE10	E19	China	Asia			2020	5	22	3	38	220	1	1314
1400	CTRE19	E21	China	Asia			2020	3	4	1	137	77	4	1315
1401	CTRE21	E26	China	Asia			2020	3	34	42	139	123	9	1329
1402	CTRE26	E27	China	Asia			2020	1	169	3	13	5	72	1316
1403	CTRE27	E28	China	Asia			2020	9	120	77	7	9	3	1317
1404	CTRE28	E34	China	Asia			2020	5	22	3	38	220	1	1314
1405	CTRE34	E36	China	Asia			2020	26	3	1	10	221	9	1318
1406	CTRE36	E38	China	Asia			2020	1	90	78	10	24	3	1319
1407	CTRE38	E58	China	Asia			2020	1	57	31	10	222	7	1320
1408	CTRE58	E72	China	Asia			2020	1	32	3	7	223	29	1321
1409	CTRE72	E95	China	Asia			2020	61	211	1	64	77	1	1322
1410	CTRE95	E98	China	Asia			2020	1	89	79	94	59	1	1323
1411	CTRE98	E121	China	Asia			2020	1	3	59	11	224	9	1324
1412	CTRE121	E122	China	Asia			2020	1	20	12	17	225	1	1325
1413	CTRE122	E123	China	Asia			2020	1	44	1	7	58	73	1326
1414	CTRE123	E130	China	Asia			2020	1	9	1	138	48	7	1327
1415	CTRE130		China	Asia			2020	5	7	4	43	23	74	1328
1416	YPB21198		Taiwan	Asia		Blood	2021	1	3	3	14	69	3	1417
1417	CT1		South Korea	Asia		Blood		1	101	4	56	23	37	1418
1418	CT2		South Korea	Asia		Blood		1	17	2	14	100	7	550
1419	CTB		South Korea	Asia		Other superficial source		36	101	1	56	23	46	1419
1420	CTR		South Korea	Asia		Blood		1	19	4	14	100	3	1420
1421	G2		China	Asia		Urine	2019	9	7	3	7	119	1	1421
1422	CTEGY-1		Egypt	Africa		Urine	2014	1	9	22	23	36	9	401						PMID: 35713604
1423	CTEGY-10		Egypt	Africa		Blood	2014	1	92	1	10	1	3	1168						PMID: 35713604
1424	CTEGY-22		Egypt	Africa		Urine	2014	1	59	1	3	3	1	1164						PMID: 35713604
1425	CTEGY-29		Egypt	Africa		Urine	2015	1	42	1	7	54	1	1165						PMID: 35713604
1426	CTEGY-35		Egypt	Africa		Urine	2015	1	7	1	6	52	4	237						PMID: 35713604
1427	CTEGY-37		Egypt	Africa		Oropharynx (including sputum/BAL)	2015	1	4	22	23	36	9	139						PMID: 35713604
1428	CTEGY-38		Egypt	Africa		Urine	2015	1	7	1	6	52	4	237						PMID: 35713604
1429	CTEGY-40		Egypt	Africa		Urine	2015	1	42	1	7	54	1	1165						PMID: 35713604
1430	CTEGY-53		Egypt	Africa		Urine	2015	1	4	22	23	36	9	139						PMID: 35713604
1431	CTEGY-54		Egypt	Africa		Oropharynx (including sputum/BAL)	2015	1	4	22	23	36	9	139						PMID: 35713604
1432	CTEGY-55		Egypt	Africa		Urine	2015	3	7	3	6	52	4	1171						PMID: 35713604
1433	CTEGY-61		Egypt	Africa		Urine	2015	5	53	1	34	69	9	1172						PMID: 35713604
1434	CTEGY-69		Egypt	Africa		Urine	2015	1	4	22	23	36	9	139						PMID: 35713604
1435	CTCMR-4		Cameroon	Africa		Vagina	2013	3	148	12	11	74	3	1186						PMID: 35713604
1436	CTCMR-10		Cameroon	Africa		Vagina	2013	3	4	1	41	77	4	346						PMID: 35713604
1437	CTCMR-11		Cameroon	Africa		Urine	2013	3	148	12	11	175	6	1195						PMID: 35713604
1438	CTCMR-12		Cameroon	Africa		Urine	2013	1	3	3	11	175	6	1178						PMID: 35713604
1439	CTCMR-14		Cameroon	Africa		Faeces	2013	1	44	1	7	58	3	522						PMID: 35713604
1440	CTCMR-20		Cameroon	Africa		Faeces	2013	1	44	1	7	58	6	1182						PMID: 35713604
1441	CBS 2313		Egypt	Africa		Other superficial source	1930	3	58	1	3	34	3	903						PMID: 35713604
1442	CBS 2317		Russia	Asia				3	9	3	8	60	6	904						PMID: 35713604
1443	T3		China	Asia		Blood	2020	1	22	22	17	60	31	1396
1444	T4		China	Asia		Blood	2021	1	7	1	17	227	7	1397
1445	T5		China	Asia		Blood	2021	1	193	1	7	81	1	1398
1446	T7		China	Asia		Blood	2021	1	17	12	17	34	7	1399
1447	T13		China	Asia		Blood	2022	26	3	1	7	221	9	1422
1448	T20		China	Asia		Blood	2022	1	7	1	38	24	1	1424
1449	T21		China	Asia		Blood	2021	1	213	1	59	9	1	1423
1450	F2021a055		Taiwan	Asia		Blood	2021	1	57	82	7	27	1	1425
1451	F2021b028		Taiwan	Asia		Blood	2021	3	7	3	3	4	9	1426
1452	F2021c061		Taiwan	Asia		Blood	2021	1	19	3	17	68	7	1427
1453	F2021e019		Taiwan	Asia		Blood	2021	1	1	66	3	27	1	1428
1454	F2021f064		Taiwan	Asia		Blood	2021	5	203	1	47	48	22	1429
1455	F2021g043		Taiwan	Asia		Blood	2021	1	215	3	11	9	3	1430
1456	F2021h027		Taiwan	Asia		Blood	2021	3	7	1	91	52	10	1431
1457	F2021h065		Taiwan	Asia		Blood	2021	1	193	1	7	1	1	1432
1458	F2021j019		Taiwan	Asia		Blood	2021	1	210	3	7	169	40	1433
1459	F2021j020	2024-04-01	Taiwan	Asia		Blood	2021	1	7	3	144	54	3	1434
1460	SMC2102-025	2024-02-02	South Korea	Asia		Blood	2021	1	17	12	17	68	7	1436
1461	SMC2106-004	2024-04-02	South Korea	Asia		Blood	2021	1	19	2	145	232	1	1437
1462	SMC2107-049	2024-05-02	South Korea	Asia		Blood	2021	1	19	2	14	60	7	1438
1463	SMC2107-057	2024-06-02	South Korea	Asia		Blood	2021	1	216	12	146	123	7	1439
1464	SMC2108-060	2024-02-03	South Korea	Asia		Blood	2021	1	9	12	17	60	7	1440
1465	SMC2110-024	2024-05-03	South Korea	Asia		Blood	2021	1	7	3	10	1	1	1441
1466	SMC2111-103	2024-08-03	South Korea	Asia		Blood	2021	1	19	12	17	68	7	1442
1467	SMC2201-138	2024-03-04	South Korea	Asia		Blood	2022	1	216	12	19	123	7	1443
1468	SMC2203-095	2024-08-05	South Korea	Asia		Blood	2022	1	215	3	17	9	9	1444
1469	SMC1311-073	2024-03-06	South Korea	Asia		Blood	2013	62	7	1	6	52	7	1445
1470	SMC1406-110	2024-04-06	South Korea	Asia		Blood	2014	1	17	2	14	53	7	1446
1471	SMC1406-225	2024-08-06	South Korea	Asia		Blood	2014	1	33	12	10	95	9	1447
1472	SMC1601-077	2024-05-10	South Korea	Asia		Blood	2016	1	101	1	56	23	37	1448
1473	SMC2007-028	2024-05-11	South Korea	Asia		Blood	2020	24	7	3	7	48	3	1449
1474	SMC2012-103	2024-08-02	South Korea	Asia		Blood	2020	1	17	2	14	100	1	1450
1475	SMC2108-105	2024-04-07	South Korea	Asia		Blood	2021	36	101	4	147	23	54	1451
1476	SMC1701-121	2024-03-10	South Korea	Asia		Blood	2017	63	217	83	148	231	22	1452
1477	SMC2006-037	2024-04-11	South Korea	Asia		Blood	2020	15	91	29	149	105	38	1453
1478	SMC2011-112		South Korea	Asia		Blood	2020	1	218	3	7	24	6	1454
1479	LS-T-43		China	Asia			2021	1	1	3	10	9	3	1455
1480	LS-T-32-3		China	Asia			2021	1	3	1	92	5	7	1456
1481	BT-W-125-1		China	Asia			2021	1	4	1	4	48	3	1457
1482	SY-T-69-1		China	Asia			2021	1	4	4	3	4	3	1458
1483	WC-T-3-2		China	Asia			2021	1	7	1	43	4	3	1459
1484	SY-T-55-2		China	Asia			2021	1	7	3	10	4	1	1460
1485	WC-W-139-1		China	Asia			2021	1	7	3	10	48	3	1461
1486	DF-W-110-2		China	Asia			2021	1	7	40	10	1	1	1462
1487	DF-W-108-1		China	Asia			2021	1	7	40	10	48	7	1463
1488	DF-W-110-1		China	Asia			2021	1	9	1	3	24	7	1464
1489	DF-W-103-2		China	Asia			2021	1	9	1	3	48	3	1465
1490	SY-T-11-2		China	Asia			2021	1	9	4	10	9	3	1466
1491	DF-W-130-2		China	Asia			2021	1	16	1	33	76	3	1467
1492	SY-W-133		China	Asia			2021	1	16	3	4	233	3	1468
1493	BT-T-57		China	Asia			2021	1	16	3	10	5	3	1469
1494	DF-W-129-1		China	Asia			2021	1	17	1	7	54	3	1470
1495	SY-T-11-3		China	Asia			2021	1	17	1	7	54	3	1470
1496	SY-T-19-2		China	Asia			2021	1	22	1	7	54	3	1471
1497	SY-W-115-1		China	Asia			2021	1	22	3	7	4	3	1472
1498	SY-W-107-2		China	Asia			2021	1	25	1	7	1	3	1505
1499	SY-W-125-2		China	Asia			2021	1	25	1	7	1	3	1505
1500	HK-T-55-1		China	Asia			2021	1	26	1	7	1	3	1474
1501	DF-W-101-3		China	Asia			2021	1	50	3	3	50	1	1475
1502	WC-T-14-2		China	Asia			2021	1	50	3	7	4	1	1476
1503	BT-W-137-2		China	Asia			2021	1	90	84	10	163	9	1477
1504	WC-W-104-1		China	Asia			2021	1	110	39	7	3	7	1478
1505	DF-W-101-1		China	Asia			2021	1	116	3	7	72	7	1479
1506	HK-T-59		China	Asia			2021	1	116	3	10	76	3	1480
1507	WC-T-5-1		China	Asia			2021	1	206	1	7	68	40	1481
1508	WC-T-9-2		China	Asia			2021	1	206	52	7	30	40	1482
1509	WC-T-6-4		China	Asia			2021	1	206	52	7	48	40	1483
1510	WC-T-68		China	Asia			2021	1	208	88	135	9	3	1484
1511	DF-W-112-1		China	Asia			2021	1	211	1	64	1	1	1485
1512	DF-W-106-3		China	Asia			2021	1	219	1	3	4	7	1502
1513	DZ-W-107-1		China	Asia			2021	1	220	1	150	76	3	1486
1514	SY-T-31-1a		China	Asia			2021	1	221	3	3	48	3	1487
1515	DF-T-1-1		China	Asia			2021	3	3	1	7	83	1	1503
1516	SY-W-132		China	Asia			2021	5	7	86	7	24	64	1488
1517	WC-W-139-2		China	Asia			2021	9	7	3	10	48	3	1489
1518	BT-T-56		China	Asia			2021	9	7	12	52	9	22	1490
1519	WC-T-31		China	Asia			2021	9	7	87	38	159	2	1491
1520	DZ-W-101-3		China	Asia			2021	9	9	3	10	77	1	1492
1521	WC-W-141		China	Asia			2021	9	16	1	10	9	1	1493
1522	WC-T-29		China	Asia			2021	9	22	1	10	234	6	1494
1523	LS-T-33-1		China	Asia			2021	9	34	1	3	121	7	1495
1524	DZ-T-85-1		China	Asia			2021	9	43	85	10	216	22	1496
1525	WC-T-51		China	Asia			2021	9	89	1	7	30	40	1504
1526	DF-W-112-2		China	Asia			2021	10	90	1	7	77	22	1497
1527	DF-W-111		China	Asia			2021	10	90	1	38	77	1	1498
1528	WC-T-3-1		China	Asia			2021	18	7	1	43	30	3	1499
1529	DF-W-132		China	Asia			2021	26	3	1	7	221	9	1422
1530	DF-W-105-1		China	Asia			2021	60	90	3	7	24	3	1501
1531	DF-W-123		China	Asia			2021	60	90	3	7	24	3	1501
1532	DF-W-124-1		China	Asia			2021	60	90	3	7	24	3	1501
1533	HK-T-20	MYCT-2250-2020	China	Asia			2021	60	90	3	7	24	3	1501
1534	Candida tropicalis	MYCT-0121-2021	Malaysia	Asia		Blood	2020	1	22	12	17	60	22	331						PMID: 294747
1535	Candida tropicalis	MYCT-0618-2021	Malaysia	Asia		Blood	2021	1	22	3	10	27	1	1509						PMID: 294747
1536	Candida tropicalis	MYCT-1000-2021	Malaysia	Asia		Blood	2021	1	3	12	10	2	9	211						PMID: 294747
1537	Candida tropicalis	MYCT-1211-2021	Malaysia	Asia		Blood	2021	1	17	12	17	68	7	1436						PMID: 294747
1538	Candida tropicalis	MYCT-1368-2021	Malaysia	Asia		Blood	2021	9	7	12	46	119	22	506						PMID: 294747
1539	Candida tropicalis	MYCT-1405-2021	Malaysia	Asia		Oropharynx (including sputum/BAL)	2021	1	54	12	11	48	22	1510						PMID: 294747
1540	Candida tropicalis	MYCT-1531-2021	Malaysia	Asia		Other sterile site	2021	1	44	3	7	58	3	149						PMID: 294747
1541	Candida tropicalis	MYCT-1551-2021	Malaysia	Asia		Blood	2021	1	17	12	17	68	7	1436						PMID: 294747
1542	Candida tropicalis	MYCT-1733-2021	Malaysia	Asia		Blood	2021	1	16	1	10	4	40	959						PMID: 294747
1543	Candida tropicalis	MYCT-1956-2021	Malaysia	Asia		Blood	2021	3	61	1	11	123	22	1516						PMID: 294747
1544	Candida tropicalis	MYCT-2043-2021	Malaysia	Asia		Blood	2021	1	3	3	17	57	7	678						PMID: 294747
1545	Candida tropicalis	MYCT-2184-2021	Malaysia	Asia		Blood	2021	1	3	3	14	57	7	1005						PMID: 294747
1546	Candida tropicalis	MYCT-2423-2021	Malaysia	Asia		Blood	2021	3	170	3	11	68	7	983						PMID: 294747
1547	Candida tropicalis	MYCT-2728-2021	Malaysia	Asia		Blood	2021	1	16	1	10	4	40	959						PMID: 294747
1548	Candida tropicalis	MYCT-0644-2021	Malaysia	Asia		Other sterile site	2021	1	4	12	23	36	9	184						PMID: 294747
1549	Candida tropicalis	MYCT-0816-2021	Malaysia	Asia		Blood	2021	1	3	3	17	57	7	678						PMID: 294747
1550	Candida tropicalis	MYCT-0997-2021	Malaysia	Asia		Other sterile site	2021	1	7	3	11	48	2	1511						PMID: 294747
1551	Candida tropicalis	MYCT-2752-2021	Malaysia	Asia		Other sterile site	2021	1	7	3	11	48	2	1511						PMID: 294747
1552	Candida tropicalis	MYCT-0825-2021	Malaysia	Asia		Blood	2021	1	17	12	17	68	7	1436						PMID: 294747
1553	Candida tropicalis	MYCT-1862-2021	Malaysia	Asia		Blood	2021	1	17	1	7	54	3	1470						PMID: 294747
1554	Candida tropicalis		Malaysia	Asia		Blood	2021	1	3	89	10	2	9	1512						PMID: 294747
1555	2020_1469	MYCT-2012-2020	South Korea	Asia		Blood	2020	1	4	12	23	36	2	1513
1556	Candida tropicalis	MYCT-1957-2021	Malaysia	Asia		Blood	2020	1	17	12	17	68	7	1436						PMID: 294747
1557	Candida tropicalis	MYCT-2085-2021	Malaysia	Asia		Blood	2021	1	125	1	10	217	3	1514						PMID: 294747
1558	Candida tropicalis	2020_1121	Malaysia	Asia		Blood	2021	1	90	63	10	24	3	1515						PMID: 294747
1559	Candida tropicalis	2020_1279	South Korea	Asia		Blood	2020	36	101	1	151	53	37	1541
1560	Candida tropicalis	2020_1374	South Korea	Asia		Blood	2020	36	101	1	56	23	37	395
1561	Candida tropicalis	2020_1838	South Korea	Asia		Blood	2020	5	7	3	23	48	4	547
1562	Candida tropicalis	2020_1923	South Korea	Asia		Blood	2020	35	96	33	7	103	34	533
1563	Candida tropicalis	2020_2248	South Korea	Asia		Blood	2020	1	3	3	10	95	9	1531
1564	Candida tropicalis	2020_2249	South Korea	Asia		Blood	2020	36	223	1	14	23	54	1543
1565	Candida tropicalis	2020_2318	South Korea	Asia		Blood	2020	36	224	1	56	23	37	1544
1566	Candida tropicalis	2020_2430	South Korea	Asia		Blood	2020	5	7	3	23	48	4	547
1567	Candida tropicalis	2020_2690	South Korea	Asia		Blood	2020	36	101	1	56	23	37	395
1568	Candida tropicalis	2020_2840	South Korea	Asia		Blood	2020	1	4	12	23	36	2	1513
1569	Candida tropicalis	2020_2871	South Korea	Asia		Blood	2020	1	4	12	23	36	2	1513
1570	Candida tropicalis	2020_2918	South Korea	Asia		Blood	2020	1	4	12	23	36	2	1513
1571	Candida tropicalis	2020_3023	South Korea	Asia		Blood	2020	1	24	3	7	24	6	232
1572	Candida tropicalis	2021_184	South Korea	Asia		Blood	2020	36	101	1	151	23	37	1542
1573	Candida tropicalis	2021_228	South Korea	Asia		Blood	2021	3	7	1	6	52	7	1343
1574	Candida tropicalis	2021_239	South Korea	Asia		Blood	2021	1	3	3	17	54	3	140
1575	Candida tropicalis	2021_1561	South Korea	Asia		Blood	2021	3	7	3	6	52	4	1171
1576	Candida tropicalis	2021_1840	South Korea	Asia		Blood	2021	15	91	29	152	105	38	1537
1577	Candida tropicalis	2021_2619	South Korea	Asia		Blood	2021	36	101	1	56	23	37	395
1578	Candida tropicalis	2022_481	South Korea	Asia		Blood	2021	1	101	1	56	23	37	1448
1579	Candida tropicalis	2022_1177	South Korea	Asia		Blood	2022	1	4	12	23	36	2	1513
1580	Candida tropicalis	2022_1255	South Korea	Asia		Blood	2022	36	101	1	56	23	37	395
1581	Candida tropicalis	2022_1920	South Korea	Asia		Blood	2022	1	62	2	23	57	1	1534
1582	Candida tropicalis	2022_2204	South Korea	Asia		Blood	2022	1	7	2	127	237	3	1532
1583	Candida tropicalis	2022_2285	South Korea	Asia		Blood	2022	5	78	3	42	3	75	1536
1584	Candida tropicalis	2022_2312	South Korea	Asia		Blood	2022	35	96	33	7	103	34	533
1585	Candida tropicalis	2022_2352	South Korea	Asia		Blood	2022	35	96	33	7	103	34	533
1586	Candida tropicalis	2022_2568	South Korea	Asia		Blood	2022	1	44	3	7	58	3	149
1587	Candida tropicalis	2022_2636	South Korea	Asia		Blood	2022	36	100	91	56	23	37	1538
1588	Candida tropicalis	2022_2784	South Korea	Asia		Blood	2022	1	225	3	53	36	3	1535
1589	Candida tropicalis	2023_616	South Korea	Asia		Blood	2022	1	24	2	17	24	6	1533
1590	Candida tropicalis	2023_629	South Korea	Asia		Blood	2023	36	101	1	151	23	37	1542
1591	Candida tropicalis	2023_699	South Korea	Asia		Blood	2023	36	101	1	56	23	37	395
1592	Candida tropicalis	2023_1207	South Korea	Asia		Blood	2023	36	101	1	56	23	76	1539
1593	Candida tropicalis	2022_2752	South Korea	Asia		Blood	2023	36	101	1	147	23	37	1540
1594	Candida tropicalis	2022_2544	South Korea	Asia		Blood	2022	1	17	12	17	68	7	1436
1595	Candida tropicalis	2020_2286	South Korea	Asia		Blood	2022	36	101	1	56	23	37	395
1596	Candida tropicalis	2020_2680	South Korea	Asia		Blood	2020	1	4	12	23	36	2	1513
1597	Candida tropicalis	2022_2544	South Korea	Asia		Blood	2020	1	3	3	17	106	3	406
1598	Candida tropicalis	2023_915	South Korea	Asia		Blood	2022	36	101	1	56	23	37	395
1599	Candida tropicalis	2020_481	South Korea	Asia		Blood	2023	1	17	2	14	100	3	359
1600	Candida tropicalis	2020_2430	South Korea	Asia		Blood	2020	36	101	12	56	65	37	NA
1601	Candida tropicalis	2021_2081	South Korea	Asia		Blood	2021	36	101	1	147	23	37	1540
1602	Candida tropicalis	2022_1140	South Korea	Asia		Blood	2022	1	46	3	10	95	9	1545
1603	Candida tropicalis	2022_3020	South Korea	Asia		Blood	2022	37	101	1	56	23	37	1546
1604	Candida tropicalis		South Korea	Asia		Blood	2022	37	101	1	56	23	37	1546
1605	YFA232395		Taiwan	Asia			2023	1	58	1	17	23	22	777
1606	YFA231164		Taiwan	Asia			2023	1	66	12	127	240	1	1559
1607	YFA231160		Taiwan	Asia			2023	1	66	23	20	243	3	1560
1608	YFA233133		Taiwan	Asia			2023	1	106	1	7	1	3	1561
1609	YFA232179		Taiwan	Asia			2023	1	155	1	154	48	7	1562
1610	YFA232053		Taiwan	Asia			2023	1	178	1	17	9	22	1563
1611	YFA232366		Taiwan	Asia			2023	1	193	1	55	1	1	1564
1612	YFA232645		Taiwan	Asia			2023	1	210	92	10	4	40	1565
1613	YFA232456		Taiwan	Asia			2023	1	227	1	17	241	9	1566
1614	YFA232604		Taiwan	Asia			2023	1	226	94	20	163	3	1567
1615	YFA232137		Taiwan	Asia			2023	3	39	59	10	3	1	1568
1616	YFA232766		Taiwan	Asia			2023	3	89	3	156	4	9	1569
1617	YFA232769		Taiwan	Asia			2023	5	66	1	23	107	7	1570
1618	YFA234858		Taiwan	Asia			2023	5	69	1	34	69	9	1571
1619	YFA232335		Taiwan	Asia			2023	5	89	3	155	118	2	1572
1620	YFA232794		Taiwan	Asia			2023	5	89	93	7	242	3	1573
1621	YFA232826		Taiwan	Asia			2023	9	7	12	10	119	22	1574
1622	YFA232666		Taiwan	Asia			2023	9	7	12	46	126	22	1575
1623	YFA234115		Taiwan	Asia			2023	9	7	12	46	236	22	1576
1624	YFA232433		Taiwan	Asia			2023	9	9	3	10	77	77	1577
1625	YFA234873		Taiwan	Asia			2023	9	76	4	23	164	9	1578
1626	YFA232726		Taiwan	Asia			2023	9	89	1	10	237	1	1579
1627	YFA232651		Taiwan	Asia			2023	9	89	12	46	119	22	1580
1628	YFA232054		Taiwan	Asia			2023	36	24	1	10	5	44	1581
1629	YFA232100		Taiwan	Asia			2023	39	143	3	7	168	29	1582
1630	YFA232704		Taiwan	Asia			2023	65	89	3	46	4	9	1583
