# Supplementary material for: Genomic insights into a clade-specific Candida tropicalis lineage with resistance to azoles and immune evasion traits
Source: mBio. 2026 Mar 11;17(4):e00235-26. doi: 10.1128/mbio.00235-26 (PMC13059750; doi:10.1128/mbio.00235-26)
Supplement: Table S2 — Details of 716 Candida tropicalis isolates used for whole-genome sequencing in this study. [file mbio.00235-26-s0003.xlsx]

## Sheet: Sheet1
	Table S2: Details of 716 Candida tropicalis isolates used for whole genome sequencing in this study.
S.No	Accession number	Country	Continent	Source	Strain	Collection_dates	Bioproject	Reference publication	Submitted by	MTL Locus
1	SRR35650285	India	Asia	Blood	P1_1	2016	PRJNA1334599	Present study	University of Delhi	MATa/α
2	SRR35650284	India	Asia	Urine	P1_2	2014	PRJNA1334599	Present study	University of Delhi	MATa/α
3	SRR35650241	India	Asia	Urine	P1_3	2016	PRJNA1334599	Present study	University of Delhi	MATa/α
4	SRR35650229	India	Asia	Urine	P1_4	2016	PRJNA1334599	Present study	University of Delhi	MATa/α
5	SRR35650221	India	Asia	Endotracheal secretion	P1_5	2016	PRJNA1334599	Present study	University of Delhi	MATa/α
6	SRR35650210	India	Asia	Cerebrospinal fluid	P1_6	2017	PRJNA1334599	Present study	University of Delhi	MATa/α
7	SRR35650199	India	Asia	Sputum	P1_7	2017	PRJNA1334599	Present study	University of Delhi	MATa/α
8	SRR35650188	India	Asia	Blood	P1_8	2017	PRJNA1334599	Present study	University of Delhi	MATa/α
9	SRR35650177	India	Asia	BAL	P1_9	2014	PRJNA1334599	Present study	University of Delhi	MATa/α
10	SRR35650166	India	Asia	Blood	P1_10	2018	PRJNA1334599	Present study	University of Delhi	MATa/α
11	SRR35650283	India	Asia	Blood	P1_11	2015	PRJNA1334599	Present study	University of Delhi	MATa/α
12	SRR35650272	India	Asia	Endotracheal secretion	P1_12	2016	PRJNA1334599	Present study	University of Delhi	MATa/α
13	SRR35650261	India	Asia	BAL	P1_13	2017	PRJNA1334599	Present study	University of Delhi	MATa/α
14	SRR35650256	India	Asia	Endotracheal secretion	P1_14	2016	PRJNA1334599	Present study	University of Delhi	MATa/α
15	SRR35650235	India	Asia	Urine	P1_15	2017	PRJNA1334599	Present study	University of Delhi	MATa/α
16	SRR35650236	India	Asia	Vulvovaginal swab	P1_16	2014	PRJNA1334599	Present study	University of Delhi	MATa/α
17	SRR35650237	India	Asia	Vulvovaginal swab	P1_17	2014	PRJNA1334599	Present study	University of Delhi	MATa/α
18	SRR35650238	India	Asia	Sputum	P1_18	2015	PRJNA1334599	Present study	University of Delhi	MATa/α
19	SRR35650239	India	Asia	Sputum	P1_19	2017	PRJNA1334599	Present study	University of Delhi	MATa/α
20	SRR35650240	India	Asia	Blood	P1_20	2018	PRJNA1334599	Present study	University of Delhi	MATa/α
21	SRR35650242	India	Asia	Blood	P1_21	2018	PRJNA1334599	Present study	University of Delhi	MATa/α
22	SRR35650243	India	Asia	Urine	P1_22	2017	PRJNA1334599	Present study	University of Delhi	MATa/α
23	SRR35650244	India	Asia	Sputum	P1_23	2017	PRJNA1334599	Present study	University of Delhi	MATa/α
24	SRR35650245	India	Asia	Urine	P1_24	2017	PRJNA1334599	Present study	University of Delhi	MATa/α
25	SRR35650246	India	Asia	Sputum	P1_25	2017	PRJNA1334599	Present study	University of Delhi	MATa/α
26	SRR35650234	India	Asia	Blood	P1_26	2017	PRJNA1334599	Present study	University of Delhi	MATa/α
27	SRR35650233	India	Asia	Blood	P1_27	2017	PRJNA1334599	Present study	University of Delhi	MATa/α
28	SRR35650232	India	Asia	BAL	P1_28	2017	PRJNA1334599	Present study	University of Delhi	MATa/α
29	SRR35650231	India	Asia	Blood	P1_29	2014	PRJNA1334599	Present study	University of Delhi	MATa/α
30	SRR35650230	India	Asia	Blood	P1_30	2014	PRJNA1334599	Present study	University of Delhi	MATa/α
31	SRR35650228	India	Asia	Urine	P1_31	2016	PRJNA1334599	Present study	University of Delhi	MATa/α
32	SRR35650227	India	Asia	Endotracheal secretion	P1_32	2015	PRJNA1334599	Present study	University of Delhi	MATa/α
33	SRR35650226	India	Asia	Nail	P1_33	2015	PRJNA1334599	Present study	University of Delhi	MATa/α
34	SRR35650225	India	Asia	Blood	P1_34	2017	PRJNA1334599	Present study	University of Delhi	MATa/α
35	SRR35650205	India	Asia	Blood	P1_35	2017	PRJNA1334599	Present study	University of Delhi	MATa/α
36	SRR35650204	India	Asia	Blood	P1_36	2017	PRJNA1334599	Present study	University of Delhi	MATa/α
37	SRR35650203	India	Asia	Blood	P1_37	2017	PRJNA1334599	Present study	University of Delhi	MATa/α
38	SRR35650224	India	Asia	Blood	P1_38	2017	PRJNA1334599	Present study	University of Delhi	MATa/α
39	SRR35650223	India	Asia	Blood	P1_39	2017	PRJNA1334599	Present study	University of Delhi	MATa/α
40	SRR35650222	India	Asia	Blood	P1_40	2017	PRJNA1334599	Present study	University of Delhi	MATa/α
41	SRR35650220	India	Asia	Blood	P1_41	2017	PRJNA1334599	Present study	University of Delhi	MATa/α
42	SRR35650219	India	Asia	Urine	P1_42	2017	PRJNA1334599	Present study	University of Delhi	MATa/α
43	SRR35650218	India	Asia	Urine	P1_43	2017	PRJNA1334599	Present study	University of Delhi	MATa/α
44	SRR35650217	India	Asia	Blood	P1_44	2018	PRJNA1334599	Present study	University of Delhi	MATa/α
45	SRR35650216	India	Asia	Blood	P1_45	2018	PRJNA1334599	Present study	University of Delhi	MATa/α
46	SRR35650215	India	Asia	Blood	P1_46	2016	PRJNA1334599	Present study	University of Delhi	MATa/α
47	SRR35650214	India	Asia	Blood	P1_47	2016	PRJNA1334599	Present study	University of Delhi	MATa/α
48	SRR35650213	India	Asia	Tracheostomy tube secretion	P1_48	2017	PRJNA1334599	Present study	University of Delhi	MATa/α
49	SRR35650212	India	Asia	Urine	P1_49	2016	PRJNA1334599	Present study	University of Delhi	MATa/α
50	SRR35650211	India	Asia	Blood	P1_50	2016	PRJNA1334599	Present study	University of Delhi	MATa/α
51	SRR35650209	India	Asia	Blood	P1_51	2016	PRJNA1334599	Present study	University of Delhi	MATa/α
52	SRR35650208	India	Asia	Cerebrospinal fluid	P1_52	2017	PRJNA1334599	Present study	University of Delhi	MATa/α
53	SRR35650207	India	Asia	Urine	P1_54	2017	PRJNA1334599	Present study	University of Delhi	MATa/α
54	SRR35650206	India	Asia	Endotracheal secretion	P1_55	2017	PRJNA1334599	Present study	University of Delhi	MATa/α
55	SRR35650183	India	Asia	Urine	P1_56	2016	PRJNA1334599	Present study	University of Delhi	MATa/α
56	SRR35650182	India	Asia	Endotracheal secretion	P1_57	2016	PRJNA1334599	Present study	University of Delhi	MATa/α
57	SRR35650181	India	Asia	Endotracheal secretion	P1_58	2016	PRJNA1334599	Present study	University of Delhi	MATa/α
58	SRR35650202	India	Asia	Urine	P1_60	2016	PRJNA1334599	Present study	University of Delhi	MATa/α
59	SRR35650201	India	Asia	Blood	P1_61	2017	PRJNA1334599	Present study	University of Delhi	MATa/α
60	SRR35650200	India	Asia	Pus	P1_62	2016	PRJNA1334599	Present study	University of Delhi	MATa/α
61	SRR35650198	India	Asia	Endotracheal secretion	P1_63	2016	PRJNA1334599	Present study	University of Delhi	MATa/α
62	SRR35650197	India	Asia	Urine	P1_64	2016	PRJNA1334599	Present study	University of Delhi	MATa/α
63	SRR35650196	India	Asia	Endotracheal secretion	P1_65	2016	PRJNA1334599	Present study	University of Delhi	MATa/α
64	SRR35650195	India	Asia	Blood	P1_66	2015	PRJNA1334599	Present study	University of Delhi	MATa/α
65	SRR35650194	India	Asia	Urine	P1_67	2016	PRJNA1334599	Present study	University of Delhi	MATa/α
66	SRR35650193	India	Asia	Urine	P1_68	2016	PRJNA1334599	Present study	University of Delhi	MATa/α
67	SRR35650192	India	Asia	Blood	P1_69	2017	PRJNA1334599	Present study	University of Delhi	MATa/α
68	SRR35650191	India	Asia	Blood	P1_70	2017	PRJNA1334599	Present study	University of Delhi	MATa/α
69	SRR35650190	India	Asia	Urine	P1_71	2017	PRJNA1334599	Present study	University of Delhi	MATa/α
70	SRR35650189	India	Asia	Urine	P1_72	2017	PRJNA1334599	Present study	University of Delhi	MATa/α
71	SRR35650187	India	Asia	Urine	P1_73	2017	PRJNA1334599	Present study	University of Delhi	MATa/α
72	SRR35650186	India	Asia	Urine	P1_74	2017	PRJNA1334599	Present study	University of Delhi	MATa/α
73	SRR35650185	India	Asia	Sputum	P1_75	2017	PRJNA1334599	Present study	University of Delhi	MATa/α
74	SRR35650184	India	Asia	Blood	P1_76	2017	PRJNA1334599	Present study	University of Delhi	MATa/α
75	SRR35650161	India	Asia	Urine	P1_77	2017	PRJNA1334599	Present study	University of Delhi	MATa/α
76	SRR35650160	India	Asia	Blood	P1_78	2017	PRJNA1334599	Present study	University of Delhi	MATa/α
77	SRR35650159	India	Asia	Blood	P1_79	2015	PRJNA1334599	Present study	University of Delhi	MATa/α
78	SRR35650180	India	Asia	Blood	P1_80	2017	PRJNA1334599	Present study	University of Delhi	MATa/α
79	SRR35650179	India	Asia	Blood	P1_81	2015	PRJNA1334599	Present study	University of Delhi	MATa/α
80	SRR35650178	India	Asia	Urine	P1_82	2015	PRJNA1334599	Present study	University of Delhi	MATa/α
81	SRR35650176	India	Asia	Blood	P1_83	2015	PRJNA1334599	Present study	University of Delhi	MATa/α
82	SRR35650175	India	Asia	Blood	P1_84	2015	PRJNA1334599	Present study	University of Delhi	MATa/α
83	SRR35650174	India	Asia	Blood	P1_86	2020	PRJNA1334599	Present study	University of Delhi	MATa/α
84	SRR35650173	India	Asia	Sputum	P1_87	2016	PRJNA1334599	Present study	University of Delhi	MATa/α
85	SRR35650172	India	Asia	Blood	P1_88	2017	PRJNA1334599	Present study	University of Delhi	MATa/α
86	SRR35650171	India	Asia	Urine	P1_89	2021	PRJNA1334599	Present study	University of Delhi	MATa/α
87	SRR35650170	India	Asia	Urine	P1_90	2021	PRJNA1334599	Present study	University of Delhi	MATa/α
88	SRR35650169	India	Asia	Urine	P1_91	2021	PRJNA1334599	Present study	University of Delhi	MATa/α
89	SRR35650168	India	Asia	Urine	P1_92	2021	PRJNA1334599	Present study	University of Delhi	MATa/α
90	SRR35650167	India	Asia	Urine	P1_93	2021	PRJNA1334599	Present study	University of Delhi	MATa/α
91	SRR35650165	India	Asia	Blood	P1_94	2020	PRJNA1334599	Present study	University of Delhi	MATa/α
92	SRR35650164	India	Asia	Urine	P1_95	2021	PRJNA1334599	Present study	University of Delhi	MATa/α
93	SRR35650163	India	Asia	Urine	P1_96	2021	PRJNA1334599	Present study	University of Delhi	MATa/α
94	SRR35650162	India	Asia	Urine	P1_97	2021	PRJNA1334599	Present study	University of Delhi	MATa/α
95	SRR35650155	India	Asia	Urine	P1_98	2021	PRJNA1334599	Present study	University of Delhi	MATa/α
96	SRR35650154	India	Asia	Urine	P1_99	2021	PRJNA1334599	Present study	University of Delhi	MATa/α
97	SRR35650153	India	Asia	Urine	P1_100	2021	PRJNA1334599	Present study	University of Delhi	MATa/α
98	SRR35650158	India	Asia	Urine	P1_101	2021	PRJNA1334599	Present study	University of Delhi	MATa/α
99	SRR35650157	India	Asia	Urine	P1_102	2021	PRJNA1334599	Present study	University of Delhi	MATa/α
100	SRR35650156	India	Asia	Urine	P1_103	2021	PRJNA1334599	Present study	University of Delhi	MATa/α
101	SRR35650282	India	Asia	Urine	P1_104	2021	PRJNA1334599	Present study	University of Delhi	MATa/α
102	SRR35650281	India	Asia	Urine	P1_105	2021	PRJNA1334599	Present study	University of Delhi	MATa/α
103	SRR35650280	India	Asia	Urine	P1_106	2021	PRJNA1334599	Present study	University of Delhi	MATa/α
104	SRR35650279	India	Asia	Urine	P1_107	2021	PRJNA1334599	Present study	University of Delhi	MATa/α
105	SRR35650278	India	Asia	Urine	P1_108	2021	PRJNA1334599	Present study	University of Delhi	MATa/α
106	SRR35650277	India	Asia	Urine	P1_109	2021	PRJNA1334599	Present study	University of Delhi	MATa/α
107	SRR35650276	India	Asia	Urine	P1_110	2021	PRJNA1334599	Present study	University of Delhi	MATa/α
108	SRR35650275	India	Asia	Urine	P1_111	2021	PRJNA1334599	Present study	University of Delhi	MATa/α
109	SRR35650274	India	Asia	Urine	P1_112	2021	PRJNA1334599	Present study	University of Delhi	MATa/α
110	SRR35650273	India	Asia	Urine	P1_113	2021	PRJNA1334599	Present study	University of Delhi	MATa/α
111	SRR35650271	India	Asia	Blood	P1_114	2017	PRJNA1334599	Present study	University of Delhi	MATa/α
112	SRR35650270	India	Asia	Blood	P1_115	2018	PRJNA1334599	Present study	University of Delhi	MATa/α
113	SRR35650269	India	Asia	Blood	P1_116	2015	PRJNA1334599	Present study	University of Delhi	MATa/α
114	SRR35650268	India	Asia	Blood	P1_117	2015	PRJNA1334599	Present study	University of Delhi	MATa/α
115	SRR35650267	India	Asia	Urine	P1_118	2017	PRJNA1334599	Present study	University of Delhi	MATa/α
116	SRR35650266	India	Asia	Blood	P1_119	2017	PRJNA1334599	Present study	University of Delhi	MATa/α
117	SRR35650265	India	Asia	Blood	P1_120	2017	PRJNA1334599	Present study	University of Delhi	MATa/α
118	SRR35650264	India	Asia	Blood	P1_121	2015	PRJNA1334599	Present study	University of Delhi	MATa/α
119	SRR35650263	India	Asia	Blood	P1_122	2020	PRJNA1334599	Present study	University of Delhi	MATa/α
120	SRR35650262	India	Asia	Blood	P1_123	2021	PRJNA1334599	Present study	University of Delhi	MATa/α
121	SRR35650260	India	Asia	Blood	P1_124	2021	PRJNA1334599	Present study	University of Delhi	MATa/α
122	SRR35650247	India	Asia	Blood	P1_125	2021	PRJNA1334599	Present study	University of Delhi	MATa/α
123	SRR35650248	India	Asia	Blood	P1_126	2021	PRJNA1334599	Present study	University of Delhi	MATa/α
124	SRR35650249	India	Asia	Blood	P1_127	2021	PRJNA1334599	Present study	University of Delhi	MATa/α
125	SRR35650250	India	Asia	Blood	P1_128	2021	PRJNA1334599	Present study	University of Delhi	MATa/α
126	SRR35650251	India	Asia	Blood	P1_129	2021	PRJNA1334599	Present study	University of Delhi	MATa/α
127	SRR35650252	India	Asia	Blood	P1_130	2021	PRJNA1334599	Present study	University of Delhi	MATa/α
128	SRR35650253	India	Asia	Urine	P1_131	2021	PRJNA1334599	Present study	University of Delhi	MATa/α
129	SRR35650254	India	Asia	Urine	P1_132	2018	PRJNA1334599	Present study	University of Delhi	MATa/α
130	SRR35650255	India	Asia	Blood	P1_133	2018	PRJNA1334599	Present study	University of Delhi	MATa/α
131	SRR35650257	India	Asia	Blood	P1_134	2022	PRJNA1334599	Present study	University of Delhi	MATa/α
132	SRR23915432	China	Asia	Clinical	CDCF3190	2015	PRJNA946688	PMID: 38102133	Peking Union Medical College Hospital
133	SRR23915478	China	Asia	Clinical	CDCF3346	2014	PRJNA946688	PMID: 38102133	Peking Union Medical College Hospital
134	SRR23915467	China	Asia	Clinical	CDCF3348	2014	PRJNA946688	PMID: 38102133	Peking Union Medical College Hospital
135	SRR23915453	China	Asia	Clinical	CDCF3376	2015	PRJNA946688	PMID: 38102133	Peking Union Medical College Hospital
136	SRR23915442	China	Asia	Clinical	CDCF3378	2015	PRJNA946688	PMID: 38102133	Peking Union Medical College Hospital
137	SRR23915436	China	Asia	Clinical	CDCF3482	2014	PRJNA946688	PMID: 38102133	Peking Union Medical College Hospital
138	SRR23915435	China	Asia	Clinical	CDCF3484	2014	PRJNA946688	PMID: 38102133	Peking Union Medical College Hospital
139	SRR23915434	China	Asia	Clinical	CDCF3486	2015	PRJNA946688	PMID: 38102133	Peking Union Medical College Hospital
140	SRR23915433	China	Asia	Clinical	CDCF3488	2014	PRJNA946688	PMID: 38102133	Peking Union Medical College Hospital
141	SRR23915431	China	Asia	Clinical	CDCF3490	2014	PRJNA946688	PMID: 38102133	Peking Union Medical College Hospital
142	SRR23915430	China	Asia	Clinical	CDCF3492	2014	PRJNA946688	PMID: 38102133	Peking Union Medical College Hospital
143	SRR23915429	China	Asia	Clinical	CDCF3496	2015	PRJNA946688	PMID: 38102133	Peking Union Medical College Hospital
144	SRR23915428	China	Asia	Clinical	CDCF3498	2015	PRJNA946688	PMID: 38102133	Peking Union Medical College Hospital
145	SRR23915427	China	Asia	Clinical	CDCF3500	2015	PRJNA946688	PMID: 38102133	Peking Union Medical College Hospital
146	SRR23915426	China	Asia	Clinical	CDCF3502	2015	PRJNA946688	PMID: 38102133	Peking Union Medical College Hospital
147	SRR23915425	China	Asia	Clinical	CDCF3504	2015	PRJNA946688	PMID: 38102133	Peking Union Medical College Hospital
148	SRR23915484	China	Asia	Clinical	CDCF3900	2014	PRJNA946688	PMID: 38102133	Peking Union Medical College Hospital
149	SRR23915483	China	Asia	Clinical	CDCF3902	2014	PRJNA946688	PMID: 38102133	Peking Union Medical College Hospital
150	SRR23915481	China	Asia	Clinical	CDCF3908	2015	PRJNA946688	PMID: 38102133	Peking Union Medical College Hospital
151	SRR23915480	China	Asia	Clinical	CDCF3910	2015	PRJNA946688	PMID: 38102133	Peking Union Medical College Hospital
152	SRR23915479	China	Asia	Clinical	CDCF3912	2015	PRJNA946688	PMID: 38102133	Peking Union Medical College Hospital
153	SRR23915477	China	Asia	Clinical	CDCF3916	2016	PRJNA946688	PMID: 38102133	Peking Union Medical College Hospital
154	SRR23915476	China	Asia	Clinical	CDCF3918	2016	PRJNA946688	PMID: 38102133	Peking Union Medical College Hospital
155	SRR23915475	China	Asia	Clinical	CDCF3924	2016	PRJNA946688	PMID: 38102133	Peking Union Medical College Hospital
156	SRR23915474	China	Asia	Clinical	CDCF3928	2016	PRJNA946688	PMID: 38102133	Peking Union Medical College Hospital
157	SRR23915473	China	Asia	Clinical	CDCF3930	2016	PRJNA946688	PMID: 38102133	Peking Union Medical College Hospital
158	SRR23915472	China	Asia	Clinical	CDCF3932	2016	PRJNA946688	PMID: 38102133	Peking Union Medical College Hospital
159	SRR23915471	China	Asia	Clinical	CDCF3934	2015	PRJNA946688	PMID: 38102133	Peking Union Medical College Hospital
160	SRR23915470	China	Asia	Clinical	CDCF3936	2015	PRJNA946688	PMID: 38102133	Peking Union Medical College Hospital
161	SRR23915469	China	Asia	Clinical	CDCF3938	2013	PRJNA946688	PMID: 38102133	Peking Union Medical College Hospital
162	SRR23915468	China	Asia	Clinical	CDCF3940	2013	PRJNA946688	PMID: 38102133	Peking Union Medical College Hospital
163	SRR23915466	China	Asia	Clinical	CDCF3942	2014	PRJNA946688	PMID: 38102133	Peking Union Medical College Hospital
164	SRR23915465	China	Asia	Clinical	CDCF3944	2014	PRJNA946688	PMID: 38102133	Peking Union Medical College Hospital
165	SRR23915464	China	Asia	Clinical	CDCF3946	2015	PRJNA946688	PMID: 38102133	Peking Union Medical College Hospital
166	SRR23915463	China	Asia	Clinical	CDCF3948	2014	PRJNA946688	PMID: 38102133	Peking Union Medical College Hospital
167	SRR23915462	China	Asia	Clinical	CDCF3950	2014	PRJNA946688	PMID: 38102133	Peking Union Medical College Hospital
168	SRR23915461	China	Asia	Clinical	CDCF3952	2013	PRJNA946688	PMID: 38102133	Peking Union Medical College Hospital
169	SRR23915460	China	Asia	Clinical	CDCF9476	2012	PRJNA946688	PMID: 38102133	Peking Union Medical College Hospital
170	SRR23915459	China	Asia	Clinical	CDCF9477	2012	PRJNA946688	PMID: 38102133	Peking Union Medical College Hospital
171	SRR23915458	China	Asia	Clinical	CDCF9478	2013	PRJNA946688	PMID: 38102133	Peking Union Medical College Hospital
172	SRR23915457	China	Asia	Clinical	CDCF9479	2013	PRJNA946688	PMID: 38102133	Peking Union Medical College Hospital
173	SRR23915456	China	Asia	Clinical	CDCF9480	2013	PRJNA946688	PMID: 38102133	Peking Union Medical College Hospital
174	SRR23915455	China	Asia	Clinical	CDCF9481	2013	PRJNA946688	PMID: 38102133	Peking Union Medical College Hospital
175	SRR23915454	China	Asia	Clinical	CDCF9482	2012	PRJNA946688	PMID: 38102133	Peking Union Medical College Hospital
176	SRR23915452	China	Asia	Clinical	CDCF9483	2013	PRJNA946688	PMID: 38102133	Peking Union Medical College Hospital
177	SRR23915451	China	Asia	Clinical	CDCF9484	2012	PRJNA946688	PMID: 38102133	Peking Union Medical College Hospital
178	SRR23915450	China	Asia	Clinical	CDCF9485	2009	PRJNA946688	PMID: 38102133	Peking Union Medical College Hospital
179	SRR23915449	China	Asia	Clinical	CDCF9486	2009	PRJNA946688	PMID: 38102133	Peking Union Medical College Hospital
180	SRR23915448	China	Asia	Clinical	CDCF9487	2010	PRJNA946688	PMID: 38102133	Peking Union Medical College Hospital
181	SRR23915447	China	Asia	Clinical	CDCF9489	2010	PRJNA946688	PMID: 38102133	Peking Union Medical College Hospital
182	SRR23915446	China	Asia	Clinical	CDCF9490	2011	PRJNA946688	PMID: 38102133	Peking Union Medical College Hospital
183	SRR23915445	China	Asia	Clinical	CDCF9491	2011	PRJNA946688	PMID: 38102133	Peking Union Medical College Hospital
184	SRR23915444	China	Asia	Clinical	CDCF9492	2011	PRJNA946688	PMID: 38102133	Peking Union Medical College Hospital
185	SRR23915443	China	Asia	Clinical	CDCF9493	2012	PRJNA946688	PMID: 38102133	Peking Union Medical College Hospital
186	SRR23915441	China	Asia	Clinical	CDCF9494	2012	PRJNA946688	PMID: 38102133	Peking Union Medical College Hospital
187	SRR23915440	China	Asia	Clinical	CDCF9495	2012	PRJNA946688	PMID: 38102133	Peking Union Medical College Hospital
188	SRR23915439	China	Asia	Clinical	CDCF9496	2012	PRJNA946688	PMID: 38102133	Peking Union Medical College Hospital
189	SRR23915438	China	Asia	Clinical	CDCF9497	2013	PRJNA946688	PMID: 38102133	Peking Union Medical College Hospital
190	SRR23915437	China	Asia	Clinical	CDCF9498	2013	PRJNA946688	PMID: 38102133	Peking Union Medical College Hospital
191	SRR23915495	China	Asia	Clinical	CDCF3152	2014	PRJNA946688	PMID: 38102133	Peking Union Medical College Hospital
192	SRR23915524	China	Asia	Clinical	CDCF3220	2016	PRJNA946688	PMID: 38102133	Peking Union Medical College Hospital
193	SRR23915513	China	Asia	Clinical	CDCF3226	2016	PRJNA946688	PMID: 38102133	Peking Union Medical College Hospital
194	SRR23915506	China	Asia	Clinical	CDCF3310	2013	PRJNA946688	PMID: 38102133	Peking Union Medical College Hospital
195	SRR23915494	China	Asia	Clinical	CDCF3328	2015	PRJNA946688	PMID: 38102133	Peking Union Medical College Hospital
196	SRR23915523	China	Asia	Clinical	CDCF3582	2016	PRJNA946688	PMID: 38102133	Peking Union Medical College Hospital
197	SRR23915522	China	Asia	Clinical	CDCF3584	2016	PRJNA946688	PMID: 38102133	Peking Union Medical College Hospital
198	SRR23915521	China	Asia	Clinical	CDCF3586	2014	PRJNA946688	PMID: 38102133	Peking Union Medical College Hospital
199	SRR23915520	China	Asia	Clinical	CDCF3588	2013	PRJNA946688	PMID: 38102133	Peking Union Medical College Hospital
200	SRR23915519	China	Asia	Clinical	CDCF3590	2013	PRJNA946688	PMID: 38102133	Peking Union Medical College Hospital
201	SRR23915518	China	Asia	Clinical	CDCF3592	2015	PRJNA946688	PMID: 38102133	Peking Union Medical College Hospital
202	SRR23915517	China	Asia	Clinical	CDCF3594	2016	PRJNA946688	PMID: 38102133	Peking Union Medical College Hospital
203	SRR23915516	China	Asia	Clinical	CDCF3596	2015	PRJNA946688	PMID: 38102133	Peking Union Medical College Hospital
204	SRR23915515	China	Asia	Clinical	CDCF3598	2015	PRJNA946688	PMID: 38102133	Peking Union Medical College Hospital
205	SRR23915514	China	Asia	Clinical	CDCF3600	2014	PRJNA946688	PMID: 38102133	Peking Union Medical College Hospital
206	SRR23915512	China	Asia	Clinical	CDCF3606	2014	PRJNA946688	PMID: 38102133	Peking Union Medical College Hospital
207	SRR23915511	China	Asia	Clinical	CDCF3608	2014	PRJNA946688	PMID: 38102133	Peking Union Medical College Hospital
208	SRR23915510	China	Asia	Clinical	CDCF3610	2014	PRJNA946688	PMID: 38102133	Peking Union Medical College Hospital
209	SRR23915509	China	Asia	Clinical	CDCF3612	2014	PRJNA946688	PMID: 38102133	Peking Union Medical College Hospital
210	SRR23915508	China	Asia	Clinical	CDCF3714	2014	PRJNA946688	PMID: 38102133	Peking Union Medical College Hospital
211	SRR23915507	China	Asia	Clinical	CDCF3716	2014	PRJNA946688	PMID: 38102133	Peking Union Medical College Hospital
212	SRR23915505	China	Asia	Clinical	CDCF3718	2015	PRJNA946688	PMID: 38102133	Peking Union Medical College Hospital
213	SRR23915504	China	Asia	Clinical	CDCF3720	2015	PRJNA946688	PMID: 38102133	Peking Union Medical College Hospital
214	SRR23915503	China	Asia	Clinical	CDCF3722	2015	PRJNA946688	PMID: 38102133	Peking Union Medical College Hospital
215	SRR23915502	China	Asia	Clinical	CDCF3724	2015	PRJNA946688	PMID: 38102133	Peking Union Medical College Hospital
216	SRR23915501	China	Asia	Clinical	CDCF3726	2016	PRJNA946688	PMID: 38102133	Peking Union Medical College Hospital
217	SRR23915500	China	Asia	Clinical	CDCF3728	2016	PRJNA946688	PMID: 38102133	Peking Union Medical College Hospital
218	SRR23915499	China	Asia	Clinical	CDCF3730	2015	PRJNA946688	PMID: 38102133	Peking Union Medical College Hospital
219	SRR23915498	China	Asia	Clinical	CDCF3732	2015	PRJNA946688	PMID: 38102133	Peking Union Medical College Hospital
220	SRR23915497	China	Asia	Clinical	CDCF3734	2015	PRJNA946688	PMID: 38102133	Peking Union Medical College Hospital
221	SRR23915496	China	Asia	Clinical	CDCF3736	2015	PRJNA946688	PMID: 38102133	Peking Union Medical College Hospital
222	SRR23915493	China	Asia	Clinical	CDCF3738	2016	PRJNA946688	PMID: 38102133	Peking Union Medical College Hospital
223	SRR23915492	China	Asia	Clinical	CDCF3740	2015	PRJNA946688	PMID: 38102133	Peking Union Medical College Hospital
224	SRR23915491	China	Asia	Clinical	CDCF3742	2016	PRJNA946688	PMID: 38102133	Peking Union Medical College Hospital
225	SRR23915490	China	Asia	Clinical	CDCF3744	2011	PRJNA946688	PMID: 38102133	Peking Union Medical College Hospital
226	SRR23915489	China	Asia	Clinical	CDCF3746	2016	PRJNA946688	PMID: 38102133	Peking Union Medical College Hospital
227	SRR23915488	China	Asia	Clinical	CDCF3748	2015	PRJNA946688	PMID: 38102133	Peking Union Medical College Hospital
228	SRR23915487	China	Asia	Clinical	CDCF3750	2015	PRJNA946688	PMID: 38102133	Peking Union Medical College Hospital
229	SRR23915486	China	Asia	Clinical	CDCF3752	2015	PRJNA946688	PMID: 38102133	Peking Union Medical College Hospital
230	SRR23915485	China	Asia	Clinical	CDCF3754	2015	PRJNA946688	PMID: 38102133	Peking Union Medical College Hospital
231	SRR23915548	China	Asia	Clinical	CDCF3162	2015	PRJNA946688	PMID: 38102133	Peking Union Medical College Hospital
232	SRR23915537	China	Asia	Clinical	CDCF3170	2015	PRJNA946688	PMID: 38102133	Peking Union Medical College Hospital
233	SRR23915570	China	Asia	Clinical	CDCF3366	2014	PRJNA946688	PMID: 38102133	Peking Union Medical College Hospital
234	SRR23915559	China	Asia	Clinical	CDCF3370	2015	PRJNA946688	PMID: 38102133	Peking Union Medical College Hospital
235	SRR23915553	China	Asia	Clinical	CDCF3384	2016	PRJNA946688	PMID: 38102133	Peking Union Medical College Hospital
236	SRR23915552	China	Asia	Clinical	CDCF3386	2016	PRJNA946688	PMID: 38102133	Peking Union Medical College Hospital
237	SRR23915551	China	Asia	Clinical	CDCF3388	2016	PRJNA946688	PMID: 38102133	Peking Union Medical College Hospital
238	SRR23915550	China	Asia	Clinical	CDCF3390	2016	PRJNA946688	PMID: 38102133	Peking Union Medical College Hospital
239	SRR23915549	China	Asia	Clinical	CDCF3392	2016	PRJNA946688	PMID: 38102133	Peking Union Medical College Hospital
240	SRR23915547	China	Asia	Clinical	CDCF3394	2016	PRJNA946688	PMID: 38102133	Peking Union Medical College Hospital
241	SRR23915546	China	Asia	Clinical	CDCF3396	2016	PRJNA946688	PMID: 38102133	Peking Union Medical College Hospital
242	SRR23915545	China	Asia	Clinical	CDCF3398	2016	PRJNA946688	PMID: 38102133	Peking Union Medical College Hospital
243	SRR23915544	China	Asia	Clinical	CDCF3404	2014	PRJNA946688	PMID: 38102133	Peking Union Medical College Hospital
244	SRR23915543	China	Asia	Clinical	CDCF3406	2014	PRJNA946688	PMID: 38102133	Peking Union Medical College Hospital
245	SRR23915542	China	Asia	Clinical	CDCF3408	2015	PRJNA946688	PMID: 38102133	Peking Union Medical College Hospital
246	SRR23915541	China	Asia	Clinical	CDCF3410	2015	PRJNA946688	PMID: 38102133	Peking Union Medical College Hospital
247	SRR23915540	China	Asia	Clinical	CDCF3414	2012	PRJNA946688	PMID: 38102133	Peking Union Medical College Hospital
248	SRR23915539	China	Asia	Clinical	CDCF3418	2015	PRJNA946688	PMID: 38102133	Peking Union Medical College Hospital
249	SRR23915538	China	Asia	Clinical	CDCF3420	2015	PRJNA946688	PMID: 38102133	Peking Union Medical College Hospital
250	SRR23915536	China	Asia	Clinical	CDCF3422	2015	PRJNA946688	PMID: 38102133	Peking Union Medical College Hospital
251	SRR23915535	China	Asia	Clinical	CDCF3424	2015	PRJNA946688	PMID: 38102133	Peking Union Medical College Hospital
252	SRR23915534	China	Asia	Clinical	CDCF3426	2015	PRJNA946688	PMID: 38102133	Peking Union Medical College Hospital
253	SRR23915533	China	Asia	Clinical	CDCF3428	2015	PRJNA946688	PMID: 38102133	Peking Union Medical College Hospital
254	SRR23915532	China	Asia	Clinical	CDCF3560	2015	PRJNA946688	PMID: 38102133	Peking Union Medical College Hospital
255	SRR23915531	China	Asia	Clinical	CDCF3562	2015	PRJNA946688	PMID: 38102133	Peking Union Medical College Hospital
256	SRR23915530	China	Asia	Clinical	CDCF3564	2015	PRJNA946688	PMID: 38102133	Peking Union Medical College Hospital
257	SRR23915529	China	Asia	Clinical	CDCF3566	2015	PRJNA946688	PMID: 38102133	Peking Union Medical College Hospital
258	SRR23915528	China	Asia	Clinical	CDCF3570	2015	PRJNA946688	PMID: 38102133	Peking Union Medical College Hospital
259	SRR23915527	China	Asia	Clinical	CDCF3572	2015	PRJNA946688	PMID: 38102133	Peking Union Medical College Hospital
260	SRR23915526	China	Asia	Clinical	CDCF3578	2016	PRJNA946688	PMID: 38102133	Peking Union Medical College Hospital
261	SRR23915525	China	Asia	Clinical	CDCF3580	2016	PRJNA946688	PMID: 38102133	Peking Union Medical College Hospital
262	SRR23915584	China	Asia	Clinical	CDCF4040	2015	PRJNA946688	PMID: 38102133	Peking Union Medical College Hospital
263	SRR23915583	China	Asia	Clinical	CDCF4042	2015	PRJNA946688	PMID: 38102133	Peking Union Medical College Hospital
264	SRR23915582	China	Asia	Clinical	CDCF4044	2015	PRJNA946688	PMID: 38102133	Peking Union Medical College Hospital
265	SRR23915581	China	Asia	Clinical	CDCF4046	2015	PRJNA946688	PMID: 38102133	Peking Union Medical College Hospital
266	SRR23915580	China	Asia	Clinical	CDCF4090	2015	PRJNA946688	PMID: 38102133	Peking Union Medical College Hospital
267	SRR23915579	China	Asia	Clinical	CDCF4092	2015	PRJNA946688	PMID: 38102133	Peking Union Medical College Hospital
268	SRR23915578	China	Asia	Clinical	CDCF4094	2015	PRJNA946688	PMID: 38102133	Peking Union Medical College Hospital
269	SRR23915577	China	Asia	Clinical	CDCF4096	2012	PRJNA946688	PMID: 38102133	Peking Union Medical College Hospital
270	SRR23915576	China	Asia	Clinical	CDCF4098	2012	PRJNA946688	PMID: 38102133	Peking Union Medical College Hospital
271	SRR23915575	China	Asia	Clinical	CDCF4100	2015	PRJNA946688	PMID: 38102133	Peking Union Medical College Hospital
272	SRR23915574	China	Asia	Clinical	CDCF4102	2015	PRJNA946688	PMID: 38102133	Peking Union Medical College Hospital
273	SRR23915573	China	Asia	Clinical	CDCF4104	2012	PRJNA946688	PMID: 38102133	Peking Union Medical College Hospital
274	SRR23915572	China	Asia	Clinical	CDCF4106	2012	PRJNA946688	PMID: 38102133	Peking Union Medical College Hospital
275	SRR23915571	China	Asia	Clinical	CDCF4108	2014	PRJNA946688	PMID: 38102133	Peking Union Medical College Hospital
276	SRR23915569	China	Asia	Clinical	CDCF4110	2015	PRJNA946688	PMID: 38102133	Peking Union Medical College Hospital
277	SRR23915568	China	Asia	Clinical	CDCF4112	2015	PRJNA946688	PMID: 38102133	Peking Union Medical College Hospital
278	SRR23915567	China	Asia	Clinical	CDCF4114	2015	PRJNA946688	PMID: 38102133	Peking Union Medical College Hospital
279	SRR23915566	China	Asia	Clinical	CDCF4116	2015	PRJNA946688	PMID: 38102133	Peking Union Medical College Hospital
280	SRR23915565	China	Asia	Clinical	CDCF4118	2015	PRJNA946688	PMID: 38102133	Peking Union Medical College Hospital
281	SRR23915564	China	Asia	Clinical	CDCF4120	2015	PRJNA946688	PMID: 38102133	Peking Union Medical College Hospital
282	SRR23915563	China	Asia	Clinical	CDCF4122	2016	PRJNA946688	PMID: 38102133	Peking Union Medical College Hospital
283	SRR23915562	China	Asia	Clinical	CDCF4124	2016	PRJNA946688	PMID: 38102133	Peking Union Medical College Hospital
284	SRR23915561	China	Asia	Clinical	CDCF4128	2014	PRJNA946688	PMID: 38102133	Peking Union Medical College Hospital
285	SRR23915560	China	Asia	Clinical	CDCF4130	2014	PRJNA946688	PMID: 38102133	Peking Union Medical College Hospital
286	SRR23915558	China	Asia	Clinical	CDCF4132	2014	PRJNA946688	PMID: 38102133	Peking Union Medical College Hospital
287	SRR23915557	China	Asia	Clinical	CDCF4134	2011	PRJNA946688	PMID: 38102133	Peking Union Medical College Hospital
288	SRR23915556	China	Asia	Clinical	CDCF9521	2012	PRJNA946688	PMID: 38102133	Peking Union Medical College Hospital
289	SRR23915555	China	Asia	Clinical	CDCF9522	2013	PRJNA946688	PMID: 38102133	Peking Union Medical College Hospital
290	SRR23915554	China	Asia	Clinical	CDCF9523	2012	PRJNA946688	PMID: 38102133	Peking Union Medical College Hospital
291	SRR23915618	China	Asia	Clinical	CDCF3338	2015	PRJNA946688	PMID: 38102133	Peking Union Medical College Hospital
292	SRR23915607	China	Asia	Clinical	CDCF3340	2015	PRJNA946688	PMID: 38102133	Peking Union Medical College Hospital
293	SRR23915601	China	Asia	Clinical	CDCF3354	2016	PRJNA946688	PMID: 38102133	Peking Union Medical College Hospital
294	SRR23915590	China	Asia	Clinical	CDCF3356	2016	PRJNA946688	PMID: 38102133	Peking Union Medical College Hospital
295	SRR23915624	China	Asia	Clinical	CDCF3812	2015	PRJNA946688	PMID: 38102133	Peking Union Medical College Hospital
296	SRR23915623	China	Asia	Clinical	CDCF3814	2015	PRJNA946688	PMID: 38102133	Peking Union Medical College Hospital
297	SRR23915622	China	Asia	Clinical	CDCF3816	2015	PRJNA946688	PMID: 38102133	Peking Union Medical College Hospital
298	SRR23915621	China	Asia	Clinical	CDCF3818	2015	PRJNA946688	PMID: 38102133	Peking Union Medical College Hospital
299	SRR23915620	China	Asia	Clinical	CDCF3820	2015	PRJNA946688	PMID: 38102133	Peking Union Medical College Hospital
300	SRR23915619	China	Asia	Clinical	CDCF3822	2015	PRJNA946688	PMID: 38102133	Peking Union Medical College Hospital
301	SRR23915617	China	Asia	Clinical	CDCF3824	2015	PRJNA946688	PMID: 38102133	Peking Union Medical College Hospital
302	SRR23915616	China	Asia	Clinical	CDCF3826	2016	PRJNA946688	PMID: 38102133	Peking Union Medical College Hospital
303	SRR23915615	China	Asia	Clinical	CDCF3828	2015	PRJNA946688	PMID: 38102133	Peking Union Medical College Hospital
304	SRR23915614	China	Asia	Clinical	CDCF3830	2016	PRJNA946688	PMID: 38102133	Peking Union Medical College Hospital
305	SRR23915613	China	Asia	Clinical	CDCF3832	2016	PRJNA946688	PMID: 38102133	Peking Union Medical College Hospital
306	SRR23915612	China	Asia	Clinical	CDCF3834	2016	PRJNA946688	PMID: 38102133	Peking Union Medical College Hospital
307	SRR23915611	China	Asia	Clinical	CDCF3836	2015	PRJNA946688	PMID: 38102133	Peking Union Medical College Hospital
308	SRR23915610	China	Asia	Clinical	CDCF3838	2015	PRJNA946688	PMID: 38102133	Peking Union Medical College Hospital
309	SRR23915609	China	Asia	Clinical	CDCF3840	2015	PRJNA946688	PMID: 38102133	Peking Union Medical College Hospital
310	SRR23915608	China	Asia	Clinical	CDCF3842	2015	PRJNA946688	PMID: 38102133	Peking Union Medical College Hospital
311	SRR23915606	China	Asia	Clinical	CDCF3844	2015	PRJNA946688	PMID: 38102133	Peking Union Medical College Hospital
312	SRR23915605	China	Asia	Clinical	CDCF3846	2015	PRJNA946688	PMID: 38102133	Peking Union Medical College Hospital
313	SRR23915604	China	Asia	Clinical	CDCF3996	2015	PRJNA946688	PMID: 38102133	Peking Union Medical College Hospital
314	SRR23915603	China	Asia	Clinical	CDCF3998	2015	PRJNA946688	PMID: 38102133	Peking Union Medical College Hospital
315	SRR23915602	China	Asia	Clinical	CDCF4000	2015	PRJNA946688	PMID: 38102133	Peking Union Medical College Hospital
316	SRR23915600	China	Asia	Clinical	CDCF4002	2013	PRJNA946688	PMID: 38102133	Peking Union Medical College Hospital
317	SRR23915599	China	Asia	Clinical	CDCF4006	2015	PRJNA946688	PMID: 38102133	Peking Union Medical College Hospital
318	SRR23915598	China	Asia	Clinical	CDCF4010	2015	PRJNA946688	PMID: 38102133	Peking Union Medical College Hospital
319	SRR23915597	China	Asia	Clinical	CDCF4014	2015	PRJNA946688	PMID: 38102133	Peking Union Medical College Hospital
320	SRR23915596	China	Asia	Clinical	CDCF4016	2014	PRJNA946688	PMID: 38102133	Peking Union Medical College Hospital
321	SRR23915595	China	Asia	Clinical	CDCF4018	2015	PRJNA946688	PMID: 38102133	Peking Union Medical College Hospital
322	SRR23915594	China	Asia	Clinical	CDCF4020	2015	PRJNA946688	PMID: 38102133	Peking Union Medical College Hospital
323	SRR23915593	China	Asia	Clinical	CDCF4024	2014	PRJNA946688	PMID: 38102133	Peking Union Medical College Hospital
324	SRR23915592	China	Asia	Clinical	CDCF4026	2014	PRJNA946688	PMID: 38102133	Peking Union Medical College Hospital
325	SRR23915591	China	Asia	Clinical	CDCF4028	2014	PRJNA946688	PMID: 38102133	Peking Union Medical College Hospital
326	SRR23915589	China	Asia	Clinical	CDCF4030	2015	PRJNA946688	PMID: 38102133	Peking Union Medical College Hospital
327	SRR23915588	China	Asia	Clinical	CDCF4032	2015	PRJNA946688	PMID: 38102133	Peking Union Medical College Hospital
328	SRR23915587	China	Asia	Clinical	CDCF4034	2015	PRJNA946688	PMID: 38102133	Peking Union Medical College Hospital
329	SRR23915586	China	Asia	Clinical	CDCF4036	2015	PRJNA946688	PMID: 38102133	Peking Union Medical College Hospital
330	SRR23915585	China	Asia	Clinical	CDCF4038	2015	PRJNA946688	PMID: 38102133	Peking Union Medical College Hospital
331	SRR23915679	China	Asia	Clinical	CDCF3130	2015	PRJNA946688	PMID: 38102133	Peking Union Medical College Hospital
332	SRR23915678	China	Asia	Clinical	CDCF3144	2016	PRJNA946688	PMID: 38102133	Peking Union Medical College Hospital
333	SRR23915677	China	Asia	Clinical	CDCF3194	2014	PRJNA946688	PMID: 38102133	Peking Union Medical College Hospital
334	SRR23915666	China	Asia	Clinical	CDCF3196	2015	PRJNA946688	PMID: 38102133	Peking Union Medical College Hospital
335	SRR23915655	China	Asia	Clinical	CDCF3200	2015	PRJNA946688	PMID: 38102133	Peking Union Medical College Hospital
336	SRR23915646	China	Asia	Clinical	CDCF3232	2015	PRJNA946688	PMID: 38102133	Peking Union Medical College Hospital
337	SRR23915635	China	Asia	Clinical	CDCF3256	2016	PRJNA946688	PMID: 38102133	Peking Union Medical College Hospital
338	SRR23915676	China	Asia	Clinical	CDCF3514	2015	PRJNA946688	PMID: 38102133	Peking Union Medical College Hospital
339	SRR23915675	China	Asia	Clinical	CDCF3516	2015	PRJNA946688	PMID: 38102133	Peking Union Medical College Hospital
340	SRR23915674	China	Asia	Clinical	CDCF3518	2015	PRJNA946688	PMID: 38102133	Peking Union Medical College Hospital
341	SRR23915673	China	Asia	Clinical	CDCF3520	2014	PRJNA946688	PMID: 38102133	Peking Union Medical College Hospital
342	SRR23915672	China	Asia	Clinical	CDCF3524	2015	PRJNA946688	PMID: 38102133	Peking Union Medical College Hospital
343	SRR23915671	China	Asia	Clinical	CDCF3526	2015	PRJNA946688	PMID: 38102133	Peking Union Medical College Hospital
344	SRR23915670	China	Asia	Clinical	CDCF3528	2015	PRJNA946688	PMID: 38102133	Peking Union Medical College Hospital
345	SRR23915669	China	Asia	Clinical	CDCF3530	2015	PRJNA946688	PMID: 38102133	Peking Union Medical College Hospital
346	SRR23915668	China	Asia	Clinical	CDCF3532	2015	PRJNA946688	PMID: 38102133	Peking Union Medical College Hospital
347	SRR23915667	China	Asia	Clinical	CDCF3534	2015	PRJNA946688	PMID: 38102133	Peking Union Medical College Hospital
348	SRR23915665	China	Asia	Clinical	CDCF3536	2015	PRJNA946688	PMID: 38102133	Peking Union Medical College Hospital
349	SRR23915664	China	Asia	Clinical	CDCF3538	2015	PRJNA946688	PMID: 38102133	Peking Union Medical College Hospital
350	SRR23915663	China	Asia	Clinical	CDCF3540	2015	PRJNA946688	PMID: 38102133	Peking Union Medical College Hospital
351	SRR23915662	China	Asia	Clinical	CDCF3542	2015	PRJNA946688	PMID: 38102133	Peking Union Medical College Hospital
352	SRR23915661	China	Asia	Clinical	CDCF3544	2015	PRJNA946688	PMID: 38102133	Peking Union Medical College Hospital
353	SRR23915660	China	Asia	Clinical	CDCF3546	2015	PRJNA946688	PMID: 38102133	Peking Union Medical College Hospital
354	SRR23915659	China	Asia	Clinical	CDCF3548	2015	PRJNA946688	PMID: 38102133	Peking Union Medical College Hospital
355	SRR23915658	China	Asia	Clinical	CDCF3550	2015	PRJNA946688	PMID: 38102133	Peking Union Medical College Hospital
356	SRR23915657	China	Asia	Clinical	CDCF3552	2015	PRJNA946688	PMID: 38102133	Peking Union Medical College Hospital
357	SRR23915656	China	Asia	Clinical	CDCF3554	2015	PRJNA946688	PMID: 38102133	Peking Union Medical College Hospital
358	SRR23915654	China	Asia	Clinical	CDCF3556	2015	PRJNA946688	PMID: 38102133	Peking Union Medical College Hospital
359	SRR23915653	China	Asia	Clinical	CDCF3558	2015	PRJNA946688	PMID: 38102133	Peking Union Medical College Hospital
360	SRR23915652	China	Asia	Clinical	CDCF3614	2014	PRJNA946688	PMID: 38102133	Peking Union Medical College Hospital
361	SRR23915651	China	Asia	Clinical	CDCF3618	2014	PRJNA946688	PMID: 38102133	Peking Union Medical College Hospital
362	SRR23915650	China	Asia	Clinical	CDCF3620	2014	PRJNA946688	PMID: 38102133	Peking Union Medical College Hospital
363	SRR23915649	China	Asia	Clinical	CDCF3622	2014	PRJNA946688	PMID: 38102133	Peking Union Medical College Hospital
364	SRR23915648	China	Asia	Clinical	CDCF3624	2014	PRJNA946688	PMID: 38102133	Peking Union Medical College Hospital
365	SRR23915647	China	Asia	Clinical	CDCF3626	2013	PRJNA946688	PMID: 38102133	Peking Union Medical College Hospital
366	SRR23915645	China	Asia	Clinical	CDCF3628	2013	PRJNA946688	PMID: 38102133	Peking Union Medical College Hospital
367	SRR23915644	China	Asia	Clinical	CDCF3630	2013	PRJNA946688	PMID: 38102133	Peking Union Medical College Hospital
368	SRR23915643	China	Asia	Clinical	CDCF3632	2013	PRJNA946688	PMID: 38102133	Peking Union Medical College Hospital
369	SRR23915642	China	Asia	Clinical	CDCF3634	2014	PRJNA946688	PMID: 38102133	Peking Union Medical College Hospital
370	SRR23915641	China	Asia	Clinical	CDCF3636	2014	PRJNA946688	PMID: 38102133	Peking Union Medical College Hospital
371	SRR23915640	China	Asia	Clinical	CDCF3638	2016	PRJNA946688	PMID: 38102133	Peking Union Medical College Hospital
372	SRR23915639	China	Asia	Clinical	CDCF3640	2016	PRJNA946688	PMID: 38102133	Peking Union Medical College Hospital
373	SRR23915638	China	Asia	Clinical	CDCF3642	2015	PRJNA946688	PMID: 38102133	Peking Union Medical College Hospital
374	SRR23915637	China	Asia	Clinical	CDCF3644	2015	PRJNA946688	PMID: 38102133	Peking Union Medical College Hospital
375	SRR23915636	China	Asia	Clinical	CDCF3646	2014	PRJNA946688	PMID: 38102133	Peking Union Medical College Hospital
376	SRR23915634	China	Asia	Clinical	CDCF3648	2014	PRJNA946688	PMID: 38102133	Peking Union Medical College Hospital
377	SRR23915633	China	Asia	Clinical	CDCF3650	2014	PRJNA946688	PMID: 38102133	Peking Union Medical College Hospital
378	SRR23915632	China	Asia	Clinical	CDCF3652	2014	PRJNA946688	PMID: 38102133	Peking Union Medical College Hospital
379	SRR23915631	China	Asia	Clinical	CDCF3654	2014	PRJNA946688	PMID: 38102133	Peking Union Medical College Hospital
380	SRR23915630	China	Asia	Clinical	CDCF3656	2014	PRJNA946688	PMID: 38102133	Peking Union Medical College Hospital
381	SRR23915629	China	Asia	Clinical	CDCF3666	2016	PRJNA946688	PMID: 38102133	Peking Union Medical College Hospital
382	SRR23915628	China	Asia	Clinical	CDCF3802	2014	PRJNA946688	PMID: 38102133	Peking Union Medical College Hospital
383	SRR23915627	China	Asia	Clinical	CDCF3804	2014	PRJNA946688	PMID: 38102133	Peking Union Medical College Hospital
384	SRR23915626	China	Asia	Clinical	CDCF3806	2014	PRJNA946688	PMID: 38102133	Peking Union Medical College Hospital
385	SRR23915625	China	Asia	Clinical	CDCF3810	2015	PRJNA946688	PMID: 38102133	Peking Union Medical College Hospital
386	SRR23915234	China	Asia	Clinical	CDCF9516	2012	PRJNA946688	PMID: 38102133	Peking Union Medical College Hospital
387	SRR23915233	China	Asia	Clinical	CDCF9517	2012	PRJNA946688	PMID: 38102133	Peking Union Medical College Hospital
388	SRR23915232	China	Asia	Clinical	CDCF9518	2013	PRJNA946688	PMID: 38102133	Peking Union Medical College Hospital
389	SRR23915231	China	Asia	Clinical	CDCF9519	2012	PRJNA946688	PMID: 38102133	Peking Union Medical College Hospital
390	SRR23915230	China	Asia	Clinical	CDCF9520	2012	PRJNA946688	PMID: 38102133	Peking Union Medical College Hospital
391	SRR23915265	China	Asia	Clinical	CDCF3362	2015	PRJNA946688	PMID: 38102133	Peking Union Medical College Hospital
392	SRR23915254	China	Asia	Clinical	CDCF3364	2014	PRJNA946688	PMID: 38102133	Peking Union Medical College Hospital
393	SRR23915248	China	Asia	Clinical	CDCF3380	2015	PRJNA946688	PMID: 38102133	Peking Union Medical College Hospital
394	SRR23915237	China	Asia	Clinical	CDCF3382	2015	PRJNA946688	PMID: 38102133	Peking Union Medical College Hospital
395	SRR23915274	China	Asia	Clinical	CDCF4052	2016	PRJNA946688	PMID: 38102133	Peking Union Medical College Hospital
396	SRR23915273	China	Asia	Clinical	CDCF4054	2016	PRJNA946688	PMID: 38102133	Peking Union Medical College Hospital
397	SRR23915272	China	Asia	Clinical	CDCF4056	2015	PRJNA946688	PMID: 38102133	Peking Union Medical College Hospital
398	SRR23915271	China	Asia	Clinical	CDCF4058	2015	PRJNA946688	PMID: 38102133	Peking Union Medical College Hospital
399	SRR23915270	China	Asia	Clinical	CDCF4060	2015	PRJNA946688	PMID: 38102133	Peking Union Medical College Hospital
400	SRR23915269	China	Asia	Clinical	CDCF4062	2015	PRJNA946688	PMID: 38102133	Peking Union Medical College Hospital
401	SRR23915268	China	Asia	Clinical	CDCF4064	2016	PRJNA946688	PMID: 38102133	Peking Union Medical College Hospital
402	SRR23915267	China	Asia	Clinical	CDCF4066	2015	PRJNA946688	PMID: 38102133	Peking Union Medical College Hospital
403	SRR23915266	China	Asia	Clinical	CDCF4068	2016	PRJNA946688	PMID: 38102133	Peking Union Medical College Hospital
404	SRR23915264	China	Asia	Clinical	CDCF4070	2014	PRJNA946688	PMID: 38102133	Peking Union Medical College Hospital
405	SRR23915263	China	Asia	Clinical	CDCF4072	2014	PRJNA946688	PMID: 38102133	Peking Union Medical College Hospital
406	SRR23915262	China	Asia	Clinical	CDCF4074	2014	PRJNA946688	PMID: 38102133	Peking Union Medical College Hospital
407	SRR23915261	China	Asia	Clinical	CDCF4076	2016	PRJNA946688	PMID: 38102133	Peking Union Medical College Hospital
408	SRR23915260	China	Asia	Clinical	CDCF4078	2014	PRJNA946688	PMID: 38102133	Peking Union Medical College Hospital
409	SRR23915259	China	Asia	Clinical	CDCF4080	2015	PRJNA946688	PMID: 38102133	Peking Union Medical College Hospital
410	SRR23915258	China	Asia	Clinical	CDCF4082	2016	PRJNA946688	PMID: 38102133	Peking Union Medical College Hospital
411	SRR23915257	China	Asia	Clinical	CDCF4084	2016	PRJNA946688	PMID: 38102133	Peking Union Medical College Hospital
412	SRR23915256	China	Asia	Clinical	CDCF4086	2016	PRJNA946688	PMID: 38102133	Peking Union Medical College Hospital
413	SRR23915255	China	Asia	Clinical	CDCF4088	2016	PRJNA946688	PMID: 38102133	Peking Union Medical College Hospital
414	SRR23915253	China	Asia	Clinical	CDCF9499	2013	PRJNA946688	PMID: 38102133	Peking Union Medical College Hospital
415	SRR23915252	China	Asia	Clinical	CDCF9500	2013	PRJNA946688	PMID: 38102133	Peking Union Medical College Hospital
416	SRR23915251	China	Asia	Clinical	CDCF9501	2013	PRJNA946688	PMID: 38102133	Peking Union Medical College Hospital
417	SRR23915250	China	Asia	Clinical	CDCF9502	2009	PRJNA946688	PMID: 38102133	Peking Union Medical College Hospital
418	SRR23915249	China	Asia	Clinical	CDCF9503	2009	PRJNA946688	PMID: 38102133	Peking Union Medical College Hospital
419	SRR23915247	China	Asia	Clinical	CDCF9504	2009	PRJNA946688	PMID: 38102133	Peking Union Medical College Hospital
420	SRR23915246	China	Asia	Clinical	CDCF9505	2009	PRJNA946688	PMID: 38102133	Peking Union Medical College Hospital
421	SRR23915245	China	Asia	Clinical	CDCF9506	2010	PRJNA946688	PMID: 38102133	Peking Union Medical College Hospital
422	SRR23915244	China	Asia	Clinical	CDCF9507	2010	PRJNA946688	PMID: 38102133	Peking Union Medical College Hospital
423	SRR23915243	China	Asia	Clinical	CDCF9508	2010	PRJNA946688	PMID: 38102133	Peking Union Medical College Hospital
424	SRR23915242	China	Asia	Clinical	CDCF9509	2010	PRJNA946688	PMID: 38102133	Peking Union Medical College Hospital
425	SRR23915241	China	Asia	Clinical	CDCF9510	2010	PRJNA946688	PMID: 38102133	Peking Union Medical College Hospital
426	SRR23915240	China	Asia	Clinical	CDCF9511	2011	PRJNA946688	PMID: 38102133	Peking Union Medical College Hospital
427	SRR23915239	China	Asia	Clinical	CDCF9512	2011	PRJNA946688	PMID: 38102133	Peking Union Medical College Hospital
428	SRR23915238	China	Asia	Clinical	CDCF9513	2011	PRJNA946688	PMID: 38102133	Peking Union Medical College Hospital
429	SRR23915236	China	Asia	Clinical	CDCF9514	2011	PRJNA946688	PMID: 38102133	Peking Union Medical College Hospital
430	SRR23915235	China	Asia	Clinical	CDCF9515	2012	PRJNA946688	PMID: 38102133	Peking Union Medical College Hospital
431	SRR23915297	China	Asia	Clinical	CDCF3154	2014	PRJNA946688	PMID: 38102133	Peking Union Medical College Hospital
432	SRR23915332	China	Asia	Clinical	CDCF3188	2015	PRJNA946688	PMID: 38102133	Peking Union Medical College Hospital
433	SRR23915324	China	Asia	Clinical	CDCF3330	2014	PRJNA946688	PMID: 38102133	Peking Union Medical College Hospital
434	SRR23915313	China	Asia	Clinical	CDCF3332	2015	PRJNA946688	PMID: 38102133	Peking Union Medical College Hospital
435	SRR23915302	China	Asia	Clinical	CDCF3334	2015	PRJNA946688	PMID: 38102133	Peking Union Medical College Hospital
436	SRR23915296	China	Asia	Clinical	CDCF3350	2015	PRJNA946688	PMID: 38102133	Peking Union Medical College Hospital
437	SRR23915285	China	Asia	Clinical	CDCF3352	2016	PRJNA946688	PMID: 38102133	Peking Union Medical College Hospital
438	SRR23915276	China	Asia	Clinical	CDCF3358	2016	PRJNA946688	PMID: 38102133	Peking Union Medical College Hospital
439	SRR23915334	China	Asia	Clinical	CDCF3464	2016	PRJNA946688	PMID: 38102133	Peking Union Medical College Hospital
440	SRR23915333	China	Asia	Clinical	CDCF3466	2016	PRJNA946688	PMID: 38102133	Peking Union Medical College Hospital
441	SRR23915331	China	Asia	Clinical	CDCF3468	2015	PRJNA946688	PMID: 38102133	Peking Union Medical College Hospital
442	SRR23915330	China	Asia	Clinical	CDCF3470	2015	PRJNA946688	PMID: 38102133	Peking Union Medical College Hospital
443	SRR23915329	China	Asia	Clinical	CDCF3474	2015	PRJNA946688	PMID: 38102133	Peking Union Medical College Hospital
444	SRR23915328	China	Asia	Clinical	CDCF3476	2015	PRJNA946688	PMID: 38102133	Peking Union Medical College Hospital
445	SRR23915327	China	Asia	Clinical	CDCF3478	2014	PRJNA946688	PMID: 38102133	Peking Union Medical College Hospital
446	SRR23915326	China	Asia	Clinical	CDCF3480	2014	PRJNA946688	PMID: 38102133	Peking Union Medical College Hospital
447	SRR23915325	China	Asia	Clinical	CDCF3756	2015	PRJNA946688	PMID: 38102133	Peking Union Medical College Hospital
448	SRR23915323	China	Asia	Clinical	CDCF3758	2015	PRJNA946688	PMID: 38102133	Peking Union Medical College Hospital
449	SRR23915322	China	Asia	Clinical	CDCF3760	2015	PRJNA946688	PMID: 38102133	Peking Union Medical College Hospital
450	SRR23915321	China	Asia	Clinical	CDCF3762	2015	PRJNA946688	PMID: 38102133	Peking Union Medical College Hospital
451	SRR23915320	China	Asia	Clinical	CDCF3764	2014	PRJNA946688	PMID: 38102133	Peking Union Medical College Hospital
452	SRR23915319	China	Asia	Clinical	CDCF3766	2014	PRJNA946688	PMID: 38102133	Peking Union Medical College Hospital
453	SRR23915317	China	Asia	Clinical	CDCF3770	2014	PRJNA946688	PMID: 38102133	Peking Union Medical College Hospital
454	SRR23915316	China	Asia	Clinical	CDCF3772	2014	PRJNA946688	PMID: 38102133	Peking Union Medical College Hospital
455	SRR23915315	China	Asia	Clinical	CDCF3774	2016	PRJNA946688	PMID: 38102133	Peking Union Medical College Hospital
456	SRR23915314	China	Asia	Clinical	CDCF3776	2016	PRJNA946688	PMID: 38102133	Peking Union Medical College Hospital
457	SRR23915312	China	Asia	Clinical	CDCF3778	2016	PRJNA946688	PMID: 38102133	Peking Union Medical College Hospital
458	SRR23915311	China	Asia	Clinical	CDCF3780	2015	PRJNA946688	PMID: 38102133	Peking Union Medical College Hospital
459	SRR23915310	China	Asia	Clinical	CDCF3782	2015	PRJNA946688	PMID: 38102133	Peking Union Medical College Hospital
460	SRR23915309	China	Asia	Clinical	CDCF3784	2016	PRJNA946688	PMID: 38102133	Peking Union Medical College Hospital
461	SRR23915308	China	Asia	Clinical	CDCF3788	2015	PRJNA946688	PMID: 38102133	Peking Union Medical College Hospital
462	SRR23915307	China	Asia	Clinical	CDCF3790	2015	PRJNA946688	PMID: 38102133	Peking Union Medical College Hospital
463	SRR23915306	China	Asia	Clinical	CDCF3792	2014	PRJNA946688	PMID: 38102133	Peking Union Medical College Hospital
464	SRR23915305	China	Asia	Clinical	CDCF3794	2014	PRJNA946688	PMID: 38102133	Peking Union Medical College Hospital
465	SRR23915304	China	Asia	Clinical	CDCF3796	2014	PRJNA946688	PMID: 38102133	Peking Union Medical College Hospital
466	SRR23915303	China	Asia	Clinical	CDCF3800	2014	PRJNA946688	PMID: 38102133	Peking Union Medical College Hospital
467	SRR23915301	China	Asia	Clinical	CDCF3954	2011	PRJNA946688	PMID: 38102133	Peking Union Medical College Hospital
468	SRR23915300	China	Asia	Clinical	CDCF3956	2015	PRJNA946688	PMID: 38102133	Peking Union Medical College Hospital
469	SRR23915299	China	Asia	Clinical	CDCF3958	2015	PRJNA946688	PMID: 38102133	Peking Union Medical College Hospital
470	SRR23915298	China	Asia	Clinical	CDCF3960	2015	PRJNA946688	PMID: 38102133	Peking Union Medical College Hospital
471	SRR23915295	China	Asia	Clinical	CDCF3962	2015	PRJNA946688	PMID: 38102133	Peking Union Medical College Hospital
472	SRR23915294	China	Asia	Clinical	CDCF3964	2015	PRJNA946688	PMID: 38102133	Peking Union Medical College Hospital
473	SRR23915293	China	Asia	Clinical	CDCF3966	2015	PRJNA946688	PMID: 38102133	Peking Union Medical College Hospital
474	SRR23915292	China	Asia	Clinical	CDCF3968	2015	PRJNA946688	PMID: 38102133	Peking Union Medical College Hospital
475	SRR23915291	China	Asia	Clinical	CDCF3970	2015	PRJNA946688	PMID: 38102133	Peking Union Medical College Hospital
476	SRR23915290	China	Asia	Clinical	CDCF3972	2015	PRJNA946688	PMID: 38102133	Peking Union Medical College Hospital
477	SRR23915289	China	Asia	Clinical	CDCF3974	2015	PRJNA946688	PMID: 38102133	Peking Union Medical College Hospital
478	SRR23915288	China	Asia	Clinical	CDCF3976	2014	PRJNA946688	PMID: 38102133	Peking Union Medical College Hospital
479	SRR23915287	China	Asia	Clinical	CDCF3978	2014	PRJNA946688	PMID: 38102133	Peking Union Medical College Hospital
480	SRR23915286	China	Asia	Clinical	CDCF3980	2015	PRJNA946688	PMID: 38102133	Peking Union Medical College Hospital
481	SRR23915284	China	Asia	Clinical	CDCF3982	2015	PRJNA946688	PMID: 38102133	Peking Union Medical College Hospital
482	SRR23915283	China	Asia	Clinical	CDCF3984	2015	PRJNA946688	PMID: 38102133	Peking Union Medical College Hospital
483	SRR23915282	China	Asia	Clinical	CDCF3986	2014	PRJNA946688	PMID: 38102133	Peking Union Medical College Hospital
484	SRR23915281	China	Asia	Clinical	CDCF3988	2015	PRJNA946688	PMID: 38102133	Peking Union Medical College Hospital
485	SRR23915280	China	Asia	Clinical	CDCF3990	2015	PRJNA946688	PMID: 38102133	Peking Union Medical College Hospital
486	SRR23915279	China	Asia	Clinical	CDCF3992	2015	PRJNA946688	PMID: 38102133	Peking Union Medical College Hospital
487	SRR23915278	China	Asia	Clinical	CDCF3994	2015	PRJNA946688	PMID: 38102133	Peking Union Medical College Hospital
488	SRR23915277	China	Asia	Clinical	CDCF4048	2015	PRJNA946688	PMID: 38102133	Peking Union Medical College Hospital
489	SRR23915275	China	Asia	Clinical	CDCF4050	2015	PRJNA946688	PMID: 38102133	Peking Union Medical College Hospital
490	SRR23915354	China	Asia	Clinical	CDCF3160	2014	PRJNA946688	PMID: 38102133	Peking Union Medical College Hospital
491	SRR23915343	China	Asia	Clinical	CDCF3178	2015	PRJNA946688	PMID: 38102133	Peking Union Medical College Hospital
492	SRR23915365	China	Asia	Clinical	CDCF3372	2014	PRJNA946688	PMID: 38102133	Peking Union Medical College Hospital
493	SRR23915353	China	Asia	Clinical	CDCF3374	2014	PRJNA946688	PMID: 38102133	Peking Union Medical College Hospital
494	SRR23915349	China	Asia	Clinical	CDCF3430	2015	PRJNA946688	PMID: 38102133	Peking Union Medical College Hospital
495	SRR23915348	China	Asia	Clinical	CDCF3432	2015	PRJNA946688	PMID: 38102133	Peking Union Medical College Hospital
496	SRR23915347	China	Asia	Clinical	CDCF3436	2015	PRJNA946688	PMID: 38102133	Peking Union Medical College Hospital
497	SRR23915346	China	Asia	Clinical	CDCF3438	2015	PRJNA946688	PMID: 38102133	Peking Union Medical College Hospital
498	SRR23915345	China	Asia	Clinical	CDCF3440	2016	PRJNA946688	PMID: 38102133	Peking Union Medical College Hospital
499	SRR23915344	China	Asia	Clinical	CDCF3442	2016	PRJNA946688	PMID: 38102133	Peking Union Medical College Hospital
500	SRR23915342	China	Asia	Clinical	CDCF3446	2015	PRJNA946688	PMID: 38102133	Peking Union Medical College Hospital
501	SRR23915341	China	Asia	Clinical	CDCF3450	2014	PRJNA946688	PMID: 38102133	Peking Union Medical College Hospital
502	SRR23915340	China	Asia	Clinical	CDCF3452	2014	PRJNA946688	PMID: 38102133	Peking Union Medical College Hospital
503	SRR23915339	China	Asia	Clinical	CDCF3454	2014	PRJNA946688	PMID: 38102133	Peking Union Medical College Hospital
504	SRR23915338	China	Asia	Clinical	CDCF3456	2014	PRJNA946688	PMID: 38102133	Peking Union Medical College Hospital
505	SRR23915337	China	Asia	Clinical	CDCF3458	2015	PRJNA946688	PMID: 38102133	Peking Union Medical College Hospital
506	SRR23915336	China	Asia	Clinical	CDCF3460	2015	PRJNA946688	PMID: 38102133	Peking Union Medical College Hospital
507	SRR23915335	China	Asia	Clinical	CDCF3462	2015	PRJNA946688	PMID: 38102133	Peking Union Medical College Hospital
508	SRR23915374	China	Asia	Clinical	CDCF3892	2015	PRJNA946688	PMID: 38102133	Peking Union Medical College Hospital
509	SRR23915373	China	Asia	Clinical	CDCF4136	2011	PRJNA946688	PMID: 38102133	Peking Union Medical College Hospital
510	SRR23915372	China	Asia	Clinical	CDCF4138	2011	PRJNA946688	PMID: 38102133	Peking Union Medical College Hospital
511	SRR23915371	China	Asia	Clinical	CDCF4140	2014	PRJNA946688	PMID: 38102133	Peking Union Medical College Hospital
512	SRR23915370	China	Asia	Clinical	CDCF4144	2011	PRJNA946688	PMID: 38102133	Peking Union Medical College Hospital
513	SRR23915369	China	Asia	Clinical	CDCF4146	2011	PRJNA946688	PMID: 38102133	Peking Union Medical College Hospital
514	SRR23915368	China	Asia	Clinical	CDCF4148	2011	PRJNA946688	PMID: 38102133	Peking Union Medical College Hospital
515	SRR23915367	China	Asia	Clinical	CDCF4150	2014	PRJNA946688	PMID: 38102133	Peking Union Medical College Hospital
516	SRR23915366	China	Asia	Clinical	CDCF4152	2015	PRJNA946688	PMID: 38102133	Peking Union Medical College Hospital
517	SRR23915364	China	Asia	Clinical	CDCF4154	2015	PRJNA946688	PMID: 38102133	Peking Union Medical College Hospital
518	SRR23915363	China	Asia	Clinical	CDCF4156	2015	PRJNA946688	PMID: 38102133	Peking Union Medical College Hospital
519	SRR23915362	China	Asia	Clinical	CDCF4158	2016	PRJNA946688	PMID: 38102133	Peking Union Medical College Hospital
520	SRR23915361	China	Asia	Clinical	CDCF4160	2013	PRJNA946688	PMID: 38102133	Peking Union Medical College Hospital
521	SRR23915360	China	Asia	Clinical	CDCF4162	2014	PRJNA946688	PMID: 38102133	Peking Union Medical College Hospital
522	SRR23915359	China	Asia	Clinical	CDCF4164	2014	PRJNA946688	PMID: 38102133	Peking Union Medical College Hospital
523	SRR23915358	China	Asia	Clinical	CDCF7113	2013	PRJNA946688	PMID: 38102133	Peking Union Medical College Hospital
524	SRR23915357	China	Asia	Clinical	CDCF7114	2013	PRJNA946688	PMID: 38102133	Peking Union Medical College Hospital
525	SRR23915356	China	Asia	Clinical	CDCF9471	2009	PRJNA946688	PMID: 38102133	Peking Union Medical College Hospital
526	SRR23915355	China	Asia	Clinical	CDCF9472	2010	PRJNA946688	PMID: 38102133	Peking Union Medical College Hospital
527	SRR23915352	China	Asia	Clinical	CDCF9473	2010	PRJNA946688	PMID: 38102133	Peking Union Medical College Hospital
528	SRR23915351	China	Asia	Clinical	CDCF9474	2010	PRJNA946688	PMID: 38102133	Peking Union Medical College Hospital
529	SRR23915350	China	Asia	Clinical	CDCF9475	2012	PRJNA946688	PMID: 38102133	Peking Union Medical College Hospital
530	SRR23915417	China	Asia	Clinical	CDCF3296	2015	PRJNA946688	PMID: 38102133	Peking Union Medical College Hospital
531	SRR23915406	China	Asia	Clinical	CDCF3308	2013	PRJNA946688	PMID: 38102133	Peking Union Medical College Hospital
532	SRR23915389	China	Asia	Clinical	CDCF3342	2015	PRJNA946688	PMID: 38102133	Peking Union Medical College Hospital
533	SRR23915424	China	Asia	Clinical	CDCF3508	2015	PRJNA946688	PMID: 38102133	Peking Union Medical College Hospital
534	SRR23915423	China	Asia	Clinical	CDCF3510	2015	PRJNA946688	PMID: 38102133	Peking Union Medical College Hospital
535	SRR23915422	China	Asia	Clinical	CDCF3512	2015	PRJNA946688	PMID: 38102133	Peking Union Medical College Hospital
536	SRR23915421	China	Asia	Clinical	CDCF3668	2016	PRJNA946688	PMID: 38102133	Peking Union Medical College Hospital
537	SRR23915420	China	Asia	Clinical	CDCF3670	2016	PRJNA946688	PMID: 38102133	Peking Union Medical College Hospital
538	SRR23915419	China	Asia	Clinical	CDCF3672	2016	PRJNA946688	PMID: 38102133	Peking Union Medical College Hospital
539	SRR23915418	China	Asia	Clinical	CDCF3674	2015	PRJNA946688	PMID: 38102133	Peking Union Medical College Hospital
540	SRR23915416	China	Asia	Clinical	CDCF3676	2015	PRJNA946688	PMID: 38102133	Peking Union Medical College Hospital
541	SRR23915415	China	Asia	Clinical	CDCF3678	2014	PRJNA946688	PMID: 38102133	Peking Union Medical College Hospital
542	SRR23915414	China	Asia	Clinical	CDCF3680	2015	PRJNA946688	PMID: 38102133	Peking Union Medical College Hospital
543	SRR23915413	China	Asia	Clinical	CDCF3682	2016	PRJNA946688	PMID: 38102133	Peking Union Medical College Hospital
544	SRR23915412	China	Asia	Clinical	CDCF3684	2016	PRJNA946688	PMID: 38102133	Peking Union Medical College Hospital
545	SRR23915411	China	Asia	Clinical	CDCF3686	2016	PRJNA946688	PMID: 38102133	Peking Union Medical College Hospital
546	SRR23915410	China	Asia	Clinical	CDCF3690	2014	PRJNA946688	PMID: 38102133	Peking Union Medical College Hospital
547	SRR23915409	China	Asia	Clinical	CDCF3692	2014	PRJNA946688	PMID: 38102133	Peking Union Medical College Hospital
548	SRR23915408	China	Asia	Clinical	CDCF3694	2014	PRJNA946688	PMID: 38102133	Peking Union Medical College Hospital
549	SRR23915407	China	Asia	Clinical	CDCF3696	2014	PRJNA946688	PMID: 38102133	Peking Union Medical College Hospital
550	SRR23915405	China	Asia	Clinical	CDCF3698	2015	PRJNA946688	PMID: 38102133	Peking Union Medical College Hospital
551	SRR23915404	China	Asia	Clinical	CDCF3700	2015	PRJNA946688	PMID: 38102133	Peking Union Medical College Hospital
552	SRR23915403	China	Asia	Clinical	CDCF3702	2015	PRJNA946688	PMID: 38102133	Peking Union Medical College Hospital
553	SRR23915402	China	Asia	Clinical	CDCF3704	2015	PRJNA946688	PMID: 38102133	Peking Union Medical College Hospital
554	SRR23915401	China	Asia	Clinical	CDCF3706	2011	PRJNA946688	PMID: 38102133	Peking Union Medical College Hospital
555	SRR23915400	China	Asia	Clinical	CDCF3708	2013	PRJNA946688	PMID: 38102133	Peking Union Medical College Hospital
556	SRR23915399	China	Asia	Clinical	CDCF3710	2013	PRJNA946688	PMID: 38102133	Peking Union Medical College Hospital
557	SRR23915398	China	Asia	Clinical	CDCF3712	2014	PRJNA946688	PMID: 38102133	Peking Union Medical College Hospital
558	SRR23915397	China	Asia	Clinical	CDCF3848	2015	PRJNA946688	PMID: 38102133	Peking Union Medical College Hospital
559	SRR23915396	China	Asia	Clinical	CDCF3850	2015	PRJNA946688	PMID: 38102133	Peking Union Medical College Hospital
560	SRR23915395	China	Asia	Clinical	CDCF3852	2015	PRJNA946688	PMID: 38102133	Peking Union Medical College Hospital
561	SRR23915394	China	Asia	Clinical	CDCF3854	2015	PRJNA946688	PMID: 38102133	Peking Union Medical College Hospital
562	SRR23915393	China	Asia	Clinical	CDCF3856	2016	PRJNA946688	PMID: 38102133	Peking Union Medical College Hospital
563	SRR23915392	China	Asia	Clinical	CDCF3858	2016	PRJNA946688	PMID: 38102133	Peking Union Medical College Hospital
564	SRR23915391	China	Asia	Clinical	CDCF3860	2016	PRJNA946688	PMID: 38102133	Peking Union Medical College Hospital
565	SRR23915390	China	Asia	Clinical	CDCF3862	2016	PRJNA946688	PMID: 38102133	Peking Union Medical College Hospital
566	SRR23915388	China	Asia	Clinical	CDCF3864	2016	PRJNA946688	PMID: 38102133	Peking Union Medical College Hospital
567	SRR23915387	China	Asia	Clinical	CDCF3866	2015	PRJNA946688	PMID: 38102133	Peking Union Medical College Hospital
568	SRR23915386	China	Asia	Clinical	CDCF3868	2015	PRJNA946688	PMID: 38102133	Peking Union Medical College Hospital
569	SRR23915385	China	Asia	Clinical	CDCF3870	2015	PRJNA946688	PMID: 38102133	Peking Union Medical College Hospital
570	SRR23915384	China	Asia	Clinical	CDCF3872	2015	PRJNA946688	PMID: 38102133	Peking Union Medical College Hospital
571	SRR23915383	China	Asia	Clinical	CDCF3876	2015	PRJNA946688	PMID: 38102133	Peking Union Medical College Hospital
572	SRR23915382	China	Asia	Clinical	CDCF3878	2016	PRJNA946688	PMID: 38102133	Peking Union Medical College Hospital
573	SRR23915381	China	Asia	Clinical	CDCF3880	2016	PRJNA946688	PMID: 38102133	Peking Union Medical College Hospital
574	SRR23915380	China	Asia	Clinical	CDCF3882	2016	PRJNA946688	PMID: 38102133	Peking Union Medical College Hospital
575	SRR23915379	China	Asia	Clinical	CDCF3884	2016	PRJNA946688	PMID: 38102133	Peking Union Medical College Hospital
576	SRR23915377	China	Asia	Clinical	CDCF3886	2011	PRJNA946688	PMID: 38102133	Peking Union Medical College Hospital
577	SRR23915376	China	Asia	Clinical	CDCF3888	2015	PRJNA946688	PMID: 38102133	Peking Union Medical College Hospital
578	SRR23915375	China	Asia	Clinical	CDCF3890	2015	PRJNA946688	PMID: 38102133	Peking Union Medical College Hospital
579	ERR4669790	Denmark	Europe	Oral cavity		2018	PRJEB40738	PMID: 34829249	Technical University of Denmark
580	SRR11235416	Canada	North America	Blood		2018	PRJNA610214	PMID: 32571812	Public Health Ontario
581	SRR11235417	Canada	North America	Blood		2018	PRJNA610214	PMID: 32571812	Public Health Ontario
582	SRR11235418	Canada	North America	Peritoneal		2018	PRJNA610214	PMID: 32571812	Public Health Ontario
583	SRR11235419	Canada	North America	Peritoneal		2018	PRJNA610214	PMID: 32571812	Public Health Ontario
584	SRR12823708	USA	North America	Clinical	CAS10-2044	2016	PRJNA604451	PMID: 32469306	University College Dublin
585	SRR12823709	USA	North America	Clinical	CAS10-2014	2016	PRJNA604451	PMID: 32469306	University College Dublin
586	SRR12823710	USA	North America	Clinical	CAS10-1991	2016	PRJNA604451	PMID: 32469306	University College Dublin
587	SRR12823711	Ireland	Europe	Clinical	SJH2015 ct08	2016	PRJNA604451	PMID: 32469306	University College Dublin
588	SRR12823712	USA	North America	Clinical	CAS10-1899	2016	PRJNA604451	PMID: 32469306	University College Dublin
589	SRR12823713	USA	North America	Clinical	CAS10-1897	2016	PRJNA604451	PMID: 32469306	University College Dublin
590	SRR12823714	USA	North America	Clinical	CAS10-1879	2016	PRJNA604451	PMID: 32469306	University College Dublin
591	SRR12823715	USA	North America	Clinical	CAS10-1859	2016	PRJNA604451	PMID: 32469306	University College Dublin
592	SRR12823716	USA	North America	Clinical	CAS10-1853	2016	PRJNA604451	PMID: 32469306	University College Dublin
593	SRR12823717	USA	North America	Clinical	CAS10-1835	2016	PRJNA604451	PMID: 32469306	University College Dublin
594	SRR12823718	USA	North America	Clinical	CAS10-1821	2016	PRJNA604451	PMID: 32469306	University College Dublin
595	SRR12823719	USA	North America	Clinical	CAS09-1073	2016	PRJNA604451	PMID: 32469306	University College Dublin
596	SRR12823720	USA	North America	Clinical	CAS09-1057	2016	PRJNA604451	PMID: 32469306	University College Dublin
597	SRR12823721	USA	North America	Clinical	CAS09-1012	2016	PRJNA604451	PMID: 32469306	University College Dublin
598	SRR12823722	Ireland	Europe	Clinical	SJH2015 ct07	2016	PRJNA604451	PMID: 32469306	University College Dublin
599	SRR12823723	USA	North America	Clinical	CAS09-1009	2016	PRJNA604451	PMID: 32469306	University College Dublin
600	SRR12823724	USA	North America	Clinical	CAS09-1008	2016	PRJNA604451	PMID: 32469306	University College Dublin
601	SRR12823725	USA	North America	Clinical	CAS09-0967	2016	PRJNA604451	PMID: 32469306	University College Dublin
602	SRR12823726	USA	North America	Clinical	CAS09-0858	2016	PRJNA604451	PMID: 32469306	University College Dublin
603	SRR12823728	USA	North America	Clinical	CAS09-0848	2016	PRJNA604451	PMID: 32469306	University College Dublin
604	SRR12823729	USA	North America	Clinical	CAS09-0757	2016	PRJNA604451	PMID: 32469306	University College Dublin
605	SRR12823730	USA	North America	Clinical	CAS08-0239	2016	PRJNA604451	PMID: 32469306	University College Dublin
606	SRR12823731	USA	North America	Clinical	CAS08-0201	2016	PRJNA604451	PMID: 32469306	University College Dublin
607	SRR12823732	USA	North America	Clinical	CAS08-0200	2016	PRJNA604451	PMID: 32469306	University College Dublin
608	SRR12823733	Ireland	Europe	Clinical	SJH2015 ct06	2016	PRJNA604451	PMID: 32469306	University College Dublin
609	SRR12823734	USA	North America	Clinical	CAS08-0196	2016	PRJNA604451	PMID: 32469306	University College Dublin
610	SRR12823736	USA	North America	Clinical	CAS08-0106	2016	PRJNA604451	PMID: 32469306	University College Dublin
611	SRR12823737	USA	North America	Clinical	CAS08-0102	2016	PRJNA604451	PMID: 32469306	University College Dublin
612	SRR12823738	USA	North America	Clinical	CAS08-0098	2016	PRJNA604451	PMID: 32469306	University College Dublin
613	SRR12823739	USA	North America	Clinical	CAS08-0093	2016	PRJNA604451	PMID: 32469306	University College Dublin
614	SRR12823740	USA	North America	Clinical	CAS08-0047	2016	PRJNA604451	PMID: 32469306	University College Dublin
615	SRR12823741	Germany	Europe	Clinical	DSM4959 (C8)	2016	PRJNA604451	PMID: 32469306	University College Dublin
616	SRR12823744	Ireland	North America	Clinical	SJH2015 ct05	2016	PRJNA604451	PMID: 32469306	University College Dublin
617	SRR12823750	Spain	Europe	Clinical	CL9760	2016	PRJNA604451	PMID: 32469306	University College Dublin
618	SRR12823751	Spain	Europe	Clinical	CL9727	2016	PRJNA604451	PMID: 32469306	University College Dublin
619	SRR12823752	Spain	Europe	Clinical	CL9858	2016	PRJNA604451	PMID: 32469306	University College Dublin
620	SRR12823753	Spain	Europe	Clinical	CL9763	2016	PRJNA604451	PMID: 32469306	University College Dublin
621	SRR12823754	Spain	Europe	Clinical	CL9649	2016	PRJNA604451	PMID: 32469306	University College Dublin
622	SRR12823755	Ireland	Europe	Clinical	SJH2015 ct04	2016	PRJNA604451	PMID: 32469306	University College Dublin
623	SRR12823756	Spain	Europe	Clinical	CL9624	2016	PRJNA604451	PMID: 32469306	University College Dublin
624	SRR12823757	Spain	Europe	Clinical	CL9863	2016	PRJNA604451	PMID: 32469306	University College Dublin
625	SRR12823758	Spain	Europe	Clinical	CL9714	2016	PRJNA604451	PMID: 32469306	University College Dublin
626	SRR12823759	Spain	Europe	Clinical	CL9768	2016	PRJNA604451	PMID: 32469306	University College Dublin
627	SRR12823760	Spain	Europe	Clinical	CL9658	2016	PRJNA604451	PMID: 32469306	University College Dublin
628	SRR12823761	Spain	Europe	Clinical	CL9609	2016	PRJNA604451	PMID: 32469306	University College Dublin
629	SRR12823762	Spain	Europe	Clinical	CL9620	2016	PRJNA604451	PMID: 32469306	University College Dublin
630	SRR12823763	Spain	Europe	Clinical	8809	2016	PRJNA604451	PMID: 32469306	University College Dublin
631	SRR12823764	Spain	Europe	Clinical	8638	2016	PRJNA604451	PMID: 32469306	University College Dublin
632	SRR12823765	Spain	Europe	Clinical	8550	2016	PRJNA604451	PMID: 32469306	University College Dublin
633	SRR12823766	Ireland	Europe	Clinical	SJH2014 ct03	2016	PRJNA604451	PMID: 32469306	University College Dublin
634	SRR12823767	Spain	Europe	Clinical	8590	2016	PRJNA604451	PMID: 32469306	University College Dublin
635	SRR12823768	Spain	Europe	Clinical	1257	2016	PRJNA604451	PMID: 32469306	University College Dublin
636	SRR12823769	Spain	Europe	Clinical	8759	2016	PRJNA604451	PMID: 32469306	University College Dublin
637	SRR12823770	Spain	Europe	Clinical	8193	2016	PRJNA604451	PMID: 32469306	University College Dublin
638	SRR12823771	Spain	Europe	Clinical	8311	2016	PRJNA604451	PMID: 32469306	University College Dublin
639	SRR12823772	Spain	Europe	Clinical	8517	2016	PRJNA604451	PMID: 32469306	University College Dublin
640	SRR12823773	Colombia	South America	Clinical	CAY3763	2016	PRJNA604451	PMID: 32469306	University College Dublin
641	SRR12823774	Colombia	South America	Clinical	CAY3764	2016	PRJNA604451	PMID: 32469306	University College Dublin
642	SRR12823775	Netherlands	Europe	Clinical	CAY3741	2016	PRJNA604451	PMID: 32469306	University College Dublin
643	SRR12823776	Colombia	South America	Clinical	CAY2597	2016	PRJNA604451	PMID: 32469306	University College Dublin
644	SRR12823777	Ireland	Europe	Clinical	SJH2014 ct02	2016	PRJNA604451	PMID: 32469306	University College Dublin
645	SRR12823778	Ireland	Europe	Clinical	SJH2014 ct01	2016	PRJNA604451	PMID: 32469306	University College Dublin
646	SRR15583595	India	Asia	Urine	U1360	2018	PRJNA754257		M.S. Ramaiah Institute of Technology
647	SRR18971072	Netherlands	Europe	Lungs	ATCC 750	Missing	PRJNA833395	PMID: 36715547	Canisius-Wilhelmina Hospital
648	SRR20760335	Singapore	Asia	Blood		Missing	PRJNA865384	PMID: 36135621	Institute of Clinical Pathology and Medical Research
649	SRR20760336	Australia	Australia	Blood		2021	PRJNA865384	PMID: 36135621	Institute of Clinical Pathology and Medical Research
650	SRR20760338	Australia	Australia	Blood		2021	PRJNA865384	PMID: 36135621	Institute of Clinical Pathology and Medical Research
651	SRR20760339	Singapore	Asia	Blood		Missing	PRJNA865384	PMID: 36135621	Institute of Clinical Pathology and Medical Research
652	SRR20760340	Australia	Australia	Blood		2020	PRJNA865384	PMID: 36135621	Institute of Clinical Pathology and Medical Research
653	SRR20760342	Australia	Australia	Blood		2015	PRJNA865384	PMID: 36135621	Institute of Clinical Pathology and Medical Research
654	SRR20760343	Australia	Australia	Blood		2015	PRJNA865384	PMID: 36135621	Institute of Clinical Pathology and Medical Research
655	SRR20760344	Australia	Australia	Blood		2015	PRJNA865384	PMID: 36135621	Institute of Clinical Pathology and Medical Research
656	SRR20760346	Australia	Australia	Blood		2016	PRJNA865384	PMID: 36135621	Institute of Clinical Pathology and Medical Research
657	SRR20760347	Singapore	Asia	Blood		Missing	PRJNA865384	PMID: 36135621	Institute of Clinical Pathology and Medical Research
658	SRR20760348	Australia	Australia	Blood		2015	PRJNA865384	PMID: 36135621	Institute of Clinical Pathology and Medical Research
659	SRR20760349	Australia	Australia	Blood		2014	PRJNA865384	PMID: 36135621	Institute of Clinical Pathology and Medical Research
660	SRR20760350	Australia	Australia	Blood		2014	PRJNA865384	PMID: 36135621	Institute of Clinical Pathology and Medical Research
661	SRR20760352	Australia	Australia	Blood		2014	PRJNA865384	PMID: 36135621	Institute of Clinical Pathology and Medical Research
662	SRR20760353	Australia	Australia	Blood		2015	PRJNA865384	PMID: 36135621	Institute of Clinical Pathology and Medical Research
663	SRR20760354	Australia	Australia	Blood		2015	PRJNA865384	PMID: 36135621	Institute of Clinical Pathology and Medical Research
664	SRR20760355	Australia	Australia	Blood		2015	PRJNA865384	PMID: 36135621	Institute of Clinical Pathology and Medical Research
665	SRR20760356	Australia	Australia	Blood		2015	PRJNA865384	PMID: 36135621	Institute of Clinical Pathology and Medical Research
666	SRR20760357	Australia	Australia	Blood		2015	PRJNA865384	PMID: 36135621	Institute of Clinical Pathology and Medical Research
667	SRR20760358	Singapore	Asia	Blood		Missing	PRJNA865384	PMID: 36135621	Institute of Clinical Pathology and Medical Research
668	SRR20760359	Australia	Australia	Blood		2015	PRJNA865384	PMID: 36135621	Institute of Clinical Pathology and Medical Research
669	SRR20760360	Australia	Australia	Blood		2015	PRJNA865384	PMID: 36135621	Institute of Clinical Pathology and Medical Research
670	SRR20760362	Australia	Australia	Blood		2014	PRJNA865384	PMID: 36135621	Institute of Clinical Pathology and Medical Research
671	SRR20760363	Australia	Australia	Blood		2014	PRJNA865384	PMID: 36135621	Institute of Clinical Pathology and Medical Research
672	SRR20760364	Australia	Australia	Blood		2010	PRJNA865384	PMID: 36135621	Institute of Clinical Pathology and Medical Research
673	SRR20760365	Australia	Australia	Blood		2017	PRJNA865384	PMID: 36135621	Institute of Clinical Pathology and Medical Research
674	SRR20760366	Australia	Australia	Blood		2016	PRJNA865384	PMID: 36135621	Institute of Clinical Pathology and Medical Research
675	SRR20760367	Australia	Australia	Blood		2015	PRJNA865384	PMID: 36135621	Institute of Clinical Pathology and Medical Research
676	SRR20760368	Australia	Australia	Blood		2016	PRJNA865384	PMID: 36135621	Institute of Clinical Pathology and Medical Research
677	SRR20760369	Singapore	Asia	Blood		Missing	PRJNA865384	PMID: 36135621	Institute of Clinical Pathology and Medical Research
678	SRR20760370	Australia	Australia	Blood		2018	PRJNA865384	PMID: 36135621	Institute of Clinical Pathology and Medical Research
679	SRR20760371	Australia	Australia	Blood		2018	PRJNA865384	PMID: 36135621	Institute of Clinical Pathology and Medical Research
680	SRR20760373	Australia	Australia	Blood		2016	PRJNA865384	PMID: 36135621	Institute of Clinical Pathology and Medical Research
681	SRR20760374	Australia	Australia	Blood		2016	PRJNA865384	PMID: 36135621	Institute of Clinical Pathology and Medical Research
682	SRR20760375	Australia	Australia	Blood		2016	PRJNA865384	PMID: 36135621	Institute of Clinical Pathology and Medical Research
683	SRR20760376	Australia	Australia	Blood		2010	PRJNA865384	PMID: 36135621	Institute of Clinical Pathology and Medical Research
684	SRR20760377	Australia	Australia	Blood		2014	PRJNA865384	PMID: 36135621	Institute of Clinical Pathology and Medical Research
685	SRR20760379	Australia	Australia	Blood		2014	PRJNA865384	PMID: 36135621	Institute of Clinical Pathology and Medical Research
686	SRR20760381	Australia	Australia	Blood		2001	PRJNA865384	PMID: 36135621	Institute of Clinical Pathology and Medical Research
687	SRR20760382	Australia	Australia	Blood		2004	PRJNA865384	PMID: 36135621	Institute of Clinical Pathology and Medical Research
688	SRR20760384	Australia	Australia	Blood		2003	PRJNA865384	PMID: 36135621	Institute of Clinical Pathology and Medical Research
689	SRR20760385	Australia	Australia	Blood		2001	PRJNA865384	PMID: 36135621	Institute of Clinical Pathology and Medical Research
690	SRR20760386	Singapore	Asia	Blood		Missing	PRJNA865384	PMID: 36135621	Institute of Clinical Pathology and Medical Research
691	SRR20760387	Australia	Australia	Blood		2004	PRJNA865384	PMID: 36135621	Institute of Clinical Pathology and Medical Research
692	SRR20760389	Australia	Australia	Blood		2003	PRJNA865384	PMID: 36135621	Institute of Clinical Pathology and Medical Research
693	SRR20760390	Australia	Australia	Blood		2004	PRJNA865384	PMID: 36135621	Institute of Clinical Pathology and Medical Research
694	SRR20760391	Australia	Australia	Blood		2004	PRJNA865384	PMID: 36135621	Institute of Clinical Pathology and Medical Research
695	SRR20760393	Australia	Australia	Blood		2002	PRJNA865384	PMID: 36135621	Institute of Clinical Pathology and Medical Research
696	SRR20760394	Australia	Australia	Blood		2004	PRJNA865384	PMID: 36135621	Institute of Clinical Pathology and Medical Research
697	SRR20760395	Australia	Australia	Blood		2003	PRJNA865384	PMID: 36135621	Institute of Clinical Pathology and Medical Research
698	SRR20760396	Australia	Australia	Blood		2001	PRJNA865384	PMID: 36135621	Institute of Clinical Pathology and Medical Research
699	SRR20760397	Singapore	Asia	Blood		Missing	PRJNA865384	PMID: 36135621	Institute of Clinical Pathology and Medical Research
700	SRR20760398	Australia	Australia	Blood		2002	PRJNA865384	PMID: 36135621	Institute of Clinical Pathology and Medical Research
701	SRR20760399	Australia	Australia	Blood		2003	PRJNA865384	PMID: 36135621	Institute of Clinical Pathology and Medical Research
702	SRR20760400	Australia	Australia	Blood		2003	PRJNA865384	PMID: 36135621	Institute of Clinical Pathology and Medical Research
703	SRR20760401	Australia	Australia	Blood		2004	PRJNA865384	PMID: 36135621	Institute of Clinical Pathology and Medical Research
704	SRR20760402	Australia	Australia	Blood		2004	PRJNA865384	PMID: 36135621	Institute of Clinical Pathology and Medical Research
705	SRR20760403	Australia	Australia	Blood		2003	PRJNA865384	PMID: 36135621	Institute of Clinical Pathology and Medical Research
706	SRR20760405	Australia	Australia	Blood		2001	PRJNA865384	PMID: 36135621	Institute of Clinical Pathology and Medical Research
707	SRR20760406	Australia	Australia	Blood		2004	PRJNA865384	PMID: 36135621	Institute of Clinical Pathology and Medical Research
708	SRR20760408	Singapore	Asia	Blood		Missing	PRJNA865384	PMID: 36135621	Institute of Clinical Pathology and Medical Research
709	SRR20760409	Australia	Australia	Blood		2003	PRJNA865384	PMID: 36135621	Institute of Clinical Pathology and Medical Research
710	SRR20760412	Australia	Australia	Blood		2004	PRJNA865384	PMID: 36135621	Institute of Clinical Pathology and Medical Research
711	SRR20760413	Australia	Australia	Blood		2004	PRJNA865384	PMID: 36135621	Institute of Clinical Pathology and Medical Research
712	SRR20760414	Australia	Australia	Blood		2019	PRJNA865384	PMID: 36135621	Institute of Clinical Pathology and Medical Research
713	SRR20760415	Australia	Australia	Blood		2012	PRJNA865384	PMID: 36135621	Institute of Clinical Pathology and Medical Research
714	SRR20760416	Singapore	Asia	Blood		Missing	PRJNA865384	PMID: 36135621	Institute of Clinical Pathology and Medical Research
715	SRR20760417	Singapore	Asia	Blood		Missing	PRJNA865384	PMID: 36135621	Institute of Clinical Pathology and Medical Research
716	SRR25496323	Malaysia	Asia	Blood	MYCT-2012-2020	2020	PRJNA1000249	PMID: 38155383	Hospital Canselor Tuanku Muhriz, Pusat Perubatan UKM
