# Supplementary material for: Genomic insights into a clade-specific Candida tropicalis lineage with resistance to azoles and immune evasion traits
Source: mBio. 2026 Mar 11;17(4):e00235-26. doi: 10.1128/mbio.00235-26 (PMC13059750; doi:10.1128/mbio.00235-26)
Supplement: Table S3 — Pairwise SNP comparison among 139 strains of Candida tropicalis and reference strain MYA-3404. [file mbio.00235-26-s0004.xlsx]

## Sheet: Table_S3_SNP_matrix
	Table S3: Pairwise SNP comparison among 139 strains of Candida tropicalis and one reference strain MYA-3404.
Taxon	P1_1	P1_10	P1_100	P1_101	P1_102	P1_103	P1_104	P1_105	P1_106	P1_107	P1_108	P1_109	P1_11	P1_110	P1_111	P1_112	P1_113	P1_114	P1_115	P1_116	P1_117	P1_118	P1_119	P1_12	P1_120	P1_121	P1_122	P1_123	P1_124	P1_125	P1_126	P1_127	P1_128	P1_129	P1_13	P1_130	P1_131	P1_132	P1_133	P1_134	P1_14	P1_15	P1_16	P1_17	P1_18	P1_19	P1_2	P1_20	P1_21
P1_1	0	3709	3189	4292	4103	842	3671	3181	4267	3176	2658	10647	2810	4348	6776	3796	2988	3770	3297	6095	2672	2931	3119	2537	4814	3107	2932	3376	3282	3283	2488	4451	4143	6992	3846	7027	2628	1833	7767	3421	2999	528	1805	2120	2169	484	1868	6302	4505
P1_10	3709	0	2809	3577	3426	4274	2069	2243	3263	2213	64	9718	1389	3226	6345	3376	2296	3231	3035	4443	1477	2692	2844	2285	3986	2817	2485	2774	2778	2779	3466	3361	2948	5995	3259	6028	2935	3279	6898	3023	4975	2931	3292	2966	2795	2720	4091	5342	3850
P1_100	3189	2809	0	2973	3000	3624	2184	2378	2740	2352	2022	9211	1499	3054	4377	2514	1489	2592	2253	4658	1398	1950	2067	1781	3194	2045	1869	2141	2103	2099	579	2925	2858	5479	1724	5505	2424	2625	6342	2253	4373	2666	2588	2414	2486	2492	3245	4903	3187
P1_101	4292	3577	2973	0	3982	4621	2292	1065	4005	1002	2733	9597	982	3636	6813	3700	3064	3727	3330	3063	719	2840	3194	2689	4538	3177	2756	3041	3305	3304	3603	3784	3440	6657	4108	6682	3526	3894	7686	3149	5634	3774	3831	3726	3630	3560	4423	5801	4158
P1_102	4103	3426	3000	3982	0	5008	2833	2813	2276	2802	2749	9951	2327	3517	6663	3473	2932	3561	3140	5667	2275	2880	2985	2752	3291	2961	2881	3153	3140	3139	3860	3513	3350	6626	3913	6659	3594	3665	7292	3205	5486	3694	3515	3605	3506	3524	4311	5513	3099
P1_103	842	4274	3624	4621	5008	0	4272	3427	4546	3404	3215	11022	2851	4832	7028	4320	3214	4085	3859	6436	2967	3471	3676	3111	5338	3655	3265	3696	3620	3614	2408	5041	4474	7514	4150	7529	2916	3299	8370	3942	2497	1228	3165	2842	2768	1247	1594	6845	5303
P1_104	3671	2069	2184	2292	2833	4272	0	2222	2813	2172	1413	9628	786	2357	6109	2813	2268	2673	2482	4865	804	2302	2349	1957	3434	2319	2095	2339	2243	2247	2921	2587	2318	5878	3199	5910	2855	3082	6844	2597	4627	2913	3058	2726	2806	2706	3713	4794	3328
P1_105	3181	2243	2378	1065	2813	3427	2222	0	2814	59	1589	8878	482	2401	5865	2623	2171	2492	2286	2888	605	2059	2156	1777	3498	2144	1841	2063	2084	2082	2805	3159	2248	5536	3169	5569	2476	3047	6254	2326	4587	2537	2742	2413	2253	2340	3562	4736	3416
P1_106	4267	3263	2740	4005	2276	4546	2813	2814	0	2830	2597	9789	2056	3039	6642	3462	2669	3302	3100	5372	2146	2811	2941	2473	3564	2905	2607	2869	2907	2901	3605	3031	2718	6460	3728	6493	3333	3827	7087	3132	5115	3460	3720	3388	3558	3227	4143	5116	3546
P1_107	3176	2213	2352	1002	2802	3404	2172	59	2830	0	1548	8847	433	2386	5916	2588	2188	2465	2255	2824	564	2028	2130	1750	3488	2110	1811	2027	2059	2059	2776	3148	2198	5482	3186	5509	2476	3050	6246	2298	4563	2531	2737	2407	2250	2326	3560	4754	3407
P1_108	2658	64	2022	2733	2749	3215	1413	1589	2597	1548	0	8978	814	2556	5320	2546	1666	2398	2208	3792	916	1925	2005	1527	3262	1998	1715	1989	1959	1959	2580	2697	2283	5284	2471	5312	2089	2290	6163	2239	4199	1896	2233	1908	1735	1687	3290	4512	3095
P1_109	10647	9718	9211	9597	9951	11022	9628	8878	9789	8847	8978	0	7101	9907	12704	9849	8569	9819	9427	10547	7142	9085	9268	8809	10306	9244	8916	9285	9217	9213	9667	10197	9761	12326	9804	12354	9598	10356	13209	9489	11354	9936	10260	9922	10046	9644	10229	12034	10257
P1_11	2810	1389	1499	982	2327	2851	786	482	2056	433	814	7101	0	2079	4560	2052	1320	1893	1721	254	224	1417	1610	1168	2682	1585	1209	1461	1486	1485	1792	2166	1927	4079	2227	4109	1676	2253	4876	1713	3469	1979	2214	1885	1721	1829	2652	3562	2503
P1_110	4348	3226	3054	3636	3517	4832	2357	2401	3039	2386	2556	9907	2079	0	6665	3507	2756	3425	3174	5393	2184	2860	3011	2612	3930	2995	2654	2955	2935	2934	3722	3506	81	6606	3771	6635	3507	3932	7399	3213	5410	3573	3776	3442	3379	3438	4414	5268	3930
P1_111	6776	6345	4377	6813	6663	7028	6109	5865	6642	5916	5320	12704	4560	6665	0	6203	433	6102	5654	8313	4597	5267	5459	4880	7167	5440	5041	5538	5449	5445	5401	6928	6453	9203	864	9227	5852	5883	10057	5783	8243	5716	5841	5513	5610	5684	7169	9121	7265
P1_112	3796	3376	2514	3700	3473	4320	2813	2623	3462	2588	2546	9849	2052	3507	6203	0	2520	321	103	5122	2003	95	78	323	3860	84	313	307	321	320	3098	3473	3312	5977	3427	6005	2957	2762	7001	94	4983	3181	2821	2699	2669	2973	3862	5478	3854
P1_113	2988	2296	1489	3064	2932	3214	2268	2171	2669	2188	1666	8569	1320	2756	433	2520	0	2421	2150	4326	1444	1892	1983	1553	3276	1970	1678	1975	1948	1948	2104	2858	2593	3022	229	3042	2123	2269	1396	2228	4034	2041	2189	1858	2032	1998	3226	4751	3343
P1_114	3770	3231	2592	3727	3561	4085	2673	2492	3302	2465	2398	9819	1893	3425	6102	321	2421	0	272	5095	1998	288	291	73	3905	265	53	48	59	67	3013	3303	3226	5843	3381	5869	2910	2750	6749	316	4822	2924	2819	2480	2418	2751	3940	5347	3861
P1_115	3297	3035	2253	3330	3140	3859	2482	2286	3100	2255	2208	9427	1721	3174	5654	103	2150	272	0	4643	1697	35	32	287	3561	32	264	291	342	343	2811	3089	2992	5522	3003	5549	2635	2482	6551	84	4588	2801	2540	2412	2344	2629	3422	5037	3475
P1_116	6095	4443	4658	3063	5667	6436	4865	2888	5372	2824	3792	10547	254	5393	8313	5122	4326	5095	4643	0	41	4301	4495	4202	6137	4511	4233	4599	4593	4599	5225	5771	5226	7779	5490	7806	5103	5727	8397	4703	7078	5506	5664	5562	5418	5327	5722	7367	5686
P1_117	2672	1477	1398	719	2275	2967	804	605	2146	564	916	7142	224	2184	4597	2003	1444	1998	1697	41	0	1398	1592	1294	2717	1565	1331	1577	1604	1603	1890	2244	2048	4086	2322	4121	1790	2130	4899	1682	3538	2076	2084	1990	1838	1936	2489	3610	2358
P1_118	2931	2692	1950	2840	2880	3471	2302	2059	2811	2028	1925	9085	1417	2860	5267	95	1892	288	35	4301	1398	0	28	264	3216	31	244	284	263	255	2408	2816	2666	5211	2710	5236	2195	2092	6205	82	4314	2415	2150	2031	1963	2245	3119	4675	3117
P1_119	3119	2844	2067	3194	2985	3676	2349	2156	2941	2130	2005	9268	1610	3011	5459	78	1983	291	32	4495	1592	28	0	262	3391	28	257	285	266	259	2629	2948	2816	5369	2803	5392	2478	2278	6412	64	4452	2621	2352	2234	2153	2451	3244	4885	3317
P1_12	2537	2285	1781	2689	2752	3111	1957	1777	2473	1750	1527	8809	1168	2612	4880	323	1553	73	287	4202	1294	264	262	0	2983	272	20	73	42	35	2032	2490	2364	4990	2321	5013	1811	1868	5945	329	3801	1679	1903	1576	1511	1491	2893	4347	2961
P1_120	4814	3986	3194	4538	3291	5338	3434	3498	3564	3488	3262	10306	2682	3930	7167	3860	3276	3905	3561	6137	2717	3216	3391	2983	0	3380	3112	3389	3437	3433	4139	3762	3797	6852	4298	6881	3869	4250	7557	3533	5810	4039	4167	3895	4043	3864	4759	5616	3441
P1_121	3107	2817	2045	3177	2961	3655	2319	2144	2905	2110	1998	9244	1585	2995	5440	84	1970	265	32	4511	1565	31	28	272	3380	0	261	279	260	257	2613	2937	2795	5353	2789	5377	2424	2256	6372	80	4411	2601	2323	2199	2130	2424	3218	4858	3295
P1_122	2932	2485	1869	2756	2881	3265	2095	1841	2607	1811	1715	8916	1209	2654	5041	313	1678	53	264	4233	1331	244	257	20	3112	261	0	49	36	30	2194	2605	2460	5011	2480	5034	1985	2092	6013	302	4114	2216	2152	1827	1742	2048	3096	4483	3084
P1_123	3376	2774	2141	3041	3153	3696	2339	2063	2869	2027	1989	9285	1461	2955	5538	307	1975	48	291	4599	1577	284	285	73	3389	279	49	0	34	47	2473	2888	2757	5364	2940	5394	2346	2392	6261	280	4400	2539	2465	2123	2055	2359	3517	4836	3382
P1_124	3282	2778	2103	3305	3140	3620	2243	2084	2907	2059	1959	9217	1486	2935	5449	321	1948	59	342	4593	1604	263	266	42	3437	260	36	34	0	12	2531	2900	2741	5349	2759	5377	2370	2412	6405	314	4349	2579	2466	2130	2094	2386	3387	4813	3417
P1_125	3283	2779	2099	3304	3139	3614	2247	2082	2901	2059	1959	9213	1485	2934	5445	320	1948	67	343	4599	1603	255	259	35	3433	257	30	47	12	0	2531	2905	2740	5352	2753	5378	2364	2408	6405	305	4356	2575	2460	2138	2085	2387	3381	4816	3413
P1_126	2488	3466	579	3603	3860	2408	2921	2805	3605	2776	2580	9667	1792	3722	5401	3098	2104	3013	2811	5225	1890	2408	2629	2032	4139	2613	2194	2473	2531	2531	0	3755	3502	5979	2693	6005	2362	3304	6715	2728	2233	2282	3205	2867	3015	2064	1737	5556	4079
P1_127	4451	3361	2925	3784	3513	5041	2587	3159	3031	3148	2697	10197	2166	3506	6928	3473	2858	3303	3089	5771	2244	2816	2948	2490	3762	2937	2605	2888	2900	2905	3755	0	3228	6582	3996	6610	3640	4023	7370	3143	5398	3704	4033	3702	3779	3477	4410	5368	3816
P1_128	4143	2948	2858	3440	3350	4474	2318	2248	2718	2198	2283	9761	1927	81	6453	3312	2593	3226	2992	5226	2048	2666	2816	2364	3797	2795	2460	2757	2741	2740	3502	3228	0	6505	3549	6540	3244	3735	7142	3010	5245	3376	3576	3245	3167	3234	4205	5013	3668
P1_129	6992	5995	5479	6657	6626	7514	5878	5536	6460	5482	5284	12326	4079	6606	9203	5977	3022	5843	5522	7779	4086	5211	5369	4990	6852	5353	5011	5364	5349	5352	5979	6582	6505	0	6174	61	6126	6566	2941	5621	7646	6104	6585	6252	6364	5903	6810	8789	6958
P1_13	3846	3259	1724	4108	3913	4150	3199	3169	3728	3186	2471	9804	2227	3771	864	3427	229	3381	3003	5490	2322	2710	2803	2321	4298	2789	2480	2940	2759	2753	2693	3996	3549	6174	0	6191	3082	3067	6980	3185	5005	2877	3117	2790	2755	2901	4092	5840	4259
P1_130	7027	6028	5505	6682	6659	7529	5910	5569	6493	5509	5312	12354	4109	6635	9227	6005	3042	5869	5549	7806	4121	5236	5392	5013	6881	5377	5034	5394	5377	5378	6005	6610	6540	61	6191	0	6156	6592	2972	5644	7676	6135	6611	6279	6388	5941	6841	8818	6988
P1_131	2628	2935	2424	3526	3594	2916	2855	2476	3333	2476	2089	9598	1676	3507	5852	2957	2123	2910	2635	5103	1790	2195	2478	1811	3869	2424	1985	2346	2370	2364	2362	3640	3244	6126	3082	6156	0	2542	6837	2588	3454	2160	2420	2099	2045	1953	2589	5401	3876
P1_132	1833	3279	2625	3894	3665	3299	3082	3047	3827	3050	2290	10356	2253	3932	5883	2762	2269	2750	2482	5727	2130	2092	2278	1868	4250	2256	2092	2392	2412	2408	3304	4023	3735	6566	3067	6592	2542	0	7402	2431	5321	1408	279	596	1419	1420	4164	5995	3985
P1_133	7767	6898	6342	7686	7292	8370	6844	6254	7087	6246	6163	13209	4876	7399	10057	7001	1396	6749	6551	8397	4899	6205	6412	5945	7557	6372	6013	6261	6405	6405	6715	7370	7142	2941	6980	2972	6837	7402	0	6510	8577	7045	7525	7197	7263	6744	7586	9545	7823
P1_134	3421	3023	2253	3149	3205	3942	2597	2326	3132	2298	2239	9489	1713	3213	5783	94	2228	316	84	4703	1682	82	64	329	3533	80	302	280	314	305	2728	3143	3010	5621	3185	5644	2588	2431	6510	0	4684	2779	2500	2384	2312	2610	3564	5092	3463
P1_14	2999	4975	4373	5634	5486	2497	4627	4587	5115	4563	4199	11354	3469	5410	8243	4983	4034	4822	4588	7078	3538	4314	4452	3801	5810	4411	4114	4400	4349	4356	2233	5398	5245	7646	5005	7676	3454	5321	8577	4684	0	2777	5248	4909	5078	2375	924	7077	5587
P1_15	528	2931	2666	3774	3694	1228	2913	2537	3460	2531	1896	9936	1979	3573	5716	3181	2041	2924	2801	5506	2076	2415	2621	1679	4039	2601	2216	2539	2579	2575	2282	3704	3376	6104	2877	6135	2160	1408	7045	2779	2777	0	1555	1233	864	138	2032	5502	4032
P1_16	1805	3292	2588	3831	3515	3165	3058	2742	3720	2737	2233	10260	2214	3776	5841	2821	2189	2819	2540	5664	2084	2150	2352	1903	4167	2323	2152	2465	2466	2460	3205	4033	3576	6585	3117	6611	2420	279	7525	2500	5248	1555	0	357	547	1565	4068	5855	3949
P1_17	2120	2966	2414	3726	3605	2842	2726	2413	3388	2407	1908	9922	1885	3442	5513	2699	1858	2480	2412	5562	1990	2031	2234	1576	3895	2199	1827	2123	2130	2138	2867	3702	3245	6252	2790	6279	2099	596	7197	2384	4909	1233	357	0	241	1233	3961	5525	3908
P1_18	2169	2795	2486	3630	3506	2768	2806	2253	3558	2250	1735	10046	1721	3379	5610	2669	2032	2418	2344	5418	1838	1963	2153	1511	4043	2130	1742	2055	2094	2085	3015	3779	3167	6364	2755	6388	2045	1419	7263	2312	5078	864	547	241	0	938	4074	5617	3969
P1_19	484	2720	2492	3560	3524	1247	2706	2340	3227	2326	1687	9644	1829	3438	5684	2973	1998	2751	2629	5327	1936	2245	2451	1491	3864	2424	2048	2359	2386	2387	2064	3477	3234	5903	2901	5941	1953	1420	6744	2610	2375	138	1565	1233	938	0	1569	5271	3823
P1_2	1868	4091	3245	4423	4311	1594	3713	3562	4143	3560	3290	10229	2652	4414	7169	3862	3226	3940	3422	5722	2489	3119	3244	2893	4759	3218	3096	3517	3387	3381	1737	4410	4205	6810	4092	6841	2589	4164	7586	3564	924	2032	4068	3961	4074	1569	0	6087	4348
P1_20	6302	5342	4903	5801	5513	6845	4794	4736	5116	4754	4512	12034	3562	5268	9121	5478	4751	5347	5037	7367	3610	4675	4885	4347	5616	4858	4483	4836	4813	4816	5556	5368	5013	8789	5840	8818	5401	5995	9545	5092	7077	5502	5855	5525	5617	5271	6087	0	678
P1_21	4505	3850	3187	4158	3099	5303	3328	3416	3546	3407	3095	10257	2503	3930	7265	3854	3343	3861	3475	5686	2358	3117	3317	2961	3441	3295	3084	3382	3417	3413	4079	3816	3668	6958	4259	6988	3876	3985	7823	3463	5587	4032	3949	3908	3969	3823	4348	678	0
P1_22	4452	3338	2839	4076	2478	4740	2961	2961	669	2975	2631	10004	2200	3317	6824	3598	2831	3489	3198	5684	2278	2880	3042	2560	3635	3006	2681	3027	2999	2993	3733	3182	3004	6518	3905	6565	3471	3983	7270	3289	4973	3615	3878	3542	3682	3384	4148	5227	3596
P1_23	5551	5127	4221	5510	5240	6268	5081	4552	5110	4526	4288	10782	3391	5457	8153	4897	4068	5034	4478	6587	3295	4201	4333	4158	5799	4334	4234	4550	4491	4491	4739	5449	5211	7745	5209	7772	4955	5240	8700	4550	6755	5098	5150	5025	5142	4866	5563	7401	5647
P1_24	3769	2775	2349	3522	1845	4082	2422	2460	46	2466	2185	9373	1678	2753	6139	2976	2297	2833	2634	4937	1773	2400	2479	2063	3124	2440	2197	2454	2429	2427	3136	2563	2418	5904	3329	5953	2849	3360	6615	2721	4572	2986	3252	2917	3055	2757	3592	4625	3068
P1_25	5394	4896	2865	5493	5227	5660	4555	4483	5061	4503	3977	11136	3290	5208	1787	4872	1012	4809	4356	6805	3357	3998	4147	3794	5618	4142	3775	4275	4154	4149	4056	5364	4958	7614	233	7632	4609	4336	8422	4520	6374	4345	4451	4125	4089	4354	5512	7227	5583
P1_26	3093	2590	2018	3100	2965	3437	2176	1902	2765	1875	1761	9123	1379	2791	5257	337	1798	65	278	4396	1495	265	263	42	3317	273	28	54	48	41	2440	2768	2581	5174	2624	5200	2233	2301	6203	309	4276	2382	2321	1994	1892	2207	3260	4680	3280
P1_27	3035	2538	1988	3050	2933	3383	2133	1896	2724	1852	1732	9005	1353	2749	5194	314	1758	53	272	4359	1472	263	260	35	3268	258	38	52	38	36	2395	2732	2555	5090	2583	5114	2185	2263	6123	288	4209	2332	2277	1947	1885	2173	3206	4597	3231
P1_28	7285	6540	5519	6882	6285	8042	6412	6004	6665	6004	5801	12674	4516	6995	9557	6491	2832	6452	5948	7650	4319	5630	5818	5652	6286	5787	5621	5955	5984	5984	6342	7020	6754	2890	6583	2921	6475	6734	2010	6003	8318	6669	6846	6734	6906	6352	6955	9070	6500
P1_29	6442	5796	4901	6348	6077	6579	5411	5179	5799	5160	4853	12320	3814	5973	8347	5475	4302	5340	5061	7480	3840	4692	4870	4372	6441	4857	4483	4808	4841	4838	5222	6344	5714	8248	5052	8283	5354	6139	9114	5057	7306	5630	6040	5712	5970	5398	6327	8018	6310
P1_3	5795	5245	4808	5994	5783	5961	4899	4886	5465	4867	4467	12111	4058	5452	8730	5078	4529	4924	4658	7566	4172	4352	4484	3984	6136	4466	4158	4432	4444	4429	5358	5807	5207	8624	5554	8650	4983	4599	9416	4696	6992	4831	4475	4151	4621	4625	6176	7624	6002
P1_30	6437	5786	4891	6339	6069	6569	5398	5174	5800	5150	4840	12302	3807	5979	8340	5462	4296	5332	5051	7472	3834	4683	4860	4362	6436	4846	4471	4797	4831	4828	5212	6336	5725	8242	5042	8276	5348	6129	9105	5045	7299	5615	6029	5700	5956	5392	6315	8013	6309
P1_31	508	1633	354	2073	2084	337	1201	1264	1747	1261	971	7619	674	1932	3387	1563	811	1483	1330	3431	833	1132	1185	764	2298	1154	919	1173	1070	1064	292	1909	1750	4025	1171	4051	755	1534	4675	1425	46	541	1553	1226	1229	375	379	3420	2348
P1_32	1827	2524	2304	3409	3267	2557	2570	2045	3318	2039	1480	9788	1539	3153	5337	2458	1832	2223	2152	5220	1654	1756	1949	1338	3802	1929	1543	1867	1888	1879	2833	3523	2939	6141	2569	6162	1906	1013	7010	2116	4826	646	490	175	70	712	3871	5377	3735
P1_33	4242	3417	2995	3765	2846	5015	3044	2838	3447	2835	2740	10259	2329	3546	6853	3491	3076	3547	3155	5383	2233	2947	2997	2803	2952	2980	2924	3184	3120	3117	3888	3648	3257	6588	4113	6612	3514	3548	7501	3242	5390	3674	3592	3577	3497	3547	4276	5239	2913
P1_34	5942	5082	3925	5727	5525	6318	4838	4819	5142	4810	4254	11043	3341	5449	7386	5098	3869	4910	4590	6685	3429	4355	4489	4104	5986	4475	4136	4464	4431	4436	4677	5643	5166	7903	4325	7920	5030	5426	8875	4723	6785	5146	5454	5125	5255	4914	5778	7256	5677
P1_35	3129	3503	2858	4079	4012	4047	3514	3046	3974	3012	2539	10353	2374	3975	6467	3179	2719	3260	2875	5680	2303	2500	2737	2318	4490	2707	2461	2744	2807	2799	3582	4186	3759	6768	3661	6791	2922	1859	7599	2822	5453	2320	2089	2060	1759	2230	4442	6132	4297
P1_36	4429	4004	2880	4357	3898	4943	3351	3396	3661	3384	3203	10111	2347	4147	6245	3753	2743	3818	3465	5038	2166	3136	3282	3074	4184	3256	3132	3415	3394	3397	3833	4283	3943	6634	3626	6657	3795	4085	7057	3474	5832	3824	4005	3889	3995	3677	4354	6005	4219
P1_37	1985	2969	2441	3801	3738	3035	2806	2557	3479	2526	1895	10070	1917	3566	5448	2830	1966	2583	2498	5673	2022	2120	2314	1623	3971	2278	1918	2220	2243	2242	2936	3734	3399	6322	2693	6348	2367	575	7274	2470	4944	810	1158	838	276	820	4056	5678	4055
P1_38	6504	6204	5067	6598	5575	6976	5819	5569	6253	5574	5289	12592	4271	6454	8608	5358	4754	5730	5018	7655	4107	4646	4818	4777	6212	4812	4879	5197	5192	5186	5594	6786	6192	8717	5422	8751	5794	6347	9637	5001	7696	6026	6239	6174	6376	5822	6457	8435	5803
P1_39	3482	2696	2551	3409	3463	3787	2633	2476	3096	2465	1860	8997	1619	3199	5814	2823	2200	2728	2466	4629	1738	2283	2332	2006	3694	2334	2074	2396	2268	2264	2723	3161	3004	5594	3046	5624	2816	3230	6299	2645	3466	2766	3082	2755	2929	2582	2784	5193	3855
P1_4	5357	4930	4456	5703	5421	5608	4586	4555	5090	4526	4137	11741	3805	5131	8283	4690	4238	4642	4386	7264	3924	4060	4188	3688	5828	4161	3867	4145	4078	4145	5072	5515	4906	8238	5226	8266	4670	4299	8993	4400	6741	4436	4236	3921	4286	4272	5920	7289	5707
P1_40	4136	3308	3014	4073	3650	4273	2867	3067	3356	3054	2671	9834	2046	3474	6596	3429	2690	3321	3138	5462	2154	2777	2982	2475	4071	2972	2588	2838	2873	2874	3510	3632	3281	6494	3697	6522	3439	3898	7300	3096	4968	3553	3771	3431	3518	3301	4057	5282	3830
P1_41	3909	3003	2795	3822	3502	4062	2669	2819	3141	2821	2399	9645	1932	3276	6280	3207	2448	3100	2920	5304	2049	2555	2760	2268	3882	2752	2351	2615	2640	2642	3303	3411	3021	6245	3445	6277	3175	3587	7043	2871	4803	3293	3492	3152	3242	3052	3833	4981	3638
P1_42	7921	7149	6162	7505	7023	8636	7019	6618	7559	6618	6445	13305	5206	7717	10270	6990	4150	7068	6534	8627	4939	6220	6379	6193	7144	6373	6222	6589	6572	6569	7068	7687	7578	967	7269	980	7276	7521	3953	6635	8887	7227	7554	7452	7544	7039	7544	9971	7268
P1_43	2966	112	2265	3025	2971	3419	1682	1864	2857	1836	31	9232	1011	2782	5638	2846	1888	2668	2469	3985	1118	2187	2269	1784	3480	2264	1979	2260	2252	2245	2839	2924	2496	5539	2702	5566	2282	2480	6368	2501	4461	2125	2448	2129	2036	1922	3560	4741	3317
P1_44	4977	4241	3631	4881	3590	5714	3770	4084	3521	4071	3561	10704	3107	2286	7684	4329	3649	4389	3988	6304	3033	3664	3837	3521	3830	3816	3639	3909	3926	3922	4692	4171	1872	7455	4661	7493	4364	4608	8037	3987	6295	4560	4492	4522	4653	4398	5122	5931	3803
P1_45	3447	3156	3203	4314	4171	3639	3381	2835	3985	2846	2335	10310	2338	3930	6660	3256	2890	3153	2895	5813	2426	2662	2704	2397	4694	2681	2438	2904	2571	2568	3885	4263	3703	7164	3597	7194	2940	2721	7746	3176	5206	2458	2115	1778	1635	2392	4343	6352	4713
P1_46	3533	2561	2648	1391	3158	3924	2494	78	3145	40	1913	9296	784	2799	6227	2932	2464	2801	2594	3289	904	2358	2464	2135	3794	2449	2155	2374	2394	2387	3108	3456	2526	5849	3497	5878	2793	3385	6737	2635	4917	2869	3090	2764	2619	2692	3929	5065	3719
P1_47	3536	2571	2655	1386	3171	3944	2500	72	3152	57	1924	9303	794	2817	6236	2943	2469	2811	2612	3284	904	2368	2473	2127	3795	2460	2151	2378	2404	2397	3109	3468	2525	5853	3507	5884	2794	3397	6737	2649	4932	2874	3110	2784	2604	2691	3927	5067	3716
P1_48	3750	3502	2707	3910	3687	4316	3030	2852	3606	2827	2634	9988	2185	3691	6212	113	2655	292	144	5158	2147	50	39	280	4032	49	266	284	272	264	3281	3646	3521	6185	3462	6212	3046	2920	7200	68	5097	3258	2965	2846	2770	3076	3944	5716	3959
P1_49	2749	2623	2176	3254	2798	3809	2001	2296	3043	2298	1830	10096	1778	3085	6235	2484	2217	2708	2146	5322	1639	1866	1970	1698	3628	1939	1865	2249	2082	2083	3019	3096	2807	6420	3146	6450	2629	1414	7377	2297	4957	2351	1073	1370	1208	2178	3737	5210	3253
P1_5	213	2838	2610	3498	3205	712	3009	2330	3586	2327	1829	9956	1963	3544	6047	2836	2360	2820	2487	5191	1851	2121	2308	1694	4143	2287	2130	2462	2455	2447	2363	3802	3341	6235	3167	6266	1967	1374	7002	2493	2682	432	952	1266	1144	491	1656	5646	3880
P1_50	3109	3355	2595	3754	3522	3968	3137	2731	3809	2717	2344	10363	2207	3864	6484	3095	2449	3095	2720	5537	1945	2344	2541	2035	4014	2508	2299	2617	2656	2652	3283	4042	3682	6890	3431	6915	2799	1886	7716	2677	5291	2567	1570	1444	1436	2372	4018	6008	3784
P1_51	3131	3343	2596	3714	3538	4007	3186	2747	3809	2733	2334	10434	2204	3889	6557	3092	2473	3131	2737	5534	1926	2365	2551	2058	4070	2522	2318	2643	2669	2661	3283	4078	3691	6903	3494	6924	2771	1990	7745	2686	5306	2566	1715	1587	1523	2373	4000	6036	3810
P1_52	6915	6519	5358	6891	5881	7316	6123	5904	6525	5882	5575	12964	4538	6715	9101	5735	5028	6053	5329	8043	4376	4962	5130	5073	6550	5122	5192	5514	5550	5548	5946	7059	6449	8992	5780	9025	6072	6589	9844	5320	8049	6352	6484	6420	6671	6122	6801	8757	6084
P1_54	3080	2924	2371	3603	3094	4217	2387	2620	3378	2607	2077	10632	1913	3458	6809	2685	2457	2874	2331	5648	1769	2047	2142	1851	3970	2115	2045	2433	2267	2263	3308	3458	3175	6841	3500	6865	2901	1807	7905	2474	5445	2692	1468	1792	1702	2494	4076	5662	3535
P1_55	5488	4544	4130	4952	4507	6133	4111	3994	4360	3960	3924	11141	3231	4397	8170	4788	4012	4866	4417	6488	3124	4125	4234	3992	4881	4244	4107	4416	4401	4408	4978	4725	4158	8016	5050	8047	4886	5126	8583	4467	6854	4930	4993	4943	4911	4735	5578	6496	4584
P1_56	3581	3293	2520	3438	3667	3999	2908	2519	3383	2487	2521	9642	1842	3509	5718	347	2298	60	273	4901	1958	261	274	991	3855	263	36	44	31	25	2862	3365	3240	5730	3146	5762	2764	2811	6791	301	4792	2860	2874	2548	2476	2688	3787	5230	3836
P1_57	444	2262	1896	3024	3060	117	2216	1770	2780	1750	1284	9148	1379	2910	5130	2445	1530	2220	2098	4695	1505	1717	1917	1124	3417	1898	1515	1841	1864	1860	1541	2991	2706	5414	2382	5439	1376	1209	6117	2091	1879	77	1046	724	686	106	1034	4743	3294
P1_58	2763	2505	2100	3166	2768	3704	1889	2173	2915	2177	1705	9951	1663	2960	6117	2408	2122	2596	2059	5222	1555	1782	1879	1594	3515	1861	1752	2142	1978	1972	2907	2974	2686	6298	3031	6326	2501	1404	7263	2215	4821	2239	1054	1256	1096	2065	3645	5063	3166
P1_6	3761	335	2967	3732	3774	4277	2350	2929	3617	2883	94	10123	1667	3584	6498	3718	2673	3606	3203	4854	1720	2928	3001	2638	4371	3001	2718	3184	2963	2957	3529	3774	3401	6449	3494	6477	3123	3475	7252	3429	5291	2929	3439	3121	3265	2739	4237	5749	4199
P1_60	3594	3519	2601	3512	3703	4222	3123	2742	3619	2709	2744	9831	2071	3731	5942	121	2523	293	64	4969	2035	52	50	1219	3993	54	270	278	270	261	3080	3585	3460	5964	3371	5992	2995	2825	7015	59	5021	3082	2890	2778	2703	2911	3823	5463	3900
P1_61	4459	4027	2252	4647	4418	4722	3779	3692	4342	3689	3148	10431	2635	4373	1066	4011	574	3944	3535	6110	2708	3250	3342	2887	4846	3329	3028	3499	3302	3302	3267	4551	4162	6931	182	6947	3709	3726	7769	3747	5686	3485	3608	3275	3337	3479	4774	6497	4842
P1_62	4456	3523	2927	4097	2895	4872	2860	3163	2617	3175	2861	10010	2421	2804	6976	3636	3001	3600	3342	5681	2432	2985	3158	2782	3146	3150	2892	3138	3224	3221	3935	3347	2393	6831	4059	6858	3520	3999	7349	3271	5557	3776	3984	3759	3825	3629	4459	5244	3207
P1_63	2290	1684	1577	2459	2267	2987	1262	1479	2283	1478	946	9058	1003	2309	5307	1836	1527	1954	1530	4346	986	1265	1346	1029	2898	1338	1163	1507	1358	1353	2249	2337	2040	5499	2374	5529	1878	1190	6417	1652	4014	1638	823	812	670	1476	2972	4358	2706
P1_64	3470	2015	1928	2051	2689	4036	39	1955	2631	1927	1369	9403	613	2219	5884	2592	2061	2467	2250	4614	639	2078	2127	1720	3187	2100	1871	2131	2027	2024	2732	2301	2120	5594	2989	5624	2612	2816	6577	2378	4487	2713	2792	2467	2539	2506	3569	4550	3076
P1_65	3620	2847	2690	1282	3253	3842	2609	74	3305	45	1982	9330	646	2921	6362	3131	2575	2989	2779	3299	771	2294	2650	1996	3940	2636	2075	2291	2584	2576	3173	3612	2721	6049	3507	6080	2849	3497	6869	2567	5117	3037	3194	2869	2699	2772	4087	5239	3882
P1_66	5205	4219	3895	4930	4795	5723	4037	3825	4550	3816	3550	10781	2591	4719	7274	3548	958	3304	3120	5757	2670	2856	3011	2749	5086	2964	2663	2867	2975	2980	4306	4793	4506	2234	4465	2230	4275	4599	143	3123	5992	4429	4656	4324	4412	4155	5121	6809	5218
P1_67	2850	2623	1878	2778	2812	3396	2230	2000	2731	1959	1849	9003	1360	2793	5182	60	1815	263	23	4256	1342	19	18	248	3152	18	244	260	247	240	2334	2738	2595	5133	2633	5161	2127	2010	6140	56	4240	2340	2074	1953	1883	2171	3040	4608	3056
P1_68	3185	2919	2141	3221	3038	3735	2355	2181	2977	2148	2096	9307	1610	3077	5552	94	2033	266	37	4529	1590	43	44	279	3449	29	264	279	335	333	2717	2993	2903	5403	2889	5428	2523	2356	6434	92	4476	2678	2416	2281	2217	2500	3303	4936	3357
P1_69	3085	2585	2010	3092	2948	3427	2169	1921	2742	1883	1765	9099	1367	2780	5247	312	1787	46	260	4405	1486	251	261	28	3309	250	19	46	25	18	2434	2760	2585	5158	2611	5185	2224	2291	6198	308	4253	2372	2308	1983	1910	2215	3245	4668	3269
P1_7	377	3154	2799	3929	3921	468	3109	2606	3652	2605	2104	10089	2254	3777	6134	3414	2395	3204	2927	5727	2345	2550	2754	1974	4294	2732	2346	2810	2708	2702	1929	3891	3570	6430	3260	6467	2051	1961	7146	3056	2518	170	1954	1632	1539	127	1615	5723	4208
P1_70	3064	2572	2015	3091	2954	3416	2163	1899	2737	1892	1765	9050	1366	2787	5195	317	1788	55	274	4394	1483	265	281	46	3305	261	39	55	36	33	2427	2765	2594	5136	2618	5161	2216	2293	6171	314	4229	2365	2309	1976	1909	2201	3241	4638	3273
P1_71	2918	2687	1937	2822	2878	3463	2295	2055	2816	2025	1919	9074	1418	2850	5261	86	1884	304	45	4286	1389	28	22	265	3202	37	261	296	269	261	2404	2810	2657	5204	2703	5228	2194	2079	6198	62	4321	2402	2139	2024	1954	2234	3119	4670	3110
P1_72	7072	6932	5666	6801	6066	7820	6334	6023	6583	6006	6093	12616	4850	6858	9720	6314	5263	6301	5928	8203	4800	5615	5762	5592	6048	5732	5586	5850	5895	5896	6398	7077	6579	7705	6848	7737	6420	6573	8842	5920	8264	6476	6575	6477	6717	6301	6838	8761	6397
P1_73	2759	105	2099	2815	2832	3289	1494	1671	2678	1648	24	9143	889	2665	5473	2603	1742	2454	2248	4061	997	1968	2044	1564	3337	2042	1757	2038	2016	2005	2666	2782	2378	5385	2551	5413	2154	2358	6290	2283	4340	1983	2310	1991	1847	1769	3356	4589	3146
P1_74	2929	2705	1945	2834	2880	3471	2307	2051	2812	2023	1928	9082	1420	2865	5272	83	1896	294	39	4298	1393	21	31	267	3215	31	251	291	267	261	2419	2819	2675	5221	2713	5245	2206	2085	6214	66	4331	2412	2149	2034	1950	2246	3132	4687	3125
P1_75	3173	2877	2158	3235	3032	3726	2453	2209	3025	2180	2059	9341	1649	3069	5545	70	2075	284	32	4537	1619	27	29	264	3505	24	254	284	258	251	2719	3042	2873	5440	2899	5465	2511	2368	6481	70	4538	2668	2385	2269	2196	2510	3336	4971	3402
P1_76	6004	5782	5055	6209	4762	6926	5183	5275	5413	5228	5006	12177	4214	5643	9059	5622	4820	5628	5248	7749	4083	4941	5070	4941	5563	5059	4928	5202	5236	5254	5888	5682	5469	8893	5907	8912	5813	5748	9563	5262	7425	5577	5708	5770	5883	5397	6399	7646	5012
P1_77	7312	6513	5615	6921	6400	8040	6377	6046	6953	6049	5802	12789	4649	7136	9740	6328	3640	6406	5878	8014	4402	5567	5728	5540	6554	5718	5566	5926	5910	5912	6505	7096	7005	859	6706	883	6637	6907	3557	5972	8137	6641	6909	6797	6920	6438	6974	9267	6575
P1_78	7355	6723	5742	7060	6459	8138	6447	6210	6977	6206	6058	12893	4698	7282	9805	6554	2636	6524	6064	7852	4452	5732	5921	5740	6592	5895	5728	6038	6121	6116	6467	7107	7026	2976	6840	2972	6657	6983	1634	6071	8247	6735	6961	6854	7028	6416	7014	9322	6730
P1_79	6341	6010	4909	6391	5479	6794	5649	5410	6035	5384	5110	12406	4092	6263	8478	5211	4611	5582	4874	7473	3932	4506	4674	4628	6101	4668	4741	5049	5051	5049	5480	6604	5988	8525	5262	8554	5641	6146	9472	4849	7499	5853	6048	5983	6168	5640	6284	8299	5697
P1_8	3092	707	2405	3102	3183	3694	1899	2000	3046	1964	22	9548	1270	3156	5736	3156	2020	3007	2689	4451	1356	2298	2502	1999	3775	2481	2092	2492	2442	2443	2947	3275	2885	5959	2850	5991	2461	2658	6792	2741	4749	2297	2657	2332	2127	2089	3847	5251	3775
P1_80	3821	1224	2634	3807	3077	4258	2160	2356	2875	2353	985	9776	1830	2914	6553	3260	2487	3210	2913	5120	1874	2579	2743	2336	3433	2723	2446	2760	2745	2739	3464	3226	2678	6108	3656	6136	3215	3328	6928	2942	5093	3045	3201	2980	3155	2917	4117	5015	3503
P1_81	3928	3425	3172	4012	4115	4351	3573	3203	3898	3203	2783	9522	2334	4002	6460	3512	2791	3532	3121	5172	2263	2935	2987	2713	4493	2971	2885	3189	3055	3051	3535	4265	3812	6341	3699	6359	3204	3540	7248	3285	4914	3446	3432	3301	3367	3247	3719	5947	4272
P1_82	39	3706	3178	4292	4094	832	3672	3144	4256	3167	2656	10660	2797	4341	6745	3792	2987	3770	3292	6074	2659	2920	3113	2526	4802	3102	2921	3378	3283	3277	2480	4443	4134	6994	3837	7025	2619	1835	7764	3417	3010	533	1812	2122	2149	495	1862	6271	4497
P1_83	5248	4576	3297	4997	4835	5786	4306	4389	4741	4367	3758	10611	3092	4906	6833	4421	3358	4471	3926	6210	2940	3693	3826	3582	5477	3827	3658	4022	3952	3950	4141	5154	4702	7422	3714	7445	4590	4622	8266	4090	6380	4637	4634	4516	4592	4435	5037	6889	5002
P1_84	6561	6223	5070	6561	5648	7012	5837	5581	6222	5556	5298	12646	4276	6451	8706	5385	4756	5771	5058	7665	4101	4693	4862	4814	6230	4851	4925	5234	5234	5231	5695	6800	6172	8682	5469	8715	5846	6356	9648	5022	7763	6067	6255	6192	6381	5863	6490	8524	5815
P1_86	4127	3083	2653	3835	1968	4440	2829	2775	36	2763	2491	9687	1969	3023	6435	3286	2593	3132	2930	5331	2056	2704	2782	2363	3373	2743	2503	2754	2726	2730	3452	2880	2819	6259	3602	6295	3180	3717	6970	3027	4941	3347	3615	3274	3417	3125	3898	4936	3384
P1_87	3606	3530	2630	3545	3713	4248	3154	2767	3628	2732	2760	9828	2090	3761	5976	109	2544	288	45	4990	2054	45	58	1236	4005	45	277	273	262	270	3099	3607	3491	5968	3401	6001	3019	2849	7026	71	5022	3105	2916	2786	2728	2927	3833	5476	3921
P1_88	4623	3505	3196	4311	3365	5158	3208	3319	3348	3312	2933	10212	2399	3612	7060	3798	3076	3652	3515	5628	2466	3197	3343	2933	3548	3323	3072	3320	3373	3373	4129	3697	3224	6929	4155	6959	3777	4078	7641	3489	5522	3935	4051	3858	3959	3703	4516	5338	3720
P1_89	819	4260	3610	4598	4995	23	4246	3404	4535	3387	3202	10995	2840	4817	7021	4311	3191	4067	3847	6419	2956	3466	3666	3098	5325	3644	3260	3679	3604	3604	2391	5031	4458	7497	4137	7519	2886	3291	8346	3928	2467	1210	3156	2827	2752	1223	1582	6831	5289
P1_9	3269	3324	2783	3879	3396	4152	2965	3163	3275	3159	2745	10146	2222	3558	6593	3068	2785	3165	2714	5448	2119	2464	2511	2341	3732	2505	2444	2776	2649	2660	3506	3326	3293	6241	3938	6266	2740	2364	6959	2819	4750	2821	2658	2759	3069	2689	3556	5268	3663
P1_90	3761	3119	2403	3582	3411	4071	2560	2364	3198	2335	2290	9664	1790	3250	5945	260	2264	80	316	5007	1890	294	292	80	3699	295	60	62	71	64	2858	3210	3054	5749	3167	5775	2697	2710	6742	318	4739	2925	2769	2445	2410	2722	3813	5221	3765
P1_91	662	3200	2973	4048	3978	999	3136	2736	3674	2736	2112	10176	2230	3857	6317	3426	2579	3198	3065	5830	2335	2686	2886	1986	4336	2865	2485	2820	2832	2826	2777	3917	3684	6626	3388	6655	2336	1389	7372	3063	3060	206	1428	1109	800	190	2400	5901	4300
P1_92	3416	2520	2493	1192	3119	3645	2343	55	3140	52	1677	9089	483	2745	6129	2906	2362	2784	2621	3169	605	2081	2441	1798	3720	2429	1874	2103	2373	2368	2953	3382	2562	5861	3337	5888	2651	3252	6628	2350	4872	2735	2958	2631	2495	2548	3859	5008	3656
P1_93	3933	3749	2898	4090	3901	4529	3295	2979	3846	2953	2920	10152	2400	3929	6405	117	2798	311	57	5333	2370	51	42	959	4278	52	286	315	291	284	3404	3868	3692	6333	3713	6360	3363	3126	7406	90	5267	3409	3252	3135	3010	3239	4027	5767	4190
P1_94	546	2572	2475	3436	3344	392	2766	2050	3316	2049	1565	9719	1695	3270	5798	2769	2109	2548	2413	5182	1815	2052	2236	1413	3951	2217	1853	2184	2183	2175	2070	3536	3071	5975	2910	6003	1703	1736	6745	2418	2397	186	1314	993	888	260	1567	5401	3907
P1_95	1965	2861	2581	3653	3517	2727	2916	2364	3593	2363	1837	10146	1785	3392	5446	2762	1913	2522	2453	5513	1890	2063	2258	1597	4130	2242	1855	2175	2196	2188	3076	3806	3194	6448	2642	6470	2197	1355	7415	2420	5125	789	504	202	166	845	4134	5717	4059
P1_96	5248	4514	3751	4997	2741	5801	4007	4037	731	4040	3870	11088	3075	4203	7874	4364	3947	4464	4036	6313	2914	3790	3870	3676	4031	3833	3833	4081	4061	4058	4810	4088	3970	7833	4989	7871	4540	4916	8528	4103	6266	4691	4775	4650	4777	4467	5088	6424	3664
P1_97	4228	3512	3101	3826	3039	4991	2773	2767	3294	2750	2853	10032	2497	866	6962	3684	3119	3786	3342	5519	2443	3035	3184	2923	3443	3167	3009	3312	3293	3291	4009	3783	844	7000	4070	7034	3765	3824	7630	3377	5685	3886	3684	3753	3696	3742	4482	5546	3423
P1_98	4801	4178	3726	4486	4238	5253	3616	3516	4055	3521	3368	7635	2624	4310	7075	3922	3246	3820	3578	5881	2738	3361	3415	3038	4434	3407	3149	3453	3352	3365	4048	4286	4154	6843	4244	6868	3887	4440	7758	3692	5456	4097	4393	4063	4198	3850	4537	6086	4755
P1_99	714	4098	4179	5122	5025	1698	4378	3644	4969	3612	2978	11454	3102	4915	7799	4516	3819	4285	4151	6857	3192	3766	3986	2986	5615	3950	3559	3886	3927	3919	3486	5011	4716	7945	4729	7964	3583	2954	8706	4150	3657	348	2656	2347	2009	246	2888	7338	5526
VPCI_18_F38_2_21	25571	24864	24229	25693	25440	26195	24411	24561	25354	24544	23950	32737	23555	25407	28958	24485	24137	24414	24085	27753	23654	23825	23900	23399	25980	23864	23635	24003	23820	23816	25051	25443	25129	28760	25380	28786	24765	24586	29910	24251	27183	24686	24391	24068	24124	24440	25957	27706	25691
VPCI_E_16_20	26418	25711	25076	26540	26287	27042	25258	25408	26201	25391	24797	33584	24402	26254	29805	25332	24984	25261	24932	28600	24501	24672	24747	24246	26827	24711	24482	24850	24667	24663	25898	26290	25976	29607	26227	29633	25612	25433	30757	25098	28030	25533	25238	24915	24971	25287	26804	28553	26538
VPCI_E_17G_20	25353	24646	24011	25475	25222	25977	24193	24343	25136	24326	23732	32519	23337	25189	28740	24267	23919	24196	23867	27535	23436	23607	23682	23181	25762	23646	23417	23785	23602	23598	24833	25225	24911	28542	25162	28568	24547	24368	29692	24033	26965	24468	24173	23850	23906	24222	25739	27488	25473
VPCI_E_17a_20	25326	24619	23984	25448	25195	25950	24166	24316	25109	24299	23705	32492	23310	25162	28713	24240	23892	24169	23840	27508	23409	23580	23655	23154	25735	23619	23390	23758	23575	23571	24806	25198	24884	28515	25135	28541	24520	24341	29665	24006	26938	24441	24146	23823	23879	24195	25712	27461	25446
VPCI_E_19_20	25394	24687	24052	25516	25263	26018	24234	24384	25177	24367	23773	32560	23378	25230	28781	24308	23960	24237	23908	27576	23477	23648	23723	23222	25803	23687	23458	23826	23643	23639	24874	25266	24952	28583	25203	28609	24588	24409	29733	24074	27006	24509	24214	23891	23947	24263	25780	27529	25514
VPCI_E_21G	25362	24655	24020	25484	25231	25986	24202	24352	25145	24335	23741	32528	23346	25198	28749	24276	23928	24205	23876	27544	23445	23616	23691	23190	25771	23655	23426	23794	23611	23607	24842	25234	24920	28551	25171	28577	24556	24377	29701	24042	26974	24477	24182	23859	23915	24231	25748	27497	25482
VPCI_E_28_b_20	26902	26195	25560	27024	26771	27526	25742	25892	26685	25875	25281	34068	24886	26738	30289	25816	25468	25745	25416	29084	24985	25156	25231	24730	27311	25195	24966	25334	25151	25147	26382	26774	26460	30091	26711	30117	26096	25917	31241	25582	28514	26017	25722	25399	25455	25771	27288	29037	27022
VPCI_E_61_a_20	25304	24597	23962	25426	25173	25928	24144	24294	25087	24277	23683	32470	23288	25140	28691	24218	23870	24147	23818	27486	23387	23558	23633	23132	25713	23597	23368	23736	23553	23549	24784	25176	24862	28493	25113	28519	24498	24319	29643	23984	26916	24419	24124	23801	23857	24173	25690	27439	25424
reference	4022	3315	2680	4144	3891	4646	2862	3012	3805	2995	2401	11188	2006	3858	7409	2936	2588	2865	2536	6204	2105	2276	2351	1850	4431	2315	2086	2454	2271	2267	3502	3894	3580	7211	3831	7237	3216	3037	8361	2702	5634	3137	2842	2519	2575	2891	4408	6157	4142
[truncated: 91 more columns]
