# Supplementary material for: Genomic insights into a clade-specific Candida tropicalis lineage with resistance to azoles and immune evasion traits
Source: mBio. 2026 Mar 11;17(4):e00235-26. doi: 10.1128/mbio.00235-26 (PMC13059750; doi:10.1128/mbio.00235-26)
Supplement: Table S4 — Nonsynonymous mutations in 33 triazole resistance-related genes in Candida tropicalis strains by whole-genome sequencing. [file mbio.00235-26-s0005.xlsx]

## Sheet: Sheet1
		Table S4: Nonsynonymous mutations in 33 triazole resistance-related genes in Candida tropicalis strains by whole genome sequencing.
#CHROM	POS	ID	REF	ALT	TYPE	GENE	NT_SUB	AA_SUB	QUAL	FILTER	INFO	FORMAT	P1_1	P1_10	P1_100	P1_101	P1_102	P1_103	P1_104	P1_105	P1_106	P1_107	P1_108	P1_109	P1_11	P1_110	P1_111	P1_112	P1_113	P1_114	P1_115	P1_116	P1_117	P1_118	P1_119	P1_12	P1_120	P1_121	P1_122	P1_123	P1_124	P1_125	P1_126	P1_127	P1_128	P1_129	P1_13	P1_130	P1_131
GG692395.1	493881	.	T	C	missense_variant	ERG8	c.14T>C	p.Leu5Pro	113879	PASS	ANN=C|missense_variant|MODERATE|cds-EER35491.1|GENE_cds-EER35491.1|transcript|rna-CTRG_00230|protein_coding|1/1|c.14T>C|p.Leu5Pro|14/1296|14/1296|5/431||,C|upstream_gene_variant|MODIFIER|cds-EER35489.1|GENE_cds-EER35489.1|transcript|rna-CTRG_00228|protein_coding||c.-1783A>G|||||1783|,C|upstream_gene_variant|MODIFIER|cds-EER35492.1|GENE_cds-EER35492.1|transcript|rna-CTRG_00231|protein_coding||c.-2…	GT:AD:DP:GQ:PGT:PID:PL	0/1:42,50:92:99:.:.:1330,0,1175	0/1:29,56:85:99:.:.:1711,0,701	1/1:1,21:22:24:.:.:800,24,0	1/1:0,104:104:99:.:.:3860,312,0	1/1:0,100:100:99:1|1:493868_A_T:4490,310,0	1/1:0,91:91:99:.:.:3384,274,0	1/1:0,100:100:99:1|1:493684_C_T:4325,307,0	1/1:0,86:86:99:.:.:3077,258,0	1/1:0,90:90:99:1|1:493868_A_T:4138,283,0	1/1:0,123:123:99:.:.:4367,369,0	0/1:51,48:99:99:.:.:1397,0,1367	0/1:37,71:108:99:.:.:2209,0,949	1/1:0,102:102:99:.:.:4063,315,0	1/1:0,184:184:99:1|1:493868_A_T:8131,560,0	1/1:0,68:68:99:1|1:493868_A_T:2939,205,0	0/1:58,57:115:99:.:.:1667,0,1698	1/1:0,112:112:99:.:.:4609,341,0	0/1:57,61:118:99:.:.:1928,0,1635	0/1:77,80:157:99:.:.:2409,0,2259	1/1:0,104:104:99:.:.:4209,332,0	1/1:0,133:133:99:.:.:5216,400,0	0/1:68,52:120:99:.:.:1607,0,2073	0/1:63,68:131:99:.:.:2006,0,1830	0/1:23,15:38:99:.:.:376,0,744	./.:.:.:.:.:.:.	0/1:51,52:103:99:.:.:1572,0,1449	0/1:109,121:230:99:.:.:3616,0,3178	0/1:139,102:241:99:.:.:2494,0,3301	0/1:197,155:352:99:.:.:3843,0,4814	0/1:128,97:225:99:.:.:2427,0,3209	1/1:0,242:242:99:.:.:10221,734,0	0/1:100,109:209:99:0|1:493868_A_T:4192,0,3813	1/1:0,169:169:99:1|1:493868_A_T:7628,524,0	1/1:0,153:153:99:1|1:493868_A_T:6886,469,0	1/1:0,190:190:99:.:.:6820,571,0	1/1:0,76:76:99:1|1:493868_A_T:3421,232,0	0/1:57,42:99:99:.:.:1330,0,2309
GG692395.1	493940	.	G	A	missense_variant	ERG8	c.73G>A	p.Gly25Ser	722.77	.	ANN=A|missense_variant|MODERATE|cds-EER35491.1|GENE_cds-EER35491.1|transcript|rna-CTRG_00230|protein_coding|1/1|c.73G>A|p.Gly25Ser|73/1296|73/1296|25/431||,A|upstream_gene_variant|MODIFIER|cds-EER35489.1|GENE_cds-EER35489.1|transcript|rna-CTRG_00228|protein_coding||c.-1842C>T|||||1842|,A|upstream_gene_variant|MODIFIER|cds-EER35492.1|GENE_cds-EER35492.1|transcript|rna-CTRG_00231|protein_coding||c.…	GT:AD:DP:GQ:PL	./.:.:.:.:.	./.:.:.:.:.	./.:.:.:.:.	./.:.:.:.:.	./.:.:.:.:.	./.:.:.:.:.	./.:.:.:.:.	./.:.:.:.:.	./.:.:.:.:.	./.:.:.:.:.	./.:.:.:.:.	./.:.:.:.:.	./.:.:.:.:.	./.:.:.:.:.	./.:.:.:.:.	./.:.:.:.:.	./.:.:.:.:.	./.:.:.:.:.	./.:.:.:.:.	./.:.:.:.:.	./.:.:.:.:.	./.:.:.:.:.	./.:.:.:.:.	./.:.:.:.:.	./.:.:.:.:.	./.:.:.:.:.	./.:.:.:.:.	./.:.:.:.:.	./.:.:.:.:.	./.:.:.:.:.	./.:.:.:.:.	./.:.:.:.:.	./.:.:.:.:.	./.:.:.:.:.	./.:.:.:.:.	./.:.:.:.:.	./.:.:.:.:.
GG692395.1	494051	.	T	A	missense_variant	ERG8	c.184T>A	p.Leu62Ile	132849	PASS	ANN=A|missense_variant|MODERATE|cds-EER35491.1|GENE_cds-EER35491.1|transcript|rna-CTRG_00230|protein_coding|1/1|c.184T>A|p.Leu62Ile|184/1296|184/1296|62/431||,A|upstream_gene_variant|MODIFIER|cds-EER35489.1|GENE_cds-EER35489.1|transcript|rna-CTRG_00228|protein_coding||c.-1953A>T|||||1953|,A|upstream_gene_variant|MODIFIER|cds-EER35492.1|GENE_cds-EER35492.1|transcript|rna-CTRG_00231|protein_coding|…	GT:AD:DP:GQ:PL	1/1:0,109:109:99:3691,327,0	1/1:0,75:75:99:2485,225,0	1/1:0,34:34:99:1187,101,0	1/1:0,105:105:99:3570,315,0	1/1:0,111:111:99:3764,331,0	1/1:0,68:68:99:2537,204,0	1/1:0,157:157:99:4835,470,0	1/1:0,107:107:99:3746,321,0	1/1:0,87:87:99:2989,261,0	1/1:0,126:126:99:4604,378,0	1/1:0,119:119:99:4062,357,0	1/1:0,115:115:99:3881,344,0	1/1:0,103:103:99:3593,309,0	1/1:0,169:169:99:5406,506,0	1/1:0,73:73:99:2596,218,0	0/1:48,55:103:99:1462,0,1374	1/1:0,126:126:99:4618,377,0	0/1:49,42:91:99:1189,0,1501	0/1:111,86:197:99:2423,0,3080	1/1:0,127:127:99:4258,381,0	1/1:0,148:148:99:5325,444,0	0/1:50,57:107:99:1658,0,1471	0/1:72,71:143:99:1933,0,2013	0/1:12,17:29:99:478,0,345	1/1:0,169:169:99:5832,506,0	0/1:53,45:98:99:1282,0,1621	0/1:125,101:226:99:2753,0,3550	0/1:135,151:286:99:3445,0,3041	0/1:153,141:294:99:3263,0,3872	0/1:101,116:217:99:2977,0,2517	1/1:0,286:286:99:7810,855,0	1/1:0,189:189:99:5312,564,0	1/1:0,233:233:99:7172,699,0	1/1:0,173:173:99:5519,518,0	1/1:0,168:168:99:6057,505,0	1/1:0,96:96:99:3258,288,0	1/1:0,118:118:99:3987,354,0
GG692395.1	494125	.	A	G	missense_variant	ERG8	c.258A>G	p.Ile86Met	1014.77	.	ANN=G|missense_variant|MODERATE|cds-EER35491.1|GENE_cds-EER35491.1|transcript|rna-CTRG_00230|protein_coding|1/1|c.258A>G|p.Ile86Met|258/1296|258/1296|86/431||,G|upstream_gene_variant|MODIFIER|cds-EER35489.1|GENE_cds-EER35489.1|transcript|rna-CTRG_00228|protein_coding||c.-2027T>C|||||2027|,G|upstream_gene_variant|MODIFIER|cds-EER35492.1|GENE_cds-EER35492.1|transcript|rna-CTRG_00231|protein_coding|…	GT:AD:DP:GQ:PL	./.:.:.:.:.	./.:.:.:.:.	./.:.:.:.:.	./.:.:.:.:.	./.:.:.:.:.	./.:.:.:.:.	./.:.:.:.:.	./.:.:.:.:.	./.:.:.:.:.	./.:.:.:.:.	./.:.:.:.:.	0/1:68,38:106:99:1043,0,2183	./.:.:.:.:.	./.:.:.:.:.	./.:.:.:.:.	./.:.:.:.:.	./.:.:.:.:.	./.:.:.:.:.	./.:.:.:.:.	./.:.:.:.:.	./.:.:.:.:.	./.:.:.:.:.	./.:.:.:.:.	./.:.:.:.:.	./.:.:.:.:.	./.:.:.:.:.	./.:.:.:.:.	./.:.:.:.:.	./.:.:.:.:.	./.:.:.:.:.	./.:.:.:.:.	./.:.:.:.:.	./.:.:.:.:.	./.:.:.:.:.	./.:.:.:.:.	./.:.:.:.:.	./.:.:.:.:.
GG692395.1	494360	.	G	A	missense_variant	ERG8	c.493G>A	p.Val165Ile	2304.77	.	ANN=A|missense_variant|MODERATE|cds-EER35491.1|GENE_cds-EER35491.1|transcript|rna-CTRG_00230|protein_coding|1/1|c.493G>A|p.Val165Ile|493/1296|493/1296|165/431||,A|upstream_gene_variant|MODIFIER|cds-EER35489.1|GENE_cds-EER35489.1|transcript|rna-CTRG_00228|protein_coding||c.-2262C>T|||||2262|,A|upstream_gene_variant|MODIFIER|cds-EER35492.1|GENE_cds-EER35492.1|transcript|rna-CTRG_00231|protein_codin…	GT:AD:DP:GQ:PL	./.:.:.:.:.	./.:.:.:.:.	./.:.:.:.:.	./.:.:.:.:.	./.:.:.:.:.	./.:.:.:.:.	./.:.:.:.:.	./.:.:.:.:.	./.:.:.:.:.	./.:.:.:.:.	./.:.:.:.:.	./.:.:.:.:.	./.:.:.:.:.	./.:.:.:.:.	./.:.:.:.:.	./.:.:.:.:.	./.:.:.:.:.	./.:.:.:.:.	./.:.:.:.:.	./.:.:.:.:.	./.:.:.:.:.	./.:.:.:.:.	./.:.:.:.:.	./.:.:.:.:.	./.:.:.:.:.	./.:.:.:.:.	./.:.:.:.:.	./.:.:.:.:.	./.:.:.:.:.	./.:.:.:.:.	0/1:124,108:232:99:2333,0,2780	./.:.:.:.:.	./.:.:.:.:.	./.:.:.:.:.	./.:.:.:.:.	./.:.:.:.:.	./.:.:.:.:.
GG692395.1	494392	.	A	C	missense_variant	ERG8	c.525A>C	p.Lys175Asn	644.77	.	ANN=C|missense_variant|MODERATE|cds-EER35491.1|GENE_cds-EER35491.1|transcript|rna-CTRG_00230|protein_coding|1/1|c.525A>C|p.Lys175Asn|525/1296|525/1296|175/431||,C|upstream_gene_variant|MODIFIER|cds-EER35489.1|GENE_cds-EER35489.1|transcript|rna-CTRG_00228|protein_coding||c.-2294T>G|||||2294|,C|upstream_gene_variant|MODIFIER|cds-EER35492.1|GENE_cds-EER35492.1|transcript|rna-CTRG_00231|protein_codin…	GT:AD:DP:GQ:PL	./.:.:.:.:.	./.:.:.:.:.	./.:.:.:.:.	./.:.:.:.:.	./.:.:.:.:.	./.:.:.:.:.	./.:.:.:.:.	./.:.:.:.:.	./.:.:.:.:.	./.:.:.:.:.	./.:.:.:.:.	./.:.:.:.:.	./.:.:.:.:.	./.:.:.:.:.	./.:.:.:.:.	./.:.:.:.:.	./.:.:.:.:.	./.:.:.:.:.	./.:.:.:.:.	./.:.:.:.:.	./.:.:.:.:.	./.:.:.:.:.	./.:.:.:.:.	./.:.:.:.:.	./.:.:.:.:.	./.:.:.:.:.	./.:.:.:.:.	./.:.:.:.:.	./.:.:.:.:.	./.:.:.:.:.	./.:.:.:.:.	./.:.:.:.:.	./.:.:.:.:.	./.:.:.:.:.	./.:.:.:.:.	./.:.:.:.:.	./.:.:.:.:.
GG692395.1	494798	.	A	C	missense_variant	ERG8	c.931A>C	p.Lys311Gln	6097.77	.	ANN=C|missense_variant|MODERATE|cds-EER35491.1|GENE_cds-EER35491.1|transcript|rna-CTRG_00230|protein_coding|1/1|c.931A>C|p.Lys311Gln|931/1296|931/1296|311/431||,C|upstream_gene_variant|MODIFIER|cds-EER35489.1|GENE_cds-EER35489.1|transcript|rna-CTRG_00228|protein_coding||c.-2700T>G|||||2700|,C|upstream_gene_variant|MODIFIER|cds-EER35492.1|GENE_cds-EER35492.1|transcript|rna-CTRG_00231|protein_codin…	GT:AD:DP:GQ:PL	0/1:49,41:90:99:1257,0,1398	0/1:25,26:51:99:796,0,683	./.:.:.:.:.	./.:.:.:.:.	./.:.:.:.:.	0/1:43,25:68:99:738,0,1404	./.:.:.:.:.	./.:.:.:.:.	./.:.:.:.:.	./.:.:.:.:.	0/1:51,50:101:99:1547,0,1539	./.:.:.:.:.	./.:.:.:.:.	./.:.:.:.:.	./.:.:.:.:.	./.:.:.:.:.	./.:.:.:.:.	./.:.:.:.:.	./.:.:.:.:.	./.:.:.:.:.	./.:.:.:.:.	./.:.:.:.:.	./.:.:.:.:.	./.:.:.:.:.	./.:.:.:.:.	./.:.:.:.:.	./.:.:.:.:.	./.:.:.:.:.	./.:.:.:.:.	./.:.:.:.:.	./.:.:.:.:.	0/1:72,84:156:99:1916,0,1718	./.:.:.:.:.	./.:.:.:.:.	./.:.:.:.:.	./.:.:.:.:.	0/1:52,41:93:99:1263,0,1495
GG692395.1	494801	.	A	G	missense_variant	ERG8	c.934A>G	p.Lys312Glu	1268.77	.	ANN=G|missense_variant|MODERATE|cds-EER35491.1|GENE_cds-EER35491.1|transcript|rna-CTRG_00230|protein_coding|1/1|c.934A>G|p.Lys312Glu|934/1296|934/1296|312/431||,G|upstream_gene_variant|MODIFIER|cds-EER35489.1|GENE_cds-EER35489.1|transcript|rna-CTRG_00228|protein_coding||c.-2703T>C|||||2703|,G|upstream_gene_variant|MODIFIER|cds-EER35492.1|GENE_cds-EER35492.1|transcript|rna-CTRG_00231|protein_codin…	GT:AD:DP:GQ:PGT:PID:PL	./.:.:.:.:.:.:.	./.:.:.:.:.:.:.	./.:.:.:.:.:.:.	./.:.:.:.:.:.:.	./.:.:.:.:.:.:.	./.:.:.:.:.:.:.	./.:.:.:.:.:.:.	./.:.:.:.:.:.:.	./.:.:.:.:.:.:.	./.:.:.:.:.:.:.	./.:.:.:.:.:.:.	./.:.:.:.:.:.:.	./.:.:.:.:.:.:.	./.:.:.:.:.:.:.	./.:.:.:.:.:.:.	./.:.:.:.:.:.:.	./.:.:.:.:.:.:.	./.:.:.:.:.:.:.	./.:.:.:.:.:.:.	./.:.:.:.:.:.:.	./.:.:.:.:.:.:.	./.:.:.:.:.:.:.	./.:.:.:.:.:.:.	./.:.:.:.:.:.:.	./.:.:.:.:.:.:.	./.:.:.:.:.:.:.	./.:.:.:.:.:.:.	./.:.:.:.:.:.:.	./.:.:.:.:.:.:.	./.:.:.:.:.:.:.	./.:.:.:.:.:.:.	./.:.:.:.:.:.:.	./.:.:.:.:.:.:.	./.:.:.:.:.:.:.	./.:.:.:.:.:.:.	./.:.:.:.:.:.:.	./.:.:.:.:.:.:.
GG692395.1	494876	.	A	C	missense_variant	ERG8	c.1009A>C	p.Lys337Gln	9825.77	.	ANN=C|missense_variant|MODERATE|cds-EER35491.1|GENE_cds-EER35491.1|transcript|rna-CTRG_00230|protein_coding|1/1|c.1009A>C|p.Lys337Gln|1009/1296|1009/1296|337/431||,C|upstream_gene_variant|MODIFIER|cds-EER35489.1|GENE_cds-EER35489.1|transcript|rna-CTRG_00228|protein_coding||c.-2778T>G|||||2778|,C|upstream_gene_variant|MODIFIER|cds-EER35492.1|GENE_cds-EER35492.1|transcript|rna-CTRG_00231|protein_co…	GT:AD:DP:GQ:PL	0/1:42,51:93:99:1544,0,1270	0/1:27,49:76:99:1376,0,680	./.:.:.:.:.	./.:.:.:.:.	./.:.:.:.:.	0/1:46,39:85:99:1031,0,1461	./.:.:.:.:.	./.:.:.:.:.	./.:.:.:.:.	./.:.:.:.:.	0/1:62,68:130:99:1805,0,1739	0/1:58,27:85:99:737,0,1680	./.:.:.:.:.	0/1:77,78:155:99:2111,0,2071	./.:.:.:.:.	./.:.:.:.:.	./.:.:.:.:.	./.:.:.:.:.	./.:.:.:.:.	./.:.:.:.:.	./.:.:.:.:.	./.:.:.:.:.	./.:.:.:.:.	./.:.:.:.:.	./.:.:.:.:.	./.:.:.:.:.	./.:.:.:.:.	./.:.:.:.:.	./.:.:.:.:.	./.:.:.:.:.	./.:.:.:.:.	1/1:1,164:165:99:4818,452,0	0/1:83,94:177:99:2609,0,2307	./.:.:.:.:.	./.:.:.:.:.	./.:.:.:.:.	0/1:53,43:96:99:1199,0,1540
GG692395.1	494975	.	G	A	missense_variant	ERG8	c.1108G>A	p.Gly370Ser	530.77	.	ANN=A|missense_variant|MODERATE|cds-EER35491.1|GENE_cds-EER35491.1|transcript|rna-CTRG_00230|protein_coding|1/1|c.1108G>A|p.Gly370Ser|1108/1296|1108/1296|370/431||,A|upstream_gene_variant|MODIFIER|cds-EER35489.1|GENE_cds-EER35489.1|transcript|rna-CTRG_00228|protein_coding||c.-2877C>T|||||2877|,A|upstream_gene_variant|MODIFIER|cds-EER35492.1|GENE_cds-EER35492.1|transcript|rna-CTRG_00231|protein_co…	GT:AD:DP:GQ:PL	./.:.:.:.:.	./.:.:.:.:.	./.:.:.:.:.	./.:.:.:.:.	./.:.:.:.:.	./.:.:.:.:.	./.:.:.:.:.	./.:.:.:.:.	./.:.:.:.:.	./.:.:.:.:.	./.:.:.:.:.	0/1:62,21:83:99:559,0,2065	./.:.:.:.:.	./.:.:.:.:.	./.:.:.:.:.	./.:.:.:.:.	./.:.:.:.:.	./.:.:.:.:.	./.:.:.:.:.	./.:.:.:.:.	./.:.:.:.:.	./.:.:.:.:.	./.:.:.:.:.	./.:.:.:.:.	./.:.:.:.:.	./.:.:.:.:.	./.:.:.:.:.	./.:.:.:.:.	./.:.:.:.:.	./.:.:.:.:.	./.:.:.:.:.	./.:.:.:.:.	./.:.:.:.:.	./.:.:.:.:.	./.:.:.:.:.	./.:.:.:.:.	./.:.:.:.:.
GG692395.1	495116	.	A	T	missense_variant	ERG8	c.1249A>T	p.Thr417Ser	1369.77	.	ANN=T|missense_variant|MODERATE|cds-EER35491.1|GENE_cds-EER35491.1|transcript|rna-CTRG_00230|protein_coding|1/1|c.1249A>T|p.Thr417Ser|1249/1296|1249/1296|417/431||,T|upstream_gene_variant|MODIFIER|cds-EER35489.1|GENE_cds-EER35489.1|transcript|rna-CTRG_00228|protein_coding||c.-3018T>A|||||3018|,T|upstream_gene_variant|MODIFIER|cds-EER35492.1|GENE_cds-EER35492.1|transcript|rna-CTRG_00231|protein_co…	GT:AD:DP:GQ:PL	./.:.:.:.:.	./.:.:.:.:.	./.:.:.:.:.	./.:.:.:.:.	./.:.:.:.:.	./.:.:.:.:.	./.:.:.:.:.	./.:.:.:.:.	./.:.:.:.:.	./.:.:.:.:.	./.:.:.:.:.	./.:.:.:.:.	./.:.:.:.:.	./.:.:.:.:.	./.:.:.:.:.	./.:.:.:.:.	./.:.:.:.:.	./.:.:.:.:.	./.:.:.:.:.	./.:.:.:.:.	./.:.:.:.:.	./.:.:.:.:.	./.:.:.:.:.	./.:.:.:.:.	./.:.:.:.:.	./.:.:.:.:.	./.:.:.:.:.	./.:.:.:.:.	./.:.:.:.:.	./.:.:.:.:.	./.:.:.:.:.	./.:.:.:.:.	./.:.:.:.:.	./.:.:.:.:.	./.:.:.:.:.	./.:.:.:.:.	./.:.:.:.:.
GG692395.1	996477	.	T	C	missense_variant	FCY2	c.50T>C	p.Ile17Thr	3071.77	.	ANN=C|missense_variant|MODERATE|cds-EER35721.1|GENE_cds-EER35721.1|transcript|rna-CTRG_00460|protein_coding|1/1|c.50T>C|p.Ile17Thr|50/1551|50/1551|17/516||,C|upstream_gene_variant|MODIFIER|cds-EER35722.1|GENE_cds-EER35722.1|transcript|rna-CTRG_00461|protein_coding||c.-2735T>C|||||2735|,C|upstream_gene_variant|MODIFIER|cds-EER35723.1|GENE_cds-EER35723.1|transcript|rna-CTRG_00463|protein_coding||c.…	GT:AD:DP:GQ:PL	./.:.:.:.:.	./.:.:.:.:.	./.:.:.:.:.	./.:.:.:.:.	./.:.:.:.:.	./.:.:.:.:.	./.:.:.:.:.	./.:.:.:.:.	./.:.:.:.:.	./.:.:.:.:.	./.:.:.:.:.	./.:.:.:.:.	./.:.:.:.:.	./.:.:.:.:.	./.:.:.:.:.	./.:.:.:.:.	./.:.:.:.:.	./.:.:.:.:.	./.:.:.:.:.	./.:.:.:.:.	./.:.:.:.:.	./.:.:.:.:.	./.:.:.:.:.	./.:.:.:.:.	./.:.:.:.:.	./.:.:.:.:.	./.:.:.:.:.	./.:.:.:.:.	./.:.:.:.:.	./.:.:.:.:.	./.:.:.:.:.	./.:.:.:.:.	./.:.:.:.:.	./.:.:.:.:.	./.:.:.:.:.	./.:.:.:.:.	./.:.:.:.:.
GG692395.1	996501	.	C	A	missense_variant	FCY2	c.74C>A	p.Ala25Asp	588.77	.	ANN=A|missense_variant|MODERATE|cds-EER35721.1|GENE_cds-EER35721.1|transcript|rna-CTRG_00460|protein_coding|1/1|c.74C>A|p.Ala25Asp|74/1551|74/1551|25/516||,A|upstream_gene_variant|MODIFIER|cds-EER35722.1|GENE_cds-EER35722.1|transcript|rna-CTRG_00461|protein_coding||c.-2711C>A|||||2711|,A|upstream_gene_variant|MODIFIER|cds-EER35723.1|GENE_cds-EER35723.1|transcript|rna-CTRG_00463|protein_coding||c.…	GT:AD:DP:GQ:PL	./.:.:.:.:.	./.:.:.:.:.	./.:.:.:.:.	./.:.:.:.:.	./.:.:.:.:.	./.:.:.:.:.	./.:.:.:.:.	./.:.:.:.:.	./.:.:.:.:.	./.:.:.:.:.	./.:.:.:.:.	./.:.:.:.:.	./.:.:.:.:.	./.:.:.:.:.	./.:.:.:.:.	./.:.:.:.:.	./.:.:.:.:.	./.:.:.:.:.	./.:.:.:.:.	./.:.:.:.:.	./.:.:.:.:.	./.:.:.:.:.	./.:.:.:.:.	./.:.:.:.:.	./.:.:.:.:.	./.:.:.:.:.	./.:.:.:.:.	./.:.:.:.:.	./.:.:.:.:.	./.:.:.:.:.	./.:.:.:.:.	./.:.:.:.:.	./.:.:.:.:.	./.:.:.:.:.	./.:.:.:.:.	./.:.:.:.:.	./.:.:.:.:.
GG692395.1	996521	.	G	C	missense_variant	FCY2	c.94G>C	p.Glu32Gln	2320.77	.	ANN=C|missense_variant|MODERATE|cds-EER35721.1|GENE_cds-EER35721.1|transcript|rna-CTRG_00460|protein_coding|1/1|c.94G>C|p.Glu32Gln|94/1551|94/1551|32/516||,C|upstream_gene_variant|MODIFIER|cds-EER35722.1|GENE_cds-EER35722.1|transcript|rna-CTRG_00461|protein_coding||c.-2691G>C|||||2691|,C|upstream_gene_variant|MODIFIER|cds-EER35723.1|GENE_cds-EER35723.1|transcript|rna-CTRG_00463|protein_coding||c.…	GT:AD:DP:GQ:PL	./.:.:.:.:.	./.:.:.:.:.	./.:.:.:.:.	./.:.:.:.:.	./.:.:.:.:.	./.:.:.:.:.	./.:.:.:.:.	./.:.:.:.:.	./.:.:.:.:.	./.:.:.:.:.	./.:.:.:.:.	1/1:0,62:62:99:2349,186,0	./.:.:.:.:.	./.:.:.:.:.	./.:.:.:.:.	./.:.:.:.:.	./.:.:.:.:.	./.:.:.:.:.	./.:.:.:.:.	./.:.:.:.:.	./.:.:.:.:.	./.:.:.:.:.	./.:.:.:.:.	./.:.:.:.:.	./.:.:.:.:.	./.:.:.:.:.	./.:.:.:.:.	./.:.:.:.:.	./.:.:.:.:.	./.:.:.:.:.	./.:.:.:.:.	./.:.:.:.:.	./.:.:.:.:.	./.:.:.:.:.	./.:.:.:.:.	./.:.:.:.:.	./.:.:.:.:.
GG692395.1	996553	.	A	C	missense_variant	FCY2	c.126A>C	p.Glu42Asp	11647.5	PASS	ANN=C|missense_variant|MODERATE|cds-EER35721.1|GENE_cds-EER35721.1|transcript|rna-CTRG_00460|protein_coding|1/1|c.126A>C|p.Glu42Asp|126/1551|126/1551|42/516||,C|upstream_gene_variant|MODIFIER|cds-EER35722.1|GENE_cds-EER35722.1|transcript|rna-CTRG_00461|protein_coding||c.-2659A>C|||||2659|,C|upstream_gene_variant|MODIFIER|cds-EER35723.1|GENE_cds-EER35723.1|transcript|rna-CTRG_00463|protein_coding|…	GT:AD:DP:GQ:PL	./.:.:.:.:.	./.:.:.:.:.	./.:.:.:.:.	./.:.:.:.:.	0/1:42,32:74:99:943,0,1277	./.:.:.:.:.	./.:.:.:.:.	./.:.:.:.:.	./.:.:.:.:.	./.:.:.:.:.	./.:.:.:.:.	./.:.:.:.:.	./.:.:.:.:.	./.:.:.:.:.	0/1:27,21:48:99:647,0,781	./.:.:.:.:.	0/1:43,38:81:99:1107,0,1217	./.:.:.:.:.	./.:.:.:.:.	./.:.:.:.:.	./.:.:.:.:.	./.:.:.:.:.	./.:.:.:.:.	./.:.:.:.:.	./.:.:.:.:.	./.:.:.:.:.	./.:.:.:.:.	./.:.:.:.:.	./.:.:.:.:.	./.:.:.:.:.	./.:.:.:.:.	./.:.:.:.:.	0/1:71,81:152:99:2082,0,1848	0/1:64,74:138:99:1940,0,1714	0/1:63,80:143:99:2219,0,1831	0/1:32,30:62:99:879,0,861	./.:.:.:.:.
GG692395.1	996881	.	G	A	missense_variant	FCY2	c.454G>A	p.Val152Ile	42.77	.	ANN=A|missense_variant|MODERATE|cds-EER35721.1|GENE_cds-EER35721.1|transcript|rna-CTRG_00460|protein_coding|1/1|c.454G>A|p.Val152Ile|454/1551|454/1551|152/516||,A|upstream_gene_variant|MODIFIER|cds-EER35722.1|GENE_cds-EER35722.1|transcript|rna-CTRG_00461|protein_coding||c.-2331G>A|||||2331|,A|upstream_gene_variant|MODIFIER|cds-EER35723.1|GENE_cds-EER35723.1|transcript|rna-CTRG_00463|protein_codin…	GT:AD:DP:GQ:PGT:PID:PL	./.:.:.:.:.:.:.	./.:.:.:.:.:.:.	./.:.:.:.:.:.:.	./.:.:.:.:.:.:.	./.:.:.:.:.:.:.	./.:.:.:.:.:.:.	./.:.:.:.:.:.:.	./.:.:.:.:.:.:.	./.:.:.:.:.:.:.	./.:.:.:.:.:.:.	./.:.:.:.:.:.:.	./.:.:.:.:.:.:.	./.:.:.:.:.:.:.	./.:.:.:.:.:.:.	./.:.:.:.:.:.:.	./.:.:.:.:.:.:.	./.:.:.:.:.:.:.	./.:.:.:.:.:.:.	./.:.:.:.:.:.:.	./.:.:.:.:.:.:.	./.:.:.:.:.:.:.	./.:.:.:.:.:.:.	./.:.:.:.:.:.:.	./.:.:.:.:.:.:.	./.:.:.:.:.:.:.	./.:.:.:.:.:.:.	./.:.:.:.:.:.:.	./.:.:.:.:.:.:.	./.:.:.:.:.:.:.	./.:.:.:.:.:.:.	./.:.:.:.:.:.:.	./.:.:.:.:.:.:.	./.:.:.:.:.:.:.	./.:.:.:.:.:.:.	./.:.:.:.:.:.:.	./.:.:.:.:.:.:.	./.:.:.:.:.:.:.
GG692395.1	996950	.	C	T	missense_variant	FCY2	c.523C>T	p.Leu175Phe	520.77	.	ANN=T|missense_variant|MODERATE|cds-EER35721.1|GENE_cds-EER35721.1|transcript|rna-CTRG_00460|protein_coding|1/1|c.523C>T|p.Leu175Phe|523/1551|523/1551|175/516||,T|upstream_gene_variant|MODIFIER|cds-EER35722.1|GENE_cds-EER35722.1|transcript|rna-CTRG_00461|protein_coding||c.-2262C>T|||||2262|,T|upstream_gene_variant|MODIFIER|cds-EER35723.1|GENE_cds-EER35723.1|transcript|rna-CTRG_00463|protein_codin…	GT:AD:DP:GQ:PGT:PID:PL	./.:.:.:.:.:.:.	./.:.:.:.:.:.:.	./.:.:.:.:.:.:.	./.:.:.:.:.:.:.	./.:.:.:.:.:.:.	./.:.:.:.:.:.:.	./.:.:.:.:.:.:.	./.:.:.:.:.:.:.	./.:.:.:.:.:.:.	./.:.:.:.:.:.:.	./.:.:.:.:.:.:.	./.:.:.:.:.:.:.	./.:.:.:.:.:.:.	./.:.:.:.:.:.:.	./.:.:.:.:.:.:.	./.:.:.:.:.:.:.	./.:.:.:.:.:.:.	./.:.:.:.:.:.:.	./.:.:.:.:.:.:.	./.:.:.:.:.:.:.	./.:.:.:.:.:.:.	./.:.:.:.:.:.:.	./.:.:.:.:.:.:.	./.:.:.:.:.:.:.	./.:.:.:.:.:.:.	./.:.:.:.:.:.:.	./.:.:.:.:.:.:.	./.:.:.:.:.:.:.	./.:.:.:.:.:.:.	./.:.:.:.:.:.:.	./.:.:.:.:.:.:.	./.:.:.:.:.:.:.	./.:.:.:.:.:.:.	./.:.:.:.:.:.:.	./.:.:.:.:.:.:.	./.:.:.:.:.:.:.	./.:.:.:.:.:.:.
GG692395.1	996957	.	G	A	missense_variant	FCY2	c.530G>A	p.Ser177Asn	520.77	.	ANN=A|missense_variant|MODERATE|cds-EER35721.1|GENE_cds-EER35721.1|transcript|rna-CTRG_00460|protein_coding|1/1|c.530G>A|p.Ser177Asn|530/1551|530/1551|177/516||,A|upstream_gene_variant|MODIFIER|cds-EER35722.1|GENE_cds-EER35722.1|transcript|rna-CTRG_00461|protein_coding||c.-2255G>A|||||2255|,A|upstream_gene_variant|MODIFIER|cds-EER35723.1|GENE_cds-EER35723.1|transcript|rna-CTRG_00463|protein_codin…	GT:AD:DP:GQ:PGT:PID:PL	./.:.:.:.:.:.:.	./.:.:.:.:.:.:.	./.:.:.:.:.:.:.	./.:.:.:.:.:.:.	./.:.:.:.:.:.:.	./.:.:.:.:.:.:.	./.:.:.:.:.:.:.	./.:.:.:.:.:.:.	./.:.:.:.:.:.:.	./.:.:.:.:.:.:.	./.:.:.:.:.:.:.	./.:.:.:.:.:.:.	./.:.:.:.:.:.:.	./.:.:.:.:.:.:.	./.:.:.:.:.:.:.	./.:.:.:.:.:.:.	./.:.:.:.:.:.:.	./.:.:.:.:.:.:.	./.:.:.:.:.:.:.	./.:.:.:.:.:.:.	./.:.:.:.:.:.:.	./.:.:.:.:.:.:.	./.:.:.:.:.:.:.	./.:.:.:.:.:.:.	./.:.:.:.:.:.:.	./.:.:.:.:.:.:.	./.:.:.:.:.:.:.	./.:.:.:.:.:.:.	./.:.:.:.:.:.:.	./.:.:.:.:.:.:.	./.:.:.:.:.:.:.	./.:.:.:.:.:.:.	./.:.:.:.:.:.:.	./.:.:.:.:.:.:.	./.:.:.:.:.:.:.	./.:.:.:.:.:.:.	./.:.:.:.:.:.:.
GG692395.1	996959	.	G	T	missense_variant	FCY2	c.532G>T	p.Ala178Ser	514.77	.	ANN=T|missense_variant|MODERATE|cds-EER35721.1|GENE_cds-EER35721.1|transcript|rna-CTRG_00460|protein_coding|1/1|c.532G>T|p.Ala178Ser|532/1551|532/1551|178/516||,T|upstream_gene_variant|MODIFIER|cds-EER35722.1|GENE_cds-EER35722.1|transcript|rna-CTRG_00461|protein_coding||c.-2253G>T|||||2253|,T|upstream_gene_variant|MODIFIER|cds-EER35723.1|GENE_cds-EER35723.1|transcript|rna-CTRG_00463|protein_codin…	GT:AD:DP:GQ:PGT:PID:PL	./.:.:.:.:.:.:.	./.:.:.:.:.:.:.	./.:.:.:.:.:.:.	./.:.:.:.:.:.:.	./.:.:.:.:.:.:.	./.:.:.:.:.:.:.	./.:.:.:.:.:.:.	./.:.:.:.:.:.:.	./.:.:.:.:.:.:.	./.:.:.:.:.:.:.	./.:.:.:.:.:.:.	./.:.:.:.:.:.:.	./.:.:.:.:.:.:.	./.:.:.:.:.:.:.	./.:.:.:.:.:.:.	./.:.:.:.:.:.:.	./.:.:.:.:.:.:.	./.:.:.:.:.:.:.	./.:.:.:.:.:.:.	./.:.:.:.:.:.:.	./.:.:.:.:.:.:.	./.:.:.:.:.:.:.	./.:.:.:.:.:.:.	./.:.:.:.:.:.:.	./.:.:.:.:.:.:.	./.:.:.:.:.:.:.	./.:.:.:.:.:.:.	./.:.:.:.:.:.:.	./.:.:.:.:.:.:.	./.:.:.:.:.:.:.	./.:.:.:.:.:.:.	./.:.:.:.:.:.:.	./.:.:.:.:.:.:.	./.:.:.:.:.:.:.	./.:.:.:.:.:.:.	./.:.:.:.:.:.:.	./.:.:.:.:.:.:.
GG692395.1	997004	.	A	G	missense_variant	FCY2	c.577A>G	p.Ile193Val	349.77	.	ANN=G|missense_variant|MODERATE|cds-EER35721.1|GENE_cds-EER35721.1|transcript|rna-CTRG_00460|protein_coding|1/1|c.577A>G|p.Ile193Val|577/1551|577/1551|193/516||,G|upstream_gene_variant|MODIFIER|cds-EER35722.1|GENE_cds-EER35722.1|transcript|rna-CTRG_00461|protein_coding||c.-2208A>G|||||2208|,G|upstream_gene_variant|MODIFIER|cds-EER35723.1|GENE_cds-EER35723.1|transcript|rna-CTRG_00463|protein_codin…	GT:AD:DP:GQ:PGT:PID:PL	./.:.:.:.:.:.:.	./.:.:.:.:.:.:.	./.:.:.:.:.:.:.	./.:.:.:.:.:.:.	./.:.:.:.:.:.:.	./.:.:.:.:.:.:.	./.:.:.:.:.:.:.	./.:.:.:.:.:.:.	./.:.:.:.:.:.:.	./.:.:.:.:.:.:.	./.:.:.:.:.:.:.	./.:.:.:.:.:.:.	./.:.:.:.:.:.:.	./.:.:.:.:.:.:.	./.:.:.:.:.:.:.	./.:.:.:.:.:.:.	./.:.:.:.:.:.:.	./.:.:.:.:.:.:.	./.:.:.:.:.:.:.	./.:.:.:.:.:.:.	./.:.:.:.:.:.:.	./.:.:.:.:.:.:.	./.:.:.:.:.:.:.	./.:.:.:.:.:.:.	./.:.:.:.:.:.:.	./.:.:.:.:.:.:.	./.:.:.:.:.:.:.	./.:.:.:.:.:.:.	./.:.:.:.:.:.:.	./.:.:.:.:.:.:.	./.:.:.:.:.:.:.	./.:.:.:.:.:.:.	./.:.:.:.:.:.:.	./.:.:.:.:.:.:.	./.:.:.:.:.:.:.	./.:.:.:.:.:.:.	./.:.:.:.:.:.:.
GG692395.1	997005	.	T	G	missense_variant	FCY2	c.578T>G	p.Ile193Ser	349.77	.	ANN=G|missense_variant|MODERATE|cds-EER35721.1|GENE_cds-EER35721.1|transcript|rna-CTRG_00460|protein_coding|1/1|c.578T>G|p.Ile193Ser|578/1551|578/1551|193/516||,G|upstream_gene_variant|MODIFIER|cds-EER35722.1|GENE_cds-EER35722.1|transcript|rna-CTRG_00461|protein_coding||c.-2207T>G|||||2207|,G|upstream_gene_variant|MODIFIER|cds-EER35723.1|GENE_cds-EER35723.1|transcript|rna-CTRG_00463|protein_codin…	GT:AD:DP:GQ:PGT:PID:PL	./.:.:.:.:.:.:.	./.:.:.:.:.:.:.	./.:.:.:.:.:.:.	./.:.:.:.:.:.:.	./.:.:.:.:.:.:.	./.:.:.:.:.:.:.	./.:.:.:.:.:.:.	./.:.:.:.:.:.:.	./.:.:.:.:.:.:.	./.:.:.:.:.:.:.	./.:.:.:.:.:.:.	./.:.:.:.:.:.:.	./.:.:.:.:.:.:.	./.:.:.:.:.:.:.	./.:.:.:.:.:.:.	./.:.:.:.:.:.:.	./.:.:.:.:.:.:.	./.:.:.:.:.:.:.	./.:.:.:.:.:.:.	./.:.:.:.:.:.:.	./.:.:.:.:.:.:.	./.:.:.:.:.:.:.	./.:.:.:.:.:.:.	./.:.:.:.:.:.:.	./.:.:.:.:.:.:.	./.:.:.:.:.:.:.	./.:.:.:.:.:.:.	./.:.:.:.:.:.:.	./.:.:.:.:.:.:.	./.:.:.:.:.:.:.	./.:.:.:.:.:.:.	./.:.:.:.:.:.:.	./.:.:.:.:.:.:.	./.:.:.:.:.:.:.	./.:.:.:.:.:.:.	./.:.:.:.:.:.:.	./.:.:.:.:.:.:.
GG692395.1	997022	.	G	A	missense_variant	FCY2	c.595G>A	p.Ala199Thr	455.77	.	ANN=A|missense_variant|MODERATE|cds-EER35721.1|GENE_cds-EER35721.1|transcript|rna-CTRG_00460|protein_coding|1/1|c.595G>A|p.Ala199Thr|595/1551|595/1551|199/516||,A|upstream_gene_variant|MODIFIER|cds-EER35722.1|GENE_cds-EER35722.1|transcript|rna-CTRG_00461|protein_coding||c.-2190G>A|||||2190|,A|upstream_gene_variant|MODIFIER|cds-EER35723.1|GENE_cds-EER35723.1|transcript|rna-CTRG_00463|protein_codin…	GT:AD:DP:GQ:PL	./.:.:.:.:.	./.:.:.:.:.	./.:.:.:.:.	./.:.:.:.:.	./.:.:.:.:.	./.:.:.:.:.	./.:.:.:.:.	./.:.:.:.:.	./.:.:.:.:.	./.:.:.:.:.	./.:.:.:.:.	0/1:50,19:69:99:484,0,1643	./.:.:.:.:.	./.:.:.:.:.	./.:.:.:.:.	./.:.:.:.:.	./.:.:.:.:.	./.:.:.:.:.	./.:.:.:.:.	./.:.:.:.:.	./.:.:.:.:.	./.:.:.:.:.	./.:.:.:.:.	./.:.:.:.:.	./.:.:.:.:.	./.:.:.:.:.	./.:.:.:.:.	./.:.:.:.:.	./.:.:.:.:.	./.:.:.:.:.	./.:.:.:.:.	./.:.:.:.:.	./.:.:.:.:.	./.:.:.:.:.	./.:.:.:.:.	./.:.:.:.:.	./.:.:.:.:.
GG692395.1	997248	.	T	A	missense_variant	FCY2	c.821T>A	p.Met274Lys	186.77	.	ANN=A|missense_variant|MODERATE|cds-EER35721.1|GENE_cds-EER35721.1|transcript|rna-CTRG_00460|protein_coding|1/1|c.821T>A|p.Met274Lys|821/1551|821/1551|274/516||,A|upstream_gene_variant|MODIFIER|cds-EER35722.1|GENE_cds-EER35722.1|transcript|rna-CTRG_00461|protein_coding||c.-1964T>A|||||1964|,A|upstream_gene_variant|MODIFIER|cds-EER35723.1|GENE_cds-EER35723.1|transcript|rna-CTRG_00463|protein_codin…	GT:AD:DP:GQ:PL	./.:.:.:.:.	./.:.:.:.:.	./.:.:.:.:.	./.:.:.:.:.	./.:.:.:.:.	./.:.:.:.:.	./.:.:.:.:.	./.:.:.:.:.	./.:.:.:.:.	./.:.:.:.:.	./.:.:.:.:.	./.:.:.:.:.	./.:.:.:.:.	./.:.:.:.:.	./.:.:.:.:.	./.:.:.:.:.	./.:.:.:.:.	./.:.:.:.:.	./.:.:.:.:.	./.:.:.:.:.	./.:.:.:.:.	./.:.:.:.:.	./.:.:.:.:.	./.:.:.:.:.	./.:.:.:.:.	./.:.:.:.:.	./.:.:.:.:.	./.:.:.:.:.	./.:.:.:.:.	./.:.:.:.:.	./.:.:.:.:.	./.:.:.:.:.	./.:.:.:.:.	./.:.:.:.:.	./.:.:.:.:.	./.:.:.:.:.	./.:.:.:.:.
GG692395.1	997253	.	T	G	missense_variant	FCY2	c.826T>G	p.Ser276Ala	90.77	.	ANN=G|missense_variant|MODERATE|cds-EER35721.1|GENE_cds-EER35721.1|transcript|rna-CTRG_00460|protein_coding|1/1|c.826T>G|p.Ser276Ala|826/1551|826/1551|276/516||,G|upstream_gene_variant|MODIFIER|cds-EER35722.1|GENE_cds-EER35722.1|transcript|rna-CTRG_00461|protein_coding||c.-1959T>G|||||1959|,G|upstream_gene_variant|MODIFIER|cds-EER35723.1|GENE_cds-EER35723.1|transcript|rna-CTRG_00463|protein_codin…	GT:AD:DP:GQ:PGT:PID:PL	./.:.:.:.:.:.:.	./.:.:.:.:.:.:.	./.:.:.:.:.:.:.	./.:.:.:.:.:.:.	./.:.:.:.:.:.:.	./.:.:.:.:.:.:.	./.:.:.:.:.:.:.	./.:.:.:.:.:.:.	./.:.:.:.:.:.:.	./.:.:.:.:.:.:.	./.:.:.:.:.:.:.	./.:.:.:.:.:.:.	./.:.:.:.:.:.:.	./.:.:.:.:.:.:.	./.:.:.:.:.:.:.	./.:.:.:.:.:.:.	./.:.:.:.:.:.:.	./.:.:.:.:.:.:.	./.:.:.:.:.:.:.	./.:.:.:.:.:.:.	./.:.:.:.:.:.:.	./.:.:.:.:.:.:.	./.:.:.:.:.:.:.	./.:.:.:.:.:.:.	./.:.:.:.:.:.:.	./.:.:.:.:.:.:.	./.:.:.:.:.:.:.	./.:.:.:.:.:.:.	./.:.:.:.:.:.:.	./.:.:.:.:.:.:.	./.:.:.:.:.:.:.	./.:.:.:.:.:.:.	./.:.:.:.:.:.:.	./.:.:.:.:.:.:.	./.:.:.:.:.:.:.	./.:.:.:.:.:.:.	./.:.:.:.:.:.:.
GG692395.1	997259	.	T	A	missense_variant	FCY2	c.832T>A	p.Ser278Thr	84.77	.	ANN=A|missense_variant|MODERATE|cds-EER35721.1|GENE_cds-EER35721.1|transcript|rna-CTRG_00460|protein_coding|1/1|c.832T>A|p.Ser278Thr|832/1551|832/1551|278/516||,A|upstream_gene_variant|MODIFIER|cds-EER35722.1|GENE_cds-EER35722.1|transcript|rna-CTRG_00461|protein_coding||c.-1953T>A|||||1953|,A|upstream_gene_variant|MODIFIER|cds-EER35723.1|GENE_cds-EER35723.1|transcript|rna-CTRG_00463|protein_codin…	GT:AD:DP:GQ:PGT:PID:PL	./.:.:.:.:.:.:.	./.:.:.:.:.:.:.	./.:.:.:.:.:.:.	./.:.:.:.:.:.:.	./.:.:.:.:.:.:.	./.:.:.:.:.:.:.	./.:.:.:.:.:.:.	./.:.:.:.:.:.:.	./.:.:.:.:.:.:.	./.:.:.:.:.:.:.	./.:.:.:.:.:.:.	./.:.:.:.:.:.:.	./.:.:.:.:.:.:.	./.:.:.:.:.:.:.	./.:.:.:.:.:.:.	./.:.:.:.:.:.:.	./.:.:.:.:.:.:.	./.:.:.:.:.:.:.	./.:.:.:.:.:.:.	./.:.:.:.:.:.:.	./.:.:.:.:.:.:.	./.:.:.:.:.:.:.	./.:.:.:.:.:.:.	./.:.:.:.:.:.:.	./.:.:.:.:.:.:.	./.:.:.:.:.:.:.	./.:.:.:.:.:.:.	./.:.:.:.:.:.:.	./.:.:.:.:.:.:.	./.:.:.:.:.:.:.	./.:.:.:.:.:.:.	./.:.:.:.:.:.:.	./.:.:.:.:.:.:.	./.:.:.:.:.:.:.	./.:.:.:.:.:.:.	./.:.:.:.:.:.:.	./.:.:.:.:.:.:.
GG692395.1	997281	.	C	T	missense_variant	FCY2	c.854C>T	p.Ser285Leu	78.77	.	ANN=T|missense_variant|MODERATE|cds-EER35721.1|GENE_cds-EER35721.1|transcript|rna-CTRG_00460|protein_coding|1/1|c.854C>T|p.Ser285Leu|854/1551|854/1551|285/516||,T|upstream_gene_variant|MODIFIER|cds-EER35722.1|GENE_cds-EER35722.1|transcript|rna-CTRG_00461|protein_coding||c.-1931C>T|||||1931|,T|upstream_gene_variant|MODIFIER|cds-EER35723.1|GENE_cds-EER35723.1|transcript|rna-CTRG_00463|protein_codin…	GT:AD:DP:GQ:PL	./.:.:.:.:.	./.:.:.:.:.	./.:.:.:.:.	./.:.:.:.:.	./.:.:.:.:.	./.:.:.:.:.	./.:.:.:.:.	./.:.:.:.:.	./.:.:.:.:.	./.:.:.:.:.	./.:.:.:.:.	./.:.:.:.:.	./.:.:.:.:.	./.:.:.:.:.	./.:.:.:.:.	./.:.:.:.:.	./.:.:.:.:.	./.:.:.:.:.	./.:.:.:.:.	./.:.:.:.:.	./.:.:.:.:.	./.:.:.:.:.	./.:.:.:.:.	./.:.:.:.:.	./.:.:.:.:.	./.:.:.:.:.	./.:.:.:.:.	./.:.:.:.:.	./.:.:.:.:.	./.:.:.:.:.	./.:.:.:.:.	./.:.:.:.:.	./.:.:.:.:.	./.:.:.:.:.	./.:.:.:.:.	./.:.:.:.:.	./.:.:.:.:.
GG692395.1	997314	.	T	A	missense_variant	FCY2	c.887T>A	p.Ile296Asn	99.77	.	ANN=A|missense_variant|MODERATE|cds-EER35721.1|GENE_cds-EER35721.1|transcript|rna-CTRG_00460|protein_coding|1/1|c.887T>A|p.Ile296Asn|887/1551|887/1551|296/516||,A|upstream_gene_variant|MODIFIER|cds-EER35722.1|GENE_cds-EER35722.1|transcript|rna-CTRG_00461|protein_coding||c.-1898T>A|||||1898|,A|upstream_gene_variant|MODIFIER|cds-EER35723.1|GENE_cds-EER35723.1|transcript|rna-CTRG_00463|protein_codin…	GT:AD:DP:GQ:PGT:PID:PL	./.:.:.:.:.:.:.	./.:.:.:.:.:.:.	./.:.:.:.:.:.:.	./.:.:.:.:.:.:.	./.:.:.:.:.:.:.	./.:.:.:.:.:.:.	./.:.:.:.:.:.:.	./.:.:.:.:.:.:.	./.:.:.:.:.:.:.	./.:.:.:.:.:.:.	./.:.:.:.:.:.:.	./.:.:.:.:.:.:.	./.:.:.:.:.:.:.	./.:.:.:.:.:.:.	./.:.:.:.:.:.:.	./.:.:.:.:.:.:.	./.:.:.:.:.:.:.	./.:.:.:.:.:.:.	./.:.:.:.:.:.:.	./.:.:.:.:.:.:.	./.:.:.:.:.:.:.	./.:.:.:.:.:.:.	./.:.:.:.:.:.:.	./.:.:.:.:.:.:.	./.:.:.:.:.:.:.	./.:.:.:.:.:.:.	./.:.:.:.:.:.:.	./.:.:.:.:.:.:.	./.:.:.:.:.:.:.	./.:.:.:.:.:.:.	./.:.:.:.:.:.:.	./.:.:.:.:.:.:.	./.:.:.:.:.:.:.	./.:.:.:.:.:.:.	./.:.:.:.:.:.:.	./.:.:.:.:.:.:.	./.:.:.:.:.:.:.
GG692395.1	997363	.	C	G	missense_variant	FCY2	c.936C>G	p.Asp312Glu	10.2	.	ANN=G|missense_variant|MODERATE|cds-EER35721.1|GENE_cds-EER35721.1|transcript|rna-CTRG_00460|protein_coding|1/1|c.936C>G|p.Asp312Glu|936/1551|936/1551|312/516||,G|upstream_gene_variant|MODIFIER|cds-EER35722.1|GENE_cds-EER35722.1|transcript|rna-CTRG_00461|protein_coding||c.-1849C>G|||||1849|,G|upstream_gene_variant|MODIFIER|cds-EER35723.1|GENE_cds-EER35723.1|transcript|rna-CTRG_00463|protein_codin…	GT:AD:DP:GQ:PL	./.:.:.:.:.	./.:.:.:.:.	./.:.:.:.:.	./.:.:.:.:.	./.:.:.:.:.	./.:.:.:.:.	./.:.:.:.:.	./.:.:.:.:.	./.:.:.:.:.	./.:.:.:.:.	./.:.:.:.:.	./.:.:.:.:.	./.:.:.:.:.	./.:.:.:.:.	./.:.:.:.:.	./.:.:.:.:.	./.:.:.:.:.	./.:.:.:.:.	./.:.:.:.:.	./.:.:.:.:.	./.:.:.:.:.	./.:.:.:.:.	./.:.:.:.:.	./.:.:.:.:.	./.:.:.:.:.	./.:.:.:.:.	./.:.:.:.:.	./.:.:.:.:.	./.:.:.:.:.	./.:.:.:.:.	./.:.:.:.:.	./.:.:.:.:.	./.:.:.:.:.	./.:.:.:.:.	./.:.:.:.:.	./.:.:.:.:.	./.:.:.:.:.
GG692395.1	997480	.	G	C	missense_variant	FCY2	c.1053G>C	p.Leu351Phe	66.77	.	ANN=C|missense_variant|MODERATE|cds-EER35721.1|GENE_cds-EER35721.1|transcript|rna-CTRG_00460|protein_coding|1/1|c.1053G>C|p.Leu351Phe|1053/1551|1053/1551|351/516||,C|upstream_gene_variant|MODIFIER|cds-EER35722.1|GENE_cds-EER35722.1|transcript|rna-CTRG_00461|protein_coding||c.-1732G>C|||||1732|,C|upstream_gene_variant|MODIFIER|cds-EER35723.1|GENE_cds-EER35723.1|transcript|rna-CTRG_00463|protein_co…	GT:AD:DP:GQ:PGT:PID:PL	./.:.:.:.:.:.:.	./.:.:.:.:.:.:.	./.:.:.:.:.:.:.	./.:.:.:.:.:.:.	./.:.:.:.:.:.:.	./.:.:.:.:.:.:.	./.:.:.:.:.:.:.	./.:.:.:.:.:.:.	./.:.:.:.:.:.:.	./.:.:.:.:.:.:.	./.:.:.:.:.:.:.	./.:.:.:.:.:.:.	./.:.:.:.:.:.:.	./.:.:.:.:.:.:.	./.:.:.:.:.:.:.	./.:.:.:.:.:.:.	./.:.:.:.:.:.:.	./.:.:.:.:.:.:.	./.:.:.:.:.:.:.	./.:.:.:.:.:.:.	./.:.:.:.:.:.:.	./.:.:.:.:.:.:.	./.:.:.:.:.:.:.	./.:.:.:.:.:.:.	./.:.:.:.:.:.:.	./.:.:.:.:.:.:.	./.:.:.:.:.:.:.	./.:.:.:.:.:.:.	./.:.:.:.:.:.:.	./.:.:.:.:.:.:.	./.:.:.:.:.:.:.	./.:.:.:.:.:.:.	./.:.:.:.:.:.:.	./.:.:.:.:.:.:.	./.:.:.:.:.:.:.	./.:.:.:.:.:.:.	./.:.:.:.:.:.:.
GG692395.1	997494	.	A	G	missense_variant	FCY2	c.1067A>G	p.Asn356Ser	24.78	.	ANN=G|missense_variant|MODERATE|cds-EER35721.1|GENE_cds-EER35721.1|transcript|rna-CTRG_00460|protein_coding|1/1|c.1067A>G|p.Asn356Ser|1067/1551|1067/1551|356/516||,G|upstream_gene_variant|MODIFIER|cds-EER35722.1|GENE_cds-EER35722.1|transcript|rna-CTRG_00461|protein_coding||c.-1718A>G|||||1718|,G|upstream_gene_variant|MODIFIER|cds-EER35723.1|GENE_cds-EER35723.1|transcript|rna-CTRG_00463|protein_co…	GT:AD:DP:GQ:PGT:PID:PL	./.:.:.:.:.:.:.	./.:.:.:.:.:.:.	./.:.:.:.:.:.:.	./.:.:.:.:.:.:.	./.:.:.:.:.:.:.	./.:.:.:.:.:.:.	./.:.:.:.:.:.:.	./.:.:.:.:.:.:.	./.:.:.:.:.:.:.	./.:.:.:.:.:.:.	./.:.:.:.:.:.:.	./.:.:.:.:.:.:.	./.:.:.:.:.:.:.	./.:.:.:.:.:.:.	./.:.:.:.:.:.:.	./.:.:.:.:.:.:.	./.:.:.:.:.:.:.	./.:.:.:.:.:.:.	./.:.:.:.:.:.:.	./.:.:.:.:.:.:.	./.:.:.:.:.:.:.	./.:.:.:.:.:.:.	./.:.:.:.:.:.:.	./.:.:.:.:.:.:.	./.:.:.:.:.:.:.	./.:.:.:.:.:.:.	./.:.:.:.:.:.:.	./.:.:.:.:.:.:.	./.:.:.:.:.:.:.	./.:.:.:.:.:.:.	./.:.:.:.:.:.:.	./.:.:.:.:.:.:.	./.:.:.:.:.:.:.	./.:.:.:.:.:.:.	./.:.:.:.:.:.:.	./.:.:.:.:.:.:.	./.:.:.:.:.:.:.
GG692395.1	997501	.	G	T	missense_variant	FCY2	c.1074G>T	p.Met358Ile	27.77	.	ANN=T|missense_variant|MODERATE|cds-EER35721.1|GENE_cds-EER35721.1|transcript|rna-CTRG_00460|protein_coding|1/1|c.1074G>T|p.Met358Ile|1074/1551|1074/1551|358/516||,T|upstream_gene_variant|MODIFIER|cds-EER35722.1|GENE_cds-EER35722.1|transcript|rna-CTRG_00461|protein_coding||c.-1711G>T|||||1711|,T|upstream_gene_variant|MODIFIER|cds-EER35723.1|GENE_cds-EER35723.1|transcript|rna-CTRG_00463|protein_co…	GT:AD:DP:GQ:PGT:PID:PL	./.:.:.:.:.:.:.	./.:.:.:.:.:.:.	./.:.:.:.:.:.:.	./.:.:.:.:.:.:.	./.:.:.:.:.:.:.	./.:.:.:.:.:.:.	./.:.:.:.:.:.:.	./.:.:.:.:.:.:.	./.:.:.:.:.:.:.	./.:.:.:.:.:.:.	./.:.:.:.:.:.:.	./.:.:.:.:.:.:.	./.:.:.:.:.:.:.	./.:.:.:.:.:.:.	./.:.:.:.:.:.:.	./.:.:.:.:.:.:.	./.:.:.:.:.:.:.	./.:.:.:.:.:.:.	./.:.:.:.:.:.:.	./.:.:.:.:.:.:.	./.:.:.:.:.:.:.	./.:.:.:.:.:.:.	./.:.:.:.:.:.:.	./.:.:.:.:.:.:.	./.:.:.:.:.:.:.	./.:.:.:.:.:.:.	./.:.:.:.:.:.:.	./.:.:.:.:.:.:.	./.:.:.:.:.:.:.	./.:.:.:.:.:.:.	./.:.:.:.:.:.:.	./.:.:.:.:.:.:.	./.:.:.:.:.:.:.	./.:.:.:.:.:.:.	./.:.:.:.:.:.:.	./.:.:.:.:.:.:.	./.:.:.:.:.:.:.
GG692395.1	997525	.	A	T	missense_variant	FCY2	c.1098A>T	p.Leu366Phe	237.77	.	ANN=T|missense_variant|MODERATE|cds-EER35721.1|GENE_cds-EER35721.1|transcript|rna-CTRG_00460|protein_coding|1/1|c.1098A>T|p.Leu366Phe|1098/1551|1098/1551|366/516||,T|upstream_gene_variant|MODIFIER|cds-EER35722.1|GENE_cds-EER35722.1|transcript|rna-CTRG_00461|protein_coding||c.-1687A>T|||||1687|,T|upstream_gene_variant|MODIFIER|cds-EER35723.1|GENE_cds-EER35723.1|transcript|rna-CTRG_00463|protein_co…	GT:AD:DP:GQ:PGT:PID:PL	./.:.:.:.:.:.:.	./.:.:.:.:.:.:.	./.:.:.:.:.:.:.	./.:.:.:.:.:.:.	./.:.:.:.:.:.:.	./.:.:.:.:.:.:.	./.:.:.:.:.:.:.	./.:.:.:.:.:.:.	./.:.:.:.:.:.:.	./.:.:.:.:.:.:.	./.:.:.:.:.:.:.	./.:.:.:.:.:.:.	./.:.:.:.:.:.:.	./.:.:.:.:.:.:.	./.:.:.:.:.:.:.	./.:.:.:.:.:.:.	./.:.:.:.:.:.:.	./.:.:.:.:.:.:.	./.:.:.:.:.:.:.	./.:.:.:.:.:.:.	./.:.:.:.:.:.:.	./.:.:.:.:.:.:.	./.:.:.:.:.:.:.	./.:.:.:.:.:.:.	./.:.:.:.:.:.:.	./.:.:.:.:.:.:.	./.:.:.:.:.:.:.	./.:.:.:.:.:.:.	./.:.:.:.:.:.:.	./.:.:.:.:.:.:.	./.:.:.:.:.:.:.	./.:.:.:.:.:.:.	./.:.:.:.:.:.:.	./.:.:.:.:.:.:.	./.:.:.:.:.:.:.	./.:.:.:.:.:.:.	./.:.:.:.:.:.:.
GG692395.1	997545	.	G	T	missense_variant	FCY2	c.1118G>T	p.Ser373Ile	2492.77	.	ANN=T|missense_variant|MODERATE|cds-EER35721.1|GENE_cds-EER35721.1|transcript|rna-CTRG_00460|protein_coding|1/1|c.1118G>T|p.Ser373Ile|1118/1551|1118/1551|373/516||,T|upstream_gene_variant|MODIFIER|cds-EER35722.1|GENE_cds-EER35722.1|transcript|rna-CTRG_00461|protein_coding||c.-1667G>T|||||1667|,T|upstream_gene_variant|MODIFIER|cds-EER35723.1|GENE_cds-EER35723.1|transcript|rna-CTRG_00463|protein_co…	GT:AD:DP:GQ:PL	./.:.:.:.:.	./.:.:.:.:.	./.:.:.:.:.	./.:.:.:.:.	./.:.:.:.:.	./.:.:.:.:.	./.:.:.:.:.	./.:.:.:.:.	./.:.:.:.:.	./.:.:.:.:.	./.:.:.:.:.	1/1:0,69:69:99:2521,207,0	./.:.:.:.:.	./.:.:.:.:.	./.:.:.:.:.	./.:.:.:.:.	./.:.:.:.:.	./.:.:.:.:.	./.:.:.:.:.	./.:.:.:.:.	./.:.:.:.:.	./.:.:.:.:.	./.:.:.:.:.	./.:.:.:.:.	./.:.:.:.:.	./.:.:.:.:.	./.:.:.:.:.	./.:.:.:.:.	./.:.:.:.:.	./.:.:.:.:.	./.:.:.:.:.	./.:.:.:.:.	./.:.:.:.:.	./.:.:.:.:.	./.:.:.:.:.	./.:.:.:.:.	./.:.:.:.:.
GG692395.1	997551	.	T	G	missense_variant	FCY2	c.1124T>G	p.Phe375Cys	348.77	.	ANN=G|missense_variant|MODERATE|cds-EER35721.1|GENE_cds-EER35721.1|transcript|rna-CTRG_00460|protein_coding|1/1|c.1124T>G|p.Phe375Cys|1124/1551|1124/1551|375/516||,G|upstream_gene_variant|MODIFIER|cds-EER35722.1|GENE_cds-EER35722.1|transcript|rna-CTRG_00461|protein_coding||c.-1661T>G|||||1661|,G|upstream_gene_variant|MODIFIER|cds-EER35723.1|GENE_cds-EER35723.1|transcript|rna-CTRG_00463|protein_co…	GT:AD:DP:GQ:PGT:PID:PL	./.:.:.:.:.:.:.	./.:.:.:.:.:.:.	./.:.:.:.:.:.:.	./.:.:.:.:.:.:.	./.:.:.:.:.:.:.	./.:.:.:.:.:.:.	./.:.:.:.:.:.:.	./.:.:.:.:.:.:.	./.:.:.:.:.:.:.	./.:.:.:.:.:.:.	./.:.:.:.:.:.:.	./.:.:.:.:.:.:.	./.:.:.:.:.:.:.	./.:.:.:.:.:.:.	./.:.:.:.:.:.:.	./.:.:.:.:.:.:.	./.:.:.:.:.:.:.	./.:.:.:.:.:.:.	./.:.:.:.:.:.:.	./.:.:.:.:.:.:.	./.:.:.:.:.:.:.	./.:.:.:.:.:.:.	./.:.:.:.:.:.:.	./.:.:.:.:.:.:.	./.:.:.:.:.:.:.	./.:.:.:.:.:.:.	./.:.:.:.:.:.:.	./.:.:.:.:.:.:.	./.:.:.:.:.:.:.	./.:.:.:.:.:.:.	./.:.:.:.:.:.:.	./.:.:.:.:.:.:.	./.:.:.:.:.:.:.	./.:.:.:.:.:.:.	./.:.:.:.:.:.:.	./.:.:.:.:.:.:.	./.:.:.:.:.:.:.
GG692395.1	997583	.	A	T	missense_variant	FCY2	c.1156A>T	p.Ile386Phe	399.77	.	ANN=T|missense_variant|MODERATE|cds-EER35721.1|GENE_cds-EER35721.1|transcript|rna-CTRG_00460|protein_coding|1/1|c.1156A>T|p.Ile386Phe|1156/1551|1156/1551|386/516||,T|upstream_gene_variant|MODIFIER|cds-EER35722.1|GENE_cds-EER35722.1|transcript|rna-CTRG_00461|protein_coding||c.-1629A>T|||||1629|,T|upstream_gene_variant|MODIFIER|cds-EER35723.1|GENE_cds-EER35723.1|transcript|rna-CTRG_00463|protein_co…	GT:AD:DP:GQ:PGT:PID:PL	./.:.:.:.:.:.:.	./.:.:.:.:.:.:.	./.:.:.:.:.:.:.	./.:.:.:.:.:.:.	./.:.:.:.:.:.:.	./.:.:.:.:.:.:.	./.:.:.:.:.:.:.	./.:.:.:.:.:.:.	./.:.:.:.:.:.:.	./.:.:.:.:.:.:.	./.:.:.:.:.:.:.	./.:.:.:.:.:.:.	./.:.:.:.:.:.:.	./.:.:.:.:.:.:.	./.:.:.:.:.:.:.	./.:.:.:.:.:.:.	./.:.:.:.:.:.:.	./.:.:.:.:.:.:.	./.:.:.:.:.:.:.	./.:.:.:.:.:.:.	./.:.:.:.:.:.:.	./.:.:.:.:.:.:.	./.:.:.:.:.:.:.	./.:.:.:.:.:.:.	./.:.:.:.:.:.:.	./.:.:.:.:.:.:.	./.:.:.:.:.:.:.	./.:.:.:.:.:.:.	./.:.:.:.:.:.:.	./.:.:.:.:.:.:.	./.:.:.:.:.:.:.	./.:.:.:.:.:.:.	./.:.:.:.:.:.:.	./.:.:.:.:.:.:.	./.:.:.:.:.:.:.	./.:.:.:.:.:.:.	./.:.:.:.:.:.:.
GG692395.1	997585	.	T	G	missense_variant	FCY2	c.1158T>G	p.Ile386Met	399.77	.	ANN=G|missense_variant|MODERATE|cds-EER35721.1|GENE_cds-EER35721.1|transcript|rna-CTRG_00460|protein_coding|1/1|c.1158T>G|p.Ile386Met|1158/1551|1158/1551|386/516||,G|upstream_gene_variant|MODIFIER|cds-EER35722.1|GENE_cds-EER35722.1|transcript|rna-CTRG_00461|protein_coding||c.-1627T>G|||||1627|,G|upstream_gene_variant|MODIFIER|cds-EER35723.1|GENE_cds-EER35723.1|transcript|rna-CTRG_00463|protein_co…	GT:AD:DP:GQ:PGT:PID:PL	./.:.:.:.:.:.:.	./.:.:.:.:.:.:.	./.:.:.:.:.:.:.	./.:.:.:.:.:.:.	./.:.:.:.:.:.:.	./.:.:.:.:.:.:.	./.:.:.:.:.:.:.	./.:.:.:.:.:.:.	./.:.:.:.:.:.:.	./.:.:.:.:.:.:.	./.:.:.:.:.:.:.	./.:.:.:.:.:.:.	./.:.:.:.:.:.:.	./.:.:.:.:.:.:.	./.:.:.:.:.:.:.	./.:.:.:.:.:.:.	./.:.:.:.:.:.:.	./.:.:.:.:.:.:.	./.:.:.:.:.:.:.	./.:.:.:.:.:.:.	./.:.:.:.:.:.:.	./.:.:.:.:.:.:.	./.:.:.:.:.:.:.	./.:.:.:.:.:.:.	./.:.:.:.:.:.:.	./.:.:.:.:.:.:.	./.:.:.:.:.:.:.	./.:.:.:.:.:.:.	./.:.:.:.:.:.:.	./.:.:.:.:.:.:.	./.:.:.:.:.:.:.	./.:.:.:.:.:.:.	./.:.:.:.:.:.:.	./.:.:.:.:.:.:.	./.:.:.:.:.:.:.	./.:.:.:.:.:.:.	./.:.:.:.:.:.:.
GG692395.1	997598	.	T	G	missense_variant	FCY2	c.1171T>G	p.Ser391Ala	396.77	.	ANN=G|missense_variant|MODERATE|cds-EER35721.1|GENE_cds-EER35721.1|transcript|rna-CTRG_00460|protein_coding|1/1|c.1171T>G|p.Ser391Ala|1171/1551|1171/1551|391/516||,G|upstream_gene_variant|MODIFIER|cds-EER35722.1|GENE_cds-EER35722.1|transcript|rna-CTRG_00461|protein_coding||c.-1614T>G|||||1614|,G|upstream_gene_variant|MODIFIER|cds-EER35723.1|GENE_cds-EER35723.1|transcript|rna-CTRG_00463|protein_co…	GT:AD:DP:GQ:PGT:PID:PL	./.:.:.:.:.:.:.	./.:.:.:.:.:.:.	./.:.:.:.:.:.:.	./.:.:.:.:.:.:.	./.:.:.:.:.:.:.	./.:.:.:.:.:.:.	./.:.:.:.:.:.:.	./.:.:.:.:.:.:.	./.:.:.:.:.:.:.	./.:.:.:.:.:.:.	./.:.:.:.:.:.:.	./.:.:.:.:.:.:.	./.:.:.:.:.:.:.	./.:.:.:.:.:.:.	./.:.:.:.:.:.:.	./.:.:.:.:.:.:.	./.:.:.:.:.:.:.	./.:.:.:.:.:.:.	./.:.:.:.:.:.:.	./.:.:.:.:.:.:.	./.:.:.:.:.:.:.	./.:.:.:.:.:.:.	./.:.:.:.:.:.:.	./.:.:.:.:.:.:.	./.:.:.:.:.:.:.	./.:.:.:.:.:.:.	./.:.:.:.:.:.:.	./.:.:.:.:.:.:.	./.:.:.:.:.:.:.	./.:.:.:.:.:.:.	./.:.:.:.:.:.:.	./.:.:.:.:.:.:.	./.:.:.:.:.:.:.	./.:.:.:.:.:.:.	./.:.:.:.:.:.:.	./.:.:.:.:.:.:.	./.:.:.:.:.:.:.
GG692395.1	997617	.	C	T	missense_variant	FCY2	c.1190C>T	p.Pro397Leu	378.77	.	ANN=T|missense_variant|MODERATE|cds-EER35721.1|GENE_cds-EER35721.1|transcript|rna-CTRG_00460|protein_coding|1/1|c.1190C>T|p.Pro397Leu|1190/1551|1190/1551|397/516||,T|upstream_gene_variant|MODIFIER|cds-EER35722.1|GENE_cds-EER35722.1|transcript|rna-CTRG_00461|protein_coding||c.-1595C>T|||||1595|,T|upstream_gene_variant|MODIFIER|cds-EER35723.1|GENE_cds-EER35723.1|transcript|rna-CTRG_00463|protein_co…	GT:AD:DP:GQ:PGT:PID:PL	./.:.:.:.:.:.:.	./.:.:.:.:.:.:.	./.:.:.:.:.:.:.	./.:.:.:.:.:.:.	./.:.:.:.:.:.:.	./.:.:.:.:.:.:.	./.:.:.:.:.:.:.	./.:.:.:.:.:.:.	./.:.:.:.:.:.:.	./.:.:.:.:.:.:.	./.:.:.:.:.:.:.	./.:.:.:.:.:.:.	./.:.:.:.:.:.:.	./.:.:.:.:.:.:.	./.:.:.:.:.:.:.	./.:.:.:.:.:.:.	./.:.:.:.:.:.:.	./.:.:.:.:.:.:.	./.:.:.:.:.:.:.	./.:.:.:.:.:.:.	./.:.:.:.:.:.:.	./.:.:.:.:.:.:.	./.:.:.:.:.:.:.	./.:.:.:.:.:.:.	./.:.:.:.:.:.:.	./.:.:.:.:.:.:.	./.:.:.:.:.:.:.	./.:.:.:.:.:.:.	./.:.:.:.:.:.:.	./.:.:.:.:.:.:.	./.:.:.:.:.:.:.	./.:.:.:.:.:.:.	./.:.:.:.:.:.:.	./.:.:.:.:.:.:.	./.:.:.:.:.:.:.	./.:.:.:.:.:.:.	./.:.:.:.:.:.:.
GG692395.1	997634	.	G	C	missense_variant	FCY2	c.1207G>C	p.Glu403Gln	267.77	.	ANN=C|missense_variant|MODERATE|cds-EER35721.1|GENE_cds-EER35721.1|transcript|rna-CTRG_00460|protein_coding|1/1|c.1207G>C|p.Glu403Gln|1207/1551|1207/1551|403/516||,C|upstream_gene_variant|MODIFIER|cds-EER35722.1|GENE_cds-EER35722.1|transcript|rna-CTRG_00461|protein_coding||c.-1578G>C|||||1578|,C|upstream_gene_variant|MODIFIER|cds-EER35723.1|GENE_cds-EER35723.1|transcript|rna-CTRG_00463|protein_co…	GT:AD:DP:GQ:PGT:PID:PL	./.:.:.:.:.:.:.	./.:.:.:.:.:.:.	./.:.:.:.:.:.:.	./.:.:.:.:.:.:.	./.:.:.:.:.:.:.	./.:.:.:.:.:.:.	./.:.:.:.:.:.:.	./.:.:.:.:.:.:.	./.:.:.:.:.:.:.	./.:.:.:.:.:.:.	./.:.:.:.:.:.:.	./.:.:.:.:.:.:.	./.:.:.:.:.:.:.	./.:.:.:.:.:.:.	./.:.:.:.:.:.:.	./.:.:.:.:.:.:.	./.:.:.:.:.:.:.	./.:.:.:.:.:.:.	./.:.:.:.:.:.:.	./.:.:.:.:.:.:.	./.:.:.:.:.:.:.	./.:.:.:.:.:.:.	./.:.:.:.:.:.:.	./.:.:.:.:.:.:.	./.:.:.:.:.:.:.	./.:.:.:.:.:.:.	./.:.:.:.:.:.:.	./.:.:.:.:.:.:.	./.:.:.:.:.:.:.	./.:.:.:.:.:.:.	./.:.:.:.:.:.:.	./.:.:.:.:.:.:.	./.:.:.:.:.:.:.	./.:.:.:.:.:.:.	./.:.:.:.:.:.:.	./.:.:.:.:.:.:.	./.:.:.:.:.:.:.
GG692395.1	997640	.	G	C	missense_variant	FCY2	c.1213G>C	p.Ala405Pro	240.77	.	ANN=C|missense_variant|MODERATE|cds-EER35721.1|GENE_cds-EER35721.1|transcript|rna-CTRG_00460|protein_coding|1/1|c.1213G>C|p.Ala405Pro|1213/1551|1213/1551|405/516||,C|upstream_gene_variant|MODIFIER|cds-EER35722.1|GENE_cds-EER35722.1|transcript|rna-CTRG_00461|protein_coding||c.-1572G>C|||||1572|,C|upstream_gene_variant|MODIFIER|cds-EER35723.1|GENE_cds-EER35723.1|transcript|rna-CTRG_00463|protein_co…	GT:AD:DP:GQ:PGT:PID:PL	./.:.:.:.:.:.:.	./.:.:.:.:.:.:.	./.:.:.:.:.:.:.	./.:.:.:.:.:.:.	./.:.:.:.:.:.:.	./.:.:.:.:.:.:.	./.:.:.:.:.:.:.	./.:.:.:.:.:.:.	./.:.:.:.:.:.:.	./.:.:.:.:.:.:.	./.:.:.:.:.:.:.	./.:.:.:.:.:.:.	./.:.:.:.:.:.:.	./.:.:.:.:.:.:.	./.:.:.:.:.:.:.	./.:.:.:.:.:.:.	./.:.:.:.:.:.:.	./.:.:.:.:.:.:.	./.:.:.:.:.:.:.	./.:.:.:.:.:.:.	./.:.:.:.:.:.:.	./.:.:.:.:.:.:.	./.:.:.:.:.:.:.	./.:.:.:.:.:.:.	./.:.:.:.:.:.:.	./.:.:.:.:.:.:.	./.:.:.:.:.:.:.	./.:.:.:.:.:.:.	./.:.:.:.:.:.:.	./.:.:.:.:.:.:.	./.:.:.:.:.:.:.	./.:.:.:.:.:.:.	./.:.:.:.:.:.:.	./.:.:.:.:.:.:.	./.:.:.:.:.:.:.	./.:.:.:.:.:.:.	./.:.:.:.:.:.:.
GG692395.1	997877	.	G	A	missense_variant	FCY2	c.1450G>A	p.Gly484Arg	528.77	.	ANN=A|missense_variant|MODERATE|cds-EER35721.1|GENE_cds-EER35721.1|transcript|rna-CTRG_00460|protein_coding|1/1|c.1450G>A|p.Gly484Arg|1450/1551|1450/1551|484/516||,A|upstream_gene_variant|MODIFIER|cds-EER35722.1|GENE_cds-EER35722.1|transcript|rna-CTRG_00461|protein_coding||c.-1335G>A|||||1335|,A|upstream_gene_variant|MODIFIER|cds-EER35723.1|GENE_cds-EER35723.1|transcript|rna-CTRG_00463|protein_co…	GT:AD:DP:GQ:PL	./.:.:.:.:.	./.:.:.:.:.	./.:.:.:.:.	./.:.:.:.:.	./.:.:.:.:.	./.:.:.:.:.	./.:.:.:.:.	./.:.:.:.:.	./.:.:.:.:.	./.:.:.:.:.	./.:.:.:.:.	./.:.:.:.:.	./.:.:.:.:.	./.:.:.:.:.	./.:.:.:.:.	./.:.:.:.:.	./.:.:.:.:.	./.:.:.:.:.	./.:.:.:.:.	./.:.:.:.:.	./.:.:.:.:.	./.:.:.:.:.	./.:.:.:.:.	./.:.:.:.:.	./.:.:.:.:.	./.:.:.:.:.	./.:.:.:.:.	./.:.:.:.:.	./.:.:.:.:.	./.:.:.:.:.	./.:.:.:.:.	./.:.:.:.:.	./.:.:.:.:.	./.:.:.:.:.	./.:.:.:.:.	./.:.:.:.:.	./.:.:.:.:.
GG692395.1	997903	.	G	T	missense_variant	FCY2	c.1476G>T	p.Trp492Cys	11.12	.	ANN=T|missense_variant|MODERATE|cds-EER35721.1|GENE_cds-EER35721.1|transcript|rna-CTRG_00460|protein_coding|1/1|c.1476G>T|p.Trp492Cys|1476/1551|1476/1551|492/516||,T|upstream_gene_variant|MODIFIER|cds-EER35722.1|GENE_cds-EER35722.1|transcript|rna-CTRG_00461|protein_coding||c.-1309G>T|||||1309|,T|upstream_gene_variant|MODIFIER|cds-EER35723.1|GENE_cds-EER35723.1|transcript|rna-CTRG_00463|protein_co…	GT:AD:DP:GQ:PGT:PID:PL	./.:.:.:.:.:.:.	./.:.:.:.:.:.:.	./.:.:.:.:.:.:.	./.:.:.:.:.:.:.	./.:.:.:.:.:.:.	./.:.:.:.:.:.:.	./.:.:.:.:.:.:.	./.:.:.:.:.:.:.	./.:.:.:.:.:.:.	./.:.:.:.:.:.:.	./.:.:.:.:.:.:.	./.:.:.:.:.:.:.	./.:.:.:.:.:.:.	./.:.:.:.:.:.:.	./.:.:.:.:.:.:.	./.:.:.:.:.:.:.	./.:.:.:.:.:.:.	./.:.:.:.:.:.:.	./.:.:.:.:.:.:.	./.:.:.:.:.:.:.	./.:.:.:.:.:.:.	./.:.:.:.:.:.:.	./.:.:.:.:.:.:.	./.:.:.:.:.:.:.	./.:.:.:.:.:.:.	./.:.:.:.:.:.:.	./.:.:.:.:.:.:.	./.:.:.:.:.:.:.	./.:.:.:.:.:.:.	./.:.:.:.:.:.:.	./.:.:.:.:.:.:.	./.:.:.:.:.:.:.	./.:.:.:.:.:.:.	./.:.:.:.:.:.:.	./.:.:.:.:.:.:.	./.:.:.:.:.:.:.	./.:.:.:.:.:.:.
GG692395.1	997918	.	T	G	missense_variant	FCY2	c.1491T>G	p.Ile497Met	200.77	.	ANN=G|missense_variant|MODERATE|cds-EER35721.1|GENE_cds-EER35721.1|transcript|rna-CTRG_00460|protein_coding|1/1|c.1491T>G|p.Ile497Met|1491/1551|1491/1551|497/516||,G|upstream_gene_variant|MODIFIER|cds-EER35722.1|GENE_cds-EER35722.1|transcript|rna-CTRG_00461|protein_coding||c.-1294T>G|||||1294|,G|upstream_gene_variant|MODIFIER|cds-EER35723.1|GENE_cds-EER35723.1|transcript|rna-CTRG_00463|protein_co…	GT:AD:DP:GQ:PL	./.:.:.:.:.	./.:.:.:.:.	./.:.:.:.:.	./.:.:.:.:.	./.:.:.:.:.	./.:.:.:.:.	./.:.:.:.:.	./.:.:.:.:.	./.:.:.:.:.	./.:.:.:.:.	./.:.:.:.:.	./.:.:.:.:.	./.:.:.:.:.	./.:.:.:.:.	./.:.:.:.:.	./.:.:.:.:.	./.:.:.:.:.	./.:.:.:.:.	./.:.:.:.:.	./.:.:.:.:.	./.:.:.:.:.	./.:.:.:.:.	./.:.:.:.:.	./.:.:.:.:.	./.:.:.:.:.	./.:.:.:.:.	./.:.:.:.:.	./.:.:.:.:.	./.:.:.:.:.	./.:.:.:.:.	./.:.:.:.:.	./.:.:.:.:.	./.:.:.:.:.	./.:.:.:.:.	./.:.:.:.:.	./.:.:.:.:.	./.:.:.:.:.
GG692395.1	997928	.	G	A	missense_variant	FCY2	c.1501G>A	p.Val501Ile	27387.8	PASS	ANN=A|missense_variant|MODERATE|cds-EER35721.1|GENE_cds-EER35721.1|transcript|rna-CTRG_00460|protein_coding|1/1|c.1501G>A|p.Val501Ile|1501/1551|1501/1551|501/516||,A|upstream_gene_variant|MODIFIER|cds-EER35722.1|GENE_cds-EER35722.1|transcript|rna-CTRG_00461|protein_coding||c.-1284G>A|||||1284|,A|upstream_gene_variant|MODIFIER|cds-EER35723.1|GENE_cds-EER35723.1|transcript|rna-CTRG_00463|protein_co…	GT:AD:DP:GQ:PL	0/1:37,43:80:99:1232,0,1086	./.:.:.:.:.	0/1:3,20:23:56:698,0,56	1/1:0,97:97:99:3544,291,0	0/1:29,41:70:99:1213,0,848	0/1:24,32:56:99:964,0,715	0/1:61,40:101:99:1015,0,1620	0/1:49,52:101:99:1392,0,1354	0/1:35,38:73:99:1129,0,1060	0/1:36,35:71:99:1080,0,1120	./.:.:.:.:.	./.:.:.:.:.	0/1:50,26:76:99:686,0,1658	1/1:0,130:130:99:4364,389,0	0/1:27,27:54:99:864,0,868	1/1:0,101:101:99:3576,302,0	0/1:43,27:70:99:798,0,1418	1/1:0,89:89:99:3191,267,0	1/1:0,123:123:99:4291,368,0	0/1:42,47:89:99:1391,0,1147	0/1:63,25:88:99:712,0,1894	1/1:0,92:92:99:3297,276,0	1/1:0,96:96:99:3554,287,0	1/1:0,39:39:99:1341,117,0	0/1:46,64:110:99:1934,0,1403	1/1:0,78:78:99:2950,235,0	1/1:0,186:186:99:6577,558,0	1/1:0,185:185:99:5401,553,0	1/1:0,266:266:99:8272,797,0	1/1:1,219:220:99:6810,649,0	1/1:0,204:204:99:5952,611,0	1/1:0,169:169:99:4711,506,0	1/1:0,165:165:99:5461,495,0	0/1:54,52:106:99:1428,0,1426	0/1:86,57:143:99:1512,0,2688	0/1:27,38:65:99:968,0,763	1/1:0,102:102:99:3565,306,0
GG692395.1	997944	.	C	T	missense_variant	FCY2	c.1517C>T	p.Ala506Val	226.77	.	ANN=T|missense_variant|MODERATE|cds-EER35721.1|GENE_cds-EER35721.1|transcript|rna-CTRG_00460|protein_coding|1/1|c.1517C>T|p.Ala506Val|1517/1551|1517/1551|506/516||,T|upstream_gene_variant|MODIFIER|cds-EER35722.1|GENE_cds-EER35722.1|transcript|rna-CTRG_00461|protein_coding||c.-1268C>T|||||1268|,T|upstream_gene_variant|MODIFIER|cds-EER35723.1|GENE_cds-EER35723.1|transcript|rna-CTRG_00463|protein_co…	GT:AD:DP:GQ:PGT:PID:PL	./.:.:.:.:.:.:.	./.:.:.:.:.:.:.	./.:.:.:.:.:.:.	./.:.:.:.:.:.:.	./.:.:.:.:.:.:.	./.:.:.:.:.:.:.	./.:.:.:.:.:.:.	./.:.:.:.:.:.:.	./.:.:.:.:.:.:.	./.:.:.:.:.:.:.	./.:.:.:.:.:.:.	./.:.:.:.:.:.:.	./.:.:.:.:.:.:.	./.:.:.:.:.:.:.	./.:.:.:.:.:.:.	./.:.:.:.:.:.:.	./.:.:.:.:.:.:.	./.:.:.:.:.:.:.	./.:.:.:.:.:.:.	./.:.:.:.:.:.:.	./.:.:.:.:.:.:.	./.:.:.:.:.:.:.	./.:.:.:.:.:.:.	./.:.:.:.:.:.:.	./.:.:.:.:.:.:.	./.:.:.:.:.:.:.	./.:.:.:.:.:.:.	./.:.:.:.:.:.:.	./.:.:.:.:.:.:.	./.:.:.:.:.:.:.	./.:.:.:.:.:.:.	./.:.:.:.:.:.:.	./.:.:.:.:.:.:.	./.:.:.:.:.:.:.	./.:.:.:.:.:.:.	./.:.:.:.:.:.:.	./.:.:.:.:.:.:.
GG692395.1	997974	.	G	T	missense_variant	FCY2	c.1547G>T	p.Arg516Leu	554.77	.	ANN=T|missense_variant|MODERATE|cds-EER35721.1|GENE_cds-EER35721.1|transcript|rna-CTRG_00460|protein_coding|1/1|c.1547G>T|p.Arg516Leu|1547/1551|1547/1551|516/516||,T|upstream_gene_variant|MODIFIER|cds-EER35722.1|GENE_cds-EER35722.1|transcript|rna-CTRG_00461|protein_coding||c.-1238G>T|||||1238|,T|upstream_gene_variant|MODIFIER|cds-EER35723.1|GENE_cds-EER35723.1|transcript|rna-CTRG_00463|protein_co…	GT:AD:DP:GQ:PL	./.:.:.:.:.	./.:.:.:.:.	./.:.:.:.:.	./.:.:.:.:.	./.:.:.:.:.	./.:.:.:.:.	./.:.:.:.:.	./.:.:.:.:.	./.:.:.:.:.	./.:.:.:.:.	./.:.:.:.:.	./.:.:.:.:.	./.:.:.:.:.	./.:.:.:.:.	./.:.:.:.:.	./.:.:.:.:.	./.:.:.:.:.	./.:.:.:.:.	./.:.:.:.:.	./.:.:.:.:.	./.:.:.:.:.	./.:.:.:.:.	./.:.:.:.:.	./.:.:.:.:.	./.:.:.:.:.	./.:.:.:.:.	./.:.:.:.:.	./.:.:.:.:.	./.:.:.:.:.	./.:.:.:.:.	./.:.:.:.:.	./.:.:.:.:.	./.:.:.:.:.	./.:.:.:.:.	./.:.:.:.:.	./.:.:.:.:.	./.:.:.:.:.
GG692395.1	2048185	.	G	A	missense_variant	ERG25	c.733C>T	p.His245Tyr	3792.77	.	ANN=A|missense_variant|MODERATE|cds-EER36168.1|GENE_cds-EER36168.1|transcript|rna-CTRG_00908|protein_coding|1/1|c.733C>T|p.His245Tyr|733/921|733/921|245/306||,A|upstream_gene_variant|MODIFIER|cds-EER36165.1|GENE_cds-EER36165.1|transcript|rna-CTRG_00905|protein_coding||c.-4301C>T|||||4301|,A|upstream_gene_variant|MODIFIER|cds-EER36166.1|GENE_cds-EER36166.1|transcript|rna-CTRG_00906|protein_coding|…	GT:AD:DP:GQ:PL	0/1:52,58:110:99:1624,0,1506	./.:.:.:.:.	./.:.:.:.:.	./.:.:.:.:.	./.:.:.:.:.	./.:.:.:.:.	./.:.:.:.:.	./.:.:.:.:.	./.:.:.:.:.	./.:.:.:.:.	./.:.:.:.:.	./.:.:.:.:.	./.:.:.:.:.	./.:.:.:.:.	./.:.:.:.:.	./.:.:.:.:.	./.:.:.:.:.	./.:.:.:.:.	./.:.:.:.:.	./.:.:.:.:.	./.:.:.:.:.	./.:.:.:.:.	./.:.:.:.:.	./.:.:.:.:.	./.:.:.:.:.	./.:.:.:.:.	./.:.:.:.:.	./.:.:.:.:.	./.:.:.:.:.	./.:.:.:.:.	./.:.:.:.:.	./.:.:.:.:.	./.:.:.:.:.	./.:.:.:.:.	./.:.:.:.:.	./.:.:.:.:.	0/1:46,49:95:99:1489,0,1400
GG692395.1	2048224	.	C	T	missense_variant	ERG25	c.694G>A	p.Asp232Asn	1994.77	.	ANN=T|missense_variant|MODERATE|cds-EER36168.1|GENE_cds-EER36168.1|transcript|rna-CTRG_00908|protein_coding|1/1|c.694G>A|p.Asp232Asn|694/921|694/921|232/306||,T|upstream_gene_variant|MODIFIER|cds-EER36165.1|GENE_cds-EER36165.1|transcript|rna-CTRG_00905|protein_coding||c.-4340G>A|||||4340|,T|upstream_gene_variant|MODIFIER|cds-EER36166.1|GENE_cds-EER36166.1|transcript|rna-CTRG_00906|protein_coding|…	GT:AD:DP:GQ:PL	./.:.:.:.:.	./.:.:.:.:.	./.:.:.:.:.	./.:.:.:.:.	./.:.:.:.:.	./.:.:.:.:.	./.:.:.:.:.	./.:.:.:.:.	./.:.:.:.:.	./.:.:.:.:.	./.:.:.:.:.	./.:.:.:.:.	./.:.:.:.:.	./.:.:.:.:.	./.:.:.:.:.	./.:.:.:.:.	./.:.:.:.:.	./.:.:.:.:.	./.:.:.:.:.	./.:.:.:.:.	./.:.:.:.:.	./.:.:.:.:.	./.:.:.:.:.	./.:.:.:.:.	./.:.:.:.:.	./.:.:.:.:.	./.:.:.:.:.	./.:.:.:.:.	./.:.:.:.:.	./.:.:.:.:.	./.:.:.:.:.	./.:.:.:.:.	./.:.:.:.:.	./.:.:.:.:.	./.:.:.:.:.	./.:.:.:.:.	./.:.:.:.:.
GG692395.1	2048248	.	C	T	missense_variant	ERG25	c.670G>A	p.Val224Ile	955.77	.	ANN=T|missense_variant|MODERATE|cds-EER36168.1|GENE_cds-EER36168.1|transcript|rna-CTRG_00908|protein_coding|1/1|c.670G>A|p.Val224Ile|670/921|670/921|224/306||,T|upstream_gene_variant|MODIFIER|cds-EER36165.1|GENE_cds-EER36165.1|transcript|rna-CTRG_00905|protein_coding||c.-4364G>A|||||4364|,T|upstream_gene_variant|MODIFIER|cds-EER36166.1|GENE_cds-EER36166.1|transcript|rna-CTRG_00906|protein_coding|…	GT:AD:DP:GQ:PL	./.:.:.:.:.	./.:.:.:.:.	./.:.:.:.:.	./.:.:.:.:.	./.:.:.:.:.	./.:.:.:.:.	./.:.:.:.:.	./.:.:.:.:.	./.:.:.:.:.	./.:.:.:.:.	./.:.:.:.:.	./.:.:.:.:.	./.:.:.:.:.	./.:.:.:.:.	./.:.:.:.:.	./.:.:.:.:.	./.:.:.:.:.	./.:.:.:.:.	./.:.:.:.:.	./.:.:.:.:.	./.:.:.:.:.	./.:.:.:.:.	./.:.:.:.:.	./.:.:.:.:.	./.:.:.:.:.	./.:.:.:.:.	./.:.:.:.:.	./.:.:.:.:.	./.:.:.:.:.	./.:.:.:.:.	./.:.:.:.:.	./.:.:.:.:.	./.:.:.:.:.	./.:.:.:.:.	./.:.:.:.:.	./.:.:.:.:.	./.:.:.:.:.
GG692395.1	2048257	.	C	T	missense_variant	ERG25	c.661G>A	p.Val221Ile	1080.77	.	ANN=T|missense_variant|MODERATE|cds-EER36168.1|GENE_cds-EER36168.1|transcript|rna-CTRG_00908|protein_coding|1/1|c.661G>A|p.Val221Ile|661/921|661/921|221/306||,T|upstream_gene_variant|MODIFIER|cds-EER36165.1|GENE_cds-EER36165.1|transcript|rna-CTRG_00905|protein_coding||c.-4373G>A|||||4373|,T|upstream_gene_variant|MODIFIER|cds-EER36166.1|GENE_cds-EER36166.1|transcript|rna-CTRG_00906|protein_coding|…	GT:AD:DP:GQ:PGT:PID:PL	./.:.:.:.:.:.:.	./.:.:.:.:.:.:.	./.:.:.:.:.:.:.	./.:.:.:.:.:.:.	./.:.:.:.:.:.:.	./.:.:.:.:.:.:.	./.:.:.:.:.:.:.	./.:.:.:.:.:.:.	./.:.:.:.:.:.:.	./.:.:.:.:.:.:.	./.:.:.:.:.:.:.	./.:.:.:.:.:.:.	./.:.:.:.:.:.:.	./.:.:.:.:.:.:.	./.:.:.:.:.:.:.	./.:.:.:.:.:.:.	./.:.:.:.:.:.:.	./.:.:.:.:.:.:.	./.:.:.:.:.:.:.	./.:.:.:.:.:.:.	./.:.:.:.:.:.:.	./.:.:.:.:.:.:.	./.:.:.:.:.:.:.	./.:.:.:.:.:.:.	./.:.:.:.:.:.:.	./.:.:.:.:.:.:.	./.:.:.:.:.:.:.	./.:.:.:.:.:.:.	./.:.:.:.:.:.:.	./.:.:.:.:.:.:.	./.:.:.:.:.:.:.	./.:.:.:.:.:.:.	./.:.:.:.:.:.:.	./.:.:.:.:.:.:.	./.:.:.:.:.:.:.	./.:.:.:.:.:.:.	./.:.:.:.:.:.:.
GG692395.1	2048293	.	T	G	missense_variant	ERG25	c.625A>C	p.Ile209Leu	1290.77	.	ANN=G|missense_variant|MODERATE|cds-EER36168.1|GENE_cds-EER36168.1|transcript|rna-CTRG_00908|protein_coding|1/1|c.625A>C|p.Ile209Leu|625/921|625/921|209/306||,G|upstream_gene_variant|MODIFIER|cds-EER36165.1|GENE_cds-EER36165.1|transcript|rna-CTRG_00905|protein_coding||c.-4409A>C|||||4409|,G|upstream_gene_variant|MODIFIER|cds-EER36166.1|GENE_cds-EER36166.1|transcript|rna-CTRG_00906|protein_coding|…	GT:AD:DP:GQ:PGT:PID:PL	./.:.:.:.:.:.:.	./.:.:.:.:.:.:.	./.:.:.:.:.:.:.	./.:.:.:.:.:.:.	./.:.:.:.:.:.:.	./.:.:.:.:.:.:.	./.:.:.:.:.:.:.	./.:.:.:.:.:.:.	./.:.:.:.:.:.:.	./.:.:.:.:.:.:.	./.:.:.:.:.:.:.	./.:.:.:.:.:.:.	./.:.:.:.:.:.:.	./.:.:.:.:.:.:.	./.:.:.:.:.:.:.	./.:.:.:.:.:.:.	./.:.:.:.:.:.:.	./.:.:.:.:.:.:.	./.:.:.:.:.:.:.	./.:.:.:.:.:.:.	./.:.:.:.:.:.:.	./.:.:.:.:.:.:.	./.:.:.:.:.:.:.	./.:.:.:.:.:.:.	./.:.:.:.:.:.:.	./.:.:.:.:.:.:.	./.:.:.:.:.:.:.	./.:.:.:.:.:.:.	./.:.:.:.:.:.:.	./.:.:.:.:.:.:.	./.:.:.:.:.:.:.	./.:.:.:.:.:.:.	./.:.:.:.:.:.:.	./.:.:.:.:.:.:.	./.:.:.:.:.:.:.	./.:.:.:.:.:.:.	./.:.:.:.:.:.:.
GG692395.1	2048323	.	C	T	missense_variant	ERG25	c.595G>A	p.Gly199Arg	1293.77	.	ANN=T|missense_variant|MODERATE|cds-EER36168.1|GENE_cds-EER36168.1|transcript|rna-CTRG_00908|protein_coding|1/1|c.595G>A|p.Gly199Arg|595/921|595/921|199/306||,T|upstream_gene_variant|MODIFIER|cds-EER36165.1|GENE_cds-EER36165.1|transcript|rna-CTRG_00905|protein_coding||c.-4439G>A|||||4439|,T|upstream_gene_variant|MODIFIER|cds-EER36166.1|GENE_cds-EER36166.1|transcript|rna-CTRG_00906|protein_coding|…	GT:AD:DP:GQ:PGT:PID:PL	./.:.:.:.:.:.:.	./.:.:.:.:.:.:.	./.:.:.:.:.:.:.	./.:.:.:.:.:.:.	./.:.:.:.:.:.:.	./.:.:.:.:.:.:.	./.:.:.:.:.:.:.	./.:.:.:.:.:.:.	./.:.:.:.:.:.:.	./.:.:.:.:.:.:.	./.:.:.:.:.:.:.	./.:.:.:.:.:.:.	./.:.:.:.:.:.:.	./.:.:.:.:.:.:.	./.:.:.:.:.:.:.	./.:.:.:.:.:.:.	./.:.:.:.:.:.:.	./.:.:.:.:.:.:.	./.:.:.:.:.:.:.	./.:.:.:.:.:.:.	./.:.:.:.:.:.:.	./.:.:.:.:.:.:.	./.:.:.:.:.:.:.	./.:.:.:.:.:.:.	./.:.:.:.:.:.:.	./.:.:.:.:.:.:.	./.:.:.:.:.:.:.	./.:.:.:.:.:.:.	./.:.:.:.:.:.:.	./.:.:.:.:.:.:.	./.:.:.:.:.:.:.	./.:.:.:.:.:.:.	./.:.:.:.:.:.:.	./.:.:.:.:.:.:.	./.:.:.:.:.:.:.	./.:.:.:.:.:.:.	./.:.:.:.:.:.:.
GG692395.1	2048347	.	T	C	missense_variant	ERG25	c.571A>G	p.Ile191Val	1174.77	.	ANN=C|missense_variant|MODERATE|cds-EER36168.1|GENE_cds-EER36168.1|transcript|rna-CTRG_00908|protein_coding|1/1|c.571A>G|p.Ile191Val|571/921|571/921|191/306||,C|upstream_gene_variant|MODIFIER|cds-EER36165.1|GENE_cds-EER36165.1|transcript|rna-CTRG_00905|protein_coding||c.-4463A>G|||||4463|,C|upstream_gene_variant|MODIFIER|cds-EER36166.1|GENE_cds-EER36166.1|transcript|rna-CTRG_00906|protein_coding|…	GT:AD:DP:GQ:PGT:PID:PL	./.:.:.:.:.:.:.	./.:.:.:.:.:.:.	./.:.:.:.:.:.:.	./.:.:.:.:.:.:.	./.:.:.:.:.:.:.	./.:.:.:.:.:.:.	./.:.:.:.:.:.:.	./.:.:.:.:.:.:.	./.:.:.:.:.:.:.	./.:.:.:.:.:.:.	./.:.:.:.:.:.:.	./.:.:.:.:.:.:.	./.:.:.:.:.:.:.	./.:.:.:.:.:.:.	./.:.:.:.:.:.:.	./.:.:.:.:.:.:.	./.:.:.:.:.:.:.	./.:.:.:.:.:.:.	./.:.:.:.:.:.:.	./.:.:.:.:.:.:.	./.:.:.:.:.:.:.	./.:.:.:.:.:.:.	./.:.:.:.:.:.:.	./.:.:.:.:.:.:.	./.:.:.:.:.:.:.	./.:.:.:.:.:.:.	./.:.:.:.:.:.:.	./.:.:.:.:.:.:.	./.:.:.:.:.:.:.	./.:.:.:.:.:.:.	./.:.:.:.:.:.:.	./.:.:.:.:.:.:.	./.:.:.:.:.:.:.	./.:.:.:.:.:.:.	./.:.:.:.:.:.:.	./.:.:.:.:.:.:.	./.:.:.:.:.:.:.
GG692395.1	2048464	.	C	T	missense_variant	ERG25	c.454G>A	p.Ala152Thr	1108.77	.	ANN=T|missense_variant|MODERATE|cds-EER36168.1|GENE_cds-EER36168.1|transcript|rna-CTRG_00908|protein_coding|1/1|c.454G>A|p.Ala152Thr|454/921|454/921|152/306||,T|upstream_gene_variant|MODIFIER|cds-EER36165.1|GENE_cds-EER36165.1|transcript|rna-CTRG_00905|protein_coding||c.-4580G>A|||||4580|,T|upstream_gene_variant|MODIFIER|cds-EER36166.1|GENE_cds-EER36166.1|transcript|rna-CTRG_00906|protein_coding|…	GT:AD:DP:GQ:PGT:PID:PL	./.:.:.:.:.:.:.	./.:.:.:.:.:.:.	./.:.:.:.:.:.:.	./.:.:.:.:.:.:.	./.:.:.:.:.:.:.	./.:.:.:.:.:.:.	./.:.:.:.:.:.:.	./.:.:.:.:.:.:.	./.:.:.:.:.:.:.	./.:.:.:.:.:.:.	./.:.:.:.:.:.:.	./.:.:.:.:.:.:.	./.:.:.:.:.:.:.	./.:.:.:.:.:.:.	./.:.:.:.:.:.:.	./.:.:.:.:.:.:.	./.:.:.:.:.:.:.	./.:.:.:.:.:.:.	./.:.:.:.:.:.:.	./.:.:.:.:.:.:.	./.:.:.:.:.:.:.	./.:.:.:.:.:.:.	./.:.:.:.:.:.:.	./.:.:.:.:.:.:.	./.:.:.:.:.:.:.	./.:.:.:.:.:.:.	./.:.:.:.:.:.:.	./.:.:.:.:.:.:.	./.:.:.:.:.:.:.	./.:.:.:.:.:.:.	./.:.:.:.:.:.:.	./.:.:.:.:.:.:.	./.:.:.:.:.:.:.	./.:.:.:.:.:.:.	./.:.:.:.:.:.:.	./.:.:.:.:.:.:.	./.:.:.:.:.:.:.
GG692395.1	2048485	.	C	A	missense_variant	ERG25	c.433G>T	p.Val145Phe	995.77	.	ANN=A|missense_variant|MODERATE|cds-EER36168.1|GENE_cds-EER36168.1|transcript|rna-CTRG_00908|protein_coding|1/1|c.433G>T|p.Val145Phe|433/921|433/921|145/306||,A|upstream_gene_variant|MODIFIER|cds-EER36165.1|GENE_cds-EER36165.1|transcript|rna-CTRG_00905|protein_coding||c.-4601G>T|||||4601|,A|upstream_gene_variant|MODIFIER|cds-EER36166.1|GENE_cds-EER36166.1|transcript|rna-CTRG_00906|protein_coding|…	GT:AD:DP:GQ:PL	./.:.:.:.:.	./.:.:.:.:.	./.:.:.:.:.	./.:.:.:.:.	./.:.:.:.:.	./.:.:.:.:.	./.:.:.:.:.	./.:.:.:.:.	./.:.:.:.:.	./.:.:.:.:.	./.:.:.:.:.	./.:.:.:.:.	./.:.:.:.:.	./.:.:.:.:.	./.:.:.:.:.	./.:.:.:.:.	./.:.:.:.:.	./.:.:.:.:.	./.:.:.:.:.	./.:.:.:.:.	./.:.:.:.:.	./.:.:.:.:.	./.:.:.:.:.	./.:.:.:.:.	./.:.:.:.:.	./.:.:.:.:.	./.:.:.:.:.	./.:.:.:.:.	./.:.:.:.:.	./.:.:.:.:.	./.:.:.:.:.	./.:.:.:.:.	./.:.:.:.:.	./.:.:.:.:.	./.:.:.:.:.	./.:.:.:.:.	./.:.:.:.:.
GG692395.1	2048526	.	A	C	missense_variant	ERG25	c.392T>G	p.Val131Gly	764.77	.	ANN=C|missense_variant|MODERATE|cds-EER36168.1|GENE_cds-EER36168.1|transcript|rna-CTRG_00908|protein_coding|1/1|c.392T>G|p.Val131Gly|392/921|392/921|131/306||,C|upstream_gene_variant|MODIFIER|cds-EER36165.1|GENE_cds-EER36165.1|transcript|rna-CTRG_00905|protein_coding||c.-4642T>G|||||4642|,C|upstream_gene_variant|MODIFIER|cds-EER36166.1|GENE_cds-EER36166.1|transcript|rna-CTRG_00906|protein_coding|…	GT:AD:DP:GQ:PL	./.:.:.:.:.	./.:.:.:.:.	./.:.:.:.:.	./.:.:.:.:.	./.:.:.:.:.	./.:.:.:.:.	./.:.:.:.:.	./.:.:.:.:.	./.:.:.:.:.	./.:.:.:.:.	./.:.:.:.:.	0/1:72,30:102:99:793,0,2257	./.:.:.:.:.	./.:.:.:.:.	./.:.:.:.:.	./.:.:.:.:.	./.:.:.:.:.	./.:.:.:.:.	./.:.:.:.:.	./.:.:.:.:.	./.:.:.:.:.	./.:.:.:.:.	./.:.:.:.:.	./.:.:.:.:.	./.:.:.:.:.	./.:.:.:.:.	./.:.:.:.:.	./.:.:.:.:.	./.:.:.:.:.	./.:.:.:.:.	./.:.:.:.:.	./.:.:.:.:.	./.:.:.:.:.	./.:.:.:.:.	./.:.:.:.:.	./.:.:.:.:.	./.:.:.:.:.
GG692395.1	2048618	.	C	A	missense_variant	ERG25	c.300G>T	p.Leu100Phe	1299.77	.	ANN=A|missense_variant|MODERATE|cds-EER36168.1|GENE_cds-EER36168.1|transcript|rna-CTRG_00908|protein_coding|1/1|c.300G>T|p.Leu100Phe|300/921|300/921|100/306||,A|upstream_gene_variant|MODIFIER|cds-EER36165.1|GENE_cds-EER36165.1|transcript|rna-CTRG_00905|protein_coding||c.-4734G>T|||||4734|,A|upstream_gene_variant|MODIFIER|cds-EER36166.1|GENE_cds-EER36166.1|transcript|rna-CTRG_00906|protein_coding|…	GT:AD:DP:GQ:PGT:PID:PL	./.:.:.:.:.:.:.	./.:.:.:.:.:.:.	./.:.:.:.:.:.:.	./.:.:.:.:.:.:.	./.:.:.:.:.:.:.	./.:.:.:.:.:.:.	./.:.:.:.:.:.:.	./.:.:.:.:.:.:.	./.:.:.:.:.:.:.	./.:.:.:.:.:.:.	./.:.:.:.:.:.:.	./.:.:.:.:.:.:.	./.:.:.:.:.:.:.	./.:.:.:.:.:.:.	./.:.:.:.:.:.:.	./.:.:.:.:.:.:.	./.:.:.:.:.:.:.	./.:.:.:.:.:.:.	./.:.:.:.:.:.:.	./.:.:.:.:.:.:.	./.:.:.:.:.:.:.	./.:.:.:.:.:.:.	./.:.:.:.:.:.:.	./.:.:.:.:.:.:.	./.:.:.:.:.:.:.	./.:.:.:.:.:.:.	./.:.:.:.:.:.:.	./.:.:.:.:.:.:.	./.:.:.:.:.:.:.	./.:.:.:.:.:.:.	./.:.:.:.:.:.:.	./.:.:.:.:.:.:.	./.:.:.:.:.:.:.	./.:.:.:.:.:.:.	./.:.:.:.:.:.:.	./.:.:.:.:.:.:.	./.:.:.:.:.:.:.
GG692395.1	2048650	.	C	T	missense_variant	ERG25	c.268G>A	p.Val90Ile	1389.77	.	ANN=T|missense_variant|MODERATE|cds-EER36168.1|GENE_cds-EER36168.1|transcript|rna-CTRG_00908|protein_coding|1/1|c.268G>A|p.Val90Ile|268/921|268/921|90/306||,T|upstream_gene_variant|MODIFIER|cds-EER36165.1|GENE_cds-EER36165.1|transcript|rna-CTRG_00905|protein_coding||c.-4766G>A|||||4766|,T|upstream_gene_variant|MODIFIER|cds-EER36166.1|GENE_cds-EER36166.1|transcript|rna-CTRG_00906|protein_coding||c…	GT:AD:DP:GQ:PGT:PID:PL	./.:.:.:.:.:.:.	./.:.:.:.:.:.:.	./.:.:.:.:.:.:.	./.:.:.:.:.:.:.	./.:.:.:.:.:.:.	./.:.:.:.:.:.:.	./.:.:.:.:.:.:.	./.:.:.:.:.:.:.	./.:.:.:.:.:.:.	./.:.:.:.:.:.:.	./.:.:.:.:.:.:.	./.:.:.:.:.:.:.	./.:.:.:.:.:.:.	./.:.:.:.:.:.:.	./.:.:.:.:.:.:.	./.:.:.:.:.:.:.	./.:.:.:.:.:.:.	./.:.:.:.:.:.:.	./.:.:.:.:.:.:.	./.:.:.:.:.:.:.	./.:.:.:.:.:.:.	./.:.:.:.:.:.:.	./.:.:.:.:.:.:.	./.:.:.:.:.:.:.	./.:.:.:.:.:.:.	./.:.:.:.:.:.:.	./.:.:.:.:.:.:.	./.:.:.:.:.:.:.	./.:.:.:.:.:.:.	./.:.:.:.:.:.:.	./.:.:.:.:.:.:.	./.:.:.:.:.:.:.	./.:.:.:.:.:.:.	./.:.:.:.:.:.:.	./.:.:.:.:.:.:.	./.:.:.:.:.:.:.	./.:.:.:.:.:.:.
GG692395.1	2048781	.	T	G	missense_variant	ERG25	c.137A>C	p.Asn46Thr	289.77	.	ANN=G|missense_variant|MODERATE|cds-EER36168.1|GENE_cds-EER36168.1|transcript|rna-CTRG_00908|protein_coding|1/1|c.137A>C|p.Asn46Thr|137/921|137/921|46/306||,G|upstream_gene_variant|MODIFIER|cds-EER36165.1|GENE_cds-EER36165.1|transcript|rna-CTRG_00905|protein_coding||c.-4897A>C|||||4897|,G|upstream_gene_variant|MODIFIER|cds-EER36166.1|GENE_cds-EER36166.1|transcript|rna-CTRG_00906|protein_coding||c…	GT:AD:DP:GQ:PGT:PID:PL	./.:.:.:.:.:.:.	./.:.:.:.:.:.:.	./.:.:.:.:.:.:.	./.:.:.:.:.:.:.	./.:.:.:.:.:.:.	./.:.:.:.:.:.:.	./.:.:.:.:.:.:.	./.:.:.:.:.:.:.	./.:.:.:.:.:.:.	./.:.:.:.:.:.:.	./.:.:.:.:.:.:.	./.:.:.:.:.:.:.	./.:.:.:.:.:.:.	./.:.:.:.:.:.:.	./.:.:.:.:.:.:.	./.:.:.:.:.:.:.	./.:.:.:.:.:.:.	./.:.:.:.:.:.:.	./.:.:.:.:.:.:.	./.:.:.:.:.:.:.	./.:.:.:.:.:.:.	./.:.:.:.:.:.:.	./.:.:.:.:.:.:.	./.:.:.:.:.:.:.	./.:.:.:.:.:.:.	./.:.:.:.:.:.:.	./.:.:.:.:.:.:.	./.:.:.:.:.:.:.	./.:.:.:.:.:.:.	./.:.:.:.:.:.:.	./.:.:.:.:.:.:.	./.:.:.:.:.:.:.	./.:.:.:.:.:.:.	./.:.:.:.:.:.:.	./.:.:.:.:.:.:.	./.:.:.:.:.:.:.	./.:.:.:.:.:.:.
GG692395.1	2048782	.	T	C	missense_variant	ERG25	c.136A>G	p.Asn46Asp	289.77	.	ANN=C|missense_variant|MODERATE|cds-EER36168.1|GENE_cds-EER36168.1|transcript|rna-CTRG_00908|protein_coding|1/1|c.136A>G|p.Asn46Asp|136/921|136/921|46/306||,C|upstream_gene_variant|MODIFIER|cds-EER36165.1|GENE_cds-EER36165.1|transcript|rna-CTRG_00905|protein_coding||c.-4898A>G|||||4898|,C|upstream_gene_variant|MODIFIER|cds-EER36166.1|GENE_cds-EER36166.1|transcript|rna-CTRG_00906|protein_coding||c…	GT:AD:DP:GQ:PGT:PID:PL	./.:.:.:.:.:.:.	./.:.:.:.:.:.:.	./.:.:.:.:.:.:.	./.:.:.:.:.:.:.	./.:.:.:.:.:.:.	./.:.:.:.:.:.:.	./.:.:.:.:.:.:.	./.:.:.:.:.:.:.	./.:.:.:.:.:.:.	./.:.:.:.:.:.:.	./.:.:.:.:.:.:.	./.:.:.:.:.:.:.	./.:.:.:.:.:.:.	./.:.:.:.:.:.:.	./.:.:.:.:.:.:.	./.:.:.:.:.:.:.	./.:.:.:.:.:.:.	./.:.:.:.:.:.:.	./.:.:.:.:.:.:.	./.:.:.:.:.:.:.	./.:.:.:.:.:.:.	./.:.:.:.:.:.:.	./.:.:.:.:.:.:.	./.:.:.:.:.:.:.	./.:.:.:.:.:.:.	./.:.:.:.:.:.:.	./.:.:.:.:.:.:.	./.:.:.:.:.:.:.	./.:.:.:.:.:.:.	./.:.:.:.:.:.:.	./.:.:.:.:.:.:.	./.:.:.:.:.:.:.	./.:.:.:.:.:.:.	./.:.:.:.:.:.:.	./.:.:.:.:.:.:.	./.:.:.:.:.:.:.	./.:.:.:.:.:.:.
GG692395.1	2048869	.	T	A	missense_variant	ERG25	c.49A>T	p.Thr17Ser	916.77	.	ANN=A|missense_variant|MODERATE|cds-EER36168.1|GENE_cds-EER36168.1|transcript|rna-CTRG_00908|protein_coding|1/1|c.49A>T|p.Thr17Ser|49/921|49/921|17/306||,A|upstream_gene_variant|MODIFIER|cds-EER36165.1|GENE_cds-EER36165.1|transcript|rna-CTRG_00905|protein_coding||c.-4985A>T|||||4985|,A|upstream_gene_variant|MODIFIER|cds-EER36166.1|GENE_cds-EER36166.1|transcript|rna-CTRG_00906|protein_coding||c.-2…	GT:AD:DP:GQ:PL	./.:.:.:.:.	./.:.:.:.:.	./.:.:.:.:.	./.:.:.:.:.	./.:.:.:.:.	./.:.:.:.:.	./.:.:.:.:.	./.:.:.:.:.	./.:.:.:.:.	./.:.:.:.:.	./.:.:.:.:.	./.:.:.:.:.	./.:.:.:.:.	./.:.:.:.:.	./.:.:.:.:.	./.:.:.:.:.	./.:.:.:.:.	./.:.:.:.:.	./.:.:.:.:.	./.:.:.:.:.	./.:.:.:.:.	./.:.:.:.:.	./.:.:.:.:.	./.:.:.:.:.	./.:.:.:.:.	./.:.:.:.:.	./.:.:.:.:.	./.:.:.:.:.	./.:.:.:.:.	./.:.:.:.:.	./.:.:.:.:.	./.:.:.:.:.	./.:.:.:.:.	./.:.:.:.:.	./.:.:.:.:.	./.:.:.:.:.	./.:.:.:.:.
GG692395.1	2048878	.	T	C	missense_variant	ERG25	c.40A>G	p.Asn14Asp	2336.77	.	ANN=C|missense_variant|MODERATE|cds-EER36168.1|GENE_cds-EER36168.1|transcript|rna-CTRG_00908|protein_coding|1/1|c.40A>G|p.Asn14Asp|40/921|40/921|14/306||,C|upstream_gene_variant|MODIFIER|cds-EER36165.1|GENE_cds-EER36165.1|transcript|rna-CTRG_00905|protein_coding||c.-4994A>G|||||4994|,C|upstream_gene_variant|MODIFIER|cds-EER36166.1|GENE_cds-EER36166.1|transcript|rna-CTRG_00906|protein_coding||c.-2…	GT:AD:DP:GQ:PL	./.:.:.:.:.	./.:.:.:.:.	./.:.:.:.:.	./.:.:.:.:.	./.:.:.:.:.	./.:.:.:.:.	./.:.:.:.:.	./.:.:.:.:.	./.:.:.:.:.	./.:.:.:.:.	./.:.:.:.:.	./.:.:.:.:.	./.:.:.:.:.	./.:.:.:.:.	./.:.:.:.:.	./.:.:.:.:.	./.:.:.:.:.	./.:.:.:.:.	./.:.:.:.:.	./.:.:.:.:.	./.:.:.:.:.	./.:.:.:.:.	./.:.:.:.:.	./.:.:.:.:.	./.:.:.:.:.	./.:.:.:.:.	./.:.:.:.:.	./.:.:.:.:.	./.:.:.:.:.	./.:.:.:.:.	./.:.:.:.:.	./.:.:.:.:.	./.:.:.:.:.	./.:.:.:.:.	./.:.:.:.:.	./.:.:.:.:.	./.:.:.:.:.
GG692395.1	2214759	.	G	A	missense_variant	ERG27	c.896C>T	p.Ala299Val	834.77	.	ANN=A|missense_variant|MODERATE|cds-EER36234.1|GENE_cds-EER36234.1|transcript|rna-CTRG_00974|protein_coding|1/1|c.896C>T|p.Ala299Val|896/1041|896/1041|299/346||,A|upstream_gene_variant|MODIFIER|cds-EER36232.1|GENE_cds-EER36232.1|transcript|rna-CTRG_00972|protein_coding||c.-4776C>T|||||4776|,A|downstream_gene_variant|MODIFIER|cds-EER36233.1|GENE_cds-EER36233.1|transcript|rna-CTRG_00973|protein_cod…	GT:AD:DP:GQ:PL	./.:.:.:.:.	./.:.:.:.:.	./.:.:.:.:.	./.:.:.:.:.	./.:.:.:.:.	./.:.:.:.:.	./.:.:.:.:.	./.:.:.:.:.	./.:.:.:.:.	./.:.:.:.:.	./.:.:.:.:.	0/1:77,33:110:99:863,0,2364	./.:.:.:.:.	./.:.:.:.:.	./.:.:.:.:.	./.:.:.:.:.	./.:.:.:.:.	./.:.:.:.:.	./.:.:.:.:.	./.:.:.:.:.	./.:.:.:.:.	./.:.:.:.:.	./.:.:.:.:.	./.:.:.:.:.	./.:.:.:.:.	./.:.:.:.:.	./.:.:.:.:.	./.:.:.:.:.	./.:.:.:.:.	./.:.:.:.:.	./.:.:.:.:.	./.:.:.:.:.	./.:.:.:.:.	./.:.:.:.:.	./.:.:.:.:.	./.:.:.:.:.	./.:.:.:.:.
GG692395.1	2214798	.	G	A	missense_variant	ERG27	c.857C>T	p.Ala286Val	2113.77	.	ANN=A|missense_variant|MODERATE|cds-EER36234.1|GENE_cds-EER36234.1|transcript|rna-CTRG_00974|protein_coding|1/1|c.857C>T|p.Ala286Val|857/1041|857/1041|286/346||,A|upstream_gene_variant|MODIFIER|cds-EER36232.1|GENE_cds-EER36232.1|transcript|rna-CTRG_00972|protein_coding||c.-4815C>T|||||4815|,A|downstream_gene_variant|MODIFIER|cds-EER36233.1|GENE_cds-EER36233.1|transcript|rna-CTRG_00973|protein_cod…	GT:AD:DP:GQ:PL	./.:.:.:.:.	0/1:36,29:65:99:846,0,1089	./.:.:.:.:.	./.:.:.:.:.	./.:.:.:.:.	./.:.:.:.:.	./.:.:.:.:.	./.:.:.:.:.	./.:.:.:.:.	./.:.:.:.:.	0/1:43,53:96:99:1721,0,1440	./.:.:.:.:.	./.:.:.:.:.	./.:.:.:.:.	./.:.:.:.:.	./.:.:.:.:.	./.:.:.:.:.	./.:.:.:.:.	./.:.:.:.:.	./.:.:.:.:.	./.:.:.:.:.	./.:.:.:.:.	./.:.:.:.:.	./.:.:.:.:.	./.:.:.:.:.	./.:.:.:.:.	./.:.:.:.:.	./.:.:.:.:.	./.:.:.:.:.	./.:.:.:.:.	./.:.:.:.:.	./.:.:.:.:.	./.:.:.:.:.	./.:.:.:.:.	./.:.:.:.:.	./.:.:.:.:.	./.:.:.:.:.
GG692395.1	2215118	.	A	C	missense_variant	ERG27	c.537T>G	p.Ile179Met	69.77	.	ANN=C|missense_variant|MODERATE|cds-EER36234.1|GENE_cds-EER36234.1|transcript|rna-CTRG_00974|protein_coding|1/1|c.537T>G|p.Ile179Met|537/1041|537/1041|179/346||,C|downstream_gene_variant|MODIFIER|cds-EER36233.1|GENE_cds-EER36233.1|transcript|rna-CTRG_00973|protein_coding||c.*553A>C|||||553|,C|downstream_gene_variant|MODIFIER|cds-EER36235.1|GENE_cds-EER36235.1|transcript|rna-CTRG_00975|protein_cod…	GT:AD:DP:GQ:PGT:PID:PL	./.:.:.:.:.:.:.	./.:.:.:.:.:.:.	./.:.:.:.:.:.:.	./.:.:.:.:.:.:.	./.:.:.:.:.:.:.	./.:.:.:.:.:.:.	./.:.:.:.:.:.:.	./.:.:.:.:.:.:.	./.:.:.:.:.:.:.	./.:.:.:.:.:.:.	./.:.:.:.:.:.:.	./.:.:.:.:.:.:.	./.:.:.:.:.:.:.	./.:.:.:.:.:.:.	./.:.:.:.:.:.:.	./.:.:.:.:.:.:.	./.:.:.:.:.:.:.	./.:.:.:.:.:.:.	./.:.:.:.:.:.:.	./.:.:.:.:.:.:.	./.:.:.:.:.:.:.	./.:.:.:.:.:.:.	./.:.:.:.:.:.:.	./.:.:.:.:.:.:.	./.:.:.:.:.:.:.	./.:.:.:.:.:.:.	./.:.:.:.:.:.:.	./.:.:.:.:.:.:.	./.:.:.:.:.:.:.	./.:.:.:.:.:.:.	./.:.:.:.:.:.:.	./.:.:.:.:.:.:.	./.:.:.:.:.:.:.	./.:.:.:.:.:.:.	./.:.:.:.:.:.:.	./.:.:.:.:.:.:.	./.:.:.:.:.:.:.
GG692395.1	2215120	.	T	C	missense_variant	ERG27	c.535A>G	p.Ile179Val	72.77	.	ANN=C|missense_variant|MODERATE|cds-EER36234.1|GENE_cds-EER36234.1|transcript|rna-CTRG_00974|protein_coding|1/1|c.535A>G|p.Ile179Val|535/1041|535/1041|179/346||,C|downstream_gene_variant|MODIFIER|cds-EER36233.1|GENE_cds-EER36233.1|transcript|rna-CTRG_00973|protein_coding||c.*555T>C|||||555|,C|downstream_gene_variant|MODIFIER|cds-EER36235.1|GENE_cds-EER36235.1|transcript|rna-CTRG_00975|protein_cod…	GT:AD:DP:GQ:PGT:PID:PL	./.:.:.:.:.:.:.	./.:.:.:.:.:.:.	./.:.:.:.:.:.:.	./.:.:.:.:.:.:.	./.:.:.:.:.:.:.	./.:.:.:.:.:.:.	./.:.:.:.:.:.:.	./.:.:.:.:.:.:.	./.:.:.:.:.:.:.	./.:.:.:.:.:.:.	./.:.:.:.:.:.:.	./.:.:.:.:.:.:.	./.:.:.:.:.:.:.	./.:.:.:.:.:.:.	./.:.:.:.:.:.:.	./.:.:.:.:.:.:.	./.:.:.:.:.:.:.	./.:.:.:.:.:.:.	./.:.:.:.:.:.:.	./.:.:.:.:.:.:.	./.:.:.:.:.:.:.	./.:.:.:.:.:.:.	./.:.:.:.:.:.:.	./.:.:.:.:.:.:.	./.:.:.:.:.:.:.	./.:.:.:.:.:.:.	./.:.:.:.:.:.:.	./.:.:.:.:.:.:.	./.:.:.:.:.:.:.	./.:.:.:.:.:.:.	./.:.:.:.:.:.:.	./.:.:.:.:.:.:.	./.:.:.:.:.:.:.	./.:.:.:.:.:.:.	./.:.:.:.:.:.:.	./.:.:.:.:.:.:.	./.:.:.:.:.:.:.
GG692395.1	2215146	.	T	G	missense_variant	ERG27	c.509A>C	p.His170Pro	1804.77	.	ANN=G|missense_variant|MODERATE|cds-EER36234.1|GENE_cds-EER36234.1|transcript|rna-CTRG_00974|protein_coding|1/1|c.509A>C|p.His170Pro|509/1041|509/1041|170/346||,G|downstream_gene_variant|MODIFIER|cds-EER36233.1|GENE_cds-EER36233.1|transcript|rna-CTRG_00973|protein_coding||c.*581T>G|||||581|,G|downstream_gene_variant|MODIFIER|cds-EER36235.1|GENE_cds-EER36235.1|transcript|rna-CTRG_00975|protein_cod…	GT:AD:DP:GQ:PL	./.:.:.:.:.	./.:.:.:.:.	./.:.:.:.:.	./.:.:.:.:.	./.:.:.:.:.	./.:.:.:.:.	./.:.:.:.:.	./.:.:.:.:.	./.:.:.:.:.	./.:.:.:.:.	./.:.:.:.:.	./.:.:.:.:.	./.:.:.:.:.	./.:.:.:.:.	./.:.:.:.:.	./.:.:.:.:.	./.:.:.:.:.	./.:.:.:.:.	./.:.:.:.:.	./.:.:.:.:.	./.:.:.:.:.	./.:.:.:.:.	./.:.:.:.:.	./.:.:.:.:.	./.:.:.:.:.	./.:.:.:.:.	./.:.:.:.:.	./.:.:.:.:.	./.:.:.:.:.	./.:.:.:.:.	./.:.:.:.:.	./.:.:.:.:.	./.:.:.:.:.	./.:.:.:.:.	./.:.:.:.:.	./.:.:.:.:.	./.:.:.:.:.
GG692395.1	2215163	.	T	A	missense_variant	ERG27	c.492A>T	p.Leu164Phe	402.77	.	ANN=A|missense_variant|MODERATE|cds-EER36234.1|GENE_cds-EER36234.1|transcript|rna-CTRG_00974|protein_coding|1/1|c.492A>T|p.Leu164Phe|492/1041|492/1041|164/346||,A|downstream_gene_variant|MODIFIER|cds-EER36233.1|GENE_cds-EER36233.1|transcript|rna-CTRG_00973|protein_coding||c.*598T>A|||||598|,A|downstream_gene_variant|MODIFIER|cds-EER36235.1|GENE_cds-EER36235.1|transcript|rna-CTRG_00975|protein_cod…	GT:AD:DP:GQ:PGT:PID:PL	./.:.:.:.:.:.:.	./.:.:.:.:.:.:.	./.:.:.:.:.:.:.	./.:.:.:.:.:.:.	./.:.:.:.:.:.:.	./.:.:.:.:.:.:.	./.:.:.:.:.:.:.	./.:.:.:.:.:.:.	./.:.:.:.:.:.:.	./.:.:.:.:.:.:.	./.:.:.:.:.:.:.	./.:.:.:.:.:.:.	./.:.:.:.:.:.:.	./.:.:.:.:.:.:.	./.:.:.:.:.:.:.	./.:.:.:.:.:.:.	./.:.:.:.:.:.:.	./.:.:.:.:.:.:.	./.:.:.:.:.:.:.	./.:.:.:.:.:.:.	./.:.:.:.:.:.:.	./.:.:.:.:.:.:.	./.:.:.:.:.:.:.	./.:.:.:.:.:.:.	./.:.:.:.:.:.:.	./.:.:.:.:.:.:.	./.:.:.:.:.:.:.	./.:.:.:.:.:.:.	./.:.:.:.:.:.:.	./.:.:.:.:.:.:.	./.:.:.:.:.:.:.	./.:.:.:.:.:.:.	./.:.:.:.:.:.:.	./.:.:.:.:.:.:.	./.:.:.:.:.:.:.	./.:.:.:.:.:.:.	./.:.:.:.:.:.:.
GG692395.1	2215411	.	C	T	missense_variant	ERG27	c.244G>A	p.Asp82Asn	5320.77	.	ANN=T|missense_variant|MODERATE|cds-EER36234.1|GENE_cds-EER36234.1|transcript|rna-CTRG_00974|protein_coding|1/1|c.244G>A|p.Asp82Asn|244/1041|244/1041|82/346||,T|downstream_gene_variant|MODIFIER|cds-EER36233.1|GENE_cds-EER36233.1|transcript|rna-CTRG_00973|protein_coding||c.*846C>T|||||846|,T|downstream_gene_variant|MODIFIER|cds-EER36235.1|GENE_cds-EER36235.1|transcript|rna-CTRG_00975|protein_codin…	GT:AD:DP:GQ:PL	./.:.:.:.:.	./.:.:.:.:.	./.:.:.:.:.	./.:.:.:.:.	./.:.:.:.:.	./.:.:.:.:.	./.:.:.:.:.	./.:.:.:.:.	./.:.:.:.:.	./.:.:.:.:.	./.:.:.:.:.	./.:.:.:.:.	./.:.:.:.:.	./.:.:.:.:.	./.:.:.:.:.	./.:.:.:.:.	./.:.:.:.:.	./.:.:.:.:.	./.:.:.:.:.	./.:.:.:.:.	./.:.:.:.:.	./.:.:.:.:.	./.:.:.:.:.	./.:.:.:.:.	./.:.:.:.:.	./.:.:.:.:.	./.:.:.:.:.	./.:.:.:.:.	./.:.:.:.:.	./.:.:.:.:.	./.:.:.:.:.	1/1:13,197:210:99:5349,259,0	./.:.:.:.:.	./.:.:.:.:.	./.:.:.:.:.	./.:.:.:.:.	./.:.:.:.:.
GG692395.1	2215413	.	G	A	missense_variant	ERG27	c.242C>T	p.Thr81Ile	2831.77	.	ANN=A|missense_variant|MODERATE|cds-EER36234.1|GENE_cds-EER36234.1|transcript|rna-CTRG_00974|protein_coding|1/1|c.242C>T|p.Thr81Ile|242/1041|242/1041|81/346||,A|downstream_gene_variant|MODIFIER|cds-EER36233.1|GENE_cds-EER36233.1|transcript|rna-CTRG_00973|protein_coding||c.*848G>A|||||848|,A|downstream_gene_variant|MODIFIER|cds-EER36235.1|GENE_cds-EER36235.1|transcript|rna-CTRG_00975|protein_codin…	GT:AD:DP:GQ:PL	./.:.:.:.:.	./.:.:.:.:.	./.:.:.:.:.	./.:.:.:.:.	./.:.:.:.:.	./.:.:.:.:.	./.:.:.:.:.	./.:.:.:.:.	./.:.:.:.:.	./.:.:.:.:.	./.:.:.:.:.	./.:.:.:.:.	./.:.:.:.:.	./.:.:.:.:.	./.:.:.:.:.	./.:.:.:.:.	./.:.:.:.:.	./.:.:.:.:.	./.:.:.:.:.	./.:.:.:.:.	./.:.:.:.:.	./.:.:.:.:.	./.:.:.:.:.	./.:.:.:.:.	./.:.:.:.:.	./.:.:.:.:.	./.:.:.:.:.	./.:.:.:.:.	./.:.:.:.:.	./.:.:.:.:.	./.:.:.:.:.	./.:.:.:.:.	./.:.:.:.:.	./.:.:.:.:.	./.:.:.:.:.	./.:.:.:.:.	./.:.:.:.:.
GG692395.1	2215633	.	T	C	missense_variant	ERG27	c.22A>G	p.Thr8Ala	2789.77	.	ANN=C|missense_variant|MODERATE|cds-EER36234.1|GENE_cds-EER36234.1|transcript|rna-CTRG_00974|protein_coding|1/1|c.22A>G|p.Thr8Ala|22/1041|22/1041|8/346||,C|downstream_gene_variant|MODIFIER|cds-EER36233.1|GENE_cds-EER36233.1|transcript|rna-CTRG_00973|protein_coding||c.*1068T>C|||||1068|,C|downstream_gene_variant|MODIFIER|cds-EER36235.1|GENE_cds-EER36235.1|transcript|rna-CTRG_00975|protein_coding||…	GT:AD:DP:GQ:PL	./.:.:.:.:.	./.:.:.:.:.	./.:.:.:.:.	./.:.:.:.:.	./.:.:.:.:.	./.:.:.:.:.	./.:.:.:.:.	./.:.:.:.:.	./.:.:.:.:.	./.:.:.:.:.	./.:.:.:.:.	./.:.:.:.:.	./.:.:.:.:.	./.:.:.:.:.	./.:.:.:.:.	./.:.:.:.:.	./.:.:.:.:.	./.:.:.:.:.	./.:.:.:.:.	./.:.:.:.:.	./.:.:.:.:.	./.:.:.:.:.	./.:.:.:.:.	./.:.:.:.:.	./.:.:.:.:.	./.:.:.:.:.	./.:.:.:.:.	./.:.:.:.:.	./.:.:.:.:.	./.:.:.:.:.	./.:.:.:.:.	./.:.:.:.:.	./.:.:.:.:.	./.:.:.:.:.	./.:.:.:.:.	./.:.:.:.:.	./.:.:.:.:.
GG692396.1	48631	.	C	T	missense_variant	PDR6	c.278C>T	p.Ala93Val	7257.77	.	ANN=T|missense_variant|MODERATE|cds-EER34247.1|GENE_cds-EER34247.1|transcript|rna-CTRG_01107|protein_coding|1/1|c.278C>T|p.Ala93Val|278/2874|278/2874|93/957||,T|upstream_gene_variant|MODIFIER|cds-EER34246.1|GENE_cds-EER34246.1|transcript|rna-CTRG_01106|protein_coding||c.-1178G>A|||||1178|,T|downstream_gene_variant|MODIFIER|cds-EER34245.1|GENE_cds-EER34245.1|transcript|rna-CTRG_01105|protein_codin…	GT:AD:DP:GQ:PGT:PID:PL	./.:.:.:.:.:.:.	1/1:0,88:88:99:.:.:2927,263,0	0/1:30,27:57:99:.:.:815,0,842	./.:.:.:.:.:.:.	./.:.:.:.:.:.:.	./.:.:.:.:.:.:.	./.:.:.:.:.:.:.	./.:.:.:.:.:.:.	./.:.:.:.:.:.:.	./.:.:.:.:.:.:.	0/1:54,64:118:99:.:.:1951,0,1666	./.:.:.:.:.:.:.	./.:.:.:.:.:.:.	./.:.:.:.:.:.:.	./.:.:.:.:.:.:.	./.:.:.:.:.:.:.	./.:.:.:.:.:.:.	./.:.:.:.:.:.:.	./.:.:.:.:.:.:.	./.:.:.:.:.:.:.	./.:.:.:.:.:.:.	./.:.:.:.:.:.:.	./.:.:.:.:.:.:.	./.:.:.:.:.:.:.	./.:.:.:.:.:.:.	./.:.:.:.:.:.:.	./.:.:.:.:.:.:.	./.:.:.:.:.:.:.	./.:.:.:.:.:.:.	./.:.:.:.:.:.:.	./.:.:.:.:.:.:.	./.:.:.:.:.:.:.	./.:.:.:.:.:.:.	./.:.:.:.:.:.:.	./.:.:.:.:.:.:.	./.:.:.:.:.:.:.	0/1:65,76:141:99:.:.:2276,0,1968
GG692396.1	48640	.	A	T	missense_variant	PDR6	c.287A>T	p.Asn96Ile	3279.77	.	ANN=T|missense_variant|MODERATE|cds-EER34247.1|GENE_cds-EER34247.1|transcript|rna-CTRG_01107|protein_coding|1/1|c.287A>T|p.Asn96Ile|287/2874|287/2874|96/957||,T|upstream_gene_variant|MODIFIER|cds-EER34246.1|GENE_cds-EER34246.1|transcript|rna-CTRG_01106|protein_coding||c.-1187T>A|||||1187|,T|downstream_gene_variant|MODIFIER|cds-EER34245.1|GENE_cds-EER34245.1|transcript|rna-CTRG_01105|protein_codin…	GT:AD:DP:GQ:PGT:PID:PL	./.:.:.:.:.:.:.	./.:.:.:.:.:.:.	./.:.:.:.:.:.:.	./.:.:.:.:.:.:.	./.:.:.:.:.:.:.	./.:.:.:.:.:.:.	./.:.:.:.:.:.:.	./.:.:.:.:.:.:.	./.:.:.:.:.:.:.	./.:.:.:.:.:.:.	./.:.:.:.:.:.:.	0/1:55,85:140:99:0|1:48640_A_T:2951,0,1380	./.:.:.:.:.:.:.	./.:.:.:.:.:.:.	./.:.:.:.:.:.:.	./.:.:.:.:.:.:.	./.:.:.:.:.:.:.	./.:.:.:.:.:.:.	./.:.:.:.:.:.:.	./.:.:.:.:.:.:.	./.:.:.:.:.:.:.	./.:.:.:.:.:.:.	./.:.:.:.:.:.:.	./.:.:.:.:.:.:.	./.:.:.:.:.:.:.	./.:.:.:.:.:.:.	./.:.:.:.:.:.:.	./.:.:.:.:.:.:.	./.:.:.:.:.:.:.	./.:.:.:.:.:.:.	./.:.:.:.:.:.:.	./.:.:.:.:.:.:.	./.:.:.:.:.:.:.	./.:.:.:.:.:.:.	./.:.:.:.:.:.:.	./.:.:.:.:.:.:.	./.:.:.:.:.:.:.
GG692396.1	48681	.	A	C	missense_variant	PDR6	c.328A>C	p.Thr110Pro	3393.77	.	ANN=C|missense_variant|MODERATE|cds-EER34247.1|GENE_cds-EER34247.1|transcript|rna-CTRG_01107|protein_coding|1/1|c.328A>C|p.Thr110Pro|328/2874|328/2874|110/957||,C|upstream_gene_variant|MODIFIER|cds-EER34246.1|GENE_cds-EER34246.1|transcript|rna-CTRG_01106|protein_coding||c.-1228T>G|||||1228|,C|downstream_gene_variant|MODIFIER|cds-EER34245.1|GENE_cds-EER34245.1|transcript|rna-CTRG_01105|protein_cod…	GT:AD:DP:GQ:PL	./.:.:.:.:.	./.:.:.:.:.	./.:.:.:.:.	./.:.:.:.:.	./.:.:.:.:.	./.:.:.:.:.	./.:.:.:.:.	./.:.:.:.:.	./.:.:.:.:.	./.:.:.:.:.	./.:.:.:.:.	./.:.:.:.:.	./.:.:.:.:.	./.:.:.:.:.	./.:.:.:.:.	./.:.:.:.:.	./.:.:.:.:.	./.:.:.:.:.	./.:.:.:.:.	./.:.:.:.:.	./.:.:.:.:.	./.:.:.:.:.	./.:.:.:.:.	./.:.:.:.:.	./.:.:.:.:.	./.:.:.:.:.	./.:.:.:.:.	./.:.:.:.:.	./.:.:.:.:.	./.:.:.:.:.	./.:.:.:.:.	0/1:78,133:211:99:3422,0,1973	./.:.:.:.:.	./.:.:.:.:.	./.:.:.:.:.	./.:.:.:.:.	./.:.:.:.:.
GG692396.1	48861	.	G	A	missense_variant	PDR6	c.508G>A	p.Glu170Lys	69045.2	PASS	ANN=A|missense_variant|MODERATE|cds-EER34247.1|GENE_cds-EER34247.1|transcript|rna-CTRG_01107|protein_coding|1/1|c.508G>A|p.Glu170Lys|508/2874|508/2874|170/957||,A|upstream_gene_variant|MODIFIER|cds-EER34246.1|GENE_cds-EER34246.1|transcript|rna-CTRG_01106|protein_coding||c.-1408C>T|||||1408|,A|downstream_gene_variant|MODIFIER|cds-EER34245.1|GENE_cds-EER34245.1|transcript|rna-CTRG_01105|protein_cod…	GT:AD:DP:GQ:PL	./.:.:.:.:.	./.:.:.:.:.	./.:.:.:.:.	./.:.:.:.:.	0/1:48,71:119:99:2270,0,1545	./.:.:.:.:.	./.:.:.:.:.	0/1:71,74:145:99:2234,0,2087	./.:.:.:.:.	0/1:80,76:156:99:2407,0,2403	./.:.:.:.:.	./.:.:.:.:.	0/1:59,28:87:99:774,0,1961	./.:.:.:.:.	./.:.:.:.:.	./.:.:.:.:.	./.:.:.:.:.	./.:.:.:.:.	./.:.:.:.:.	0/1:108,90:198:99:2420,0,3084	0/1:143,63:206:99:1741,0,4643	./.:.:.:.:.	./.:.:.:.:.	./.:.:.:.:.	./.:.:.:.:.	./.:.:.:.:.	./.:.:.:.:.	./.:.:.:.:.	./.:.:.:.:.	./.:.:.:.:.	./.:.:.:.:.	./.:.:.:.:.	./.:.:.:.:.	./.:.:.:.:.	./.:.:.:.:.	./.:.:.:.:.	./.:.:.:.:.
GG692396.1	48867	.	A	G	missense_variant	PDR6	c.514A>G	p.Ile172Val	1408.77	.	ANN=G|missense_variant|MODERATE|cds-EER34247.1|GENE_cds-EER34247.1|transcript|rna-CTRG_01107|protein_coding|1/1|c.514A>G|p.Ile172Val|514/2874|514/2874|172/957||,G|upstream_gene_variant|MODIFIER|cds-EER34246.1|GENE_cds-EER34246.1|transcript|rna-CTRG_01106|protein_coding||c.-1414T>C|||||1414|,G|downstream_gene_variant|MODIFIER|cds-EER34245.1|GENE_cds-EER34245.1|transcript|rna-CTRG_01105|protein_cod…	GT:AD:DP:GQ:PL	./.:.:.:.:.	./.:.:.:.:.	./.:.:.:.:.	./.:.:.:.:.	./.:.:.:.:.	./.:.:.:.:.	./.:.:.:.:.	./.:.:.:.:.	./.:.:.:.:.	./.:.:.:.:.	./.:.:.:.:.	0/1:86,53:139:99:1437,0,2656	./.:.:.:.:.	./.:.:.:.:.	./.:.:.:.:.	./.:.:.:.:.	./.:.:.:.:.	./.:.:.:.:.	./.:.:.:.:.	./.:.:.:.:.	./.:.:.:.:.	./.:.:.:.:.	./.:.:.:.:.	./.:.:.:.:.	./.:.:.:.:.	./.:.:.:.:.	./.:.:.:.:.	./.:.:.:.:.	./.:.:.:.:.	./.:.:.:.:.	./.:.:.:.:.	./.:.:.:.:.	./.:.:.:.:.	./.:.:.:.:.	./.:.:.:.:.	./.:.:.:.:.	./.:.:.:.:.
GG692396.1	49075	.	C	A	missense_variant	PDR6	c.722C>A	p.Thr241Asn	4053.77	.	ANN=A|missense_variant|MODERATE|cds-EER34247.1|GENE_cds-EER34247.1|transcript|rna-CTRG_01107|protein_coding|1/1|c.722C>A|p.Thr241Asn|722/2874|722/2874|241/957||,A|upstream_gene_variant|MODIFIER|cds-EER34246.1|GENE_cds-EER34246.1|transcript|rna-CTRG_01106|protein_coding||c.-1622G>T|||||1622|,A|downstream_gene_variant|MODIFIER|cds-EER34245.1|GENE_cds-EER34245.1|transcript|rna-CTRG_01105|protein_cod…	GT:AD:DP:GQ:PL	./.:.:.:.:.	./.:.:.:.:.	0/1:35,17:52:99:415,0,1151	./.:.:.:.:.	./.:.:.:.:.	./.:.:.:.:.	./.:.:.:.:.	./.:.:.:.:.	./.:.:.:.:.	./.:.:.:.:.	./.:.:.:.:.	./.:.:.:.:.	./.:.:.:.:.	./.:.:.:.:.	./.:.:.:.:.	./.:.:.:.:.	./.:.:.:.:.	./.:.:.:.:.	./.:.:.:.:.	./.:.:.:.:.	./.:.:.:.:.	./.:.:.:.:.	./.:.:.:.:.	./.:.:.:.:.	./.:.:.:.:.	./.:.:.:.:.	./.:.:.:.:.	./.:.:.:.:.	./.:.:.:.:.	./.:.:.:.:.	0/1:163,178:341:99:4082,0,3650	./.:.:.:.:.	./.:.:.:.:.	./.:.:.:.:.	./.:.:.:.:.	./.:.:.:.:.	./.:.:.:.:.
GG692396.1	49153	.	G	A	missense_variant	PDR6	c.800G>A	p.Ser267Asn	2686.77	.	ANN=A|missense_variant|MODERATE|cds-EER34247.1|GENE_cds-EER34247.1|transcript|rna-CTRG_01107|protein_coding|1/1|c.800G>A|p.Ser267Asn|800/2874|800/2874|267/957||,A|upstream_gene_variant|MODIFIER|cds-EER34246.1|GENE_cds-EER34246.1|transcript|rna-CTRG_01106|protein_coding||c.-1700C>T|||||1700|,A|downstream_gene_variant|MODIFIER|cds-EER34245.1|GENE_cds-EER34245.1|transcript|rna-CTRG_01105|protein_cod…	GT:AD:DP:GQ:PL	./.:.:.:.:.	./.:.:.:.:.	./.:.:.:.:.	./.:.:.:.:.	./.:.:.:.:.	./.:.:.:.:.	./.:.:.:.:.	./.:.:.:.:.	./.:.:.:.:.	./.:.:.:.:.	./.:.:.:.:.	./.:.:.:.:.	./.:.:.:.:.	./.:.:.:.:.	./.:.:.:.:.	./.:.:.:.:.	./.:.:.:.:.	./.:.:.:.:.	./.:.:.:.:.	./.:.:.:.:.	./.:.:.:.:.	./.:.:.:.:.	./.:.:.:.:.	./.:.:.:.:.	./.:.:.:.:.	./.:.:.:.:.	./.:.:.:.:.	./.:.:.:.:.	./.:.:.:.:.	./.:.:.:.:.	./.:.:.:.:.	./.:.:.:.:.	./.:.:.:.:.	./.:.:.:.:.	./.:.:.:.:.	./.:.:.:.:.	./.:.:.:.:.
GG692396.1	49177	.	C	T	missense_variant	PDR6	c.824C>T	p.Thr275Ile	77499.7	PASS	ANN=T|missense_variant|MODERATE|cds-EER34247.1|GENE_cds-EER34247.1|transcript|rna-CTRG_01107|protein_coding|1/1|c.824C>T|p.Thr275Ile|824/2874|824/2874|275/957||,T|upstream_gene_variant|MODIFIER|cds-EER34246.1|GENE_cds-EER34246.1|transcript|rna-CTRG_01106|protein_coding||c.-1724G>A|||||1724|,T|downstream_gene_variant|MODIFIER|cds-EER34245.1|GENE_cds-EER34245.1|transcript|rna-CTRG_01105|protein_cod…	GT:AD:DP:GQ:PL	./.:.:.:.:.	./.:.:.:.:.	./.:.:.:.:.	1/1:0,148:148:99:5310,445,0	0/1:57,71:128:99:2243,0,1609	./.:.:.:.:.	0/1:81,86:167:99:2408,0,2068	1/1:1,197:198:99:6923,553,0	./.:.:.:.:.	1/1:0,163:163:99:5750,488,0	./.:.:.:.:.	./.:.:.:.:.	0/1:22,111:133:99:3557,0,452	./.:.:.:.:.	./.:.:.:.:.	./.:.:.:.:.	./.:.:.:.:.	./.:.:.:.:.	./.:.:.:.:.	1/1:0,200:200:99:6871,599,0	0/1:56,190:246:99:6167,0,1364	./.:.:.:.:.	./.:.:.:.:.	./.:.:.:.:.	./.:.:.:.:.	./.:.:.:.:.	./.:.:.:.:.	./.:.:.:.:.	./.:.:.:.:.	./.:.:.:.:.	./.:.:.:.:.	./.:.:.:.:.	./.:.:.:.:.	./.:.:.:.:.	./.:.:.:.:.	./.:.:.:.:.	./.:.:.:.:.
GG692396.1	49243	.	T	C	missense_variant	PDR6	c.890T>C	p.Val297Ala	1134.77	.	ANN=C|missense_variant|MODERATE|cds-EER34247.1|GENE_cds-EER34247.1|transcript|rna-CTRG_01107|protein_coding|1/1|c.890T>C|p.Val297Ala|890/2874|890/2874|297/957||,C|upstream_gene_variant|MODIFIER|cds-EER34246.1|GENE_cds-EER34246.1|transcript|rna-CTRG_01106|protein_coding||c.-1790A>G|||||1790|,C|downstream_gene_variant|MODIFIER|cds-EER34245.1|GENE_cds-EER34245.1|transcript|rna-CTRG_01105|protein_cod…	GT:AD:DP:GQ:PL	./.:.:.:.:.	./.:.:.:.:.	./.:.:.:.:.	./.:.:.:.:.	./.:.:.:.:.	./.:.:.:.:.	./.:.:.:.:.	./.:.:.:.:.	./.:.:.:.:.	./.:.:.:.:.	./.:.:.:.:.	./.:.:.:.:.	./.:.:.:.:.	./.:.:.:.:.	./.:.:.:.:.	./.:.:.:.:.	./.:.:.:.:.	./.:.:.:.:.	./.:.:.:.:.	./.:.:.:.:.	./.:.:.:.:.	./.:.:.:.:.	./.:.:.:.:.	./.:.:.:.:.	./.:.:.:.:.	./.:.:.:.:.	./.:.:.:.:.	./.:.:.:.:.	./.:.:.:.:.	./.:.:.:.:.	./.:.:.:.:.	./.:.:.:.:.	./.:.:.:.:.	./.:.:.:.:.	./.:.:.:.:.	./.:.:.:.:.	./.:.:.:.:.
GG692396.1	49311	.	G	A	missense_variant	PDR6	c.958G>A	p.Val320Ile	2789.77	.	ANN=A|missense_variant|MODERATE|cds-EER34247.1|GENE_cds-EER34247.1|transcript|rna-CTRG_01107|protein_coding|1/1|c.958G>A|p.Val320Ile|958/2874|958/2874|320/957||,A|upstream_gene_variant|MODIFIER|cds-EER34246.1|GENE_cds-EER34246.1|transcript|rna-CTRG_01106|protein_coding||c.-1858C>T|||||1858|,A|downstream_gene_variant|MODIFIER|cds-EER34245.1|GENE_cds-EER34245.1|transcript|rna-CTRG_01105|protein_cod…	GT:AD:DP:GQ:PL	./.:.:.:.:.	./.:.:.:.:.	./.:.:.:.:.	./.:.:.:.:.	./.:.:.:.:.	./.:.:.:.:.	./.:.:.:.:.	./.:.:.:.:.	./.:.:.:.:.	./.:.:.:.:.	./.:.:.:.:.	0/1:109,59:168:99:1803,0,3464	./.:.:.:.:.	./.:.:.:.:.	./.:.:.:.:.	./.:.:.:.:.	./.:.:.:.:.	./.:.:.:.:.	./.:.:.:.:.	./.:.:.:.:.	./.:.:.:.:.	./.:.:.:.:.	./.:.:.:.:.	./.:.:.:.:.	./.:.:.:.:.	./.:.:.:.:.	./.:.:.:.:.	./.:.:.:.:.	./.:.:.:.:.	./.:.:.:.:.	./.:.:.:.:.	./.:.:.:.:.	./.:.:.:.:.	./.:.:.:.:.	./.:.:.:.:.	./.:.:.:.:.	./.:.:.:.:.
GG692396.1	49323	.	G	A	missense_variant	PDR6	c.970G>A	p.Ala324Thr	1368.77	.	ANN=A|missense_variant|MODERATE|cds-EER34247.1|GENE_cds-EER34247.1|transcript|rna-CTRG_01107|protein_coding|1/1|c.970G>A|p.Ala324Thr|970/2874|970/2874|324/957||,A|upstream_gene_variant|MODIFIER|cds-EER34246.1|GENE_cds-EER34246.1|transcript|rna-CTRG_01106|protein_coding||c.-1870C>T|||||1870|,A|downstream_gene_variant|MODIFIER|cds-EER34245.1|GENE_cds-EER34245.1|transcript|rna-CTRG_01105|protein_cod…	GT:AD:DP:GQ:PL	./.:.:.:.:.	./.:.:.:.:.	./.:.:.:.:.	./.:.:.:.:.	./.:.:.:.:.	./.:.:.:.:.	./.:.:.:.:.	./.:.:.:.:.	./.:.:.:.:.	./.:.:.:.:.	./.:.:.:.:.	./.:.:.:.:.	./.:.:.:.:.	./.:.:.:.:.	./.:.:.:.:.	./.:.:.:.:.	./.:.:.:.:.	./.:.:.:.:.	./.:.:.:.:.	./.:.:.:.:.	./.:.:.:.:.	./.:.:.:.:.	./.:.:.:.:.	./.:.:.:.:.	./.:.:.:.:.	./.:.:.:.:.	./.:.:.:.:.	./.:.:.:.:.	./.:.:.:.:.	./.:.:.:.:.	./.:.:.:.:.	./.:.:.:.:.	./.:.:.:.:.	./.:.:.:.:.	./.:.:.:.:.	./.:.:.:.:.	./.:.:.:.:.
GG692396.1	49434	.	G	A	missense_variant	PDR6	c.1081G>A	p.Ala361Thr	2683.77	.	ANN=A|missense_variant|MODERATE|cds-EER34247.1|GENE_cds-EER34247.1|transcript|rna-CTRG_01107|protein_coding|1/1|c.1081G>A|p.Ala361Thr|1081/2874|1081/2874|361/957||,A|upstream_gene_variant|MODIFIER|cds-EER34246.1|GENE_cds-EER34246.1|transcript|rna-CTRG_01106|protein_coding||c.-1981C>T|||||1981|,A|downstream_gene_variant|MODIFIER|cds-EER34245.1|GENE_cds-EER34245.1|transcript|rna-CTRG_01105|protein_…	GT:AD:DP:GQ:PL	./.:.:.:.:.	./.:.:.:.:.	./.:.:.:.:.	./.:.:.:.:.	0/1:68,84:152:99:2581,0,2038	./.:.:.:.:.	./.:.:.:.:.	./.:.:.:.:.	./.:.:.:.:.	./.:.:.:.:.	./.:.:.:.:.	./.:.:.:.:.	0/1:68,45:113:99:1386,0,2121	./.:.:.:.:.	./.:.:.:.:.	./.:.:.:.:.	./.:.:.:.:.	./.:.:.:.:.	./.:.:.:.:.	0/1:83,94:177:99:2712,0,2490	0/1:124,58:182:99:1690,0,4163	./.:.:.:.:.	./.:.:.:.:.	./.:.:.:.:.	./.:.:.:.:.	./.:.:.:.:.	./.:.:.:.:.	./.:.:.:.:.	./.:.:.:.:.	./.:.:.:.:.	./.:.:.:.:.	./.:.:.:.:.	./.:.:.:.:.	./.:.:.:.:.	./.:.:.:.:.	./.:.:.:.:.	./.:.:.:.:.
GG692396.1	49448	.	A	G	missense_variant	PDR6	c.1095A>G	p.Ile365Met	2443.77	.	ANN=G|missense_variant|MODERATE|cds-EER34247.1|GENE_cds-EER34247.1|transcript|rna-CTRG_01107|protein_coding|1/1|c.1095A>G|p.Ile365Met|1095/2874|1095/2874|365/957||,G|upstream_gene_variant|MODIFIER|cds-EER34246.1|GENE_cds-EER34246.1|transcript|rna-CTRG_01106|protein_coding||c.-1995T>C|||||1995|,G|downstream_gene_variant|MODIFIER|cds-EER34245.1|GENE_cds-EER34245.1|transcript|rna-CTRG_01105|protein_…	GT:AD:DP:GQ:PL	./.:.:.:.:.	./.:.:.:.:.	./.:.:.:.:.	./.:.:.:.:.	./.:.:.:.:.	./.:.:.:.:.	./.:.:.:.:.	./.:.:.:.:.	./.:.:.:.:.	./.:.:.:.:.	./.:.:.:.:.	./.:.:.:.:.	./.:.:.:.:.	./.:.:.:.:.	./.:.:.:.:.	./.:.:.:.:.	./.:.:.:.:.	./.:.:.:.:.	./.:.:.:.:.	./.:.:.:.:.	./.:.:.:.:.	./.:.:.:.:.	./.:.:.:.:.	./.:.:.:.:.	./.:.:.:.:.	./.:.:.:.:.	./.:.:.:.:.	./.:.:.:.:.	./.:.:.:.:.	./.:.:.:.:.	./.:.:.:.:.	./.:.:.:.:.	./.:.:.:.:.	./.:.:.:.:.	./.:.:.:.:.	./.:.:.:.:.	./.:.:.:.:.
GG692396.1	49452	.	C	G	missense_variant	PDR6	c.1099C>G	p.Gln367Glu	6263.27	PASS	ANN=G|missense_variant|MODERATE|cds-EER34247.1|GENE_cds-EER34247.1|transcript|rna-CTRG_01107|protein_coding|1/1|c.1099C>G|p.Gln367Glu|1099/2874|1099/2874|367/957||,G|upstream_gene_variant|MODIFIER|cds-EER34246.1|GENE_cds-EER34246.1|transcript|rna-CTRG_01106|protein_coding||c.-1999G>C|||||1999|,G|downstream_gene_variant|MODIFIER|cds-EER34245.1|GENE_cds-EER34245.1|transcript|rna-CTRG_01105|protein_…	GT:AD:DP:GQ:PL	./.:.:.:.:.	./.:.:.:.:.	./.:.:.:.:.	1/1:0,124:124:99:4651,372,0	./.:.:.:.:.	./.:.:.:.:.	./.:.:.:.:.	0/1:83,82:165:99:2452,0,2309	./.:.:.:.:.	0/1:83,89:172:99:2760,0,2492	./.:.:.:.:.	./.:.:.:.:.	./.:.:.:.:.	./.:.:.:.:.	./.:.:.:.:.	./.:.:.:.:.	./.:.:.:.:.	./.:.:.:.:.	./.:.:.:.:.	./.:.:.:.:.	./.:.:.:.:.	./.:.:.:.:.	./.:.:.:.:.	./.:.:.:.:.	./.:.:.:.:.	./.:.:.:.:.	./.:.:.:.:.	./.:.:.:.:.	./.:.:.:.:.	./.:.:.:.:.	./.:.:.:.:.	./.:.:.:.:.	./.:.:.:.:.	./.:.:.:.:.	./.:.:.:.:.	./.:.:.:.:.	./.:.:.:.:.
GG692396.1	49848	.	G	A	missense_variant	PDR6	c.1495G>A	p.Asp499Asn	5131.77	.	ANN=A|missense_variant|MODERATE|cds-EER34247.1|GENE_cds-EER34247.1|transcript|rna-CTRG_01107|protein_coding|1/1|c.1495G>A|p.Asp499Asn|1495/2874|1495/2874|499/957||,A|upstream_gene_variant|MODIFIER|cds-EER34246.1|GENE_cds-EER34246.1|transcript|rna-CTRG_01106|protein_coding||c.-2395C>T|||||2395|,A|downstream_gene_variant|MODIFIER|cds-EER34245.1|GENE_cds-EER34245.1|transcript|rna-CTRG_01105|protein_…	GT:AD:DP:GQ:PL	./.:.:.:.:.	./.:.:.:.:.	./.:.:.:.:.	./.:.:.:.:.	./.:.:.:.:.	./.:.:.:.:.	./.:.:.:.:.	./.:.:.:.:.	./.:.:.:.:.	./.:.:.:.:.	./.:.:.:.:.	./.:.:.:.:.	./.:.:.:.:.	./.:.:.:.:.	./.:.:.:.:.	./.:.:.:.:.	./.:.:.:.:.	./.:.:.:.:.	./.:.:.:.:.	./.:.:.:.:.	./.:.:.:.:.	./.:.:.:.:.	./.:.:.:.:.	./.:.:.:.:.	./.:.:.:.:.	./.:.:.:.:.	./.:.:.:.:.	./.:.:.:.:.	./.:.:.:.:.	./.:.:.:.:.	./.:.:.:.:.	./.:.:.:.:.	./.:.:.:.:.	./.:.:.:.:.	./.:.:.:.:.	./.:.:.:.:.	./.:.:.:.:.
GG692396.1	49876	.	C	G	missense_variant	PDR6	c.1523C>G	p.Thr508Arg	490.77	.	ANN=G|missense_variant|MODERATE|cds-EER34247.1|GENE_cds-EER34247.1|transcript|rna-CTRG_01107|protein_coding|1/1|c.1523C>G|p.Thr508Arg|1523/2874|1523/2874|508/957||,G|upstream_gene_variant|MODIFIER|cds-EER34246.1|GENE_cds-EER34246.1|transcript|rna-CTRG_01106|protein_coding||c.-2423G>C|||||2423|,G|downstream_gene_variant|MODIFIER|cds-EER34245.1|GENE_cds-EER34245.1|transcript|rna-CTRG_01105|protein_…	GT:AD:DP:GQ:PL	./.:.:.:.:.	./.:.:.:.:.	./.:.:.:.:.	./.:.:.:.:.	./.:.:.:.:.	./.:.:.:.:.	./.:.:.:.:.	./.:.:.:.:.	./.:.:.:.:.	./.:.:.:.:.	./.:.:.:.:.	./.:.:.:.:.	./.:.:.:.:.	./.:.:.:.:.	./.:.:.:.:.	./.:.:.:.:.	./.:.:.:.:.	./.:.:.:.:.	./.:.:.:.:.	./.:.:.:.:.	./.:.:.:.:.	./.:.:.:.:.	./.:.:.:.:.	./.:.:.:.:.	./.:.:.:.:.	./.:.:.:.:.	./.:.:.:.:.	./.:.:.:.:.	./.:.:.:.:.	./.:.:.:.:.	./.:.:.:.:.	./.:.:.:.:.	./.:.:.:.:.	./.:.:.:.:.	./.:.:.:.:.	./.:.:.:.:.	./.:.:.:.:.
GG692396.1	49892	.	G	A	missense_variant	PDR6	c.1539G>A	p.Met513Ile	1538.77	.	ANN=A|missense_variant|MODERATE|cds-EER34247.1|GENE_cds-EER34247.1|transcript|rna-CTRG_01107|protein_coding|1/1|c.1539G>A|p.Met513Ile|1539/2874|1539/2874|513/957||,A|upstream_gene_variant|MODIFIER|cds-EER34246.1|GENE_cds-EER34246.1|transcript|rna-CTRG_01106|protein_coding||c.-2439C>T|||||2439|,A|downstream_gene_variant|MODIFIER|cds-EER34245.1|GENE_cds-EER34245.1|transcript|rna-CTRG_01105|protein_…	GT:AD:DP:GQ:PL	./.:.:.:.:.	./.:.:.:.:.	./.:.:.:.:.	./.:.:.:.:.	./.:.:.:.:.	./.:.:.:.:.	./.:.:.:.:.	./.:.:.:.:.	./.:.:.:.:.	./.:.:.:.:.	./.:.:.:.:.	0/1:102,54:156:99:1567,0,3146	./.:.:.:.:.	./.:.:.:.:.	./.:.:.:.:.	./.:.:.:.:.	./.:.:.:.:.	./.:.:.:.:.	./.:.:.:.:.	./.:.:.:.:.	./.:.:.:.:.	./.:.:.:.:.	./.:.:.:.:.	./.:.:.:.:.	./.:.:.:.:.	./.:.:.:.:.	./.:.:.:.:.	./.:.:.:.:.	./.:.:.:.:.	./.:.:.:.:.	./.:.:.:.:.	./.:.:.:.:.	./.:.:.:.:.	./.:.:.:.:.	./.:.:.:.:.	./.:.:.:.:.	./.:.:.:.:.
GG692396.1	49966	.	C	G	missense_variant	PDR6	c.1613C>G	p.Thr538Ser	140278	PASS	ANN=G|missense_variant|MODERATE|cds-EER34247.1|GENE_cds-EER34247.1|transcript|rna-CTRG_01107|protein_coding|1/1|c.1613C>G|p.Thr538Ser|1613/2874|1613/2874|538/957||,G|upstream_gene_variant|MODIFIER|cds-EER34246.1|GENE_cds-EER34246.1|transcript|rna-CTRG_01106|protein_coding||c.-2513G>C|||||2513|,G|downstream_gene_variant|MODIFIER|cds-EER34245.1|GENE_cds-EER34245.1|transcript|rna-CTRG_01105|protein_…	GT:AD:DP:GQ:PL	0/1:56,81:137:99:2329,0,1665	./.:.:.:.:.	0/1:21,23:44:99:794,0,655	1/1:0,155:155:99:5779,465,0	1/1:0,141:141:99:5228,423,0	0/1:76,53:129:99:1587,0,2307	1/1:0,164:164:99:5490,491,0	0/1:72,99:171:99:3183,0,2065	1/1:0,115:115:99:4279,344,0	0/1:81,78:159:99:2491,0,2536	0/1:71,75:146:99:2285,0,2231	1/1:0,153:153:99:5595,459,0	1/1:0,105:105:99:3912,315,0	1/1:0,273:273:99:9513,820,0	1/1:0,101:101:99:3754,302,0	1/1:0,133:133:99:5080,399,0	1/1:0,166:166:99:6166,499,0	1/1:0,157:157:99:5969,470,0	1/1:0,243:243:99:8780,728,0	1/1:0,210:210:99:7599,630,0	1/1:0,208:208:99:7686,624,0	1/1:0,181:181:99:6809,543,0	1/1:0,214:214:99:7696,643,0	1/1:2,63:65:99:2004,160,0	1/1:0,218:218:99:8076,653,0	1/1:0,169:169:99:6514,508,0	1/1:0,320:320:99:11866,962,0	1/1:0,330:330:99:9801,989,0	1/1:0,399:399:99:12951,1193,0	1/1:0,332:332:99:11372,996,0	0/1:150,208:358:99:4977,0,3288	1/1:0,227:227:99:6556,680,0	1/1:1,290:291:99:9762,832,0	1/1:0,217:217:99:7310,651,0	1/1:0,290:290:99:10390,869,0	1/1:0,110:110:99:3811,330,0	0/1:62,78:140:99:2330,0,1674
GG692396.1	50301	.	A	G	missense_variant	PDR6	c.1948A>G	p.Thr650Ala	76521.3	PASS	ANN=G|missense_variant|MODERATE|cds-EER34247.1|GENE_cds-EER34247.1|transcript|rna-CTRG_01107|protein_coding|1/1|c.1948A>G|p.Thr650Ala|1948/2874|1948/2874|650/957||,G|upstream_gene_variant|MODIFIER|cds-EER34246.1|GENE_cds-EER34246.1|transcript|rna-CTRG_01106|protein_coding||c.-2848T>C|||||2848|,G|downstream_gene_variant|MODIFIER|cds-EER34248.1|GENE_cds-EER34248.1|transcript|rna-CTRG_01108|protein_…	GT:AD:DP:GQ:PGT:PID:PL	./.:.:.:.:.:.:.	./.:.:.:.:.:.:.	./.:.:.:.:.:.:.	./.:.:.:.:.:.:.	0/1:65,50:115:99:.:.:1670,0,2182	./.:.:.:.:.:.:.	./.:.:.:.:.:.:.	./.:.:.:.:.:.:.	0/1:64,59:123:99:.:.:1856,0,2124	./.:.:.:.:.:.:.	./.:.:.:.:.:.:.	./.:.:.:.:.:.:.	0/1:30,77:107:99:.:.:2587,0,828	0/1:152,161:313:99:0|1:50301_A_G:5962,0,7230	./.:.:.:.:.:.:.	0/1:69,71:140:99:.:.:2286,0,2117	0/1:120,18:138:99:.:.:288,0,4343	0/1:75,82:157:99:.:.:2547,0,2302	0/1:128,118:246:99:.:.:3394,0,3929	1/1:1,185:186:99:.:.:6593,547,0	0/1:57,151:208:99:.:.:5083,0,1452	0/1:99,99:198:99:.:.:3118,0,3166	0/1:95,103:198:99:.:.:3181,0,2843	0/1:37,29:66:99:.:.:843,0,1010	./.:.:.:.:.:.:.	0/1:73,72:145:99:.:.:2380,0,2524	0/1:163,133:296:99:.:.:4204,0,5322	0/1:190,168:358:99:.:.:4324,0,4845	0/1:228,233:461:99:.:.:6220,0,6636	0/1:165,159:324:99:.:.:4343,0,4609	./.:.:.:.:.:.:.	0/1:134,144:278:99:.:.:3409,0,2991	./.:.:.:.:.:.:.	1/1:0,202:202:99:.:.:6478,605,0	./.:.:.:.:.:.:.	1/1:0,79:79:99:.:.:3077,238,0	./.:.:.:.:.:.:.
GG692396.1	50310	.	G	A	missense_variant	PDR6	c.1957G>A	p.Glu653Lys	5729.77	.	ANN=A|missense_variant|MODERATE|cds-EER34247.1|GENE_cds-EER34247.1|transcript|rna-CTRG_01107|protein_coding|1/1|c.1957G>A|p.Glu653Lys|1957/2874|1957/2874|653/957||,A|upstream_gene_variant|MODIFIER|cds-EER34246.1|GENE_cds-EER34246.1|transcript|rna-CTRG_01106|protein_coding||c.-2857C>T|||||2857|,A|downstream_gene_variant|MODIFIER|cds-EER34248.1|GENE_cds-EER34248.1|transcript|rna-CTRG_01108|protein_…	GT:AD:DP:GQ:PGT:PID:PL	./.:.:.:.:.:.:.	./.:.:.:.:.:.:.	./.:.:.:.:.:.:.	./.:.:.:.:.:.:.	./.:.:.:.:.:.:.	./.:.:.:.:.:.:.	./.:.:.:.:.:.:.	./.:.:.:.:.:.:.	./.:.:.:.:.:.:.	./.:.:.:.:.:.:.	./.:.:.:.:.:.:.	./.:.:.:.:.:.:.	./.:.:.:.:.:.:.	0/1:141,148:289:99:0|1:50301_A_G:5758,0,6926	./.:.:.:.:.:.:.	./.:.:.:.:.:.:.	./.:.:.:.:.:.:.	./.:.:.:.:.:.:.	./.:.:.:.:.:.:.	./.:.:.:.:.:.:.	./.:.:.:.:.:.:.	./.:.:.:.:.:.:.	./.:.:.:.:.:.:.	./.:.:.:.:.:.:.	./.:.:.:.:.:.:.	./.:.:.:.:.:.:.	./.:.:.:.:.:.:.	./.:.:.:.:.:.:.	./.:.:.:.:.:.:.	./.:.:.:.:.:.:.	./.:.:.:.:.:.:.	./.:.:.:.:.:.:.	./.:.:.:.:.:.:.	./.:.:.:.:.:.:.	./.:.:.:.:.:.:.	./.:.:.:.:.:.:.	./.:.:.:.:.:.:.
GG692396.1	50538	.	G	A	missense_variant	PDR6	c.2185G>A	p.Val729Ile	1260.77	.	ANN=A|missense_variant|MODERATE|cds-EER34247.1|GENE_cds-EER34247.1|transcript|rna-CTRG_01107|protein_coding|1/1|c.2185G>A|p.Val729Ile|2185/2874|2185/2874|729/957||,A|upstream_gene_variant|MODIFIER|cds-EER34246.1|GENE_cds-EER34246.1|transcript|rna-CTRG_01106|protein_coding||c.-3085C>T|||||3085|,A|downstream_gene_variant|MODIFIER|cds-EER34248.1|GENE_cds-EER34248.1|transcript|rna-CTRG_01108|protein_…	GT:AD:DP:GQ:PL	./.:.:.:.:.	./.:.:.:.:.	./.:.:.:.:.	./.:.:.:.:.	./.:.:.:.:.	./.:.:.:.:.	./.:.:.:.:.	./.:.:.:.:.	./.:.:.:.:.	./.:.:.:.:.	./.:.:.:.:.	./.:.:.:.:.	./.:.:.:.:.	./.:.:.:.:.	./.:.:.:.:.	./.:.:.:.:.	./.:.:.:.:.	./.:.:.:.:.	./.:.:.:.:.	./.:.:.:.:.	./.:.:.:.:.	./.:.:.:.:.	./.:.:.:.:.	./.:.:.:.:.	./.:.:.:.:.	./.:.:.:.:.	./.:.:.:.:.	./.:.:.:.:.	./.:.:.:.:.	./.:.:.:.:.	./.:.:.:.:.	./.:.:.:.:.	./.:.:.:.:.	./.:.:.:.:.	./.:.:.:.:.	./.:.:.:.:.	./.:.:.:.:.
GG692396.1	50581	.	C	T	missense_variant	PDR6	c.2228C>T	p.Ser743Leu	3757.77	.	ANN=T|missense_variant|MODERATE|cds-EER34247.1|GENE_cds-EER34247.1|transcript|rna-CTRG_01107|protein_coding|1/1|c.2228C>T|p.Ser743Leu|2228/2874|2228/2874|743/957||,T|upstream_gene_variant|MODIFIER|cds-EER34246.1|GENE_cds-EER34246.1|transcript|rna-CTRG_01106|protein_coding||c.-3128G>A|||||3128|,T|downstream_gene_variant|MODIFIER|cds-EER34248.1|GENE_cds-EER34248.1|transcript|rna-CTRG_01108|protein_…	GT:AD:DP:GQ:PL	./.:.:.:.:.	./.:.:.:.:.	./.:.:.:.:.	./.:.:.:.:.	./.:.:.:.:.	./.:.:.:.:.	./.:.:.:.:.	./.:.:.:.:.	./.:.:.:.:.	./.:.:.:.:.	./.:.:.:.:.	./.:.:.:.:.	./.:.:.:.:.	./.:.:.:.:.	./.:.:.:.:.	./.:.:.:.:.	./.:.:.:.:.	./.:.:.:.:.	./.:.:.:.:.	./.:.:.:.:.	./.:.:.:.:.	./.:.:.:.:.	./.:.:.:.:.	./.:.:.:.:.	./.:.:.:.:.	./.:.:.:.:.	./.:.:.:.:.	./.:.:.:.:.	./.:.:.:.:.	./.:.:.:.:.	./.:.:.:.:.	./.:.:.:.:.	./.:.:.:.:.	./.:.:.:.:.	./.:.:.:.:.	./.:.:.:.:.	./.:.:.:.:.
GG692396.1	50677	.	C	G	missense_variant	PDR6	c.2324C>G	p.Thr775Arg	1374.77	.	ANN=G|missense_variant|MODERATE|cds-EER34247.1|GENE_cds-EER34247.1|transcript|rna-CTRG_01107|protein_coding|1/1|c.2324C>G|p.Thr775Arg|2324/2874|2324/2874|775/957||,G|upstream_gene_variant|MODIFIER|cds-EER34246.1|GENE_cds-EER34246.1|transcript|rna-CTRG_01106|protein_coding||c.-3224G>C|||||3224|,G|downstream_gene_variant|MODIFIER|cds-EER34248.1|GENE_cds-EER34248.1|transcript|rna-CTRG_01108|protein_…	GT:AD:DP:GQ:PL	./.:.:.:.:.	./.:.:.:.:.	./.:.:.:.:.	./.:.:.:.:.	./.:.:.:.:.	./.:.:.:.:.	./.:.:.:.:.	./.:.:.:.:.	./.:.:.:.:.	./.:.:.:.:.	./.:.:.:.:.	0/1:119,56:175:99:1403,0,3514	./.:.:.:.:.	./.:.:.:.:.	./.:.:.:.:.	./.:.:.:.:.	./.:.:.:.:.	./.:.:.:.:.	./.:.:.:.:.	./.:.:.:.:.	./.:.:.:.:.	./.:.:.:.:.	./.:.:.:.:.	./.:.:.:.:.	./.:.:.:.:.	./.:.:.:.:.	./.:.:.:.:.	./.:.:.:.:.	./.:.:.:.:.	./.:.:.:.:.	./.:.:.:.:.	./.:.:.:.:.	./.:.:.:.:.	./.:.:.:.:.	./.:.:.:.:.	./.:.:.:.:.	./.:.:.:.:.
GG692396.1	50740	.	C	T	missense_variant	PDR6	c.2387C>T	p.Thr796Ile	17988.5	PASS	ANN=T|missense_variant|MODERATE|cds-EER34247.1|GENE_cds-EER34247.1|transcript|rna-CTRG_01107|protein_coding|1/1|c.2387C>T|p.Thr796Ile|2387/2874|2387/2874|796/957||,T|upstream_gene_variant|MODIFIER|cds-EER34246.1|GENE_cds-EER34246.1|transcript|rna-CTRG_01106|protein_coding||c.-3287G>A|||||3287|,T|downstream_gene_variant|MODIFIER|cds-EER34248.1|GENE_cds-EER34248.1|transcript|rna-CTRG_01108|protein_…	GT:AD:DP:GQ:PL	./.:.:.:.:.	./.:.:.:.:.	./.:.:.:.:.	./.:.:.:.:.	./.:.:.:.:.	./.:.:.:.:.	./.:.:.:.:.	./.:.:.:.:.	0/1:67,69:136:99:2222,0,2096	./.:.:.:.:.	./.:.:.:.:.	./.:.:.:.:.	./.:.:.:.:.	0/1:169,169:338:99:4543,0,4826	./.:.:.:.:.	0/1:65,79:144:99:2529,0,2006	./.:.:.:.:.	0/1:96,97:193:99:3141,0,3024	0/1:144,115:259:99:3533,0,4376	./.:.:.:.:.	./.:.:.:.:.	0/1:101,111:212:99:3424,0,3058	0/1:113,108:221:99:3304,0,3470	0/1:35,21:56:99:609,0,1054	./.:.:.:.:.	0/1:77,106:183:99:3409,0,2357	0/1:191,195:386:99:6203,0,5978	0/1:224,215:439:99:5604,0,5849	0/1:295,243:538:99:6508,0,8022	0/1:204,182:386:99:4962,0,5648	./.:.:.:.:.	0/1:155,136:291:99:3189,0,3717	./.:.:.:.:.	./.:.:.:.:.	./.:.:.:.:.	./.:.:.:.:.	./.:.:.:.:.
GG692396.1	566195	.	A	G	missense_variant	PDR17	c.191A>G	p.Asp64Gly	1082.77	.	ANN=G|missense_variant|MODERATE|cds-EER34473.1|GENE_cds-EER34473.1|transcript|rna-CTRG_01334|protein_coding|1/1|c.191A>G|p.Asp64Gly|191/1086|191/1086|64/361||,G|upstream_gene_variant|MODIFIER|cds-EER34470.1|GENE_cds-EER34470.1|transcript|rna-CTRG_01330|protein_coding||c.-2280T>C|||||2280|,G|upstream_gene_variant|MODIFIER|cds-EER34472.1|GENE_cds-EER34472.1|transcript|rna-CTRG_01333|protein_coding|…	GT:AD:DP:GQ:PL	./.:.:.:.:.	./.:.:.:.:.	./.:.:.:.:.	./.:.:.:.:.	./.:.:.:.:.	./.:.:.:.:.	./.:.:.:.:.	./.:.:.:.:.	./.:.:.:.:.	./.:.:.:.:.	./.:.:.:.:.	./.:.:.:.:.	./.:.:.:.:.	./.:.:.:.:.	./.:.:.:.:.	./.:.:.:.:.	./.:.:.:.:.	./.:.:.:.:.	./.:.:.:.:.	./.:.:.:.:.	./.:.:.:.:.	./.:.:.:.:.	./.:.:.:.:.	./.:.:.:.:.	./.:.:.:.:.	./.:.:.:.:.	./.:.:.:.:.	./.:.:.:.:.	./.:.:.:.:.	./.:.:.:.:.	./.:.:.:.:.	./.:.:.:.:.	./.:.:.:.:.	./.:.:.:.:.	./.:.:.:.:.	./.:.:.:.:.	./.:.:.:.:.
GG692396.1	566263	.	G	T	missense_variant	PDR17	c.259G>T	p.Asp87Tyr	2225.77	.	ANN=T|missense_variant|MODERATE|cds-EER34473.1|GENE_cds-EER34473.1|transcript|rna-CTRG_01334|protein_coding|1/1|c.259G>T|p.Asp87Tyr|259/1086|259/1086|87/361||,T|upstream_gene_variant|MODIFIER|cds-EER34470.1|GENE_cds-EER34470.1|transcript|rna-CTRG_01330|protein_coding||c.-2348C>A|||||2348|,T|upstream_gene_variant|MODIFIER|cds-EER34472.1|GENE_cds-EER34472.1|transcript|rna-CTRG_01333|protein_coding|…	GT:AD:DP:GQ:PL	./.:.:.:.:.	./.:.:.:.:.	./.:.:.:.:.	./.:.:.:.:.	./.:.:.:.:.	./.:.:.:.:.	./.:.:.:.:.	./.:.:.:.:.	./.:.:.:.:.	./.:.:.:.:.	./.:.:.:.:.	./.:.:.:.:.	./.:.:.:.:.	./.:.:.:.:.	./.:.:.:.:.	./.:.:.:.:.	./.:.:.:.:.	./.:.:.:.:.	./.:.:.:.:.	./.:.:.:.:.	./.:.:.:.:.	./.:.:.:.:.	./.:.:.:.:.	./.:.:.:.:.	./.:.:.:.:.	./.:.:.:.:.	./.:.:.:.:.	./.:.:.:.:.	./.:.:.:.:.	./.:.:.:.:.	./.:.:.:.:.	./.:.:.:.:.	./.:.:.:.:.	./.:.:.:.:.	./.:.:.:.:.	./.:.:.:.:.	./.:.:.:.:.
GG692396.1	566426	.	C	T	missense_variant	PDR17	c.422C>T	p.Thr141Ile	404.77	.	ANN=T|missense_variant|MODERATE|cds-EER34473.1|GENE_cds-EER34473.1|transcript|rna-CTRG_01334|protein_coding|1/1|c.422C>T|p.Thr141Ile|422/1086|422/1086|141/361||,T|upstream_gene_variant|MODIFIER|cds-EER34470.1|GENE_cds-EER34470.1|transcript|rna-CTRG_01330|protein_coding||c.-2511G>A|||||2511|,T|upstream_gene_variant|MODIFIER|cds-EER34472.1|GENE_cds-EER34472.1|transcript|rna-CTRG_01333|protein_codin…	GT:AD:DP:GQ:PL	./.:.:.:.:.	./.:.:.:.:.	./.:.:.:.:.	./.:.:.:.:.	./.:.:.:.:.	./.:.:.:.:.	./.:.:.:.:.	./.:.:.:.:.	./.:.:.:.:.	./.:.:.:.:.	./.:.:.:.:.	0/1:51,18:69:99:433,0,1650	./.:.:.:.:.	./.:.:.:.:.	./.:.:.:.:.	./.:.:.:.:.	./.:.:.:.:.	./.:.:.:.:.	./.:.:.:.:.	./.:.:.:.:.	./.:.:.:.:.	./.:.:.:.:.	./.:.:.:.:.	./.:.:.:.:.	./.:.:.:.:.	./.:.:.:.:.	./.:.:.:.:.	./.:.:.:.:.	./.:.:.:.:.	./.:.:.:.:.	./.:.:.:.:.	./.:.:.:.:.	./.:.:.:.:.	./.:.:.:.:.	./.:.:.:.:.	./.:.:.:.:.	./.:.:.:.:.
GG692396.1	566597	.	G	A	missense_variant	PDR17	c.593G>A	p.Arg198Lys	367.77	.	ANN=A|missense_variant|MODERATE|cds-EER34473.1|GENE_cds-EER34473.1|transcript|rna-CTRG_01334|protein_coding|1/1|c.593G>A|p.Arg198Lys|593/1086|593/1086|198/361||,A|upstream_gene_variant|MODIFIER|cds-EER34470.1|GENE_cds-EER34470.1|transcript|rna-CTRG_01330|protein_coding||c.-2682C>T|||||2682|,A|upstream_gene_variant|MODIFIER|cds-EER34472.1|GENE_cds-EER34472.1|transcript|rna-CTRG_01333|protein_codin…	GT:AD:DP:GQ:PGT:PID:PL	./.:.:.:.:.:.:.	./.:.:.:.:.:.:.	./.:.:.:.:.:.:.	./.:.:.:.:.:.:.	./.:.:.:.:.:.:.	./.:.:.:.:.:.:.	./.:.:.:.:.:.:.	./.:.:.:.:.:.:.	./.:.:.:.:.:.:.	./.:.:.:.:.:.:.	./.:.:.:.:.:.:.	./.:.:.:.:.:.:.	./.:.:.:.:.:.:.	./.:.:.:.:.:.:.	./.:.:.:.:.:.:.	./.:.:.:.:.:.:.	./.:.:.:.:.:.:.	./.:.:.:.:.:.:.	./.:.:.:.:.:.:.	./.:.:.:.:.:.:.	./.:.:.:.:.:.:.	./.:.:.:.:.:.:.	./.:.:.:.:.:.:.	./.:.:.:.:.:.:.	./.:.:.:.:.:.:.	./.:.:.:.:.:.:.	./.:.:.:.:.:.:.	./.:.:.:.:.:.:.	./.:.:.:.:.:.:.	./.:.:.:.:.:.:.	./.:.:.:.:.:.:.	./.:.:.:.:.:.:.	./.:.:.:.:.:.:.	./.:.:.:.:.:.:.	./.:.:.:.:.:.:.	./.:.:.:.:.:.:.	./.:.:.:.:.:.:.
GG692396.1	566640	.	A	C	missense_variant	PDR17	c.636A>C	p.Gln212His	358.77	.	ANN=C|missense_variant|MODERATE|cds-EER34473.1|GENE_cds-EER34473.1|transcript|rna-CTRG_01334|protein_coding|1/1|c.636A>C|p.Gln212His|636/1086|636/1086|212/361||,C|upstream_gene_variant|MODIFIER|cds-EER34470.1|GENE_cds-EER34470.1|transcript|rna-CTRG_01330|protein_coding||c.-2725T>G|||||2725|,C|upstream_gene_variant|MODIFIER|cds-EER34472.1|GENE_cds-EER34472.1|transcript|rna-CTRG_01333|protein_codin…	GT:AD:DP:GQ:PGT:PID:PL	./.:.:.:.:.:.:.	./.:.:.:.:.:.:.	./.:.:.:.:.:.:.	./.:.:.:.:.:.:.	./.:.:.:.:.:.:.	./.:.:.:.:.:.:.	./.:.:.:.:.:.:.	./.:.:.:.:.:.:.	./.:.:.:.:.:.:.	./.:.:.:.:.:.:.	./.:.:.:.:.:.:.	./.:.:.:.:.:.:.	./.:.:.:.:.:.:.	./.:.:.:.:.:.:.	./.:.:.:.:.:.:.	./.:.:.:.:.:.:.	./.:.:.:.:.:.:.	./.:.:.:.:.:.:.	./.:.:.:.:.:.:.	./.:.:.:.:.:.:.	./.:.:.:.:.:.:.	./.:.:.:.:.:.:.	./.:.:.:.:.:.:.	./.:.:.:.:.:.:.	./.:.:.:.:.:.:.	./.:.:.:.:.:.:.	./.:.:.:.:.:.:.	./.:.:.:.:.:.:.	./.:.:.:.:.:.:.	./.:.:.:.:.:.:.	./.:.:.:.:.:.:.	./.:.:.:.:.:.:.	./.:.:.:.:.:.:.	./.:.:.:.:.:.:.	./.:.:.:.:.:.:.	./.:.:.:.:.:.:.	./.:.:.:.:.:.:.
GG692396.1	566642	.	A	T	missense_variant	PDR17	c.638A>T	p.Tyr213Phe	358.77	.	ANN=T|missense_variant|MODERATE|cds-EER34473.1|GENE_cds-EER34473.1|transcript|rna-CTRG_01334|protein_coding|1/1|c.638A>T|p.Tyr213Phe|638/1086|638/1086|213/361||,T|upstream_gene_variant|MODIFIER|cds-EER34470.1|GENE_cds-EER34470.1|transcript|rna-CTRG_01330|protein_coding||c.-2727T>A|||||2727|,T|upstream_gene_variant|MODIFIER|cds-EER34472.1|GENE_cds-EER34472.1|transcript|rna-CTRG_01333|protein_codin…	GT:AD:DP:GQ:PGT:PID:PL	./.:.:.:.:.:.:.	./.:.:.:.:.:.:.	./.:.:.:.:.:.:.	./.:.:.:.:.:.:.	./.:.:.:.:.:.:.	./.:.:.:.:.:.:.	./.:.:.:.:.:.:.	./.:.:.:.:.:.:.	./.:.:.:.:.:.:.	./.:.:.:.:.:.:.	./.:.:.:.:.:.:.	./.:.:.:.:.:.:.	./.:.:.:.:.:.:.	./.:.:.:.:.:.:.	./.:.:.:.:.:.:.	./.:.:.:.:.:.:.	./.:.:.:.:.:.:.	./.:.:.:.:.:.:.	./.:.:.:.:.:.:.	./.:.:.:.:.:.:.	./.:.:.:.:.:.:.	./.:.:.:.:.:.:.	./.:.:.:.:.:.:.	./.:.:.:.:.:.:.	./.:.:.:.:.:.:.	./.:.:.:.:.:.:.	./.:.:.:.:.:.:.	./.:.:.:.:.:.:.	./.:.:.:.:.:.:.	./.:.:.:.:.:.:.	./.:.:.:.:.:.:.	./.:.:.:.:.:.:.	./.:.:.:.:.:.:.	./.:.:.:.:.:.:.	./.:.:.:.:.:.:.	./.:.:.:.:.:.:.	./.:.:.:.:.:.:.
GG692396.1	566669	.	C	A	missense_variant	PDR17	c.665C>A	p.Ala222Asp	771.77	.	ANN=A|missense_variant|MODERATE|cds-EER34473.1|GENE_cds-EER34473.1|transcript|rna-CTRG_01334|protein_coding|1/1|c.665C>A|p.Ala222Asp|665/1086|665/1086|222/361||,A|upstream_gene_variant|MODIFIER|cds-EER34470.1|GENE_cds-EER34470.1|transcript|rna-CTRG_01330|protein_coding||c.-2754G>T|||||2754|,A|upstream_gene_variant|MODIFIER|cds-EER34472.1|GENE_cds-EER34472.1|transcript|rna-CTRG_01333|protein_codin…	GT:AD:DP:GQ:PL	./.:.:.:.:.	./.:.:.:.:.	./.:.:.:.:.	./.:.:.:.:.	./.:.:.:.:.	./.:.:.:.:.	./.:.:.:.:.	./.:.:.:.:.	./.:.:.:.:.	./.:.:.:.:.	./.:.:.:.:.	0/1:50,31:81:99:800,0,1573	./.:.:.:.:.	./.:.:.:.:.	./.:.:.:.:.	./.:.:.:.:.	./.:.:.:.:.	./.:.:.:.:.	./.:.:.:.:.	./.:.:.:.:.	./.:.:.:.:.	./.:.:.:.:.	./.:.:.:.:.	./.:.:.:.:.	./.:.:.:.:.	./.:.:.:.:.	./.:.:.:.:.	./.:.:.:.:.	./.:.:.:.:.	./.:.:.:.:.	./.:.:.:.:.	./.:.:.:.:.	./.:.:.:.:.	./.:.:.:.:.	./.:.:.:.:.	./.:.:.:.:.	./.:.:.:.:.
GG692396.1	688286	.	A	T	missense_variant	ERG7	c.15A>T	p.Glu5Asp	3215.74	.	ANN=T|missense_variant|MODERATE|cds-EER34534.1|GENE_cds-EER34534.1|transcript|rna-CTRG_01395|protein_coding|1/1|c.15A>T|p.Glu5Asp|15/2184|15/2184|5/727||,T|upstream_gene_variant|MODIFIER|cds-EER34533.1|GENE_cds-EER34533.1|transcript|rna-CTRG_01394|protein_coding||c.-676T>A|||||676|,T|downstream_gene_variant|MODIFIER|cds-EER34532.1|GENE_cds-EER34532.1|transcript|rna-CTRG_01393|protein_coding||c.*4…	GT:AD:DP:GQ:PL	./.:.:.:.:.	0/1:39,38:77:99:1152,0,1127	./.:.:.:.:.	./.:.:.:.:.	./.:.:.:.:.	./.:.:.:.:.	./.:.:.:.:.	./.:.:.:.:.	./.:.:.:.:.	./.:.:.:.:.	0/1:39,50:89:99:1592,0,1157	./.:.:.:.:.	./.:.:.:.:.	./.:.:.:.:.	./.:.:.:.:.	./.:.:.:.:.	./.:.:.:.:.	./.:.:.:.:.	./.:.:.:.:.	./.:.:.:.:.	./.:.:.:.:.	./.:.:.:.:.	./.:.:.:.:.	./.:.:.:.:.	./.:.:.:.:.	./.:.:.:.:.	./.:.:.:.:.	./.:.:.:.:.	./.:.:.:.:.	./.:.:.:.:.	./.:.:.:.:.	./.:.:.:.:.	./.:.:.:.:.	./.:.:.:.:.	./.:.:.:.:.	./.:.:.:.:.	./.:.:.:.:.
GG692396.1	688302	.	A	G	missense_variant	ERG7	c.31A>G	p.Lys11Glu	1046.77	.	ANN=G|missense_variant|MODERATE|cds-EER34534.1|GENE_cds-EER34534.1|transcript|rna-CTRG_01395|protein_coding|1/1|c.31A>G|p.Lys11Glu|31/2184|31/2184|11/727||,G|upstream_gene_variant|MODIFIER|cds-EER34533.1|GENE_cds-EER34533.1|transcript|rna-CTRG_01394|protein_coding||c.-692T>C|||||692|,G|downstream_gene_variant|MODIFIER|cds-EER34532.1|GENE_cds-EER34532.1|transcript|rna-CTRG_01393|protein_coding||c.…	GT:AD:DP:GQ:PL	./.:.:.:.:.	./.:.:.:.:.	./.:.:.:.:.	./.:.:.:.:.	./.:.:.:.:.	./.:.:.:.:.	./.:.:.:.:.	./.:.:.:.:.	./.:.:.:.:.	./.:.:.:.:.	./.:.:.:.:.	./.:.:.:.:.	./.:.:.:.:.	./.:.:.:.:.	./.:.:.:.:.	./.:.:.:.:.	./.:.:.:.:.	./.:.:.:.:.	./.:.:.:.:.	./.:.:.:.:.	./.:.:.:.:.	./.:.:.:.:.	./.:.:.:.:.	./.:.:.:.:.	./.:.:.:.:.	./.:.:.:.:.	./.:.:.:.:.	./.:.:.:.:.	./.:.:.:.:.	./.:.:.:.:.	./.:.:.:.:.	./.:.:.:.:.	./.:.:.:.:.	./.:.:.:.:.	./.:.:.:.:.	./.:.:.:.:.	./.:.:.:.:.
GG692396.1	688315	.	C	T	missense_variant	ERG7	c.44C>T	p.Ser15Leu	481.77	.	ANN=T|missense_variant|MODERATE|cds-EER34534.1|GENE_cds-EER34534.1|transcript|rna-CTRG_01395|protein_coding|1/1|c.44C>T|p.Ser15Leu|44/2184|44/2184|15/727||,T|upstream_gene_variant|MODIFIER|cds-EER34533.1|GENE_cds-EER34533.1|transcript|rna-CTRG_01394|protein_coding||c.-705G>A|||||705|,T|downstream_gene_variant|MODIFIER|cds-EER34532.1|GENE_cds-EER34532.1|transcript|rna-CTRG_01393|protein_coding||c.…	GT:AD:DP:GQ:PL	./.:.:.:.:.	./.:.:.:.:.	./.:.:.:.:.	./.:.:.:.:.	./.:.:.:.:.	./.:.:.:.:.	./.:.:.:.:.	./.:.:.:.:.	./.:.:.:.:.	./.:.:.:.:.	./.:.:.:.:.	./.:.:.:.:.	./.:.:.:.:.	./.:.:.:.:.	./.:.:.:.:.	./.:.:.:.:.	./.:.:.:.:.	./.:.:.:.:.	./.:.:.:.:.	./.:.:.:.:.	./.:.:.:.:.	./.:.:.:.:.	./.:.:.:.:.	./.:.:.:.:.	./.:.:.:.:.	./.:.:.:.:.	./.:.:.:.:.	./.:.:.:.:.	./.:.:.:.:.	./.:.:.:.:.	./.:.:.:.:.	./.:.:.:.:.	./.:.:.:.:.	./.:.:.:.:.	./.:.:.:.:.	./.:.:.:.:.	./.:.:.:.:.
GG692396.1	688459	.	T	A	missense_variant	ERG7	c.188T>A	p.Ile63Asn	1473.77	.	ANN=A|missense_variant|MODERATE|cds-EER34534.1|GENE_cds-EER34534.1|transcript|rna-CTRG_01395|protein_coding|1/1|c.188T>A|p.Ile63Asn|188/2184|188/2184|63/727||,A|upstream_gene_variant|MODIFIER|cds-EER34533.1|GENE_cds-EER34533.1|transcript|rna-CTRG_01394|protein_coding||c.-849A>T|||||849|,A|downstream_gene_variant|MODIFIER|cds-EER34532.1|GENE_cds-EER34532.1|transcript|rna-CTRG_01393|protein_coding|…	GT:AD:DP:GQ:PL	./.:.:.:.:.	./.:.:.:.:.	./.:.:.:.:.	./.:.:.:.:.	./.:.:.:.:.	0/1:43,31:74:99:905,0,1317	./.:.:.:.:.	./.:.:.:.:.	./.:.:.:.:.	./.:.:.:.:.	./.:.:.:.:.	./.:.:.:.:.	./.:.:.:.:.	./.:.:.:.:.	./.:.:.:.:.	./.:.:.:.:.	./.:.:.:.:.	./.:.:.:.:.	./.:.:.:.:.	./.:.:.:.:.	./.:.:.:.:.	./.:.:.:.:.	./.:.:.:.:.	./.:.:.:.:.	./.:.:.:.:.	./.:.:.:.:.	./.:.:.:.:.	./.:.:.:.:.	./.:.:.:.:.	./.:.:.:.:.	./.:.:.:.:.	./.:.:.:.:.	./.:.:.:.:.	./.:.:.:.:.	./.:.:.:.:.	./.:.:.:.:.	./.:.:.:.:.
GG692396.1	688467	.	C	T	missense_variant	ERG7	c.196C>T	p.Pro66Ser	1677.77	.	ANN=T|missense_variant|MODERATE|cds-EER34534.1|GENE_cds-EER34534.1|transcript|rna-CTRG_01395|protein_coding|1/1|c.196C>T|p.Pro66Ser|196/2184|196/2184|66/727||,T|upstream_gene_variant|MODIFIER|cds-EER34533.1|GENE_cds-EER34533.1|transcript|rna-CTRG_01394|protein_coding||c.-857G>A|||||857|,T|downstream_gene_variant|MODIFIER|cds-EER34532.1|GENE_cds-EER34532.1|transcript|rna-CTRG_01393|protein_coding|…	GT:AD:DP:GQ:PGT:PID:PL	./.:.:.:.:.:.:.	./.:.:.:.:.:.:.	./.:.:.:.:.:.:.	./.:.:.:.:.:.:.	./.:.:.:.:.:.:.	./.:.:.:.:.:.:.	./.:.:.:.:.:.:.	./.:.:.:.:.:.:.	./.:.:.:.:.:.:.	./.:.:.:.:.:.:.	./.:.:.:.:.:.:.	./.:.:.:.:.:.:.	./.:.:.:.:.:.:.	./.:.:.:.:.:.:.	./.:.:.:.:.:.:.	./.:.:.:.:.:.:.	./.:.:.:.:.:.:.	./.:.:.:.:.:.:.	./.:.:.:.:.:.:.	./.:.:.:.:.:.:.	./.:.:.:.:.:.:.	./.:.:.:.:.:.:.	./.:.:.:.:.:.:.	./.:.:.:.:.:.:.	./.:.:.:.:.:.:.	./.:.:.:.:.:.:.	./.:.:.:.:.:.:.	./.:.:.:.:.:.:.	./.:.:.:.:.:.:.	./.:.:.:.:.:.:.	./.:.:.:.:.:.:.	./.:.:.:.:.:.:.	./.:.:.:.:.:.:.	./.:.:.:.:.:.:.	./.:.:.:.:.:.:.	./.:.:.:.:.:.:.	./.:.:.:.:.:.:.
GG692396.1	688591	.	T	A	missense_variant	ERG7	c.320T>A	p.Phe107Tyr	123.77	.	ANN=A|missense_variant|MODERATE|cds-EER34534.1|GENE_cds-EER34534.1|transcript|rna-CTRG_01395|protein_coding|1/1|c.320T>A|p.Phe107Tyr|320/2184|320/2184|107/727||,A|upstream_gene_variant|MODIFIER|cds-EER34533.1|GENE_cds-EER34533.1|transcript|rna-CTRG_01394|protein_coding||c.-981A>T|||||981|,A|downstream_gene_variant|MODIFIER|cds-EER34532.1|GENE_cds-EER34532.1|transcript|rna-CTRG_01393|protein_codin…	GT:AD:DP:GQ:PGT:PID:PL	./.:.:.:.:.:.:.	./.:.:.:.:.:.:.	./.:.:.:.:.:.:.	./.:.:.:.:.:.:.	./.:.:.:.:.:.:.	./.:.:.:.:.:.:.	./.:.:.:.:.:.:.	./.:.:.:.:.:.:.	./.:.:.:.:.:.:.	./.:.:.:.:.:.:.	./.:.:.:.:.:.:.	./.:.:.:.:.:.:.	./.:.:.:.:.:.:.	./.:.:.:.:.:.:.	./.:.:.:.:.:.:.	./.:.:.:.:.:.:.	./.:.:.:.:.:.:.	./.:.:.:.:.:.:.	./.:.:.:.:.:.:.	./.:.:.:.:.:.:.	./.:.:.:.:.:.:.	./.:.:.:.:.:.:.	./.:.:.:.:.:.:.	./.:.:.:.:.:.:.	./.:.:.:.:.:.:.	./.:.:.:.:.:.:.	./.:.:.:.:.:.:.	./.:.:.:.:.:.:.	./.:.:.:.:.:.:.	./.:.:.:.:.:.:.	./.:.:.:.:.:.:.	./.:.:.:.:.:.:.	./.:.:.:.:.:.:.	./.:.:.:.:.:.:.	./.:.:.:.:.:.:.	./.:.:.:.:.:.:.	./.:.:.:.:.:.:.
GG692396.1	688682	.	A	T	missense_variant	ERG7	c.411A>T	p.Leu137Phe	241.77	.	ANN=T|missense_variant|MODERATE|cds-EER34534.1|GENE_cds-EER34534.1|transcript|rna-CTRG_01395|protein_coding|1/1|c.411A>T|p.Leu137Phe|411/2184|411/2184|137/727||,T|upstream_gene_variant|MODIFIER|cds-EER34533.1|GENE_cds-EER34533.1|transcript|rna-CTRG_01394|protein_coding||c.-1072T>A|||||1072|,T|downstream_gene_variant|MODIFIER|cds-EER34532.1|GENE_cds-EER34532.1|transcript|rna-CTRG_01393|protein_cod…	GT:AD:DP:GQ:PGT:PID:PL	./.:.:.:.:.:.:.	./.:.:.:.:.:.:.	./.:.:.:.:.:.:.	./.:.:.:.:.:.:.	./.:.:.:.:.:.:.	./.:.:.:.:.:.:.	./.:.:.:.:.:.:.	./.:.:.:.:.:.:.	./.:.:.:.:.:.:.	./.:.:.:.:.:.:.	./.:.:.:.:.:.:.	./.:.:.:.:.:.:.	./.:.:.:.:.:.:.	./.:.:.:.:.:.:.	./.:.:.:.:.:.:.	./.:.:.:.:.:.:.	./.:.:.:.:.:.:.	./.:.:.:.:.:.:.	./.:.:.:.:.:.:.	./.:.:.:.:.:.:.	./.:.:.:.:.:.:.	./.:.:.:.:.:.:.	./.:.:.:.:.:.:.	./.:.:.:.:.:.:.	./.:.:.:.:.:.:.	./.:.:.:.:.:.:.	./.:.:.:.:.:.:.	./.:.:.:.:.:.:.	./.:.:.:.:.:.:.	./.:.:.:.:.:.:.	./.:.:.:.:.:.:.	./.:.:.:.:.:.:.	./.:.:.:.:.:.:.	./.:.:.:.:.:.:.	./.:.:.:.:.:.:.	./.:.:.:.:.:.:.	./.:.:.:.:.:.:.
GG692396.1	688689	.	A	G	missense_variant	ERG7	c.418A>G	p.Ile140Val	241.77	.	ANN=G|missense_variant|MODERATE|cds-EER34534.1|GENE_cds-EER34534.1|transcript|rna-CTRG_01395|protein_coding|1/1|c.418A>G|p.Ile140Val|418/2184|418/2184|140/727||,G|upstream_gene_variant|MODIFIER|cds-EER34533.1|GENE_cds-EER34533.1|transcript|rna-CTRG_01394|protein_coding||c.-1079T>C|||||1079|,G|downstream_gene_variant|MODIFIER|cds-EER34532.1|GENE_cds-EER34532.1|transcript|rna-CTRG_01393|protein_cod…	GT:AD:DP:GQ:PGT:PID:PL	./.:.:.:.:.:.:.	./.:.:.:.:.:.:.	./.:.:.:.:.:.:.	./.:.:.:.:.:.:.	./.:.:.:.:.:.:.	./.:.:.:.:.:.:.	./.:.:.:.:.:.:.	./.:.:.:.:.:.:.	./.:.:.:.:.:.:.	./.:.:.:.:.:.:.	./.:.:.:.:.:.:.	./.:.:.:.:.:.:.	./.:.:.:.:.:.:.	./.:.:.:.:.:.:.	./.:.:.:.:.:.:.	./.:.:.:.:.:.:.	./.:.:.:.:.:.:.	./.:.:.:.:.:.:.	./.:.:.:.:.:.:.	./.:.:.:.:.:.:.	./.:.:.:.:.:.:.	./.:.:.:.:.:.:.	./.:.:.:.:.:.:.	./.:.:.:.:.:.:.	./.:.:.:.:.:.:.	./.:.:.:.:.:.:.	./.:.:.:.:.:.:.	./.:.:.:.:.:.:.	./.:.:.:.:.:.:.	./.:.:.:.:.:.:.	./.:.:.:.:.:.:.	./.:.:.:.:.:.:.	./.:.:.:.:.:.:.	./.:.:.:.:.:.:.	./.:.:.:.:.:.:.	./.:.:.:.:.:.:.	./.:.:.:.:.:.:.
GG692396.1	688752	.	A	G	missense_variant	ERG7	c.481A>G	p.Lys161Glu	493.77	.	ANN=G|missense_variant|MODERATE|cds-EER34534.1|GENE_cds-EER34534.1|transcript|rna-CTRG_01395|protein_coding|1/1|c.481A>G|p.Lys161Glu|481/2184|481/2184|161/727||,G|upstream_gene_variant|MODIFIER|cds-EER34533.1|GENE_cds-EER34533.1|transcript|rna-CTRG_01394|protein_coding||c.-1142T>C|||||1142|,G|downstream_gene_variant|MODIFIER|cds-EER34532.1|GENE_cds-EER34532.1|transcript|rna-CTRG_01393|protein_cod…	GT:AD:DP:GQ:PGT:PID:PL	./.:.:.:.:.:.:.	./.:.:.:.:.:.:.	./.:.:.:.:.:.:.	./.:.:.:.:.:.:.	./.:.:.:.:.:.:.	./.:.:.:.:.:.:.	./.:.:.:.:.:.:.	./.:.:.:.:.:.:.	./.:.:.:.:.:.:.	./.:.:.:.:.:.:.	./.:.:.:.:.:.:.	./.:.:.:.:.:.:.	./.:.:.:.:.:.:.	./.:.:.:.:.:.:.	./.:.:.:.:.:.:.	./.:.:.:.:.:.:.	./.:.:.:.:.:.:.	./.:.:.:.:.:.:.	./.:.:.:.:.:.:.	./.:.:.:.:.:.:.	./.:.:.:.:.:.:.	./.:.:.:.:.:.:.	./.:.:.:.:.:.:.	./.:.:.:.:.:.:.	./.:.:.:.:.:.:.	./.:.:.:.:.:.:.	./.:.:.:.:.:.:.	./.:.:.:.:.:.:.	./.:.:.:.:.:.:.	./.:.:.:.:.:.:.	./.:.:.:.:.:.:.	./.:.:.:.:.:.:.	./.:.:.:.:.:.:.	./.:.:.:.:.:.:.	./.:.:.:.:.:.:.	./.:.:.:.:.:.:.	./.:.:.:.:.:.:.
GG692396.1	688774	.	T	A	missense_variant	ERG7	c.503T>A	p.Val168Asp	945.77	.	ANN=A|missense_variant|MODERATE|cds-EER34534.1|GENE_cds-EER34534.1|transcript|rna-CTRG_01395|protein_coding|1/1|c.503T>A|p.Val168Asp|503/2184|503/2184|168/727||,A|upstream_gene_variant|MODIFIER|cds-EER34533.1|GENE_cds-EER34533.1|transcript|rna-CTRG_01394|protein_coding||c.-1164A>T|||||1164|,A|downstream_gene_variant|MODIFIER|cds-EER34532.1|GENE_cds-EER34532.1|transcript|rna-CTRG_01393|protein_cod…	GT:AD:DP:GQ:PL	./.:.:.:.:.	./.:.:.:.:.	./.:.:.:.:.	./.:.:.:.:.	./.:.:.:.:.	./.:.:.:.:.	./.:.:.:.:.	./.:.:.:.:.	./.:.:.:.:.	./.:.:.:.:.	./.:.:.:.:.	./.:.:.:.:.	./.:.:.:.:.	./.:.:.:.:.	./.:.:.:.:.	./.:.:.:.:.	./.:.:.:.:.	./.:.:.:.:.	./.:.:.:.:.	./.:.:.:.:.	./.:.:.:.:.	./.:.:.:.:.	./.:.:.:.:.	./.:.:.:.:.	./.:.:.:.:.	./.:.:.:.:.	./.:.:.:.:.	./.:.:.:.:.	./.:.:.:.:.	./.:.:.:.:.	./.:.:.:.:.	./.:.:.:.:.	./.:.:.:.:.	./.:.:.:.:.	./.:.:.:.:.	./.:.:.:.:.	./.:.:.:.:.
GG692396.1	688798	.	A	G	missense_variant	ERG7	c.527A>G	p.His176Arg	697.77	.	ANN=G|missense_variant|MODERATE|cds-EER34534.1|GENE_cds-EER34534.1|transcript|rna-CTRG_01395|protein_coding|1/1|c.527A>G|p.His176Arg|527/2184|527/2184|176/727||,G|upstream_gene_variant|MODIFIER|cds-EER34533.1|GENE_cds-EER34533.1|transcript|rna-CTRG_01394|protein_coding||c.-1188T>C|||||1188|,G|downstream_gene_variant|MODIFIER|cds-EER34532.1|GENE_cds-EER34532.1|transcript|rna-CTRG_01393|protein_cod…	GT:AD:DP:GQ:PGT:PID:PL	./.:.:.:.:.:.:.	./.:.:.:.:.:.:.	./.:.:.:.:.:.:.	./.:.:.:.:.:.:.	./.:.:.:.:.:.:.	./.:.:.:.:.:.:.	./.:.:.:.:.:.:.	./.:.:.:.:.:.:.	./.:.:.:.:.:.:.	./.:.:.:.:.:.:.	./.:.:.:.:.:.:.	./.:.:.:.:.:.:.	./.:.:.:.:.:.:.	./.:.:.:.:.:.:.	./.:.:.:.:.:.:.	./.:.:.:.:.:.:.	./.:.:.:.:.:.:.	./.:.:.:.:.:.:.	./.:.:.:.:.:.:.	./.:.:.:.:.:.:.	./.:.:.:.:.:.:.	./.:.:.:.:.:.:.	./.:.:.:.:.:.:.	./.:.:.:.:.:.:.	./.:.:.:.:.:.:.	./.:.:.:.:.:.:.	./.:.:.:.:.:.:.	./.:.:.:.:.:.:.	./.:.:.:.:.:.:.	./.:.:.:.:.:.:.	./.:.:.:.:.:.:.	./.:.:.:.:.:.:.	./.:.:.:.:.:.:.	./.:.:.:.:.:.:.	./.:.:.:.:.:.:.	./.:.:.:.:.:.:.	./.:.:.:.:.:.:.
GG692396.1	688812	.	C	A	missense_variant	ERG7	c.541C>A	p.Leu181Ile	820.77	.	ANN=A|missense_variant|MODERATE|cds-EER34534.1|GENE_cds-EER34534.1|transcript|rna-CTRG_01395|protein_coding|1/1|c.541C>A|p.Leu181Ile|541/2184|541/2184|181/727||,A|upstream_gene_variant|MODIFIER|cds-EER34533.1|GENE_cds-EER34533.1|transcript|rna-CTRG_01394|protein_coding||c.-1202G>T|||||1202|,A|downstream_gene_variant|MODIFIER|cds-EER34532.1|GENE_cds-EER34532.1|transcript|rna-CTRG_01393|protein_cod…	GT:AD:DP:GQ:PGT:PID:PL	./.:.:.:.:.:.:.	./.:.:.:.:.:.:.	./.:.:.:.:.:.:.	./.:.:.:.:.:.:.	./.:.:.:.:.:.:.	./.:.:.:.:.:.:.	./.:.:.:.:.:.:.	./.:.:.:.:.:.:.	./.:.:.:.:.:.:.	./.:.:.:.:.:.:.	./.:.:.:.:.:.:.	./.:.:.:.:.:.:.	./.:.:.:.:.:.:.	./.:.:.:.:.:.:.	./.:.:.:.:.:.:.	./.:.:.:.:.:.:.	./.:.:.:.:.:.:.	./.:.:.:.:.:.:.	./.:.:.:.:.:.:.	./.:.:.:.:.:.:.	./.:.:.:.:.:.:.	./.:.:.:.:.:.:.	./.:.:.:.:.:.:.	./.:.:.:.:.:.:.	./.:.:.:.:.:.:.	./.:.:.:.:.:.:.	./.:.:.:.:.:.:.	./.:.:.:.:.:.:.	./.:.:.:.:.:.:.	./.:.:.:.:.:.:.	./.:.:.:.:.:.:.	./.:.:.:.:.:.:.	./.:.:.:.:.:.:.	./.:.:.:.:.:.:.	./.:.:.:.:.:.:.	./.:.:.:.:.:.:.	./.:.:.:.:.:.:.
GG692396.1	688836	.	T	G	missense_variant	ERG7	c.565T>G	p.Ser189Ala	843.77	.	ANN=G|missense_variant|MODERATE|cds-EER34534.1|GENE_cds-EER34534.1|transcript|rna-CTRG_01395|protein_coding|1/1|c.565T>G|p.Ser189Ala|565/2184|565/2184|189/727||,G|upstream_gene_variant|MODIFIER|cds-EER34533.1|GENE_cds-EER34533.1|transcript|rna-CTRG_01394|protein_coding||c.-1226A>C|||||1226|,G|downstream_gene_variant|MODIFIER|cds-EER34532.1|GENE_cds-EER34532.1|transcript|rna-CTRG_01393|protein_cod…	GT:AD:DP:GQ:PGT:PID:PL	./.:.:.:.:.:.:.	./.:.:.:.:.:.:.	./.:.:.:.:.:.:.	./.:.:.:.:.:.:.	./.:.:.:.:.:.:.	./.:.:.:.:.:.:.	./.:.:.:.:.:.:.	./.:.:.:.:.:.:.	./.:.:.:.:.:.:.	./.:.:.:.:.:.:.	./.:.:.:.:.:.:.	./.:.:.:.:.:.:.	./.:.:.:.:.:.:.	./.:.:.:.:.:.:.	./.:.:.:.:.:.:.	./.:.:.:.:.:.:.	./.:.:.:.:.:.:.	./.:.:.:.:.:.:.	./.:.:.:.:.:.:.	./.:.:.:.:.:.:.	./.:.:.:.:.:.:.	./.:.:.:.:.:.:.	./.:.:.:.:.:.:.	./.:.:.:.:.:.:.	./.:.:.:.:.:.:.	./.:.:.:.:.:.:.	./.:.:.:.:.:.:.	./.:.:.:.:.:.:.	./.:.:.:.:.:.:.	./.:.:.:.:.:.:.	./.:.:.:.:.:.:.	./.:.:.:.:.:.:.	./.:.:.:.:.:.:.	./.:.:.:.:.:.:.	./.:.:.:.:.:.:.	./.:.:.:.:.:.:.	./.:.:.:.:.:.:.
GG692396.1	688848	.	C	A	missense_variant	ERG7	c.577C>A	p.Leu193Ile	802.77	.	ANN=A|missense_variant|MODERATE|cds-EER34534.1|GENE_cds-EER34534.1|transcript|rna-CTRG_01395|protein_coding|1/1|c.577C>A|p.Leu193Ile|577/2184|577/2184|193/727||,A|upstream_gene_variant|MODIFIER|cds-EER34533.1|GENE_cds-EER34533.1|transcript|rna-CTRG_01394|protein_coding||c.-1238G>T|||||1238|,A|downstream_gene_variant|MODIFIER|cds-EER34532.1|GENE_cds-EER34532.1|transcript|rna-CTRG_01393|protein_cod…	GT:AD:DP:GQ:PGT:PID:PL	./.:.:.:.:.:.:.	./.:.:.:.:.:.:.	./.:.:.:.:.:.:.	./.:.:.:.:.:.:.	./.:.:.:.:.:.:.	./.:.:.:.:.:.:.	./.:.:.:.:.:.:.	./.:.:.:.:.:.:.	./.:.:.:.:.:.:.	./.:.:.:.:.:.:.	./.:.:.:.:.:.:.	./.:.:.:.:.:.:.	./.:.:.:.:.:.:.	./.:.:.:.:.:.:.	./.:.:.:.:.:.:.	./.:.:.:.:.:.:.	./.:.:.:.:.:.:.	./.:.:.:.:.:.:.	./.:.:.:.:.:.:.	./.:.:.:.:.:.:.	./.:.:.:.:.:.:.	./.:.:.:.:.:.:.	./.:.:.:.:.:.:.	./.:.:.:.:.:.:.	./.:.:.:.:.:.:.	./.:.:.:.:.:.:.	./.:.:.:.:.:.:.	./.:.:.:.:.:.:.	./.:.:.:.:.:.:.	./.:.:.:.:.:.:.	./.:.:.:.:.:.:.	./.:.:.:.:.:.:.	./.:.:.:.:.:.:.	./.:.:.:.:.:.:.	./.:.:.:.:.:.:.	./.:.:.:.:.:.:.	./.:.:.:.:.:.:.
GG692396.1	689017	.	T	G	missense_variant	ERG7	c.746T>G	p.Leu249Arg	1180.77	.	ANN=G|missense_variant|MODERATE|cds-EER34534.1|GENE_cds-EER34534.1|transcript|rna-CTRG_01395|protein_coding|1/1|c.746T>G|p.Leu249Arg|746/2184|746/2184|249/727||,G|upstream_gene_variant|MODIFIER|cds-EER34533.1|GENE_cds-EER34533.1|transcript|rna-CTRG_01394|protein_coding||c.-1407A>C|||||1407|,G|downstream_gene_variant|MODIFIER|cds-EER34535.1|GENE_cds-EER34535.1|transcript|rna-CTRG_01396|protein_cod…	GT:AD:DP:GQ:PGT:PID:PL	./.:.:.:.:.:.:.	./.:.:.:.:.:.:.	./.:.:.:.:.:.:.	./.:.:.:.:.:.:.	./.:.:.:.:.:.:.	./.:.:.:.:.:.:.	./.:.:.:.:.:.:.	./.:.:.:.:.:.:.	./.:.:.:.:.:.:.	./.:.:.:.:.:.:.	./.:.:.:.:.:.:.	./.:.:.:.:.:.:.	./.:.:.:.:.:.:.	./.:.:.:.:.:.:.	./.:.:.:.:.:.:.	./.:.:.:.:.:.:.	./.:.:.:.:.:.:.	./.:.:.:.:.:.:.	./.:.:.:.:.:.:.	./.:.:.:.:.:.:.	./.:.:.:.:.:.:.	./.:.:.:.:.:.:.	./.:.:.:.:.:.:.	./.:.:.:.:.:.:.	./.:.:.:.:.:.:.	./.:.:.:.:.:.:.	./.:.:.:.:.:.:.	./.:.:.:.:.:.:.	./.:.:.:.:.:.:.	./.:.:.:.:.:.:.	./.:.:.:.:.:.:.	./.:.:.:.:.:.:.	./.:.:.:.:.:.:.	./.:.:.:.:.:.:.	./.:.:.:.:.:.:.	./.:.:.:.:.:.:.	./.:.:.:.:.:.:.
GG692396.1	689024	.	A	G	missense_variant	ERG7	c.753A>G	p.Ile251Met	2968.77	.	ANN=G|missense_variant|MODERATE|cds-EER34534.1|GENE_cds-EER34534.1|transcript|rna-CTRG_01395|protein_coding|1/1|c.753A>G|p.Ile251Met|753/2184|753/2184|251/727||,G|upstream_gene_variant|MODIFIER|cds-EER34533.1|GENE_cds-EER34533.1|transcript|rna-CTRG_01394|protein_coding||c.-1414T>C|||||1414|,G|downstream_gene_variant|MODIFIER|cds-EER34535.1|GENE_cds-EER34535.1|transcript|rna-CTRG_01396|protein_cod…	GT:AD:DP:GQ:PGT:PID:PL	./.:.:.:.:.:.:.	0/1:46,41:87:99:.:.:1315,0,1421	./.:.:.:.:.:.:.	./.:.:.:.:.:.:.	./.:.:.:.:.:.:.	./.:.:.:.:.:.:.	./.:.:.:.:.:.:.	./.:.:.:.:.:.:.	./.:.:.:.:.:.:.	./.:.:.:.:.:.:.	0/1:54,34:88:99:.:.:903,0,1636	./.:.:.:.:.:.:.	./.:.:.:.:.:.:.	./.:.:.:.:.:.:.	./.:.:.:.:.:.:.	./.:.:.:.:.:.:.	./.:.:.:.:.:.:.	./.:.:.:.:.:.:.	./.:.:.:.:.:.:.	./.:.:.:.:.:.:.	./.:.:.:.:.:.:.	./.:.:.:.:.:.:.	./.:.:.:.:.:.:.	./.:.:.:.:.:.:.	./.:.:.:.:.:.:.	./.:.:.:.:.:.:.	./.:.:.:.:.:.:.	./.:.:.:.:.:.:.	./.:.:.:.:.:.:.	./.:.:.:.:.:.:.	./.:.:.:.:.:.:.	./.:.:.:.:.:.:.	./.:.:.:.:.:.:.	./.:.:.:.:.:.:.	./.:.:.:.:.:.:.	./.:.:.:.:.:.:.	./.:.:.:.:.:.:.
GG692396.1	689047	.	C	G	missense_variant	ERG7	c.776C>G	p.Thr259Arg	1478.77	.	ANN=G|missense_variant|MODERATE|cds-EER34534.1|GENE_cds-EER34534.1|transcript|rna-CTRG_01395|protein_coding|1/1|c.776C>G|p.Thr259Arg|776/2184|776/2184|259/727||,G|upstream_gene_variant|MODIFIER|cds-EER34533.1|GENE_cds-EER34533.1|transcript|rna-CTRG_01394|protein_coding||c.-1437G>C|||||1437|,G|downstream_gene_variant|MODIFIER|cds-EER34535.1|GENE_cds-EER34535.1|transcript|rna-CTRG_01396|protein_cod…	GT:AD:DP:GQ:PGT:PID:PL	./.:.:.:.:.:.:.	0/1:44,45:89:99:.:.:1340,0,1300	./.:.:.:.:.:.:.	./.:.:.:.:.:.:.	./.:.:.:.:.:.:.	./.:.:.:.:.:.:.	./.:.:.:.:.:.:.	./.:.:.:.:.:.:.	./.:.:.:.:.:.:.	./.:.:.:.:.:.:.	0/1:52,34:86:99:.:.:994,0,1710	./.:.:.:.:.:.:.	./.:.:.:.:.:.:.	./.:.:.:.:.:.:.	./.:.:.:.:.:.:.	./.:.:.:.:.:.:.	./.:.:.:.:.:.:.	./.:.:.:.:.:.:.	./.:.:.:.:.:.:.	./.:.:.:.:.:.:.	./.:.:.:.:.:.:.	./.:.:.:.:.:.:.	./.:.:.:.:.:.:.	./.:.:.:.:.:.:.	./.:.:.:.:.:.:.	./.:.:.:.:.:.:.	./.:.:.:.:.:.:.	./.:.:.:.:.:.:.	./.:.:.:.:.:.:.	./.:.:.:.:.:.:.	./.:.:.:.:.:.:.	./.:.:.:.:.:.:.	./.:.:.:.:.:.:.	./.:.:.:.:.:.:.	./.:.:.:.:.:.:.	./.:.:.:.:.:.:.	./.:.:.:.:.:.:.
GG692396.1	689109	.	G	A	missense_variant	ERG7	c.838G>A	p.Val280Ile	708.77	.	ANN=A|missense_variant|MODERATE|cds-EER34534.1|GENE_cds-EER34534.1|transcript|rna-CTRG_01395|protein_coding|1/1|c.838G>A|p.Val280Ile|838/2184|838/2184|280/727||,A|upstream_gene_variant|MODIFIER|cds-EER34533.1|GENE_cds-EER34533.1|transcript|rna-CTRG_01394|protein_coding||c.-1499C>T|||||1499|,A|downstream_gene_variant|MODIFIER|cds-EER34535.1|GENE_cds-EER34535.1|transcript|rna-CTRG_01396|protein_cod…	GT:AD:DP:GQ:PGT:PID:PL	./.:.:.:.:.:.:.	./.:.:.:.:.:.:.	./.:.:.:.:.:.:.	./.:.:.:.:.:.:.	./.:.:.:.:.:.:.	./.:.:.:.:.:.:.	./.:.:.:.:.:.:.	./.:.:.:.:.:.:.	./.:.:.:.:.:.:.	./.:.:.:.:.:.:.	./.:.:.:.:.:.:.	./.:.:.:.:.:.:.	./.:.:.:.:.:.:.	./.:.:.:.:.:.:.	./.:.:.:.:.:.:.	./.:.:.:.:.:.:.	./.:.:.:.:.:.:.	./.:.:.:.:.:.:.	./.:.:.:.:.:.:.	./.:.:.:.:.:.:.	./.:.:.:.:.:.:.	./.:.:.:.:.:.:.	./.:.:.:.:.:.:.	./.:.:.:.:.:.:.	./.:.:.:.:.:.:.	./.:.:.:.:.:.:.	./.:.:.:.:.:.:.	./.:.:.:.:.:.:.	./.:.:.:.:.:.:.	./.:.:.:.:.:.:.	./.:.:.:.:.:.:.	./.:.:.:.:.:.:.	./.:.:.:.:.:.:.	./.:.:.:.:.:.:.	./.:.:.:.:.:.:.	./.:.:.:.:.:.:.	./.:.:.:.:.:.:.
GG692396.1	689233	.	A	T	missense_variant	ERG7	c.962A>T	p.Glu321Val	33.77	.	ANN=T|missense_variant|MODERATE|cds-EER34534.1|GENE_cds-EER34534.1|transcript|rna-CTRG_01395|protein_coding|1/1|c.962A>T|p.Glu321Val|962/2184|962/2184|321/727||,T|upstream_gene_variant|MODIFIER|cds-EER34533.1|GENE_cds-EER34533.1|transcript|rna-CTRG_01394|protein_coding||c.-1623T>A|||||1623|,T|downstream_gene_variant|MODIFIER|cds-EER34535.1|GENE_cds-EER34535.1|transcript|rna-CTRG_01396|protein_cod…	GT:AD:DP:GQ:PGT:PID:PL	./.:.:.:.:.:.:.	./.:.:.:.:.:.:.	./.:.:.:.:.:.:.	./.:.:.:.:.:.:.	./.:.:.:.:.:.:.	./.:.:.:.:.:.:.	./.:.:.:.:.:.:.	./.:.:.:.:.:.:.	./.:.:.:.:.:.:.	./.:.:.:.:.:.:.	./.:.:.:.:.:.:.	./.:.:.:.:.:.:.	./.:.:.:.:.:.:.	./.:.:.:.:.:.:.	./.:.:.:.:.:.:.	./.:.:.:.:.:.:.	./.:.:.:.:.:.:.	./.:.:.:.:.:.:.	./.:.:.:.:.:.:.	./.:.:.:.:.:.:.	./.:.:.:.:.:.:.	./.:.:.:.:.:.:.	./.:.:.:.:.:.:.	./.:.:.:.:.:.:.	./.:.:.:.:.:.:.	./.:.:.:.:.:.:.	./.:.:.:.:.:.:.	./.:.:.:.:.:.:.	./.:.:.:.:.:.:.	./.:.:.:.:.:.:.	./.:.:.:.:.:.:.	./.:.:.:.:.:.:.	./.:.:.:.:.:.:.	./.:.:.:.:.:.:.	./.:.:.:.:.:.:.	./.:.:.:.:.:.:.	./.:.:.:.:.:.:.
GG692396.1	689809	.	T	C	missense_variant	ERG7	c.1538T>C	p.Leu513Ser	406.77	.	ANN=C|missense_variant|MODERATE|cds-EER34534.1|GENE_cds-EER34534.1|transcript|rna-CTRG_01395|protein_coding|1/1|c.1538T>C|p.Leu513Ser|1538/2184|1538/2184|513/727||,C|upstream_gene_variant|MODIFIER|cds-EER34533.1|GENE_cds-EER34533.1|transcript|rna-CTRG_01394|protein_coding||c.-2199A>G|||||2199|,C|upstream_gene_variant|MODIFIER|cds-EER34537.1|GENE_cds-EER34537.1|transcript|rna-CTRG_01398|protein_co…	GT:AD:DP:GQ:PL	./.:.:.:.:.	./.:.:.:.:.	./.:.:.:.:.	./.:.:.:.:.	./.:.:.:.:.	./.:.:.:.:.	./.:.:.:.:.	./.:.:.:.:.	./.:.:.:.:.	./.:.:.:.:.	./.:.:.:.:.	./.:.:.:.:.	./.:.:.:.:.	./.:.:.:.:.	./.:.:.:.:.	./.:.:.:.:.	./.:.:.:.:.	./.:.:.:.:.	./.:.:.:.:.	./.:.:.:.:.	./.:.:.:.:.	./.:.:.:.:.	./.:.:.:.:.	./.:.:.:.:.	./.:.:.:.:.	./.:.:.:.:.	./.:.:.:.:.	./.:.:.:.:.	./.:.:.:.:.	./.:.:.:.:.	./.:.:.:.:.	./.:.:.:.:.	./.:.:.:.:.	./.:.:.:.:.	./.:.:.:.:.	./.:.:.:.:.	./.:.:.:.:.
GG692396.1	690087	.	G	A	missense_variant	ERG7	c.1816G>A	p.Glu606Lys	614.77	.	ANN=A|missense_variant|MODERATE|cds-EER34534.1|GENE_cds-EER34534.1|transcript|rna-CTRG_01395|protein_coding|1/1|c.1816G>A|p.Glu606Lys|1816/2184|1816/2184|606/727||,A|upstream_gene_variant|MODIFIER|cds-EER34533.1|GENE_cds-EER34533.1|transcript|rna-CTRG_01394|protein_coding||c.-2477C>T|||||2477|,A|upstream_gene_variant|MODIFIER|cds-EER34537.1|GENE_cds-EER34537.1|transcript|rna-CTRG_01398|protein_co…	GT:AD:DP:GQ:PL	./.:.:.:.:.	./.:.:.:.:.	./.:.:.:.:.	./.:.:.:.:.	./.:.:.:.:.	./.:.:.:.:.	./.:.:.:.:.	./.:.:.:.:.	./.:.:.:.:.	./.:.:.:.:.	./.:.:.:.:.	./.:.:.:.:.	./.:.:.:.:.	./.:.:.:.:.	./.:.:.:.:.	./.:.:.:.:.	./.:.:.:.:.	./.:.:.:.:.	./.:.:.:.:.	./.:.:.:.:.	./.:.:.:.:.	./.:.:.:.:.	./.:.:.:.:.	./.:.:.:.:.	./.:.:.:.:.	./.:.:.:.:.	./.:.:.:.:.	./.:.:.:.:.	./.:.:.:.:.	./.:.:.:.:.	./.:.:.:.:.	./.:.:.:.:.	./.:.:.:.:.	./.:.:.:.:.	./.:.:.:.:.	./.:.:.:.:.	./.:.:.:.:.
GG692396.1	690136	.	A	G	missense_variant	ERG7	c.1865A>G	p.Gln622Arg	4100.77	.	ANN=G|missense_variant|MODERATE|cds-EER34534.1|GENE_cds-EER34534.1|transcript|rna-CTRG_01395|protein_coding|1/1|c.1865A>G|p.Gln622Arg|1865/2184|1865/2184|622/727||,G|upstream_gene_variant|MODIFIER|cds-EER34533.1|GENE_cds-EER34533.1|transcript|rna-CTRG_01394|protein_coding||c.-2526T>C|||||2526|,G|upstream_gene_variant|MODIFIER|cds-EER34537.1|GENE_cds-EER34537.1|transcript|rna-CTRG_01398|protein_co…	GT:AD:DP:GQ:PL	./.:.:.:.:.	./.:.:.:.:.	./.:.:.:.:.	./.:.:.:.:.	./.:.:.:.:.	./.:.:.:.:.	./.:.:.:.:.	./.:.:.:.:.	./.:.:.:.:.	./.:.:.:.:.	./.:.:.:.:.	./.:.:.:.:.	./.:.:.:.:.	./.:.:.:.:.	./.:.:.:.:.	./.:.:.:.:.	./.:.:.:.:.	./.:.:.:.:.	./.:.:.:.:.	./.:.:.:.:.	./.:.:.:.:.	./.:.:.:.:.	./.:.:.:.:.	./.:.:.:.:.	./.:.:.:.:.	./.:.:.:.:.	./.:.:.:.:.	./.:.:.:.:.	./.:.:.:.:.	./.:.:.:.:.	./.:.:.:.:.	./.:.:.:.:.	./.:.:.:.:.	./.:.:.:.:.	./.:.:.:.:.	./.:.:.:.:.	./.:.:.:.:.
GG692396.1	690253	.	C	G	missense_variant	ERG7	c.1982C>G	p.Ala661Gly	1665.77	.	ANN=G|missense_variant|MODERATE|cds-EER34534.1|GENE_cds-EER34534.1|transcript|rna-CTRG_01395|protein_coding|1/1|c.1982C>G|p.Ala661Gly|1982/2184|1982/2184|661/727||,G|upstream_gene_variant|MODIFIER|cds-EER34533.1|GENE_cds-EER34533.1|transcript|rna-CTRG_01394|protein_coding||c.-2643G>C|||||2643|,G|upstream_gene_variant|MODIFIER|cds-EER34537.1|GENE_cds-EER34537.1|transcript|rna-CTRG_01398|protein_co…	GT:AD:DP:GQ:PL	./.:.:.:.:.	./.:.:.:.:.	./.:.:.:.:.	./.:.:.:.:.	./.:.:.:.:.	./.:.:.:.:.	./.:.:.:.:.	./.:.:.:.:.	./.:.:.:.:.	./.:.:.:.:.	./.:.:.:.:.	./.:.:.:.:.	./.:.:.:.:.	./.:.:.:.:.	./.:.:.:.:.	./.:.:.:.:.	./.:.:.:.:.	./.:.:.:.:.	./.:.:.:.:.	./.:.:.:.:.	./.:.:.:.:.	./.:.:.:.:.	./.:.:.:.:.	./.:.:.:.:.	./.:.:.:.:.	./.:.:.:.:.	./.:.:.:.:.	./.:.:.:.:.	./.:.:.:.:.	./.:.:.:.:.	./.:.:.:.:.	./.:.:.:.:.	./.:.:.:.:.	./.:.:.:.:.	./.:.:.:.:.	./.:.:.:.:.	./.:.:.:.:.
GG692396.1	1112314	.	C	A	missense_variant	ERG10	c.235C>A	p.Pro79Thr	396.77	.	ANN=A|missense_variant|MODERATE|cds-EER34723.1|GENE_cds-EER34723.1|transcript|rna-CTRG_01584|protein_coding|1/1|c.235C>A|p.Pro79Thr|235/1212|235/1212|79/403||,A|upstream_gene_variant|MODIFIER|cds-EER34722.1|GENE_cds-EER34722.1|transcript|rna-CTRG_01583|protein_coding||c.-805G>T|||||805|,A|upstream_gene_variant|MODIFIER|cds-EER34724.1|GENE_cds-EER34724.1|transcript|rna-CTRG_01585|protein_coding||c…	GT:AD:DP:GQ:PGT:PID:PL	./.:.:.:.:.:.:.	./.:.:.:.:.:.:.	./.:.:.:.:.:.:.	./.:.:.:.:.:.:.	./.:.:.:.:.:.:.	./.:.:.:.:.:.:.	./.:.:.:.:.:.:.	./.:.:.:.:.:.:.	./.:.:.:.:.:.:.	./.:.:.:.:.:.:.	./.:.:.:.:.:.:.	./.:.:.:.:.:.:.	./.:.:.:.:.:.:.	./.:.:.:.:.:.:.	./.:.:.:.:.:.:.	./.:.:.:.:.:.:.	./.:.:.:.:.:.:.	./.:.:.:.:.:.:.	./.:.:.:.:.:.:.	./.:.:.:.:.:.:.	./.:.:.:.:.:.:.	./.:.:.:.:.:.:.	./.:.:.:.:.:.:.	./.:.:.:.:.:.:.	./.:.:.:.:.:.:.	./.:.:.:.:.:.:.	./.:.:.:.:.:.:.	./.:.:.:.:.:.:.	./.:.:.:.:.:.:.	./.:.:.:.:.:.:.	./.:.:.:.:.:.:.	./.:.:.:.:.:.:.	./.:.:.:.:.:.:.	./.:.:.:.:.:.:.	./.:.:.:.:.:.:.	./.:.:.:.:.:.:.	./.:.:.:.:.:.:.
GG692396.1	1112321	.	C	A	missense_variant	ERG10	c.242C>A	p.Thr81Asn	336.77	.	ANN=A|missense_variant|MODERATE|cds-EER34723.1|GENE_cds-EER34723.1|transcript|rna-CTRG_01584|protein_coding|1/1|c.242C>A|p.Thr81Asn|242/1212|242/1212|81/403||,A|upstream_gene_variant|MODIFIER|cds-EER34722.1|GENE_cds-EER34722.1|transcript|rna-CTRG_01583|protein_coding||c.-812G>T|||||812|,A|upstream_gene_variant|MODIFIER|cds-EER34724.1|GENE_cds-EER34724.1|transcript|rna-CTRG_01585|protein_coding||c…	GT:AD:DP:GQ:PGT:PID:PL	./.:.:.:.:.:.:.	./.:.:.:.:.:.:.	./.:.:.:.:.:.:.	./.:.:.:.:.:.:.	./.:.:.:.:.:.:.	./.:.:.:.:.:.:.	./.:.:.:.:.:.:.	./.:.:.:.:.:.:.	./.:.:.:.:.:.:.	./.:.:.:.:.:.:.	./.:.:.:.:.:.:.	./.:.:.:.:.:.:.	./.:.:.:.:.:.:.	./.:.:.:.:.:.:.	./.:.:.:.:.:.:.	./.:.:.:.:.:.:.	./.:.:.:.:.:.:.	./.:.:.:.:.:.:.	./.:.:.:.:.:.:.	./.:.:.:.:.:.:.	./.:.:.:.:.:.:.	./.:.:.:.:.:.:.	./.:.:.:.:.:.:.	./.:.:.:.:.:.:.	./.:.:.:.:.:.:.	./.:.:.:.:.:.:.	./.:.:.:.:.:.:.	./.:.:.:.:.:.:.	./.:.:.:.:.:.:.	./.:.:.:.:.:.:.	./.:.:.:.:.:.:.	./.:.:.:.:.:.:.	./.:.:.:.:.:.:.	./.:.:.:.:.:.:.	./.:.:.:.:.:.:.	./.:.:.:.:.:.:.	./.:.:.:.:.:.:.
GG692396.1	1112338	.	A	G	missense_variant	ERG10	c.259A>G	p.Ile87Val	298.77	.	ANN=G|missense_variant|MODERATE|cds-EER34723.1|GENE_cds-EER34723.1|transcript|rna-CTRG_01584|protein_coding|1/1|c.259A>G|p.Ile87Val|259/1212|259/1212|87/403||,G|upstream_gene_variant|MODIFIER|cds-EER34722.1|GENE_cds-EER34722.1|transcript|rna-CTRG_01583|protein_coding||c.-829T>C|||||829|,G|upstream_gene_variant|MODIFIER|cds-EER34724.1|GENE_cds-EER34724.1|transcript|rna-CTRG_01585|protein_coding||c…	GT:AD:DP:GQ:PGT:PID:PL	./.:.:.:.:.:.:.	./.:.:.:.:.:.:.	./.:.:.:.:.:.:.	./.:.:.:.:.:.:.	./.:.:.:.:.:.:.	./.:.:.:.:.:.:.	./.:.:.:.:.:.:.	./.:.:.:.:.:.:.	./.:.:.:.:.:.:.	./.:.:.:.:.:.:.	./.:.:.:.:.:.:.	./.:.:.:.:.:.:.	./.:.:.:.:.:.:.	./.:.:.:.:.:.:.	./.:.:.:.:.:.:.	./.:.:.:.:.:.:.	./.:.:.:.:.:.:.	./.:.:.:.:.:.:.	./.:.:.:.:.:.:.	./.:.:.:.:.:.:.	./.:.:.:.:.:.:.	./.:.:.:.:.:.:.	./.:.:.:.:.:.:.	./.:.:.:.:.:.:.	./.:.:.:.:.:.:.	./.:.:.:.:.:.:.	./.:.:.:.:.:.:.	./.:.:.:.:.:.:.	./.:.:.:.:.:.:.	./.:.:.:.:.:.:.	./.:.:.:.:.:.:.	./.:.:.:.:.:.:.	./.:.:.:.:.:.:.	./.:.:.:.:.:.:.	./.:.:.:.:.:.:.	./.:.:.:.:.:.:.	./.:.:.:.:.:.:.
GG692396.1	1112362	.	A	T	missense_variant	ERG10	c.283A>T	p.Met95Leu	373.77	.	ANN=T|missense_variant|MODERATE|cds-EER34723.1|GENE_cds-EER34723.1|transcript|rna-CTRG_01584|protein_coding|1/1|c.283A>T|p.Met95Leu|283/1212|283/1212|95/403||,T|upstream_gene_variant|MODIFIER|cds-EER34722.1|GENE_cds-EER34722.1|transcript|rna-CTRG_01583|protein_coding||c.-853T>A|||||853|,T|upstream_gene_variant|MODIFIER|cds-EER34724.1|GENE_cds-EER34724.1|transcript|rna-CTRG_01585|protein_coding||c…	GT:AD:DP:GQ:PGT:PID:PL	./.:.:.:.:.:.:.	./.:.:.:.:.:.:.	./.:.:.:.:.:.:.	./.:.:.:.:.:.:.	./.:.:.:.:.:.:.	./.:.:.:.:.:.:.	./.:.:.:.:.:.:.	./.:.:.:.:.:.:.	./.:.:.:.:.:.:.	./.:.:.:.:.:.:.	./.:.:.:.:.:.:.	./.:.:.:.:.:.:.	./.:.:.:.:.:.:.	./.:.:.:.:.:.:.	./.:.:.:.:.:.:.	./.:.:.:.:.:.:.	./.:.:.:.:.:.:.	./.:.:.:.:.:.:.	./.:.:.:.:.:.:.	./.:.:.:.:.:.:.	./.:.:.:.:.:.:.	./.:.:.:.:.:.:.	./.:.:.:.:.:.:.	./.:.:.:.:.:.:.	./.:.:.:.:.:.:.	./.:.:.:.:.:.:.	./.:.:.:.:.:.:.	./.:.:.:.:.:.:.	./.:.:.:.:.:.:.	./.:.:.:.:.:.:.	./.:.:.:.:.:.:.	./.:.:.:.:.:.:.	./.:.:.:.:.:.:.	./.:.:.:.:.:.:.	./.:.:.:.:.:.:.	./.:.:.:.:.:.:.	./.:.:.:.:.:.:.
GG692396.1	1112413	.	G	A	missense_variant	ERG10	c.334G>A	p.Val112Ile	205.77	.	ANN=A|missense_variant|MODERATE|cds-EER34723.1|GENE_cds-EER34723.1|transcript|rna-CTRG_01584|protein_coding|1/1|c.334G>A|p.Val112Ile|334/1212|334/1212|112/403||,A|upstream_gene_variant|MODIFIER|cds-EER34722.1|GENE_cds-EER34722.1|transcript|rna-CTRG_01583|protein_coding||c.-904C>T|||||904|,A|upstream_gene_variant|MODIFIER|cds-EER34724.1|GENE_cds-EER34724.1|transcript|rna-CTRG_01585|protein_coding|…	GT:AD:DP:GQ:PGT:PID:PL	./.:.:.:.:.:.:.	./.:.:.:.:.:.:.	./.:.:.:.:.:.:.	./.:.:.:.:.:.:.	./.:.:.:.:.:.:.	./.:.:.:.:.:.:.	./.:.:.:.:.:.:.	./.:.:.:.:.:.:.	./.:.:.:.:.:.:.	./.:.:.:.:.:.:.	./.:.:.:.:.:.:.	./.:.:.:.:.:.:.	./.:.:.:.:.:.:.	./.:.:.:.:.:.:.	./.:.:.:.:.:.:.	./.:.:.:.:.:.:.	./.:.:.:.:.:.:.	./.:.:.:.:.:.:.	./.:.:.:.:.:.:.	./.:.:.:.:.:.:.	./.:.:.:.:.:.:.	./.:.:.:.:.:.:.	./.:.:.:.:.:.:.	./.:.:.:.:.:.:.	./.:.:.:.:.:.:.	./.:.:.:.:.:.:.	./.:.:.:.:.:.:.	./.:.:.:.:.:.:.	./.:.:.:.:.:.:.	./.:.:.:.:.:.:.	./.:.:.:.:.:.:.	./.:.:.:.:.:.:.	./.:.:.:.:.:.:.	./.:.:.:.:.:.:.	./.:.:.:.:.:.:.	./.:.:.:.:.:.:.	./.:.:.:.:.:.:.
GG692396.1	1112443	.	T	A	missense_variant	ERG10	c.364T>A	p.Ser122Thr	72.77	.	ANN=A|missense_variant|MODERATE|cds-EER34723.1|GENE_cds-EER34723.1|transcript|rna-CTRG_01584|protein_coding|1/1|c.364T>A|p.Ser122Thr|364/1212|364/1212|122/403||,A|upstream_gene_variant|MODIFIER|cds-EER34722.1|GENE_cds-EER34722.1|transcript|rna-CTRG_01583|protein_coding||c.-934A>T|||||934|,A|upstream_gene_variant|MODIFIER|cds-EER34724.1|GENE_cds-EER34724.1|transcript|rna-CTRG_01585|protein_coding|…	GT:AD:DP:GQ:PL	./.:.:.:.:.	./.:.:.:.:.	./.:.:.:.:.	./.:.:.:.:.	./.:.:.:.:.	./.:.:.:.:.	./.:.:.:.:.	./.:.:.:.:.	./.:.:.:.:.	./.:.:.:.:.	./.:.:.:.:.	./.:.:.:.:.	./.:.:.:.:.	./.:.:.:.:.	./.:.:.:.:.	./.:.:.:.:.	./.:.:.:.:.	./.:.:.:.:.	./.:.:.:.:.	./.:.:.:.:.	./.:.:.:.:.	./.:.:.:.:.	./.:.:.:.:.	./.:.:.:.:.	./.:.:.:.:.	./.:.:.:.:.	./.:.:.:.:.	./.:.:.:.:.	./.:.:.:.:.	./.:.:.:.:.	./.:.:.:.:.	./.:.:.:.:.	./.:.:.:.:.	./.:.:.:.:.	./.:.:.:.:.	./.:.:.:.:.	./.:.:.:.:.
GG692396.1	1112607	.	T	A	missense_variant	ERG10	c.528T>A	p.Asp176Glu	48310.3	PASS	ANN=A|missense_variant|MODERATE|cds-EER34723.1|GENE_cds-EER34723.1|transcript|rna-CTRG_01584|protein_coding|1/1|c.528T>A|p.Asp176Glu|528/1212|528/1212|176/403||,A|upstream_gene_variant|MODIFIER|cds-EER34722.1|GENE_cds-EER34722.1|transcript|rna-CTRG_01583|protein_coding||c.-1098A>T|||||1098|,A|upstream_gene_variant|MODIFIER|cds-EER34724.1|GENE_cds-EER34724.1|transcript|rna-CTRG_01585|protein_codin…	GT:AD:DP:GQ:PL	1/1:0,77:77:99:2773,231,0	0/1:26,34:60:99:985,0,652	0/1:12,4:16:85:85,0,387	0/1:38,39:77:99:1193,0,1066	0/1:26,41:67:99:1273,0,665	1/1:0,68:68:99:2535,204,0	./.:.:.:.:.	./.:.:.:.:.	1/1:0,53:53:99:1825,158,0	./.:.:.:.:.	0/1:46,50:96:99:1390,0,1226	1/1:0,62:62:99:2147,186,0	0/1:15,47:62:99:1472,0,355	0/1:65,56:121:99:1448,0,1809	0/1:12,35:47:99:1167,0,292	0/1:44,48:92:99:1285,0,1357	1/1:4,56:60:13:2020,13,0	0/1:37,28:65:99:908,0,1129	0/1:58,58:116:99:1853,0,1718	1/1:0,86:86:99:3119,258,0	0/1:16,67:83:99:2190,0,385	0/1:29,42:71:99:1321,0,898	0/1:42,45:87:99:1314,0,1342	0/1:11,17:28:99:524,0,341	0/1:51,45:96:99:1403,0,1705	0/1:28,22:50:99:669,0,954	0/1:84,76:160:99:2238,0,2571	0/1:83,78:161:99:1789,0,1898	0/1:110,119:229:99:3215,0,2824	0/1:68,87:155:99:2436,0,1898	0/1:93,101:194:99:2310,0,2146	0/1:64,88:152:99:2061,0,1385	0/1:60,73:133:99:1975,0,1684	1/1:0,125:125:99:4101,374,0	0/1:64,76:140:99:2214,0,1849	1/1:0,79:79:99:2567,237,0	1/1:0,78:78:99:2747,234,0
GG692396.1	1112726	.	C	T	missense_variant	ERG10	c.647C>T	p.Thr216Ile	1571.77	.	ANN=T|missense_variant|MODERATE|cds-EER34723.1|GENE_cds-EER34723.1|transcript|rna-CTRG_01584|protein_coding|1/1|c.647C>T|p.Thr216Ile|647/1212|647/1212|216/403||,T|upstream_gene_variant|MODIFIER|cds-EER34722.1|GENE_cds-EER34722.1|transcript|rna-CTRG_01583|protein_coding||c.-1217G>A|||||1217|,T|upstream_gene_variant|MODIFIER|cds-EER34724.1|GENE_cds-EER34724.1|transcript|rna-CTRG_01585|protein_codin…	GT:AD:DP:GQ:PL	./.:.:.:.:.	./.:.:.:.:.	./.:.:.:.:.	./.:.:.:.:.	./.:.:.:.:.	./.:.:.:.:.	./.:.:.:.:.	./.:.:.:.:.	./.:.:.:.:.	./.:.:.:.:.	./.:.:.:.:.	./.:.:.:.:.	./.:.:.:.:.	./.:.:.:.:.	./.:.:.:.:.	./.:.:.:.:.	./.:.:.:.:.	./.:.:.:.:.	./.:.:.:.:.	./.:.:.:.:.	./.:.:.:.:.	./.:.:.:.:.	./.:.:.:.:.	./.:.:.:.:.	./.:.:.:.:.	./.:.:.:.:.	./.:.:.:.:.	./.:.:.:.:.	./.:.:.:.:.	./.:.:.:.:.	./.:.:.:.:.	./.:.:.:.:.	./.:.:.:.:.	./.:.:.:.:.	./.:.:.:.:.	./.:.:.:.:.	./.:.:.:.:.
GG692396.1	1112992	.	A	G	missense_variant	ERG10	c.913A>G	p.Ile305Val	580.77	.	ANN=G|missense_variant|MODERATE|cds-EER34723.1|GENE_cds-EER34723.1|transcript|rna-CTRG_01584|protein_coding|1/1|c.913A>G|p.Ile305Val|913/1212|913/1212|305/403||,G|upstream_gene_variant|MODIFIER|cds-EER34722.1|GENE_cds-EER34722.1|transcript|rna-CTRG_01583|protein_coding||c.-1483T>C|||||1483|,G|upstream_gene_variant|MODIFIER|cds-EER34724.1|GENE_cds-EER34724.1|transcript|rna-CTRG_01585|protein_codin…	GT:AD:DP:GQ:PGT:PID:PL	./.:.:.:.:.:.:.	./.:.:.:.:.:.:.	./.:.:.:.:.:.:.	./.:.:.:.:.:.:.	./.:.:.:.:.:.:.	./.:.:.:.:.:.:.	./.:.:.:.:.:.:.	./.:.:.:.:.:.:.	./.:.:.:.:.:.:.	./.:.:.:.:.:.:.	./.:.:.:.:.:.:.	./.:.:.:.:.:.:.	./.:.:.:.:.:.:.	./.:.:.:.:.:.:.	./.:.:.:.:.:.:.	./.:.:.:.:.:.:.	./.:.:.:.:.:.:.	./.:.:.:.:.:.:.	./.:.:.:.:.:.:.	./.:.:.:.:.:.:.	./.:.:.:.:.:.:.	./.:.:.:.:.:.:.	./.:.:.:.:.:.:.	./.:.:.:.:.:.:.	./.:.:.:.:.:.:.	./.:.:.:.:.:.:.	./.:.:.:.:.:.:.	./.:.:.:.:.:.:.	./.:.:.:.:.:.:.	./.:.:.:.:.:.:.	./.:.:.:.:.:.:.	./.:.:.:.:.:.:.	./.:.:.:.:.:.:.	./.:.:.:.:.:.:.	./.:.:.:.:.:.:.	./.:.:.:.:.:.:.	./.:.:.:.:.:.:.
GG692396.1	1113010	.	T	A	missense_variant	ERG10	c.931T>A	p.Ser311Thr	703.77	.	ANN=A|missense_variant|MODERATE|cds-EER34723.1|GENE_cds-EER34723.1|transcript|rna-CTRG_01584|protein_coding|1/1|c.931T>A|p.Ser311Thr|931/1212|931/1212|311/403||,A|upstream_gene_variant|MODIFIER|cds-EER34722.1|GENE_cds-EER34722.1|transcript|rna-CTRG_01583|protein_coding||c.-1501A>T|||||1501|,A|upstream_gene_variant|MODIFIER|cds-EER34724.1|GENE_cds-EER34724.1|transcript|rna-CTRG_01585|protein_codin…	GT:AD:DP:GQ:PGT:PID:PL	./.:.:.:.:.:.:.	./.:.:.:.:.:.:.	./.:.:.:.:.:.:.	./.:.:.:.:.:.:.	./.:.:.:.:.:.:.	./.:.:.:.:.:.:.	./.:.:.:.:.:.:.	./.:.:.:.:.:.:.	./.:.:.:.:.:.:.	./.:.:.:.:.:.:.	./.:.:.:.:.:.:.	./.:.:.:.:.:.:.	./.:.:.:.:.:.:.	./.:.:.:.:.:.:.	./.:.:.:.:.:.:.	./.:.:.:.:.:.:.	./.:.:.:.:.:.:.	./.:.:.:.:.:.:.	./.:.:.:.:.:.:.	./.:.:.:.:.:.:.	./.:.:.:.:.:.:.	./.:.:.:.:.:.:.	./.:.:.:.:.:.:.	./.:.:.:.:.:.:.	./.:.:.:.:.:.:.	./.:.:.:.:.:.:.	./.:.:.:.:.:.:.	./.:.:.:.:.:.:.	./.:.:.:.:.:.:.	./.:.:.:.:.:.:.	./.:.:.:.:.:.:.	./.:.:.:.:.:.:.	./.:.:.:.:.:.:.	./.:.:.:.:.:.:.	./.:.:.:.:.:.:.	./.:.:.:.:.:.:.	./.:.:.:.:.:.:.
GG692396.1	1113019	.	A	C	missense_variant	ERG10	c.940A>C	p.Lys314Gln	724.77	.	ANN=C|missense_variant|MODERATE|cds-EER34723.1|GENE_cds-EER34723.1|transcript|rna-CTRG_01584|protein_coding|1/1|c.940A>C|p.Lys314Gln|940/1212|940/1212|314/403||,C|upstream_gene_variant|MODIFIER|cds-EER34722.1|GENE_cds-EER34722.1|transcript|rna-CTRG_01583|protein_coding||c.-1510T>G|||||1510|,C|upstream_gene_variant|MODIFIER|cds-EER34724.1|GENE_cds-EER34724.1|transcript|rna-CTRG_01585|protein_codin…	GT:AD:DP:GQ:PGT:PID:PL	./.:.:.:.:.:.:.	./.:.:.:.:.:.:.	./.:.:.:.:.:.:.	./.:.:.:.:.:.:.	./.:.:.:.:.:.:.	./.:.:.:.:.:.:.	./.:.:.:.:.:.:.	./.:.:.:.:.:.:.	./.:.:.:.:.:.:.	./.:.:.:.:.:.:.	./.:.:.:.:.:.:.	./.:.:.:.:.:.:.	./.:.:.:.:.:.:.	./.:.:.:.:.:.:.	./.:.:.:.:.:.:.	./.:.:.:.:.:.:.	./.:.:.:.:.:.:.	./.:.:.:.:.:.:.	./.:.:.:.:.:.:.	./.:.:.:.:.:.:.	./.:.:.:.:.:.:.	./.:.:.:.:.:.:.	./.:.:.:.:.:.:.	./.:.:.:.:.:.:.	./.:.:.:.:.:.:.	./.:.:.:.:.:.:.	./.:.:.:.:.:.:.	./.:.:.:.:.:.:.	./.:.:.:.:.:.:.	./.:.:.:.:.:.:.	./.:.:.:.:.:.:.	./.:.:.:.:.:.:.	./.:.:.:.:.:.:.	./.:.:.:.:.:.:.	./.:.:.:.:.:.:.	./.:.:.:.:.:.:.	./.:.:.:.:.:.:.
GG692396.1	1113110	.	T	C	missense_variant	ERG10	c.1031T>C	p.Val344Ala	95.77	.	ANN=C|missense_variant|MODERATE|cds-EER34723.1|GENE_cds-EER34723.1|transcript|rna-CTRG_01584|protein_coding|1/1|c.1031T>C|p.Val344Ala|1031/1212|1031/1212|344/403||,C|upstream_gene_variant|MODIFIER|cds-EER34722.1|GENE_cds-EER34722.1|transcript|rna-CTRG_01583|protein_coding||c.-1601A>G|||||1601|,C|upstream_gene_variant|MODIFIER|cds-EER34724.1|GENE_cds-EER34724.1|transcript|rna-CTRG_01585|protein_co…	GT:AD:DP:GQ:PGT:PID:PL	./.:.:.:.:.:.:.	./.:.:.:.:.:.:.	./.:.:.:.:.:.:.	./.:.:.:.:.:.:.	./.:.:.:.:.:.:.	./.:.:.:.:.:.:.	./.:.:.:.:.:.:.	./.:.:.:.:.:.:.	./.:.:.:.:.:.:.	./.:.:.:.:.:.:.	./.:.:.:.:.:.:.	./.:.:.:.:.:.:.	./.:.:.:.:.:.:.	./.:.:.:.:.:.:.	./.:.:.:.:.:.:.	./.:.:.:.:.:.:.	./.:.:.:.:.:.:.	./.:.:.:.:.:.:.	./.:.:.:.:.:.:.	./.:.:.:.:.:.:.	./.:.:.:.:.:.:.	./.:.:.:.:.:.:.	./.:.:.:.:.:.:.	./.:.:.:.:.:.:.	./.:.:.:.:.:.:.	./.:.:.:.:.:.:.	./.:.:.:.:.:.:.	./.:.:.:.:.:.:.	./.:.:.:.:.:.:.	./.:.:.:.:.:.:.	./.:.:.:.:.:.:.	./.:.:.:.:.:.:.	./.:.:.:.:.:.:.	./.:.:.:.:.:.:.	./.:.:.:.:.:.:.	./.:.:.:.:.:.:.	./.:.:.:.:.:.:.
GG692396.1	1155914	.	G	A	missense_variant	ERG20	c.58G>A	p.Glu20Lys	6129.77	.	ANN=A|missense_variant|MODERATE|cds-EER34745.1|GENE_cds-EER34745.1|transcript|rna-CTRG_01606|protein_coding|1/1|c.58G>A|p.Glu20Lys|58/1056|58/1056|20/351||,A|upstream_gene_variant|MODIFIER|cds-EER34742.1|GENE_cds-EER34742.1|transcript|rna-CTRG_01603|protein_coding||c.-4443C>T|||||4443|,A|downstream_gene_variant|MODIFIER|cds-EER34743.1|GENE_cds-EER34743.1|transcript|rna-CTRG_01604|protein_coding||…	GT:AD:DP:GQ:PL	0/1:50,51:101:99:1520,0,1393	./.:.:.:.:.	./.:.:.:.:.	./.:.:.:.:.	./.:.:.:.:.	0/1:28,34:62:99:1049,0,813	./.:.:.:.:.	./.:.:.:.:.	./.:.:.:.:.	./.:.:.:.:.	./.:.:.:.:.	./.:.:.:.:.	./.:.:.:.:.	0/1:71,85:156:99:2195,0,1853	./.:.:.:.:.	./.:.:.:.:.	./.:.:.:.:.	./.:.:.:.:.	./.:.:.:.:.	./.:.:.:.:.	./.:.:.:.:.	./.:.:.:.:.	./.:.:.:.:.	./.:.:.:.:.	./.:.:.:.:.	./.:.:.:.:.	./.:.:.:.:.	./.:.:.:.:.	./.:.:.:.:.	./.:.:.:.:.	./.:.:.:.:.	0/1:79,78:157:99:1784,0,1945	0/1:54,81:135:99:2297,0,1292	./.:.:.:.:.	./.:.:.:.:.	./.:.:.:.:.	./.:.:.:.:.
GG692396.1	1156181	.	A	G	missense_variant	ERG20	c.325A>G	p.Arg109Gly	1067.77	.	ANN=G|missense_variant|MODERATE|cds-EER34745.1|GENE_cds-EER34745.1|transcript|rna-CTRG_01606|protein_coding|1/1|c.325A>G|p.Arg109Gly|325/1056|325/1056|109/351||,G|upstream_gene_variant|MODIFIER|cds-EER34742.1|GENE_cds-EER34742.1|transcript|rna-CTRG_01603|protein_coding||c.-4710T>C|||||4710|,G|downstream_gene_variant|MODIFIER|cds-EER34743.1|GENE_cds-EER34743.1|transcript|rna-CTRG_01604|protein_cod…	GT:AD:DP:GQ:PL	./.:.:.:.:.	0/1:55,40:95:99:1096,0,1557	./.:.:.:.:.	./.:.:.:.:.	./.:.:.:.:.	./.:.:.:.:.	./.:.:.:.:.	./.:.:.:.:.	./.:.:.:.:.	./.:.:.:.:.	./.:.:.:.:.	./.:.:.:.:.	./.:.:.:.:.	./.:.:.:.:.	./.:.:.:.:.	./.:.:.:.:.	./.:.:.:.:.	./.:.:.:.:.	./.:.:.:.:.	./.:.:.:.:.	./.:.:.:.:.	./.:.:.:.:.	./.:.:.:.:.	./.:.:.:.:.	./.:.:.:.:.	./.:.:.:.:.	./.:.:.:.:.	./.:.:.:.:.	./.:.:.:.:.	./.:.:.:.:.	./.:.:.:.:.	./.:.:.:.:.	./.:.:.:.:.	./.:.:.:.:.	./.:.:.:.:.	./.:.:.:.:.	./.:.:.:.:.
GG692396.1	1156190	.	A	C	missense_variant	ERG20	c.334A>C	p.Lys112Gln	1078.77	.	ANN=C|missense_variant|MODERATE|cds-EER34745.1|GENE_cds-EER34745.1|transcript|rna-CTRG_01606|protein_coding|1/1|c.334A>C|p.Lys112Gln|334/1056|334/1056|112/351||,C|upstream_gene_variant|MODIFIER|cds-EER34742.1|GENE_cds-EER34742.1|transcript|rna-CTRG_01603|protein_coding||c.-4719T>G|||||4719|,C|downstream_gene_variant|MODIFIER|cds-EER34743.1|GENE_cds-EER34743.1|transcript|rna-CTRG_01604|protein_cod…	GT:AD:DP:GQ:PGT:PID:PL	./.:.:.:.:.:.:.	./.:.:.:.:.:.:.	./.:.:.:.:.:.:.	./.:.:.:.:.:.:.	./.:.:.:.:.:.:.	./.:.:.:.:.:.:.	./.:.:.:.:.:.:.	./.:.:.:.:.:.:.	./.:.:.:.:.:.:.	./.:.:.:.:.:.:.	./.:.:.:.:.:.:.	./.:.:.:.:.:.:.	./.:.:.:.:.:.:.	./.:.:.:.:.:.:.	./.:.:.:.:.:.:.	./.:.:.:.:.:.:.	./.:.:.:.:.:.:.	./.:.:.:.:.:.:.	./.:.:.:.:.:.:.	./.:.:.:.:.:.:.	./.:.:.:.:.:.:.	./.:.:.:.:.:.:.	./.:.:.:.:.:.:.	./.:.:.:.:.:.:.	./.:.:.:.:.:.:.	./.:.:.:.:.:.:.	./.:.:.:.:.:.:.	./.:.:.:.:.:.:.	./.:.:.:.:.:.:.	./.:.:.:.:.:.:.	./.:.:.:.:.:.:.	./.:.:.:.:.:.:.	./.:.:.:.:.:.:.	./.:.:.:.:.:.:.	./.:.:.:.:.:.:.	./.:.:.:.:.:.:.	./.:.:.:.:.:.:.
GG692396.1	1156191	.	A	C	missense_variant	ERG20	c.335A>C	p.Lys112Thr	1078.77	.	ANN=C|missense_variant|MODERATE|cds-EER34745.1|GENE_cds-EER34745.1|transcript|rna-CTRG_01606|protein_coding|1/1|c.335A>C|p.Lys112Thr|335/1056|335/1056|112/351||,C|upstream_gene_variant|MODIFIER|cds-EER34742.1|GENE_cds-EER34742.1|transcript|rna-CTRG_01603|protein_coding||c.-4720T>G|||||4720|,C|downstream_gene_variant|MODIFIER|cds-EER34743.1|GENE_cds-EER34743.1|transcript|rna-CTRG_01604|protein_cod…	GT:AD:DP:GQ:PGT:PID:PL	./.:.:.:.:.:.:.	./.:.:.:.:.:.:.	./.:.:.:.:.:.:.	./.:.:.:.:.:.:.	./.:.:.:.:.:.:.	./.:.:.:.:.:.:.	./.:.:.:.:.:.:.	./.:.:.:.:.:.:.	./.:.:.:.:.:.:.	./.:.:.:.:.:.:.	./.:.:.:.:.:.:.	./.:.:.:.:.:.:.	./.:.:.:.:.:.:.	./.:.:.:.:.:.:.	./.:.:.:.:.:.:.	./.:.:.:.:.:.:.	./.:.:.:.:.:.:.	./.:.:.:.:.:.:.	./.:.:.:.:.:.:.	./.:.:.:.:.:.:.	./.:.:.:.:.:.:.	./.:.:.:.:.:.:.	./.:.:.:.:.:.:.	./.:.:.:.:.:.:.	./.:.:.:.:.:.:.	./.:.:.:.:.:.:.	./.:.:.:.:.:.:.	./.:.:.:.:.:.:.	./.:.:.:.:.:.:.	./.:.:.:.:.:.:.	./.:.:.:.:.:.:.	./.:.:.:.:.:.:.	./.:.:.:.:.:.:.	./.:.:.:.:.:.:.	./.:.:.:.:.:.:.	./.:.:.:.:.:.:.	./.:.:.:.:.:.:.
GG692396.1	1156217	.	G	A	missense_variant	ERG20	c.361G>A	p.Gly121Ser	790.77	.	ANN=A|missense_variant|MODERATE|cds-EER34745.1|GENE_cds-EER34745.1|transcript|rna-CTRG_01606|protein_coding|1/1|c.361G>A|p.Gly121Ser|361/1056|361/1056|121/351||,A|upstream_gene_variant|MODIFIER|cds-EER34742.1|GENE_cds-EER34742.1|transcript|rna-CTRG_01603|protein_coding||c.-4746C>T|||||4746|,A|downstream_gene_variant|MODIFIER|cds-EER34743.1|GENE_cds-EER34743.1|transcript|rna-CTRG_01604|protein_cod…	GT:AD:DP:GQ:PGT:PID:PL	./.:.:.:.:.:.:.	./.:.:.:.:.:.:.	./.:.:.:.:.:.:.	./.:.:.:.:.:.:.	./.:.:.:.:.:.:.	./.:.:.:.:.:.:.	./.:.:.:.:.:.:.	./.:.:.:.:.:.:.	./.:.:.:.:.:.:.	./.:.:.:.:.:.:.	./.:.:.:.:.:.:.	./.:.:.:.:.:.:.	./.:.:.:.:.:.:.	./.:.:.:.:.:.:.	./.:.:.:.:.:.:.	./.:.:.:.:.:.:.	./.:.:.:.:.:.:.	./.:.:.:.:.:.:.	./.:.:.:.:.:.:.	./.:.:.:.:.:.:.	./.:.:.:.:.:.:.	./.:.:.:.:.:.:.	./.:.:.:.:.:.:.	./.:.:.:.:.:.:.	./.:.:.:.:.:.:.	./.:.:.:.:.:.:.	./.:.:.:.:.:.:.	./.:.:.:.:.:.:.	./.:.:.:.:.:.:.	./.:.:.:.:.:.:.	./.:.:.:.:.:.:.	./.:.:.:.:.:.:.	./.:.:.:.:.:.:.	./.:.:.:.:.:.:.	./.:.:.:.:.:.:.	./.:.:.:.:.:.:.	./.:.:.:.:.:.:.
GG692396.1	1156218	.	G	A,C	missense_variant	ERG20	c.362G>A	p.Gly121Asp	1286.77	.	ANN=A|missense_variant|MODERATE|cds-EER34745.1|GENE_cds-EER34745.1|transcript|rna-CTRG_01606|protein_coding|1/1|c.362G>A|p.Gly121Asp|362/1056|362/1056|121/351||,C|missense_variant|MODERATE|cds-EER34745.1|GENE_cds-EER34745.1|transcript|rna-CTRG_01606|protein_coding|1/1|c.362G>C|p.Gly121Ala|362/1056|362/1056|121/351||,A|upstream_gene_variant|MODIFIER|cds-EER34742.1|GENE_cds-EER34742.1|transcript|rn…	GT:DP:GQ:PGT:PID	./.:.:.:.:.	./.:.:.:.:.	./.:.:.:.:.	./.:.:.:.:.	./.:.:.:.:.	./.:.:.:.:.	./.:.:.:.:.	./.:.:.:.:.	./.:.:.:.:.	./.:.:.:.:.	./.:.:.:.:.	./.:.:.:.:.	./.:.:.:.:.	./.:.:.:.:.	./.:.:.:.:.	./.:.:.:.:.	./.:.:.:.:.	./.:.:.:.:.	./.:.:.:.:.	./.:.:.:.:.	./.:.:.:.:.	./.:.:.:.:.	./.:.:.:.:.	./.:.:.:.:.	./.:.:.:.:.	./.:.:.:.:.	./.:.:.:.:.	./.:.:.:.:.	./.:.:.:.:.	./.:.:.:.:.	./.:.:.:.:.	./.:.:.:.:.	./.:.:.:.:.	./.:.:.:.:.	./.:.:.:.:.	./.:.:.:.:.	./.:.:.:.:.
GG692396.1	1156265	.	G	A	missense_variant	ERG20	c.409G>A	p.Val137Ile	829.77	.	ANN=A|missense_variant|MODERATE|cds-EER34745.1|GENE_cds-EER34745.1|transcript|rna-CTRG_01606|protein_coding|1/1|c.409G>A|p.Val137Ile|409/1056|409/1056|137/351||,A|upstream_gene_variant|MODIFIER|cds-EER34742.1|GENE_cds-EER34742.1|transcript|rna-CTRG_01603|protein_coding||c.-4794C>T|||||4794|,A|downstream_gene_variant|MODIFIER|cds-EER34743.1|GENE_cds-EER34743.1|transcript|rna-CTRG_01604|protein_cod…	GT:AD:DP:GQ:PGT:PID:PL	./.:.:.:.:.:.:.	./.:.:.:.:.:.:.	./.:.:.:.:.:.:.	./.:.:.:.:.:.:.	./.:.:.:.:.:.:.	./.:.:.:.:.:.:.	./.:.:.:.:.:.:.	./.:.:.:.:.:.:.	./.:.:.:.:.:.:.	./.:.:.:.:.:.:.	./.:.:.:.:.:.:.	./.:.:.:.:.:.:.	./.:.:.:.:.:.:.	./.:.:.:.:.:.:.	./.:.:.:.:.:.:.	./.:.:.:.:.:.:.	./.:.:.:.:.:.:.	./.:.:.:.:.:.:.	./.:.:.:.:.:.:.	./.:.:.:.:.:.:.	./.:.:.:.:.:.:.	./.:.:.:.:.:.:.	./.:.:.:.:.:.:.	./.:.:.:.:.:.:.	./.:.:.:.:.:.:.	./.:.:.:.:.:.:.	./.:.:.:.:.:.:.	./.:.:.:.:.:.:.	./.:.:.:.:.:.:.	./.:.:.:.:.:.:.	./.:.:.:.:.:.:.	./.:.:.:.:.:.:.	./.:.:.:.:.:.:.	./.:.:.:.:.:.:.	./.:.:.:.:.:.:.	./.:.:.:.:.:.:.	./.:.:.:.:.:.:.
GG692396.1	1156370	.	G	A	missense_variant	ERG20	c.514G>A	p.Val172Ile	1035.77	.	ANN=A|missense_variant|MODERATE|cds-EER34745.1|GENE_cds-EER34745.1|transcript|rna-CTRG_01606|protein_coding|1/1|c.514G>A|p.Val172Ile|514/1056|514/1056|172/351||,A|upstream_gene_variant|MODIFIER|cds-EER34742.1|GENE_cds-EER34742.1|transcript|rna-CTRG_01603|protein_coding||c.-4899C>T|||||4899|,A|downstream_gene_variant|MODIFIER|cds-EER34743.1|GENE_cds-EER34743.1|transcript|rna-CTRG_01604|protein_cod…	GT:AD:DP:GQ:PGT:PID:PL	./.:.:.:.:.:.:.	./.:.:.:.:.:.:.	./.:.:.:.:.:.:.	./.:.:.:.:.:.:.	./.:.:.:.:.:.:.	./.:.:.:.:.:.:.	./.:.:.:.:.:.:.	./.:.:.:.:.:.:.	./.:.:.:.:.:.:.	./.:.:.:.:.:.:.	./.:.:.:.:.:.:.	./.:.:.:.:.:.:.	./.:.:.:.:.:.:.	./.:.:.:.:.:.:.	./.:.:.:.:.:.:.	./.:.:.:.:.:.:.	./.:.:.:.:.:.:.	./.:.:.:.:.:.:.	./.:.:.:.:.:.:.	./.:.:.:.:.:.:.	./.:.:.:.:.:.:.	./.:.:.:.:.:.:.	./.:.:.:.:.:.:.	./.:.:.:.:.:.:.	./.:.:.:.:.:.:.	./.:.:.:.:.:.:.	./.:.:.:.:.:.:.	./.:.:.:.:.:.:.	./.:.:.:.:.:.:.	./.:.:.:.:.:.:.	./.:.:.:.:.:.:.	./.:.:.:.:.:.:.	./.:.:.:.:.:.:.	./.:.:.:.:.:.:.	./.:.:.:.:.:.:.	./.:.:.:.:.:.:.	./.:.:.:.:.:.:.
GG692396.1	1156388	.	G	A	missense_variant	ERG20	c.532G>A	p.Val178Ile	1161.77	.	ANN=A|missense_variant|MODERATE|cds-EER34745.1|GENE_cds-EER34745.1|transcript|rna-CTRG_01606|protein_coding|1/1|c.532G>A|p.Val178Ile|532/1056|532/1056|178/351||,A|upstream_gene_variant|MODIFIER|cds-EER34742.1|GENE_cds-EER34742.1|transcript|rna-CTRG_01603|protein_coding||c.-4917C>T|||||4917|,A|downstream_gene_variant|MODIFIER|cds-EER34743.1|GENE_cds-EER34743.1|transcript|rna-CTRG_01604|protein_cod…	GT:AD:DP:GQ:PGT:PID:PL	./.:.:.:.:.:.:.	./.:.:.:.:.:.:.	./.:.:.:.:.:.:.	./.:.:.:.:.:.:.	./.:.:.:.:.:.:.	./.:.:.:.:.:.:.	./.:.:.:.:.:.:.	./.:.:.:.:.:.:.	./.:.:.:.:.:.:.	./.:.:.:.:.:.:.	./.:.:.:.:.:.:.	./.:.:.:.:.:.:.	./.:.:.:.:.:.:.	./.:.:.:.:.:.:.	./.:.:.:.:.:.:.	./.:.:.:.:.:.:.	./.:.:.:.:.:.:.	./.:.:.:.:.:.:.	./.:.:.:.:.:.:.	./.:.:.:.:.:.:.	./.:.:.:.:.:.:.	./.:.:.:.:.:.:.	./.:.:.:.:.:.:.	./.:.:.:.:.:.:.	./.:.:.:.:.:.:.	./.:.:.:.:.:.:.	./.:.:.:.:.:.:.	./.:.:.:.:.:.:.	./.:.:.:.:.:.:.	./.:.:.:.:.:.:.	./.:.:.:.:.:.:.	./.:.:.:.:.:.:.	./.:.:.:.:.:.:.	./.:.:.:.:.:.:.	./.:.:.:.:.:.:.	./.:.:.:.:.:.:.	./.:.:.:.:.:.:.
GG692396.1	1156415	.	G	C	missense_variant	ERG20	c.559G>C	p.Asp187His	974.77	.	ANN=C|missense_variant|MODERATE|cds-EER34745.1|GENE_cds-EER34745.1|transcript|rna-CTRG_01606|protein_coding|1/1|c.559G>C|p.Asp187His|559/1056|559/1056|187/351||,C|upstream_gene_variant|MODIFIER|cds-EER34742.1|GENE_cds-EER34742.1|transcript|rna-CTRG_01603|protein_coding||c.-4944C>G|||||4944|,C|downstream_gene_variant|MODIFIER|cds-EER34743.1|GENE_cds-EER34743.1|transcript|rna-CTRG_01604|protein_cod…	GT:AD:DP:GQ:PL	./.:.:.:.:.	./.:.:.:.:.	./.:.:.:.:.	./.:.:.:.:.	./.:.:.:.:.	./.:.:.:.:.	./.:.:.:.:.	./.:.:.:.:.	./.:.:.:.:.	./.:.:.:.:.	./.:.:.:.:.	./.:.:.:.:.	./.:.:.:.:.	./.:.:.:.:.	./.:.:.:.:.	./.:.:.:.:.	./.:.:.:.:.	./.:.:.:.:.	./.:.:.:.:.	./.:.:.:.:.	./.:.:.:.:.	./.:.:.:.:.	./.:.:.:.:.	./.:.:.:.:.	./.:.:.:.:.	./.:.:.:.:.	./.:.:.:.:.	./.:.:.:.:.	./.:.:.:.:.	./.:.:.:.:.	./.:.:.:.:.	./.:.:.:.:.	./.:.:.:.:.	./.:.:.:.:.	./.:.:.:.:.	./.:.:.:.:.	./.:.:.:.:.
GG692396.1	1156417	.	T	A	missense_variant	ERG20	c.561T>A	p.Asp187Glu	967.77	.	ANN=A|missense_variant|MODERATE|cds-EER34745.1|GENE_cds-EER34745.1|transcript|rna-CTRG_01606|protein_coding|1/1|c.561T>A|p.Asp187Glu|561/1056|561/1056|187/351||,A|upstream_gene_variant|MODIFIER|cds-EER34742.1|GENE_cds-EER34742.1|transcript|rna-CTRG_01603|protein_coding||c.-4946A>T|||||4946|,A|downstream_gene_variant|MODIFIER|cds-EER34743.1|GENE_cds-EER34743.1|transcript|rna-CTRG_01604|protein_cod…	GT:AD:DP:GQ:PGT:PID:PL	./.:.:.:.:.:.:.	./.:.:.:.:.:.:.	./.:.:.:.:.:.:.	./.:.:.:.:.:.:.	./.:.:.:.:.:.:.	./.:.:.:.:.:.:.	./.:.:.:.:.:.:.	./.:.:.:.:.:.:.	./.:.:.:.:.:.:.	./.:.:.:.:.:.:.	./.:.:.:.:.:.:.	./.:.:.:.:.:.:.	./.:.:.:.:.:.:.	./.:.:.:.:.:.:.	./.:.:.:.:.:.:.	./.:.:.:.:.:.:.	./.:.:.:.:.:.:.	./.:.:.:.:.:.:.	./.:.:.:.:.:.:.	./.:.:.:.:.:.:.	./.:.:.:.:.:.:.	./.:.:.:.:.:.:.	./.:.:.:.:.:.:.	./.:.:.:.:.:.:.	./.:.:.:.:.:.:.	./.:.:.:.:.:.:.	./.:.:.:.:.:.:.	./.:.:.:.:.:.:.	./.:.:.:.:.:.:.	./.:.:.:.:.:.:.	./.:.:.:.:.:.:.	./.:.:.:.:.:.:.	./.:.:.:.:.:.:.	./.:.:.:.:.:.:.	./.:.:.:.:.:.:.	./.:.:.:.:.:.:.	./.:.:.:.:.:.:.
GG692396.1	1156505	.	A	G	missense_variant	ERG20	c.649A>G	p.Ser217Gly	721.77	.	ANN=G|missense_variant|MODERATE|cds-EER34745.1|GENE_cds-EER34745.1|transcript|rna-CTRG_01606|protein_coding|1/1|c.649A>G|p.Ser217Gly|649/1056|649/1056|217/351||,G|downstream_gene_variant|MODIFIER|cds-EER34743.1|GENE_cds-EER34743.1|transcript|rna-CTRG_01604|protein_coding||c.*2437A>G|||||2437|,G|downstream_gene_variant|MODIFIER|cds-EER34744.1|GENE_cds-EER34744.1|transcript|rna-CTRG_01605|protein_c…	GT:AD:DP:GQ:PGT:PID:PL	./.:.:.:.:.:.:.	./.:.:.:.:.:.:.	./.:.:.:.:.:.:.	./.:.:.:.:.:.:.	./.:.:.:.:.:.:.	./.:.:.:.:.:.:.	./.:.:.:.:.:.:.	./.:.:.:.:.:.:.	./.:.:.:.:.:.:.	./.:.:.:.:.:.:.	./.:.:.:.:.:.:.	./.:.:.:.:.:.:.	./.:.:.:.:.:.:.	./.:.:.:.:.:.:.	./.:.:.:.:.:.:.	./.:.:.:.:.:.:.	./.:.:.:.:.:.:.	./.:.:.:.:.:.:.	./.:.:.:.:.:.:.	./.:.:.:.:.:.:.	./.:.:.:.:.:.:.	./.:.:.:.:.:.:.	./.:.:.:.:.:.:.	./.:.:.:.:.:.:.	./.:.:.:.:.:.:.	./.:.:.:.:.:.:.	./.:.:.:.:.:.:.	./.:.:.:.:.:.:.	./.:.:.:.:.:.:.	./.:.:.:.:.:.:.	./.:.:.:.:.:.:.	./.:.:.:.:.:.:.	./.:.:.:.:.:.:.	./.:.:.:.:.:.:.	./.:.:.:.:.:.:.	./.:.:.:.:.:.:.	./.:.:.:.:.:.:.
GG692396.1	1156506	.	G	A	missense_variant	ERG20	c.650G>A	p.Ser217Asn	721.77	.	ANN=A|missense_variant|MODERATE|cds-EER34745.1|GENE_cds-EER34745.1|transcript|rna-CTRG_01606|protein_coding|1/1|c.650G>A|p.Ser217Asn|650/1056|650/1056|217/351||,A|downstream_gene_variant|MODIFIER|cds-EER34743.1|GENE_cds-EER34743.1|transcript|rna-CTRG_01604|protein_coding||c.*2438G>A|||||2438|,A|downstream_gene_variant|MODIFIER|cds-EER34744.1|GENE_cds-EER34744.1|transcript|rna-CTRG_01605|protein_c…	GT:AD:DP:GQ:PGT:PID:PL	./.:.:.:.:.:.:.	./.:.:.:.:.:.:.	./.:.:.:.:.:.:.	./.:.:.:.:.:.:.	./.:.:.:.:.:.:.	./.:.:.:.:.:.:.	./.:.:.:.:.:.:.	./.:.:.:.:.:.:.	./.:.:.:.:.:.:.	./.:.:.:.:.:.:.	./.:.:.:.:.:.:.	./.:.:.:.:.:.:.	./.:.:.:.:.:.:.	./.:.:.:.:.:.:.	./.:.:.:.:.:.:.	./.:.:.:.:.:.:.	./.:.:.:.:.:.:.	./.:.:.:.:.:.:.	./.:.:.:.:.:.:.	./.:.:.:.:.:.:.	./.:.:.:.:.:.:.	./.:.:.:.:.:.:.	./.:.:.:.:.:.:.	./.:.:.:.:.:.:.	./.:.:.:.:.:.:.	./.:.:.:.:.:.:.	./.:.:.:.:.:.:.	./.:.:.:.:.:.:.	./.:.:.:.:.:.:.	./.:.:.:.:.:.:.	./.:.:.:.:.:.:.	./.:.:.:.:.:.:.	./.:.:.:.:.:.:.	./.:.:.:.:.:.:.	./.:.:.:.:.:.:.	./.:.:.:.:.:.:.	./.:.:.:.:.:.:.
GG692396.1	1156511	.	G	A	missense_variant	ERG20	c.655G>A	p.Glu219Lys	679.77	.	ANN=A|missense_variant|MODERATE|cds-EER34745.1|GENE_cds-EER34745.1|transcript|rna-CTRG_01606|protein_coding|1/1|c.655G>A|p.Glu219Lys|655/1056|655/1056|219/351||,A|downstream_gene_variant|MODIFIER|cds-EER34743.1|GENE_cds-EER34743.1|transcript|rna-CTRG_01604|protein_coding||c.*2443G>A|||||2443|,A|downstream_gene_variant|MODIFIER|cds-EER34744.1|GENE_cds-EER34744.1|transcript|rna-CTRG_01605|protein_c…	GT:AD:DP:GQ:PGT:PID:PL	./.:.:.:.:.:.:.	./.:.:.:.:.:.:.	./.:.:.:.:.:.:.	./.:.:.:.:.:.:.	./.:.:.:.:.:.:.	./.:.:.:.:.:.:.	./.:.:.:.:.:.:.	./.:.:.:.:.:.:.	./.:.:.:.:.:.:.	./.:.:.:.:.:.:.	./.:.:.:.:.:.:.	./.:.:.:.:.:.:.	./.:.:.:.:.:.:.	./.:.:.:.:.:.:.	./.:.:.:.:.:.:.	./.:.:.:.:.:.:.	./.:.:.:.:.:.:.	./.:.:.:.:.:.:.	./.:.:.:.:.:.:.	./.:.:.:.:.:.:.	./.:.:.:.:.:.:.	./.:.:.:.:.:.:.	./.:.:.:.:.:.:.	./.:.:.:.:.:.:.	./.:.:.:.:.:.:.	./.:.:.:.:.:.:.	./.:.:.:.:.:.:.	./.:.:.:.:.:.:.	./.:.:.:.:.:.:.	./.:.:.:.:.:.:.	./.:.:.:.:.:.:.	./.:.:.:.:.:.:.	./.:.:.:.:.:.:.	./.:.:.:.:.:.:.	./.:.:.:.:.:.:.	./.:.:.:.:.:.:.	./.:.:.:.:.:.:.
GG692396.1	1156578	.	T	A	missense_variant	ERG20	c.722T>A	p.Phe241Tyr	886.77	.	ANN=A|missense_variant|MODERATE|cds-EER34745.1|GENE_cds-EER34745.1|transcript|rna-CTRG_01606|protein_coding|1/1|c.722T>A|p.Phe241Tyr|722/1056|722/1056|241/351||,A|downstream_gene_variant|MODIFIER|cds-EER34743.1|GENE_cds-EER34743.1|transcript|rna-CTRG_01604|protein_coding||c.*2510T>A|||||2510|,A|downstream_gene_variant|MODIFIER|cds-EER34744.1|GENE_cds-EER34744.1|transcript|rna-CTRG_01605|protein_c…	GT:AD:DP:GQ:PGT:PID:PL	./.:.:.:.:.:.:.	./.:.:.:.:.:.:.	./.:.:.:.:.:.:.	./.:.:.:.:.:.:.	./.:.:.:.:.:.:.	./.:.:.:.:.:.:.	./.:.:.:.:.:.:.	./.:.:.:.:.:.:.	./.:.:.:.:.:.:.	./.:.:.:.:.:.:.	./.:.:.:.:.:.:.	./.:.:.:.:.:.:.	./.:.:.:.:.:.:.	./.:.:.:.:.:.:.	./.:.:.:.:.:.:.	./.:.:.:.:.:.:.	./.:.:.:.:.:.:.	./.:.:.:.:.:.:.	./.:.:.:.:.:.:.	./.:.:.:.:.:.:.	./.:.:.:.:.:.:.	./.:.:.:.:.:.:.	./.:.:.:.:.:.:.	./.:.:.:.:.:.:.	./.:.:.:.:.:.:.	./.:.:.:.:.:.:.	./.:.:.:.:.:.:.	./.:.:.:.:.:.:.	./.:.:.:.:.:.:.	./.:.:.:.:.:.:.	./.:.:.:.:.:.:.	./.:.:.:.:.:.:.	./.:.:.:.:.:.:.	./.:.:.:.:.:.:.	./.:.:.:.:.:.:.	./.:.:.:.:.:.:.	./.:.:.:.:.:.:.
GG692396.1	1156655	.	G	A	missense_variant	ERG20	c.799G>A	p.Val267Ile	685.77	.	ANN=A|missense_variant|MODERATE|cds-EER34745.1|GENE_cds-EER34745.1|transcript|rna-CTRG_01606|protein_coding|1/1|c.799G>A|p.Val267Ile|799/1056|799/1056|267/351||,A|downstream_gene_variant|MODIFIER|cds-EER34743.1|GENE_cds-EER34743.1|transcript|rna-CTRG_01604|protein_coding||c.*2587G>A|||||2587|,A|downstream_gene_variant|MODIFIER|cds-EER34744.1|GENE_cds-EER34744.1|transcript|rna-CTRG_01605|protein_c…	GT:AD:DP:GQ:PGT:PID:PL	./.:.:.:.:.:.:.	./.:.:.:.:.:.:.	./.:.:.:.:.:.:.	./.:.:.:.:.:.:.	./.:.:.:.:.:.:.	./.:.:.:.:.:.:.	./.:.:.:.:.:.:.	./.:.:.:.:.:.:.	./.:.:.:.:.:.:.	./.:.:.:.:.:.:.	./.:.:.:.:.:.:.	./.:.:.:.:.:.:.	./.:.:.:.:.:.:.	./.:.:.:.:.:.:.	./.:.:.:.:.:.:.	./.:.:.:.:.:.:.	./.:.:.:.:.:.:.	./.:.:.:.:.:.:.	./.:.:.:.:.:.:.	./.:.:.:.:.:.:.	./.:.:.:.:.:.:.	./.:.:.:.:.:.:.	./.:.:.:.:.:.:.	./.:.:.:.:.:.:.	./.:.:.:.:.:.:.	./.:.:.:.:.:.:.	./.:.:.:.:.:.:.	./.:.:.:.:.:.:.	./.:.:.:.:.:.:.	./.:.:.:.:.:.:.	./.:.:.:.:.:.:.	./.:.:.:.:.:.:.	./.:.:.:.:.:.:.	./.:.:.:.:.:.:.	./.:.:.:.:.:.:.	./.:.:.:.:.:.:.	./.:.:.:.:.:.:.
GG692396.1	1156673	.	C	A	missense_variant	ERG20	c.817C>A	p.His273Asn	676.77	.	ANN=A|missense_variant|MODERATE|cds-EER34745.1|GENE_cds-EER34745.1|transcript|rna-CTRG_01606|protein_coding|1/1|c.817C>A|p.His273Asn|817/1056|817/1056|273/351||,A|downstream_gene_variant|MODIFIER|cds-EER34743.1|GENE_cds-EER34743.1|transcript|rna-CTRG_01604|protein_coding||c.*2605C>A|||||2605|,A|downstream_gene_variant|MODIFIER|cds-EER34744.1|GENE_cds-EER34744.1|transcript|rna-CTRG_01605|protein_c…	GT:AD:DP:GQ:PGT:PID:PL	./.:.:.:.:.:.:.	./.:.:.:.:.:.:.	./.:.:.:.:.:.:.	./.:.:.:.:.:.:.	./.:.:.:.:.:.:.	./.:.:.:.:.:.:.	./.:.:.:.:.:.:.	./.:.:.:.:.:.:.	./.:.:.:.:.:.:.	./.:.:.:.:.:.:.	./.:.:.:.:.:.:.	./.:.:.:.:.:.:.	./.:.:.:.:.:.:.	./.:.:.:.:.:.:.	./.:.:.:.:.:.:.	./.:.:.:.:.:.:.	./.:.:.:.:.:.:.	./.:.:.:.:.:.:.	./.:.:.:.:.:.:.	./.:.:.:.:.:.:.	./.:.:.:.:.:.:.	./.:.:.:.:.:.:.	./.:.:.:.:.:.:.	./.:.:.:.:.:.:.	./.:.:.:.:.:.:.	./.:.:.:.:.:.:.	./.:.:.:.:.:.:.	./.:.:.:.:.:.:.	./.:.:.:.:.:.:.	./.:.:.:.:.:.:.	./.:.:.:.:.:.:.	./.:.:.:.:.:.:.	./.:.:.:.:.:.:.	./.:.:.:.:.:.:.	./.:.:.:.:.:.:.	./.:.:.:.:.:.:.	./.:.:.:.:.:.:.
GG692396.1	1156674	.	A	T	missense_variant	ERG20	c.818A>T	p.His273Leu	676.77	.	ANN=T|missense_variant|MODERATE|cds-EER34745.1|GENE_cds-EER34745.1|transcript|rna-CTRG_01606|protein_coding|1/1|c.818A>T|p.His273Leu|818/1056|818/1056|273/351||,T|downstream_gene_variant|MODIFIER|cds-EER34743.1|GENE_cds-EER34743.1|transcript|rna-CTRG_01604|protein_coding||c.*2606A>T|||||2606|,T|downstream_gene_variant|MODIFIER|cds-EER34744.1|GENE_cds-EER34744.1|transcript|rna-CTRG_01605|protein_c…	GT:AD:DP:GQ:PGT:PID:PL	./.:.:.:.:.:.:.	./.:.:.:.:.:.:.	./.:.:.:.:.:.:.	./.:.:.:.:.:.:.	./.:.:.:.:.:.:.	./.:.:.:.:.:.:.	./.:.:.:.:.:.:.	./.:.:.:.:.:.:.	./.:.:.:.:.:.:.	./.:.:.:.:.:.:.	./.:.:.:.:.:.:.	./.:.:.:.:.:.:.	./.:.:.:.:.:.:.	./.:.:.:.:.:.:.	./.:.:.:.:.:.:.	./.:.:.:.:.:.:.	./.:.:.:.:.:.:.	./.:.:.:.:.:.:.	./.:.:.:.:.:.:.	./.:.:.:.:.:.:.	./.:.:.:.:.:.:.	./.:.:.:.:.:.:.	./.:.:.:.:.:.:.	./.:.:.:.:.:.:.	./.:.:.:.:.:.:.	./.:.:.:.:.:.:.	./.:.:.:.:.:.:.	./.:.:.:.:.:.:.	./.:.:.:.:.:.:.	./.:.:.:.:.:.:.	./.:.:.:.:.:.:.	./.:.:.:.:.:.:.	./.:.:.:.:.:.:.	./.:.:.:.:.:.:.	./.:.:.:.:.:.:.	./.:.:.:.:.:.:.	./.:.:.:.:.:.:.
GG692396.1	1156694	.	A	C	missense_variant	ERG20	c.838A>C	p.Lys280Gln	594.77	.	ANN=C|missense_variant|MODERATE|cds-EER34745.1|GENE_cds-EER34745.1|transcript|rna-CTRG_01606|protein_coding|1/1|c.838A>C|p.Lys280Gln|838/1056|838/1056|280/351||,C|downstream_gene_variant|MODIFIER|cds-EER34743.1|GENE_cds-EER34743.1|transcript|rna-CTRG_01604|protein_coding||c.*2626A>C|||||2626|,C|downstream_gene_variant|MODIFIER|cds-EER34744.1|GENE_cds-EER34744.1|transcript|rna-CTRG_01605|protein_c…	GT:AD:DP:GQ:PGT:PID:PL	./.:.:.:.:.:.:.	./.:.:.:.:.:.:.	./.:.:.:.:.:.:.	./.:.:.:.:.:.:.	./.:.:.:.:.:.:.	./.:.:.:.:.:.:.	./.:.:.:.:.:.:.	./.:.:.:.:.:.:.	./.:.:.:.:.:.:.	./.:.:.:.:.:.:.	./.:.:.:.:.:.:.	./.:.:.:.:.:.:.	./.:.:.:.:.:.:.	./.:.:.:.:.:.:.	./.:.:.:.:.:.:.	./.:.:.:.:.:.:.	./.:.:.:.:.:.:.	./.:.:.:.:.:.:.	./.:.:.:.:.:.:.	./.:.:.:.:.:.:.	./.:.:.:.:.:.:.	./.:.:.:.:.:.:.	./.:.:.:.:.:.:.	./.:.:.:.:.:.:.	./.:.:.:.:.:.:.	./.:.:.:.:.:.:.	./.:.:.:.:.:.:.	./.:.:.:.:.:.:.	./.:.:.:.:.:.:.	./.:.:.:.:.:.:.	./.:.:.:.:.:.:.	./.:.:.:.:.:.:.	./.:.:.:.:.:.:.	./.:.:.:.:.:.:.	./.:.:.:.:.:.:.	./.:.:.:.:.:.:.	./.:.:.:.:.:.:.
GG692396.1	1156695	.	A	T	missense_variant	ERG20	c.839A>T	p.Lys280Ile	499.77	.	ANN=T|missense_variant|MODERATE|cds-EER34745.1|GENE_cds-EER34745.1|transcript|rna-CTRG_01606|protein_coding|1/1|c.839A>T|p.Lys280Ile|839/1056|839/1056|280/351||,T|downstream_gene_variant|MODIFIER|cds-EER34743.1|GENE_cds-EER34743.1|transcript|rna-CTRG_01604|protein_coding||c.*2627A>T|||||2627|,T|downstream_gene_variant|MODIFIER|cds-EER34744.1|GENE_cds-EER34744.1|transcript|rna-CTRG_01605|protein_c…	GT:AD:DP:GQ:PL	./.:.:.:.:.	./.:.:.:.:.	./.:.:.:.:.	./.:.:.:.:.	./.:.:.:.:.	./.:.:.:.:.	./.:.:.:.:.	./.:.:.:.:.	./.:.:.:.:.	./.:.:.:.:.	./.:.:.:.:.	0/1:44,17:61:99:528,0,1485	./.:.:.:.:.	./.:.:.:.:.	./.:.:.:.:.	./.:.:.:.:.	./.:.:.:.:.	./.:.:.:.:.	./.:.:.:.:.	./.:.:.:.:.	./.:.:.:.:.	./.:.:.:.:.	./.:.:.:.:.	./.:.:.:.:.	./.:.:.:.:.	./.:.:.:.:.	./.:.:.:.:.	./.:.:.:.:.	./.:.:.:.:.	./.:.:.:.:.	./.:.:.:.:.	./.:.:.:.:.	./.:.:.:.:.	./.:.:.:.:.	./.:.:.:.:.	./.:.:.:.:.	./.:.:.:.:.
GG692396.1	1156706	.	G	A	missense_variant	ERG20	c.850G>A	p.Asp284Asn	419.77	.	ANN=A|missense_variant|MODERATE|cds-EER34745.1|GENE_cds-EER34745.1|transcript|rna-CTRG_01606|protein_coding|1/1|c.850G>A|p.Asp284Asn|850/1056|850/1056|284/351||,A|downstream_gene_variant|MODIFIER|cds-EER34743.1|GENE_cds-EER34743.1|transcript|rna-CTRG_01604|protein_coding||c.*2638G>A|||||2638|,A|downstream_gene_variant|MODIFIER|cds-EER34744.1|GENE_cds-EER34744.1|transcript|rna-CTRG_01605|protein_c…	GT:AD:DP:GQ:PGT:PID:PL	./.:.:.:.:.:.:.	./.:.:.:.:.:.:.	./.:.:.:.:.:.:.	./.:.:.:.:.:.:.	./.:.:.:.:.:.:.	./.:.:.:.:.:.:.	./.:.:.:.:.:.:.	./.:.:.:.:.:.:.	./.:.:.:.:.:.:.	./.:.:.:.:.:.:.	./.:.:.:.:.:.:.	./.:.:.:.:.:.:.	./.:.:.:.:.:.:.	./.:.:.:.:.:.:.	./.:.:.:.:.:.:.	./.:.:.:.:.:.:.	./.:.:.:.:.:.:.	./.:.:.:.:.:.:.	./.:.:.:.:.:.:.	./.:.:.:.:.:.:.	./.:.:.:.:.:.:.	./.:.:.:.:.:.:.	./.:.:.:.:.:.:.	./.:.:.:.:.:.:.	./.:.:.:.:.:.:.	./.:.:.:.:.:.:.	./.:.:.:.:.:.:.	./.:.:.:.:.:.:.	./.:.:.:.:.:.:.	./.:.:.:.:.:.:.	./.:.:.:.:.:.:.	./.:.:.:.:.:.:.	./.:.:.:.:.:.:.	./.:.:.:.:.:.:.	./.:.:.:.:.:.:.	./.:.:.:.:.:.:.	./.:.:.:.:.:.:.
GG692396.1	1156743	.	G	A	missense_variant	ERG20	c.887G>A	p.Arg296Lys	163.77	.	ANN=A|missense_variant|MODERATE|cds-EER34745.1|GENE_cds-EER34745.1|transcript|rna-CTRG_01606|protein_coding|1/1|c.887G>A|p.Arg296Lys|887/1056|887/1056|296/351||,A|downstream_gene_variant|MODIFIER|cds-EER34743.1|GENE_cds-EER34743.1|transcript|rna-CTRG_01604|protein_coding||c.*2675G>A|||||2675|,A|downstream_gene_variant|MODIFIER|cds-EER34744.1|GENE_cds-EER34744.1|transcript|rna-CTRG_01605|protein_c…	GT:AD:DP:GQ:PGT:PID:PL	./.:.:.:.:.:.:.	./.:.:.:.:.:.:.	./.:.:.:.:.:.:.	./.:.:.:.:.:.:.	./.:.:.:.:.:.:.	./.:.:.:.:.:.:.	./.:.:.:.:.:.:.	./.:.:.:.:.:.:.	./.:.:.:.:.:.:.	./.:.:.:.:.:.:.	./.:.:.:.:.:.:.	./.:.:.:.:.:.:.	./.:.:.:.:.:.:.	./.:.:.:.:.:.:.	./.:.:.:.:.:.:.	./.:.:.:.:.:.:.	./.:.:.:.:.:.:.	./.:.:.:.:.:.:.	./.:.:.:.:.:.:.	./.:.:.:.:.:.:.	./.:.:.:.:.:.:.	./.:.:.:.:.:.:.	./.:.:.:.:.:.:.	./.:.:.:.:.:.:.	./.:.:.:.:.:.:.	./.:.:.:.:.:.:.	./.:.:.:.:.:.:.	./.:.:.:.:.:.:.	./.:.:.:.:.:.:.	./.:.:.:.:.:.:.	./.:.:.:.:.:.:.	./.:.:.:.:.:.:.	./.:.:.:.:.:.:.	./.:.:.:.:.:.:.	./.:.:.:.:.:.:.	./.:.:.:.:.:.:.	./.:.:.:.:.:.:.
GG692396.1	1156753	.	A	T	missense_variant	ERG20	c.897A>T	p.Glu299Asp	241.77	.	ANN=T|missense_variant|MODERATE|cds-EER34745.1|GENE_cds-EER34745.1|transcript|rna-CTRG_01606|protein_coding|1/1|c.897A>T|p.Glu299Asp|897/1056|897/1056|299/351||,T|downstream_gene_variant|MODIFIER|cds-EER34743.1|GENE_cds-EER34743.1|transcript|rna-CTRG_01604|protein_coding||c.*2685A>T|||||2685|,T|downstream_gene_variant|MODIFIER|cds-EER34744.1|GENE_cds-EER34744.1|transcript|rna-CTRG_01605|protein_c…	GT:AD:DP:GQ:PGT:PID:PL	./.:.:.:.:.:.:.	./.:.:.:.:.:.:.	./.:.:.:.:.:.:.	./.:.:.:.:.:.:.	./.:.:.:.:.:.:.	./.:.:.:.:.:.:.	./.:.:.:.:.:.:.	./.:.:.:.:.:.:.	./.:.:.:.:.:.:.	./.:.:.:.:.:.:.	./.:.:.:.:.:.:.	./.:.:.:.:.:.:.	./.:.:.:.:.:.:.	./.:.:.:.:.:.:.	./.:.:.:.:.:.:.	./.:.:.:.:.:.:.	./.:.:.:.:.:.:.	./.:.:.:.:.:.:.	./.:.:.:.:.:.:.	./.:.:.:.:.:.:.	./.:.:.:.:.:.:.	./.:.:.:.:.:.:.	./.:.:.:.:.:.:.	./.:.:.:.:.:.:.	./.:.:.:.:.:.:.	./.:.:.:.:.:.:.	./.:.:.:.:.:.:.	./.:.:.:.:.:.:.	./.:.:.:.:.:.:.	./.:.:.:.:.:.:.	./.:.:.:.:.:.:.	./.:.:.:.:.:.:.	./.:.:.:.:.:.:.	./.:.:.:.:.:.:.	./.:.:.:.:.:.:.	./.:.:.:.:.:.:.	./.:.:.:.:.:.:.
GG692396.1	1156778	.	C	A	missense_variant	ERG20	c.922C>A	p.Gln308Lys	460.77	.	ANN=A|missense_variant|MODERATE|cds-EER34745.1|GENE_cds-EER34745.1|transcript|rna-CTRG_01606|protein_coding|1/1|c.922C>A|p.Gln308Lys|922/1056|922/1056|308/351||,A|downstream_gene_variant|MODIFIER|cds-EER34743.1|GENE_cds-EER34743.1|transcript|rna-CTRG_01604|protein_coding||c.*2710C>A|||||2710|,A|downstream_gene_variant|MODIFIER|cds-EER34744.1|GENE_cds-EER34744.1|transcript|rna-CTRG_01605|protein_c…	GT:AD:DP:GQ:PGT:PID:PL	./.:.:.:.:.:.:.	./.:.:.:.:.:.:.	./.:.:.:.:.:.:.	./.:.:.:.:.:.:.	./.:.:.:.:.:.:.	./.:.:.:.:.:.:.	./.:.:.:.:.:.:.	./.:.:.:.:.:.:.	./.:.:.:.:.:.:.	./.:.:.:.:.:.:.	./.:.:.:.:.:.:.	./.:.:.:.:.:.:.	./.:.:.:.:.:.:.	./.:.:.:.:.:.:.	./.:.:.:.:.:.:.	./.:.:.:.:.:.:.	./.:.:.:.:.:.:.	./.:.:.:.:.:.:.	./.:.:.:.:.:.:.	./.:.:.:.:.:.:.	./.:.:.:.:.:.:.	./.:.:.:.:.:.:.	./.:.:.:.:.:.:.	./.:.:.:.:.:.:.	./.:.:.:.:.:.:.	./.:.:.:.:.:.:.	./.:.:.:.:.:.:.	./.:.:.:.:.:.:.	./.:.:.:.:.:.:.	./.:.:.:.:.:.:.	./.:.:.:.:.:.:.	./.:.:.:.:.:.:.	./.:.:.:.:.:.:.	./.:.:.:.:.:.:.	./.:.:.:.:.:.:.	./.:.:.:.:.:.:.	./.:.:.:.:.:.:.
GG692396.1	1156796	.	A	G	missense_variant	ERG20	c.940A>G	p.Lys314Glu	150817	PASS	ANN=G|missense_variant|MODERATE|cds-EER34745.1|GENE_cds-EER34745.1|transcript|rna-CTRG_01606|protein_coding|1/1|c.940A>G|p.Lys314Glu|940/1056|940/1056|314/351||,G|downstream_gene_variant|MODIFIER|cds-EER34743.1|GENE_cds-EER34743.1|transcript|rna-CTRG_01604|protein_coding||c.*2728A>G|||||2728|,G|downstream_gene_variant|MODIFIER|cds-EER34744.1|GENE_cds-EER34744.1|transcript|rna-CTRG_01605|protein_c…	GT:AD:DP:GQ:PGT:PID:PL	1/1:0,94:94:99:.:.:3253,282,0	1/1:0,70:70:99:.:.:2357,210,0	1/1:0,20:20:60:.:.:701,60,0	1/1:1,80:81:99:.:.:3025,234,0	1/1:0,85:85:99:.:.:2937,255,0	1/1:0,67:67:99:.:.:2454,201,0	1/1:0,116:116:99:.:.:3857,348,0	1/1:0,86:86:99:.:.:3005,258,0	1/1:0,69:69:99:.:.:2456,207,0	1/1:0,78:78:99:.:.:2813,234,0	1/1:0,93:93:99:.:.:3339,279,0	1/1:0,64:64:99:.:.:2328,192,0	1/1:0,94:94:99:.:.:3280,281,0	1/1:0,133:133:99:.:.:4362,399,0	1/1:0,74:74:99:.:.:2629,222,0	1/1:0,91:91:99:.:.:3388,274,0	1/1:0,61:61:99:.:.:2343,183,0	1/1:0,84:84:99:.:.:3118,251,0	1/1:0,131:131:99:.:.:4633,394,0	1/1:0,87:87:99:.:.:3016,261,0	1/1:0,98:98:99:.:.:3633,294,0	1/1:0,77:77:99:.:.:2901,232,0	1/1:0,105:105:99:.:.:3505,314,0	1/1:0,28:28:84:.:.:1031,84,0	1/1:0,109:109:99:.:.:3939,328,0	1/1:0,86:86:99:.:.:3119,258,0	1/1:0,234:234:99:.:.:8418,702,0	1/1:0,198:198:99:.:.:5718,593,0	1/1:0,234:236:99:.:.:7217,702,0	1/1:0,138:138:99:.:.:4401,414,0	1/1:1,249:250:99:.:.:6946,707,0	1/1:0,158:158:99:.:.:4539,473,0	1/1:0,119:119:99:.:.:3944,357,0	1/1:0,134:134:99:.:.:4210,402,0	1/1:0,138:138:99:.:.:4900,415,0	1/1:0,90:90:99:.:.:2840,269,0	1/1:0,84:84:99:.:.:2944,252,0
GG692396.1	1156823	.	C	A	missense_variant	ERG20	c.967C>A	p.Gln323Lys	601.77	.	ANN=A|missense_variant|MODERATE|cds-EER34745.1|GENE_cds-EER34745.1|transcript|rna-CTRG_01606|protein_coding|1/1|c.967C>A|p.Gln323Lys|967/1056|967/1056|323/351||,A|downstream_gene_variant|MODIFIER|cds-EER34743.1|GENE_cds-EER34743.1|transcript|rna-CTRG_01604|protein_coding||c.*2755C>A|||||2755|,A|downstream_gene_variant|MODIFIER|cds-EER34744.1|GENE_cds-EER34744.1|transcript|rna-CTRG_01605|protein_c…	GT:AD:DP:GQ:PGT:PID:PL	./.:.:.:.:.:.:.	./.:.:.:.:.:.:.	./.:.:.:.:.:.:.	./.:.:.:.:.:.:.	./.:.:.:.:.:.:.	./.:.:.:.:.:.:.	./.:.:.:.:.:.:.	./.:.:.:.:.:.:.	./.:.:.:.:.:.:.	./.:.:.:.:.:.:.	./.:.:.:.:.:.:.	./.:.:.:.:.:.:.	./.:.:.:.:.:.:.	./.:.:.:.:.:.:.	./.:.:.:.:.:.:.	./.:.:.:.:.:.:.	./.:.:.:.:.:.:.	./.:.:.:.:.:.:.	./.:.:.:.:.:.:.	./.:.:.:.:.:.:.	./.:.:.:.:.:.:.	./.:.:.:.:.:.:.	./.:.:.:.:.:.:.	./.:.:.:.:.:.:.	./.:.:.:.:.:.:.	./.:.:.:.:.:.:.	./.:.:.:.:.:.:.	./.:.:.:.:.:.:.	./.:.:.:.:.:.:.	./.:.:.:.:.:.:.	./.:.:.:.:.:.:.	./.:.:.:.:.:.:.	./.:.:.:.:.:.:.	./.:.:.:.:.:.:.	./.:.:.:.:.:.:.	./.:.:.:.:.:.:.	./.:.:.:.:.:.:.
GG692396.1	1688281	.	G	A	missense_variant	ERG9	c.271G>A	p.Val91Ile	64.77	.	ANN=A|missense_variant|MODERATE|cds-EER34996.1|GENE_cds-EER34996.1|transcript|rna-CTRG_01858|protein_coding|1/1|c.271G>A|p.Val91Ile|271/1341|271/1341|91/446||,A|upstream_gene_variant|MODIFIER|exon-CTRG_06285-1|GENE_exon-CTRG_06285-1|transcript|rna-CTRG_06285|pseudogene||n.-1982C>T|||||1982|,A|upstream_gene_variant|MODIFIER|cds-EER34997.1|GENE_cds-EER34997.1|transcript|rna-CTRG_01859|protein_codin…	GT:AD:DP:GQ:PGT:PID:PL	./.:.:.:.:.:.:.	./.:.:.:.:.:.:.	./.:.:.:.:.:.:.	./.:.:.:.:.:.:.	./.:.:.:.:.:.:.	./.:.:.:.:.:.:.	./.:.:.:.:.:.:.	./.:.:.:.:.:.:.	./.:.:.:.:.:.:.	./.:.:.:.:.:.:.	./.:.:.:.:.:.:.	./.:.:.:.:.:.:.	./.:.:.:.:.:.:.	./.:.:.:.:.:.:.	./.:.:.:.:.:.:.	./.:.:.:.:.:.:.	./.:.:.:.:.:.:.	./.:.:.:.:.:.:.	./.:.:.:.:.:.:.	./.:.:.:.:.:.:.	./.:.:.:.:.:.:.	./.:.:.:.:.:.:.	./.:.:.:.:.:.:.	./.:.:.:.:.:.:.	./.:.:.:.:.:.:.	./.:.:.:.:.:.:.	./.:.:.:.:.:.:.	./.:.:.:.:.:.:.	./.:.:.:.:.:.:.	./.:.:.:.:.:.:.	./.:.:.:.:.:.:.	./.:.:.:.:.:.:.	./.:.:.:.:.:.:.	./.:.:.:.:.:.:.	./.:.:.:.:.:.:.	./.:.:.:.:.:.:.	./.:.:.:.:.:.:.
GG692396.1	1688287	.	G	A	missense_variant	ERG9	c.277G>A	p.Val93Ile	67.77	.	ANN=A|missense_variant|MODERATE|cds-EER34996.1|GENE_cds-EER34996.1|transcript|rna-CTRG_01858|protein_coding|1/1|c.277G>A|p.Val93Ile|277/1341|277/1341|93/446||,A|upstream_gene_variant|MODIFIER|exon-CTRG_06285-1|GENE_exon-CTRG_06285-1|transcript|rna-CTRG_06285|pseudogene||n.-1988C>T|||||1988|,A|upstream_gene_variant|MODIFIER|cds-EER34997.1|GENE_cds-EER34997.1|transcript|rna-CTRG_01859|protein_codin…	GT:AD:DP:GQ:PGT:PID:PL	./.:.:.:.:.:.:.	./.:.:.:.:.:.:.	./.:.:.:.:.:.:.	./.:.:.:.:.:.:.	./.:.:.:.:.:.:.	./.:.:.:.:.:.:.	./.:.:.:.:.:.:.	./.:.:.:.:.:.:.	./.:.:.:.:.:.:.	./.:.:.:.:.:.:.	./.:.:.:.:.:.:.	./.:.:.:.:.:.:.	./.:.:.:.:.:.:.	./.:.:.:.:.:.:.	./.:.:.:.:.:.:.	./.:.:.:.:.:.:.	./.:.:.:.:.:.:.	./.:.:.:.:.:.:.	./.:.:.:.:.:.:.	./.:.:.:.:.:.:.	./.:.:.:.:.:.:.	./.:.:.:.:.:.:.	./.:.:.:.:.:.:.	./.:.:.:.:.:.:.	./.:.:.:.:.:.:.	./.:.:.:.:.:.:.	./.:.:.:.:.:.:.	./.:.:.:.:.:.:.	./.:.:.:.:.:.:.	./.:.:.:.:.:.:.	./.:.:.:.:.:.:.	./.:.:.:.:.:.:.	./.:.:.:.:.:.:.	./.:.:.:.:.:.:.	./.:.:.:.:.:.:.	./.:.:.:.:.:.:.	./.:.:.:.:.:.:.
GG692396.1	1688290	.	C	G	missense_variant	ERG9	c.280C>G	p.Pro94Ala	5265.77	.	ANN=G|missense_variant|MODERATE|cds-EER34996.1|GENE_cds-EER34996.1|transcript|rna-CTRG_01858|protein_coding|1/1|c.280C>G|p.Pro94Ala|280/1341|280/1341|94/446||,G|upstream_gene_variant|MODIFIER|exon-CTRG_06285-1|GENE_exon-CTRG_06285-1|transcript|rna-CTRG_06285|pseudogene||n.-1991G>C|||||1991|,G|upstream_gene_variant|MODIFIER|cds-EER34997.1|GENE_cds-EER34997.1|transcript|rna-CTRG_01859|protein_codin…	GT:AD:DP:GQ:PL	./.:.:.:.:.	./.:.:.:.:.	./.:.:.:.:.	./.:.:.:.:.	./.:.:.:.:.	./.:.:.:.:.	./.:.:.:.:.	./.:.:.:.:.	./.:.:.:.:.	./.:.:.:.:.	./.:.:.:.:.	./.:.:.:.:.	./.:.:.:.:.	./.:.:.:.:.	./.:.:.:.:.	./.:.:.:.:.	./.:.:.:.:.	./.:.:.:.:.	./.:.:.:.:.	./.:.:.:.:.	./.:.:.:.:.	./.:.:.:.:.	./.:.:.:.:.	./.:.:.:.:.	./.:.:.:.:.	./.:.:.:.:.	./.:.:.:.:.	./.:.:.:.:.	./.:.:.:.:.	./.:.:.:.:.	./.:.:.:.:.	./.:.:.:.:.	./.:.:.:.:.	./.:.:.:.:.	./.:.:.:.:.	./.:.:.:.:.	./.:.:.:.:.
GG692396.1	1688311	.	G	A	missense_variant	ERG9	c.301G>A	p.Asp101Asn	112.77	.	ANN=A|missense_variant|MODERATE|cds-EER34996.1|GENE_cds-EER34996.1|transcript|rna-CTRG_01858|protein_coding|1/1|c.301G>A|p.Asp101Asn|301/1341|301/1341|101/446||,A|upstream_gene_variant|MODIFIER|exon-CTRG_06285-1|GENE_exon-CTRG_06285-1|transcript|rna-CTRG_06285|pseudogene||n.-2012C>T|||||2012|,A|upstream_gene_variant|MODIFIER|cds-EER34997.1|GENE_cds-EER34997.1|transcript|rna-CTRG_01859|protein_cod…	GT:AD:DP:GQ:PGT:PID:PL	./.:.:.:.:.:.:.	./.:.:.:.:.:.:.	./.:.:.:.:.:.:.	./.:.:.:.:.:.:.	./.:.:.:.:.:.:.	./.:.:.:.:.:.:.	./.:.:.:.:.:.:.	./.:.:.:.:.:.:.	./.:.:.:.:.:.:.	./.:.:.:.:.:.:.	./.:.:.:.:.:.:.	./.:.:.:.:.:.:.	./.:.:.:.:.:.:.	./.:.:.:.:.:.:.	./.:.:.:.:.:.:.	./.:.:.:.:.:.:.	./.:.:.:.:.:.:.	./.:.:.:.:.:.:.	./.:.:.:.:.:.:.	./.:.:.:.:.:.:.	./.:.:.:.:.:.:.	./.:.:.:.:.:.:.	./.:.:.:.:.:.:.	./.:.:.:.:.:.:.	./.:.:.:.:.:.:.	./.:.:.:.:.:.:.	./.:.:.:.:.:.:.	./.:.:.:.:.:.:.	./.:.:.:.:.:.:.	./.:.:.:.:.:.:.	./.:.:.:.:.:.:.	./.:.:.:.:.:.:.	./.:.:.:.:.:.:.	./.:.:.:.:.:.:.	./.:.:.:.:.:.:.	./.:.:.:.:.:.:.	./.:.:.:.:.:.:.
GG692396.1	1688312	.	A	C	missense_variant	ERG9	c.302A>C	p.Asp101Ala	154.77	.	ANN=C|missense_variant|MODERATE|cds-EER34996.1|GENE_cds-EER34996.1|transcript|rna-CTRG_01858|protein_coding|1/1|c.302A>C|p.Asp101Ala|302/1341|302/1341|101/446||,C|upstream_gene_variant|MODIFIER|exon-CTRG_06285-1|GENE_exon-CTRG_06285-1|transcript|rna-CTRG_06285|pseudogene||n.-2013T>G|||||2013|,C|upstream_gene_variant|MODIFIER|cds-EER34997.1|GENE_cds-EER34997.1|transcript|rna-CTRG_01859|protein_cod…	GT:AD:DP:GQ:PGT:PID:PL	./.:.:.:.:.:.:.	./.:.:.:.:.:.:.	./.:.:.:.:.:.:.	./.:.:.:.:.:.:.	./.:.:.:.:.:.:.	./.:.:.:.:.:.:.	./.:.:.:.:.:.:.	./.:.:.:.:.:.:.	./.:.:.:.:.:.:.	./.:.:.:.:.:.:.	./.:.:.:.:.:.:.	./.:.:.:.:.:.:.	./.:.:.:.:.:.:.	./.:.:.:.:.:.:.	./.:.:.:.:.:.:.	./.:.:.:.:.:.:.	./.:.:.:.:.:.:.	./.:.:.:.:.:.:.	./.:.:.:.:.:.:.	./.:.:.:.:.:.:.	./.:.:.:.:.:.:.	./.:.:.:.:.:.:.	./.:.:.:.:.:.:.	./.:.:.:.:.:.:.	./.:.:.:.:.:.:.	./.:.:.:.:.:.:.	./.:.:.:.:.:.:.	./.:.:.:.:.:.:.	./.:.:.:.:.:.:.	./.:.:.:.:.:.:.	./.:.:.:.:.:.:.	./.:.:.:.:.:.:.	./.:.:.:.:.:.:.	./.:.:.:.:.:.:.	./.:.:.:.:.:.:.	./.:.:.:.:.:.:.	./.:.:.:.:.:.:.
GG692396.1	1688320	.	G	A	missense_variant	ERG9	c.310G>A	p.Asp104Asn	154.77	.	ANN=A|missense_variant|MODERATE|cds-EER34996.1|GENE_cds-EER34996.1|transcript|rna-CTRG_01858|protein_coding|1/1|c.310G>A|p.Asp104Asn|310/1341|310/1341|104/446||,A|upstream_gene_variant|MODIFIER|exon-CTRG_06285-1|GENE_exon-CTRG_06285-1|transcript|rna-CTRG_06285|pseudogene||n.-2021C>T|||||2021|,A|upstream_gene_variant|MODIFIER|cds-EER34997.1|GENE_cds-EER34997.1|transcript|rna-CTRG_01859|protein_cod…	GT:AD:DP:GQ:PGT:PID:PL	./.:.:.:.:.:.:.	./.:.:.:.:.:.:.	./.:.:.:.:.:.:.	./.:.:.:.:.:.:.	./.:.:.:.:.:.:.	./.:.:.:.:.:.:.	./.:.:.:.:.:.:.	./.:.:.:.:.:.:.	./.:.:.:.:.:.:.	./.:.:.:.:.:.:.	./.:.:.:.:.:.:.	./.:.:.:.:.:.:.	./.:.:.:.:.:.:.	./.:.:.:.:.:.:.	./.:.:.:.:.:.:.	./.:.:.:.:.:.:.	./.:.:.:.:.:.:.	./.:.:.:.:.:.:.	./.:.:.:.:.:.:.	./.:.:.:.:.:.:.	./.:.:.:.:.:.:.	./.:.:.:.:.:.:.	./.:.:.:.:.:.:.	./.:.:.:.:.:.:.	./.:.:.:.:.:.:.	./.:.:.:.:.:.:.	./.:.:.:.:.:.:.	./.:.:.:.:.:.:.	./.:.:.:.:.:.:.	./.:.:.:.:.:.:.	./.:.:.:.:.:.:.	./.:.:.:.:.:.:.	./.:.:.:.:.:.:.	./.:.:.:.:.:.:.	./.:.:.:.:.:.:.	./.:.:.:.:.:.:.	./.:.:.:.:.:.:.
GG692396.1	1688326	.	G	A	missense_variant	ERG9	c.316G>A	p.Glu106Lys	154.77	.	ANN=A|missense_variant|MODERATE|cds-EER34996.1|GENE_cds-EER34996.1|transcript|rna-CTRG_01858|protein_coding|1/1|c.316G>A|p.Glu106Lys|316/1341|316/1341|106/446||,A|upstream_gene_variant|MODIFIER|exon-CTRG_06285-1|GENE_exon-CTRG_06285-1|transcript|rna-CTRG_06285|pseudogene||n.-2027C>T|||||2027|,A|upstream_gene_variant|MODIFIER|cds-EER34997.1|GENE_cds-EER34997.1|transcript|rna-CTRG_01859|protein_cod…	GT:AD:DP:GQ:PGT:PID:PL	./.:.:.:.:.:.:.	./.:.:.:.:.:.:.	./.:.:.:.:.:.:.	./.:.:.:.:.:.:.	./.:.:.:.:.:.:.	./.:.:.:.:.:.:.	./.:.:.:.:.:.:.	./.:.:.:.:.:.:.	./.:.:.:.:.:.:.	./.:.:.:.:.:.:.	./.:.:.:.:.:.:.	./.:.:.:.:.:.:.	./.:.:.:.:.:.:.	./.:.:.:.:.:.:.	./.:.:.:.:.:.:.	./.:.:.:.:.:.:.	./.:.:.:.:.:.:.	./.:.:.:.:.:.:.	./.:.:.:.:.:.:.	./.:.:.:.:.:.:.	./.:.:.:.:.:.:.	./.:.:.:.:.:.:.	./.:.:.:.:.:.:.	./.:.:.:.:.:.:.	./.:.:.:.:.:.:.	./.:.:.:.:.:.:.	./.:.:.:.:.:.:.	./.:.:.:.:.:.:.	./.:.:.:.:.:.:.	./.:.:.:.:.:.:.	./.:.:.:.:.:.:.	./.:.:.:.:.:.:.	./.:.:.:.:.:.:.	./.:.:.:.:.:.:.	./.:.:.:.:.:.:.	./.:.:.:.:.:.:.	./.:.:.:.:.:.:.
GG692396.1	1688329	.	G	A	missense_variant	ERG9	c.319G>A	p.Asp107Asn	18747.5	PASS	ANN=A|missense_variant|MODERATE|cds-EER34996.1|GENE_cds-EER34996.1|transcript|rna-CTRG_01858|protein_coding|1/1|c.319G>A|p.Asp107Asn|319/1341|319/1341|107/446||,A|upstream_gene_variant|MODIFIER|exon-CTRG_06285-1|GENE_exon-CTRG_06285-1|transcript|rna-CTRG_06285|pseudogene||n.-2030C>T|||||2030|,A|upstream_gene_variant|MODIFIER|cds-EER34997.1|GENE_cds-EER34997.1|transcript|rna-CTRG_01859|protein_cod…	GT:AD:DP:GQ:PGT:PID:PL	./.:.:.:.:.:.:.	0/1:36,33:69:99:0|1:1688329_G_A:1277,0,3232	0/1:20,9:29:99:0|1:1688329_G_A:318,0,1071	./.:.:.:.:.:.:.	./.:.:.:.:.:.:.	./.:.:.:.:.:.:.	./.:.:.:.:.:.:.	./.:.:.:.:.:.:.	./.:.:.:.:.:.:.	./.:.:.:.:.:.:.	0/1:32,37:69:99:0|1:1688329_G_A:1444,0,3512	0/1:32,43:75:99:0|1:1688329_G_A:1658,0,1262	0/1:34,30:64:99:0|1:1688329_G_A:1062,0,1996	0/1:55,69:124:99:0|1:1688329_G_A:2568,0,2804	1/1:0,45:45:99:1|1:1688329_G_A:2042,138,0	0/1:25,32:57:99:0|1:1688329_G_A:1257,0,1037	0/1:6,66:72:99:0|1:1688329_G_A:2707,0,183	0/1:42,45:87:99:0|1:1688329_G_A:1712,0,1670	0/1:56,58:114:99:0|1:1688329_G_A:2115,0,2230	0/1:41,43:84:99:0|1:1688329_G_A:1545,0,2444	0/1:41,33:74:99:0|1:1688329_G_A:1195,0,2485	0/1:30,41:71:99:0|1:1688329_G_A:1590,0,1177	0/1:38,44:82:99:0|1:1688329_G_A:1678,0,1536	0/1:26,14:40:99:0|1:1688329_G_A:542,0,1210	./.:.:.:.:.:.:.	0/1:30,38:68:99:0|1:1688329_G_A:1427,0,1271	0/1:91,88:179:99:0|1:1688329_G_A:3349,0,3542	0/1:87,129:216:99:0|1:1688329_G_A:5057,0,3346	0/1:108,117:225:99:0|1:1688329_G_A:4418,0,4268	0/1:85,95:180:99:0|1:1688329_G_A:3678,0,3532	0/1:109,133:242:99:0|1:1688329_G_A:5117,0,5268	./.:.:.:.:.:.:.	1/1:1,133:134:99:1|1:1688329_G_A:5773,332,0	./.:.:.:.:.:.:.	1/1:0,175:175:99:1|1:1688329_G_A:7662,526,0	./.:.:.:.:.:.:.	./.:.:.:.:.:.:.
GG692396.1	1688330	.	A	G	missense_variant	ERG9	c.320A>G	p.Asp107Gly	18747.5	PASS	ANN=G|missense_variant|MODERATE|cds-EER34996.1|GENE_cds-EER34996.1|transcript|rna-CTRG_01858|protein_coding|1/1|c.320A>G|p.Asp107Gly|320/1341|320/1341|107/446||,G|upstream_gene_variant|MODIFIER|exon-CTRG_06285-1|GENE_exon-CTRG_06285-1|transcript|rna-CTRG_06285|pseudogene||n.-2031T>C|||||2031|,G|upstream_gene_variant|MODIFIER|cds-EER34997.1|GENE_cds-EER34997.1|transcript|rna-CTRG_01859|protein_cod…	GT:AD:DP:GQ:PGT:PID:PL	./.:.:.:.:.:.:.	0/1:36,33:69:99:0|1:1688329_G_A:1277,0,3232	0/1:20,9:29:99:0|1:1688329_G_A:318,0,1071	./.:.:.:.:.:.:.	./.:.:.:.:.:.:.	./.:.:.:.:.:.:.	./.:.:.:.:.:.:.	./.:.:.:.:.:.:.	./.:.:.:.:.:.:.	./.:.:.:.:.:.:.	0/1:35,37:72:99:0|1:1688329_G_A:1444,0,3512	0/1:34,43:77:99:0|1:1688329_G_A:1658,0,1262	0/1:36,30:66:99:0|1:1688329_G_A:1062,0,1996	0/1:55,69:124:99:0|1:1688329_G_A:2568,0,2804	1/1:0,46:46:99:1|1:1688329_G_A:2042,138,0	0/1:27,32:59:99:0|1:1688329_G_A:1257,0,1037	0/1:6,66:72:99:0|1:1688329_G_A:2707,0,183	0/1:43,45:88:99:0|1:1688329_G_A:1712,0,1670	0/1:57,58:115:99:0|1:1688329_G_A:2115,0,2230	0/1:42,43:85:99:0|1:1688329_G_A:1545,0,2444	0/1:44,33:77:99:0|1:1688329_G_A:1195,0,2485	0/1:31,41:72:99:0|1:1688329_G_A:1590,0,1177	0/1:39,44:83:99:0|1:1688329_G_A:1678,0,1536	0/1:27,15:42:99:0|1:1688329_G_A:542,0,1210	./.:.:.:.:.:.:.	0/1:33,38:71:99:0|1:1688329_G_A:1427,0,1271	0/1:89,88:177:99:0|1:1688329_G_A:3349,0,3542	0/1:88,129:217:99:0|1:1688329_G_A:5057,0,3346	0/1:108,117:225:99:0|1:1688329_G_A:4418,0,4268	0/1:91,96:187:99:0|1:1688329_G_A:3678,0,3532	0/1:112,133:245:99:0|1:1688329_G_A:5117,0,5268	./.:.:.:.:.:.:.	1/1:1,134:135:99:1|1:1688329_G_A:5773,332,0	./.:.:.:.:.:.:.	1/1:0,175:175:99:1|1:1688329_G_A:7662,526,0	./.:.:.:.:.:.:.	./.:.:.:.:.:.:.
GG692396.1	1688336	.	C	A	missense_variant	ERG9	c.326C>A	p.Thr109Lys	2987.77	.	ANN=A|missense_variant|MODERATE|cds-EER34996.1|GENE_cds-EER34996.1|transcript|rna-CTRG_01858|protein_coding|1/1|c.326C>A|p.Thr109Lys|326/1341|326/1341|109/446||,A|upstream_gene_variant|MODIFIER|exon-CTRG_06285-1|GENE_exon-CTRG_06285-1|transcript|rna-CTRG_06285|pseudogene||n.-2037G>T|||||2037|,A|upstream_gene_variant|MODIFIER|cds-EER34997.1|GENE_cds-EER34997.1|transcript|rna-CTRG_01859|protein_cod…	GT:AD:DP:GQ:PGT:PID:PL	./.:.:.:.:.:.:.	0/1:35,34:69:99:0|1:1688329_G_A:1319,0,3183	./.:.:.:.:.:.:.	./.:.:.:.:.:.:.	./.:.:.:.:.:.:.	./.:.:.:.:.:.:.	./.:.:.:.:.:.:.	./.:.:.:.:.:.:.	./.:.:.:.:.:.:.	./.:.:.:.:.:.:.	0/1:34,37:71:99:0|1:1688329_G_A:1447,0,3455	./.:.:.:.:.:.:.	./.:.:.:.:.:.:.	./.:.:.:.:.:.:.	./.:.:.:.:.:.:.	0/1:31,26:57:99:1|0:1688329_G_A:778,0,1224	./.:.:.:.:.:.:.	0/1:43,43:86:99:1|0:1688329_G_A:1227,0,1742	0/1:59,55:114:99:1|0:1688329_G_A:1664,0,2235	./.:.:.:.:.:.:.	./.:.:.:.:.:.:.	0/1:39,30:69:99:1|0:1688329_G_A:966,0,1613	0/1:42,37:79:99:1|0:1688329_G_A:1134,0,1718	0/1:20,21:41:99:1|0:1688329_G_A:549,0,761	./.:.:.:.:.:.:.	0/1:37,32:69:99:1|0:1688329_G_A:1021,0,1519	0/1:86,87:173:99:.:.:2781,0,3403	0/1:129,88:217:99:1|0:1688329_G_A:2148,0,5158	0/1:119,106:225:99:.:.:2781,0,4681	0/1:93,88:181:99:1|0:1688329_G_A:2288,0,3785	./.:.:.:.:.:.:.	./.:.:.:.:.:.:.	./.:.:.:.:.:.:.	./.:.:.:.:.:.:.	./.:.:.:.:.:.:.	./.:.:.:.:.:.:.	./.:.:.:.:.:.:.
GG692396.1	1688371	.	G	A	missense_variant	ERG9	c.361G>A	p.Ala121Thr	507.77	.	ANN=A|missense_variant|MODERATE|cds-EER34996.1|GENE_cds-EER34996.1|transcript|rna-CTRG_01858|protein_coding|1/1|c.361G>A|p.Ala121Thr|361/1341|361/1341|121/446||,A|upstream_gene_variant|MODIFIER|exon-CTRG_06285-1|GENE_exon-CTRG_06285-1|transcript|rna-CTRG_06285|pseudogene||n.-2072C>T|||||2072|,A|upstream_gene_variant|MODIFIER|cds-EER34997.1|GENE_cds-EER34997.1|transcript|rna-CTRG_01859|protein_cod…	GT:AD:DP:GQ:PGT:PID:PL	./.:.:.:.:.:.:.	./.:.:.:.:.:.:.	./.:.:.:.:.:.:.	./.:.:.:.:.:.:.	./.:.:.:.:.:.:.	./.:.:.:.:.:.:.	./.:.:.:.:.:.:.	./.:.:.:.:.:.:.	./.:.:.:.:.:.:.	./.:.:.:.:.:.:.	./.:.:.:.:.:.:.	./.:.:.:.:.:.:.	./.:.:.:.:.:.:.	./.:.:.:.:.:.:.	./.:.:.:.:.:.:.	./.:.:.:.:.:.:.	./.:.:.:.:.:.:.	./.:.:.:.:.:.:.	./.:.:.:.:.:.:.	./.:.:.:.:.:.:.	./.:.:.:.:.:.:.	./.:.:.:.:.:.:.	./.:.:.:.:.:.:.	./.:.:.:.:.:.:.	./.:.:.:.:.:.:.	./.:.:.:.:.:.:.	./.:.:.:.:.:.:.	./.:.:.:.:.:.:.	./.:.:.:.:.:.:.	./.:.:.:.:.:.:.	./.:.:.:.:.:.:.	./.:.:.:.:.:.:.	./.:.:.:.:.:.:.	./.:.:.:.:.:.:.	./.:.:.:.:.:.:.	./.:.:.:.:.:.:.	./.:.:.:.:.:.:.
GG692396.1	1688418	.	T	A	missense_variant	ERG9	c.408T>A	p.Phe136Leu	612.77	.	ANN=A|missense_variant|MODERATE|cds-EER34996.1|GENE_cds-EER34996.1|transcript|rna-CTRG_01858|protein_coding|1/1|c.408T>A|p.Phe136Leu|408/1341|408/1341|136/446||,A|upstream_gene_variant|MODIFIER|exon-CTRG_06285-1|GENE_exon-CTRG_06285-1|transcript|rna-CTRG_06285|pseudogene||n.-2119A>T|||||2119|,A|upstream_gene_variant|MODIFIER|cds-EER34997.1|GENE_cds-EER34997.1|transcript|rna-CTRG_01859|protein_cod…	GT:AD:DP:GQ:PGT:PID:PL	./.:.:.:.:.:.:.	./.:.:.:.:.:.:.	./.:.:.:.:.:.:.	./.:.:.:.:.:.:.	./.:.:.:.:.:.:.	./.:.:.:.:.:.:.	./.:.:.:.:.:.:.	./.:.:.:.:.:.:.	./.:.:.:.:.:.:.	./.:.:.:.:.:.:.	./.:.:.:.:.:.:.	./.:.:.:.:.:.:.	./.:.:.:.:.:.:.	./.:.:.:.:.:.:.	./.:.:.:.:.:.:.	./.:.:.:.:.:.:.	./.:.:.:.:.:.:.	./.:.:.:.:.:.:.	./.:.:.:.:.:.:.	./.:.:.:.:.:.:.	./.:.:.:.:.:.:.	./.:.:.:.:.:.:.	./.:.:.:.:.:.:.	./.:.:.:.:.:.:.	./.:.:.:.:.:.:.	./.:.:.:.:.:.:.	./.:.:.:.:.:.:.	./.:.:.:.:.:.:.	./.:.:.:.:.:.:.	./.:.:.:.:.:.:.	./.:.:.:.:.:.:.	./.:.:.:.:.:.:.	./.:.:.:.:.:.:.	./.:.:.:.:.:.:.	./.:.:.:.:.:.:.	./.:.:.:.:.:.:.	./.:.:.:.:.:.:.
GG692396.1	1688425	.	G	C	missense_variant	ERG9	c.415G>C	p.Glu139Gln	652.77	.	ANN=C|missense_variant|MODERATE|cds-EER34996.1|GENE_cds-EER34996.1|transcript|rna-CTRG_01858|protein_coding|1/1|c.415G>C|p.Glu139Gln|415/1341|415/1341|139/446||,C|upstream_gene_variant|MODIFIER|exon-CTRG_06285-1|GENE_exon-CTRG_06285-1|transcript|rna-CTRG_06285|pseudogene||n.-2126C>G|||||2126|,C|upstream_gene_variant|MODIFIER|cds-EER34997.1|GENE_cds-EER34997.1|transcript|rna-CTRG_01859|protein_cod…	GT:AD:DP:GQ:PGT:PID:PL	./.:.:.:.:.:.:.	./.:.:.:.:.:.:.	./.:.:.:.:.:.:.	./.:.:.:.:.:.:.	./.:.:.:.:.:.:.	./.:.:.:.:.:.:.	./.:.:.:.:.:.:.	./.:.:.:.:.:.:.	./.:.:.:.:.:.:.	./.:.:.:.:.:.:.	./.:.:.:.:.:.:.	./.:.:.:.:.:.:.	./.:.:.:.:.:.:.	./.:.:.:.:.:.:.	./.:.:.:.:.:.:.	./.:.:.:.:.:.:.	./.:.:.:.:.:.:.	./.:.:.:.:.:.:.	./.:.:.:.:.:.:.	./.:.:.:.:.:.:.	./.:.:.:.:.:.:.	./.:.:.:.:.:.:.	./.:.:.:.:.:.:.	./.:.:.:.:.:.:.	./.:.:.:.:.:.:.	./.:.:.:.:.:.:.	./.:.:.:.:.:.:.	./.:.:.:.:.:.:.	./.:.:.:.:.:.:.	./.:.:.:.:.:.:.	./.:.:.:.:.:.:.	./.:.:.:.:.:.:.	./.:.:.:.:.:.:.	./.:.:.:.:.:.:.	./.:.:.:.:.:.:.	./.:.:.:.:.:.:.	./.:.:.:.:.:.:.
GG692396.1	1688435	.	C	A	missense_variant	ERG9	c.425C>A	p.Ala142Asp	688.77	.	ANN=A|missense_variant|MODERATE|cds-EER34996.1|GENE_cds-EER34996.1|transcript|rna-CTRG_01858|protein_coding|1/1|c.425C>A|p.Ala142Asp|425/1341|425/1341|142/446||,A|upstream_gene_variant|MODIFIER|exon-CTRG_06285-1|GENE_exon-CTRG_06285-1|transcript|rna-CTRG_06285|pseudogene||n.-2136G>T|||||2136|,A|upstream_gene_variant|MODIFIER|cds-EER34997.1|GENE_cds-EER34997.1|transcript|rna-CTRG_01859|protein_cod…	GT:AD:DP:GQ:PGT:PID:PL	./.:.:.:.:.:.:.	./.:.:.:.:.:.:.	./.:.:.:.:.:.:.	./.:.:.:.:.:.:.	./.:.:.:.:.:.:.	./.:.:.:.:.:.:.	./.:.:.:.:.:.:.	./.:.:.:.:.:.:.	./.:.:.:.:.:.:.	./.:.:.:.:.:.:.	./.:.:.:.:.:.:.	./.:.:.:.:.:.:.	./.:.:.:.:.:.:.	./.:.:.:.:.:.:.	./.:.:.:.:.:.:.	./.:.:.:.:.:.:.	./.:.:.:.:.:.:.	./.:.:.:.:.:.:.	./.:.:.:.:.:.:.	./.:.:.:.:.:.:.	./.:.:.:.:.:.:.	./.:.:.:.:.:.:.	./.:.:.:.:.:.:.	./.:.:.:.:.:.:.	./.:.:.:.:.:.:.	./.:.:.:.:.:.:.	./.:.:.:.:.:.:.	./.:.:.:.:.:.:.	./.:.:.:.:.:.:.	./.:.:.:.:.:.:.	./.:.:.:.:.:.:.	./.:.:.:.:.:.:.	./.:.:.:.:.:.:.	./.:.:.:.:.:.:.	./.:.:.:.:.:.:.	./.:.:.:.:.:.:.	./.:.:.:.:.:.:.
GG692396.1	1688519	.	T	C	missense_variant	ERG9	c.509T>C	p.Val170Ala	556.77	.	ANN=C|missense_variant|MODERATE|cds-EER34996.1|GENE_cds-EER34996.1|transcript|rna-CTRG_01858|protein_coding|1/1|c.509T>C|p.Val170Ala|509/1341|509/1341|170/446||,C|upstream_gene_variant|MODIFIER|exon-CTRG_06285-1|GENE_exon-CTRG_06285-1|transcript|rna-CTRG_06285|pseudogene||n.-2220A>G|||||2220|,C|upstream_gene_variant|MODIFIER|cds-EER34997.1|GENE_cds-EER34997.1|transcript|rna-CTRG_01859|protein_cod…	GT:AD:DP:GQ:PGT:PID:PL	./.:.:.:.:.:.:.	./.:.:.:.:.:.:.	./.:.:.:.:.:.:.	./.:.:.:.:.:.:.	./.:.:.:.:.:.:.	./.:.:.:.:.:.:.	./.:.:.:.:.:.:.	./.:.:.:.:.:.:.	./.:.:.:.:.:.:.	./.:.:.:.:.:.:.	./.:.:.:.:.:.:.	./.:.:.:.:.:.:.	./.:.:.:.:.:.:.	./.:.:.:.:.:.:.	./.:.:.:.:.:.:.	./.:.:.:.:.:.:.	./.:.:.:.:.:.:.	./.:.:.:.:.:.:.	./.:.:.:.:.:.:.	./.:.:.:.:.:.:.	./.:.:.:.:.:.:.	./.:.:.:.:.:.:.	./.:.:.:.:.:.:.	./.:.:.:.:.:.:.	./.:.:.:.:.:.:.	./.:.:.:.:.:.:.	./.:.:.:.:.:.:.	./.:.:.:.:.:.:.	./.:.:.:.:.:.:.	./.:.:.:.:.:.:.	./.:.:.:.:.:.:.	./.:.:.:.:.:.:.	./.:.:.:.:.:.:.	./.:.:.:.:.:.:.	./.:.:.:.:.:.:.	./.:.:.:.:.:.:.	./.:.:.:.:.:.:.
GG692396.1	1688527	.	A	G	missense_variant	ERG9	c.517A>G	p.Lys173Glu	469.77	.	ANN=G|missense_variant|MODERATE|cds-EER34996.1|GENE_cds-EER34996.1|transcript|rna-CTRG_01858|protein_coding|1/1|c.517A>G|p.Lys173Glu|517/1341|517/1341|173/446||,G|upstream_gene_variant|MODIFIER|exon-CTRG_06285-1|GENE_exon-CTRG_06285-1|transcript|rna-CTRG_06285|pseudogene||n.-2228T>C|||||2228|,G|upstream_gene_variant|MODIFIER|cds-EER34997.1|GENE_cds-EER34997.1|transcript|rna-CTRG_01859|protein_cod…	GT:AD:DP:GQ:PGT:PID:PL	./.:.:.:.:.:.:.	./.:.:.:.:.:.:.	./.:.:.:.:.:.:.	./.:.:.:.:.:.:.	./.:.:.:.:.:.:.	./.:.:.:.:.:.:.	./.:.:.:.:.:.:.	./.:.:.:.:.:.:.	./.:.:.:.:.:.:.	./.:.:.:.:.:.:.	./.:.:.:.:.:.:.	./.:.:.:.:.:.:.	./.:.:.:.:.:.:.	./.:.:.:.:.:.:.	./.:.:.:.:.:.:.	./.:.:.:.:.:.:.	./.:.:.:.:.:.:.	./.:.:.:.:.:.:.	./.:.:.:.:.:.:.	./.:.:.:.:.:.:.	./.:.:.:.:.:.:.	./.:.:.:.:.:.:.	./.:.:.:.:.:.:.	./.:.:.:.:.:.:.	./.:.:.:.:.:.:.	./.:.:.:.:.:.:.	./.:.:.:.:.:.:.	./.:.:.:.:.:.:.	./.:.:.:.:.:.:.	./.:.:.:.:.:.:.	./.:.:.:.:.:.:.	./.:.:.:.:.:.:.	./.:.:.:.:.:.:.	./.:.:.:.:.:.:.	./.:.:.:.:.:.:.	./.:.:.:.:.:.:.	./.:.:.:.:.:.:.
GG692396.1	1688536	.	G	A	missense_variant	ERG9	c.526G>A	p.Asp176Asn	466.77	.	ANN=A|missense_variant|MODERATE|cds-EER34996.1|GENE_cds-EER34996.1|transcript|rna-CTRG_01858|protein_coding|1/1|c.526G>A|p.Asp176Asn|526/1341|526/1341|176/446||,A|upstream_gene_variant|MODIFIER|exon-CTRG_06285-1|GENE_exon-CTRG_06285-1|transcript|rna-CTRG_06285|pseudogene||n.-2237C>T|||||2237|,A|upstream_gene_variant|MODIFIER|cds-EER34997.1|GENE_cds-EER34997.1|transcript|rna-CTRG_01859|protein_cod…	GT:AD:DP:GQ:PGT:PID:PL	./.:.:.:.:.:.:.	./.:.:.:.:.:.:.	./.:.:.:.:.:.:.	./.:.:.:.:.:.:.	./.:.:.:.:.:.:.	./.:.:.:.:.:.:.	./.:.:.:.:.:.:.	./.:.:.:.:.:.:.	./.:.:.:.:.:.:.	./.:.:.:.:.:.:.	./.:.:.:.:.:.:.	./.:.:.:.:.:.:.	./.:.:.:.:.:.:.	./.:.:.:.:.:.:.	./.:.:.:.:.:.:.	./.:.:.:.:.:.:.	./.:.:.:.:.:.:.	./.:.:.:.:.:.:.	./.:.:.:.:.:.:.	./.:.:.:.:.:.:.	./.:.:.:.:.:.:.	./.:.:.:.:.:.:.	./.:.:.:.:.:.:.	./.:.:.:.:.:.:.	./.:.:.:.:.:.:.	./.:.:.:.:.:.:.	./.:.:.:.:.:.:.	./.:.:.:.:.:.:.	./.:.:.:.:.:.:.	./.:.:.:.:.:.:.	./.:.:.:.:.:.:.	./.:.:.:.:.:.:.	./.:.:.:.:.:.:.	./.:.:.:.:.:.:.	./.:.:.:.:.:.:.	./.:.:.:.:.:.:.	./.:.:.:.:.:.:.
GG692396.1	1688579	.	T	C	missense_variant	ERG9	c.569T>C	p.Leu190Ser	1695.77	.	ANN=C|missense_variant|MODERATE|cds-EER34996.1|GENE_cds-EER34996.1|transcript|rna-CTRG_01858|protein_coding|1/1|c.569T>C|p.Leu190Ser|569/1341|569/1341|190/446||,C|upstream_gene_variant|MODIFIER|exon-CTRG_06285-1|GENE_exon-CTRG_06285-1|transcript|rna-CTRG_06285|pseudogene||n.-2280A>G|||||2280|,C|upstream_gene_variant|MODIFIER|cds-EER34997.1|GENE_cds-EER34997.1|transcript|rna-CTRG_01859|protein_cod…	GT:AD:DP:GQ:PL	./.:.:.:.:.	./.:.:.:.:.	./.:.:.:.:.	./.:.:.:.:.	./.:.:.:.:.	./.:.:.:.:.	./.:.:.:.:.	./.:.:.:.:.	./.:.:.:.:.	./.:.:.:.:.	./.:.:.:.:.	0/1:29,52:81:99:1724,0,866	./.:.:.:.:.	./.:.:.:.:.	./.:.:.:.:.	./.:.:.:.:.	./.:.:.:.:.	./.:.:.:.:.	./.:.:.:.:.	./.:.:.:.:.	./.:.:.:.:.	./.:.:.:.:.	./.:.:.:.:.	./.:.:.:.:.	./.:.:.:.:.	./.:.:.:.:.	./.:.:.:.:.	./.:.:.:.:.	./.:.:.:.:.	./.:.:.:.:.	./.:.:.:.:.	./.:.:.:.:.	./.:.:.:.:.	./.:.:.:.:.	./.:.:.:.:.	./.:.:.:.:.	./.:.:.:.:.
GG692396.1	1688592	.	G	T	missense_variant	ERG9	c.582G>T	p.Leu194Phe	400.77	.	ANN=T|missense_variant|MODERATE|cds-EER34996.1|GENE_cds-EER34996.1|transcript|rna-CTRG_01858|protein_coding|1/1|c.582G>T|p.Leu194Phe|582/1341|582/1341|194/446||,T|upstream_gene_variant|MODIFIER|exon-CTRG_06285-1|GENE_exon-CTRG_06285-1|transcript|rna-CTRG_06285|pseudogene||n.-2293C>A|||||2293|,T|upstream_gene_variant|MODIFIER|cds-EER34997.1|GENE_cds-EER34997.1|transcript|rna-CTRG_01859|protein_cod…	GT:AD:DP:GQ:PGT:PID:PL	./.:.:.:.:.:.:.	./.:.:.:.:.:.:.	./.:.:.:.:.:.:.	./.:.:.:.:.:.:.	./.:.:.:.:.:.:.	./.:.:.:.:.:.:.	./.:.:.:.:.:.:.	./.:.:.:.:.:.:.	./.:.:.:.:.:.:.	./.:.:.:.:.:.:.	./.:.:.:.:.:.:.	./.:.:.:.:.:.:.	./.:.:.:.:.:.:.	./.:.:.:.:.:.:.	./.:.:.:.:.:.:.	./.:.:.:.:.:.:.	./.:.:.:.:.:.:.	./.:.:.:.:.:.:.	./.:.:.:.:.:.:.	./.:.:.:.:.:.:.	./.:.:.:.:.:.:.	./.:.:.:.:.:.:.	./.:.:.:.:.:.:.	./.:.:.:.:.:.:.	./.:.:.:.:.:.:.	./.:.:.:.:.:.:.	./.:.:.:.:.:.:.	./.:.:.:.:.:.:.	./.:.:.:.:.:.:.	./.:.:.:.:.:.:.	./.:.:.:.:.:.:.	./.:.:.:.:.:.:.	./.:.:.:.:.:.:.	./.:.:.:.:.:.:.	./.:.:.:.:.:.:.	./.:.:.:.:.:.:.	./.:.:.:.:.:.:.
GG692396.1	1688600	.	T	C	missense_variant	ERG9	c.590T>C	p.Val197Ala	355.77	.	ANN=C|missense_variant|MODERATE|cds-EER34996.1|GENE_cds-EER34996.1|transcript|rna-CTRG_01858|protein_coding|1/1|c.590T>C|p.Val197Ala|590/1341|590/1341|197/446||,C|upstream_gene_variant|MODIFIER|exon-CTRG_06285-1|GENE_exon-CTRG_06285-1|transcript|rna-CTRG_06285|pseudogene||n.-2301A>G|||||2301|,C|upstream_gene_variant|MODIFIER|cds-EER34997.1|GENE_cds-EER34997.1|transcript|rna-CTRG_01859|protein_cod…	GT:AD:DP:GQ:PGT:PID:PL	./.:.:.:.:.:.:.	./.:.:.:.:.:.:.	./.:.:.:.:.:.:.	./.:.:.:.:.:.:.	./.:.:.:.:.:.:.	./.:.:.:.:.:.:.	./.:.:.:.:.:.:.	./.:.:.:.:.:.:.	./.:.:.:.:.:.:.	./.:.:.:.:.:.:.	./.:.:.:.:.:.:.	./.:.:.:.:.:.:.	./.:.:.:.:.:.:.	./.:.:.:.:.:.:.	./.:.:.:.:.:.:.	./.:.:.:.:.:.:.	./.:.:.:.:.:.:.	./.:.:.:.:.:.:.	./.:.:.:.:.:.:.	./.:.:.:.:.:.:.	./.:.:.:.:.:.:.	./.:.:.:.:.:.:.	./.:.:.:.:.:.:.	./.:.:.:.:.:.:.	./.:.:.:.:.:.:.	./.:.:.:.:.:.:.	./.:.:.:.:.:.:.	./.:.:.:.:.:.:.	./.:.:.:.:.:.:.	./.:.:.:.:.:.:.	./.:.:.:.:.:.:.	./.:.:.:.:.:.:.	./.:.:.:.:.:.:.	./.:.:.:.:.:.:.	./.:.:.:.:.:.:.	./.:.:.:.:.:.:.	./.:.:.:.:.:.:.
GG692396.1	1688604	.	A	T	missense_variant	ERG9	c.594A>T	p.Lys198Asn	352.77	.	ANN=T|missense_variant|MODERATE|cds-EER34996.1|GENE_cds-EER34996.1|transcript|rna-CTRG_01858|protein_coding|1/1|c.594A>T|p.Lys198Asn|594/1341|594/1341|198/446||,T|upstream_gene_variant|MODIFIER|exon-CTRG_06285-1|GENE_exon-CTRG_06285-1|transcript|rna-CTRG_06285|pseudogene||n.-2305T>A|||||2305|,T|upstream_gene_variant|MODIFIER|cds-EER34997.1|GENE_cds-EER34997.1|transcript|rna-CTRG_01859|protein_cod…	GT:AD:DP:GQ:PGT:PID:PL	./.:.:.:.:.:.:.	./.:.:.:.:.:.:.	./.:.:.:.:.:.:.	./.:.:.:.:.:.:.	./.:.:.:.:.:.:.	./.:.:.:.:.:.:.	./.:.:.:.:.:.:.	./.:.:.:.:.:.:.	./.:.:.:.:.:.:.	./.:.:.:.:.:.:.	./.:.:.:.:.:.:.	./.:.:.:.:.:.:.	./.:.:.:.:.:.:.	./.:.:.:.:.:.:.	./.:.:.:.:.:.:.	./.:.:.:.:.:.:.	./.:.:.:.:.:.:.	./.:.:.:.:.:.:.	./.:.:.:.:.:.:.	./.:.:.:.:.:.:.	./.:.:.:.:.:.:.	./.:.:.:.:.:.:.	./.:.:.:.:.:.:.	./.:.:.:.:.:.:.	./.:.:.:.:.:.:.	./.:.:.:.:.:.:.	./.:.:.:.:.:.:.	./.:.:.:.:.:.:.	./.:.:.:.:.:.:.	./.:.:.:.:.:.:.	./.:.:.:.:.:.:.	./.:.:.:.:.:.:.	./.:.:.:.:.:.:.	./.:.:.:.:.:.:.	./.:.:.:.:.:.:.	./.:.:.:.:.:.:.	./.:.:.:.:.:.:.
GG692396.1	1688614	.	C	A	missense_variant	ERG9	c.604C>A	p.Gln202Lys	310.77	.	ANN=A|missense_variant|MODERATE|cds-EER34996.1|GENE_cds-EER34996.1|transcript|rna-CTRG_01858|protein_coding|1/1|c.604C>A|p.Gln202Lys|604/1341|604/1341|202/446||,A|upstream_gene_variant|MODIFIER|exon-CTRG_06285-1|GENE_exon-CTRG_06285-1|transcript|rna-CTRG_06285|pseudogene||n.-2315G>T|||||2315|,A|upstream_gene_variant|MODIFIER|cds-EER34997.1|GENE_cds-EER34997.1|transcript|rna-CTRG_01859|protein_cod…	GT:AD:DP:GQ:PGT:PID:PL	./.:.:.:.:.:.:.	./.:.:.:.:.:.:.	./.:.:.:.:.:.:.	./.:.:.:.:.:.:.	./.:.:.:.:.:.:.	./.:.:.:.:.:.:.	./.:.:.:.:.:.:.	./.:.:.:.:.:.:.	./.:.:.:.:.:.:.	./.:.:.:.:.:.:.	./.:.:.:.:.:.:.	./.:.:.:.:.:.:.	./.:.:.:.:.:.:.	./.:.:.:.:.:.:.	./.:.:.:.:.:.:.	./.:.:.:.:.:.:.	./.:.:.:.:.:.:.	./.:.:.:.:.:.:.	./.:.:.:.:.:.:.	./.:.:.:.:.:.:.	./.:.:.:.:.:.:.	./.:.:.:.:.:.:.	./.:.:.:.:.:.:.	./.:.:.:.:.:.:.	./.:.:.:.:.:.:.	./.:.:.:.:.:.:.	./.:.:.:.:.:.:.	./.:.:.:.:.:.:.	./.:.:.:.:.:.:.	./.:.:.:.:.:.:.	./.:.:.:.:.:.:.	./.:.:.:.:.:.:.	./.:.:.:.:.:.:.	./.:.:.:.:.:.:.	./.:.:.:.:.:.:.	./.:.:.:.:.:.:.	./.:.:.:.:.:.:.
GG692396.1	1688617	.	T	A	missense_variant	ERG9	c.607T>A	p.Ser203Thr	310.77	.	ANN=A|missense_variant|MODERATE|cds-EER34996.1|GENE_cds-EER34996.1|transcript|rna-CTRG_01858|protein_coding|1/1|c.607T>A|p.Ser203Thr|607/1341|607/1341|203/446||,A|upstream_gene_variant|MODIFIER|exon-CTRG_06285-1|GENE_exon-CTRG_06285-1|transcript|rna-CTRG_06285|pseudogene||n.-2318A>T|||||2318|,A|upstream_gene_variant|MODIFIER|cds-EER34997.1|GENE_cds-EER34997.1|transcript|rna-CTRG_01859|protein_cod…	GT:AD:DP:GQ:PGT:PID:PL	./.:.:.:.:.:.:.	./.:.:.:.:.:.:.	./.:.:.:.:.:.:.	./.:.:.:.:.:.:.	./.:.:.:.:.:.:.	./.:.:.:.:.:.:.	./.:.:.:.:.:.:.	./.:.:.:.:.:.:.	./.:.:.:.:.:.:.	./.:.:.:.:.:.:.	./.:.:.:.:.:.:.	./.:.:.:.:.:.:.	./.:.:.:.:.:.:.	./.:.:.:.:.:.:.	./.:.:.:.:.:.:.	./.:.:.:.:.:.:.	./.:.:.:.:.:.:.	./.:.:.:.:.:.:.	./.:.:.:.:.:.:.	./.:.:.:.:.:.:.	./.:.:.:.:.:.:.	./.:.:.:.:.:.:.	./.:.:.:.:.:.:.	./.:.:.:.:.:.:.	./.:.:.:.:.:.:.	./.:.:.:.:.:.:.	./.:.:.:.:.:.:.	./.:.:.:.:.:.:.	./.:.:.:.:.:.:.	./.:.:.:.:.:.:.	./.:.:.:.:.:.:.	./.:.:.:.:.:.:.	./.:.:.:.:.:.:.	./.:.:.:.:.:.:.	./.:.:.:.:.:.:.	./.:.:.:.:.:.:.	./.:.:.:.:.:.:.
GG692396.1	1688624	.	G	C	missense_variant	ERG9	c.614G>C	p.Ser205Thr	271.77	.	ANN=C|missense_variant|MODERATE|cds-EER34996.1|GENE_cds-EER34996.1|transcript|rna-CTRG_01858|protein_coding|1/1|c.614G>C|p.Ser205Thr|614/1341|614/1341|205/446||,C|upstream_gene_variant|MODIFIER|exon-CTRG_06285-1|GENE_exon-CTRG_06285-1|transcript|rna-CTRG_06285|pseudogene||n.-2325C>G|||||2325|,C|upstream_gene_variant|MODIFIER|cds-EER34997.1|GENE_cds-EER34997.1|transcript|rna-CTRG_01859|protein_cod…	GT:AD:DP:GQ:PGT:PID:PL	./.:.:.:.:.:.:.	./.:.:.:.:.:.:.	./.:.:.:.:.:.:.	./.:.:.:.:.:.:.	./.:.:.:.:.:.:.	./.:.:.:.:.:.:.	./.:.:.:.:.:.:.	./.:.:.:.:.:.:.	./.:.:.:.:.:.:.	./.:.:.:.:.:.:.	./.:.:.:.:.:.:.	./.:.:.:.:.:.:.	./.:.:.:.:.:.:.	./.:.:.:.:.:.:.	./.:.:.:.:.:.:.	./.:.:.:.:.:.:.	./.:.:.:.:.:.:.	./.:.:.:.:.:.:.	./.:.:.:.:.:.:.	./.:.:.:.:.:.:.	./.:.:.:.:.:.:.	./.:.:.:.:.:.:.	./.:.:.:.:.:.:.	./.:.:.:.:.:.:.	./.:.:.:.:.:.:.	./.:.:.:.:.:.:.	./.:.:.:.:.:.:.	./.:.:.:.:.:.:.	./.:.:.:.:.:.:.	./.:.:.:.:.:.:.	./.:.:.:.:.:.:.	./.:.:.:.:.:.:.	./.:.:.:.:.:.:.	./.:.:.:.:.:.:.	./.:.:.:.:.:.:.	./.:.:.:.:.:.:.	./.:.:.:.:.:.:.
GG692396.1	1688625	.	C	A	missense_variant	ERG9	c.615C>A	p.Ser205Arg	271.77	.	ANN=A|missense_variant|MODERATE|cds-EER34996.1|GENE_cds-EER34996.1|transcript|rna-CTRG_01858|protein_coding|1/1|c.615C>A|p.Ser205Arg|615/1341|615/1341|205/446||,A|upstream_gene_variant|MODIFIER|exon-CTRG_06285-1|GENE_exon-CTRG_06285-1|transcript|rna-CTRG_06285|pseudogene||n.-2326G>T|||||2326|,A|upstream_gene_variant|MODIFIER|cds-EER34997.1|GENE_cds-EER34997.1|transcript|rna-CTRG_01859|protein_cod…	GT:AD:DP:GQ:PGT:PID:PL	./.:.:.:.:.:.:.	./.:.:.:.:.:.:.	./.:.:.:.:.:.:.	./.:.:.:.:.:.:.	./.:.:.:.:.:.:.	./.:.:.:.:.:.:.	./.:.:.:.:.:.:.	./.:.:.:.:.:.:.	./.:.:.:.:.:.:.	./.:.:.:.:.:.:.	./.:.:.:.:.:.:.	./.:.:.:.:.:.:.	./.:.:.:.:.:.:.	./.:.:.:.:.:.:.	./.:.:.:.:.:.:.	./.:.:.:.:.:.:.	./.:.:.:.:.:.:.	./.:.:.:.:.:.:.	./.:.:.:.:.:.:.	./.:.:.:.:.:.:.	./.:.:.:.:.:.:.	./.:.:.:.:.:.:.	./.:.:.:.:.:.:.	./.:.:.:.:.:.:.	./.:.:.:.:.:.:.	./.:.:.:.:.:.:.	./.:.:.:.:.:.:.	./.:.:.:.:.:.:.	./.:.:.:.:.:.:.	./.:.:.:.:.:.:.	./.:.:.:.:.:.:.	./.:.:.:.:.:.:.	./.:.:.:.:.:.:.	./.:.:.:.:.:.:.	./.:.:.:.:.:.:.	./.:.:.:.:.:.:.	./.:.:.:.:.:.:.
GG692396.1	1688627	.	C	A	missense_variant	ERG9	c.617C>A	p.Ala206Glu	271.77	.	ANN=A|missense_variant|MODERATE|cds-EER34996.1|GENE_cds-EER34996.1|transcript|rna-CTRG_01858|protein_coding|1/1|c.617C>A|p.Ala206Glu|617/1341|617/1341|206/446||,A|upstream_gene_variant|MODIFIER|exon-CTRG_06285-1|GENE_exon-CTRG_06285-1|transcript|rna-CTRG_06285|pseudogene||n.-2328G>T|||||2328|,A|upstream_gene_variant|MODIFIER|cds-EER34997.1|GENE_cds-EER34997.1|transcript|rna-CTRG_01859|protein_cod…	GT:AD:DP:GQ:PGT:PID:PL	./.:.:.:.:.:.:.	./.:.:.:.:.:.:.	./.:.:.:.:.:.:.	./.:.:.:.:.:.:.	./.:.:.:.:.:.:.	./.:.:.:.:.:.:.	./.:.:.:.:.:.:.	./.:.:.:.:.:.:.	./.:.:.:.:.:.:.	./.:.:.:.:.:.:.	./.:.:.:.:.:.:.	./.:.:.:.:.:.:.	./.:.:.:.:.:.:.	./.:.:.:.:.:.:.	./.:.:.:.:.:.:.	./.:.:.:.:.:.:.	./.:.:.:.:.:.:.	./.:.:.:.:.:.:.	./.:.:.:.:.:.:.	./.:.:.:.:.:.:.	./.:.:.:.:.:.:.	./.:.:.:.:.:.:.	./.:.:.:.:.:.:.	./.:.:.:.:.:.:.	./.:.:.:.:.:.:.	./.:.:.:.:.:.:.	./.:.:.:.:.:.:.	./.:.:.:.:.:.:.	./.:.:.:.:.:.:.	./.:.:.:.:.:.:.	./.:.:.:.:.:.:.	./.:.:.:.:.:.:.	./.:.:.:.:.:.:.	./.:.:.:.:.:.:.	./.:.:.:.:.:.:.	./.:.:.:.:.:.:.	./.:.:.:.:.:.:.
GG692396.1	1688639	.	A	C	missense_variant	ERG9	c.629A>C	p.Glu210Ala	271.77	.	ANN=C|missense_variant|MODERATE|cds-EER34996.1|GENE_cds-EER34996.1|transcript|rna-CTRG_01858|protein_coding|1/1|c.629A>C|p.Glu210Ala|629/1341|629/1341|210/446||,C|upstream_gene_variant|MODIFIER|exon-CTRG_06285-1|GENE_exon-CTRG_06285-1|transcript|rna-CTRG_06285|pseudogene||n.-2340T>G|||||2340|,C|upstream_gene_variant|MODIFIER|cds-EER34997.1|GENE_cds-EER34997.1|transcript|rna-CTRG_01859|protein_cod…	GT:AD:DP:GQ:PGT:PID:PL	./.:.:.:.:.:.:.	./.:.:.:.:.:.:.	./.:.:.:.:.:.:.	./.:.:.:.:.:.:.	./.:.:.:.:.:.:.	./.:.:.:.:.:.:.	./.:.:.:.:.:.:.	./.:.:.:.:.:.:.	./.:.:.:.:.:.:.	./.:.:.:.:.:.:.	./.:.:.:.:.:.:.	./.:.:.:.:.:.:.	./.:.:.:.:.:.:.	./.:.:.:.:.:.:.	./.:.:.:.:.:.:.	./.:.:.:.:.:.:.	./.:.:.:.:.:.:.	./.:.:.:.:.:.:.	./.:.:.:.:.:.:.	./.:.:.:.:.:.:.	./.:.:.:.:.:.:.	./.:.:.:.:.:.:.	./.:.:.:.:.:.:.	./.:.:.:.:.:.:.	./.:.:.:.:.:.:.	./.:.:.:.:.:.:.	./.:.:.:.:.:.:.	./.:.:.:.:.:.:.	./.:.:.:.:.:.:.	./.:.:.:.:.:.:.	./.:.:.:.:.:.:.	./.:.:.:.:.:.:.	./.:.:.:.:.:.:.	./.:.:.:.:.:.:.	./.:.:.:.:.:.:.	./.:.:.:.:.:.:.	./.:.:.:.:.:.:.
GG692396.1	1688640	.	A	T	missense_variant	ERG9	c.630A>T	p.Glu210Asp	271.77	.	ANN=T|missense_variant|MODERATE|cds-EER34996.1|GENE_cds-EER34996.1|transcript|rna-CTRG_01858|protein_coding|1/1|c.630A>T|p.Glu210Asp|630/1341|630/1341|210/446||,T|upstream_gene_variant|MODIFIER|exon-CTRG_06285-1|GENE_exon-CTRG_06285-1|transcript|rna-CTRG_06285|pseudogene||n.-2341T>A|||||2341|,T|upstream_gene_variant|MODIFIER|cds-EER34997.1|GENE_cds-EER34997.1|transcript|rna-CTRG_01859|protein_cod…	GT:AD:DP:GQ:PGT:PID:PL	./.:.:.:.:.:.:.	./.:.:.:.:.:.:.	./.:.:.:.:.:.:.	./.:.:.:.:.:.:.	./.:.:.:.:.:.:.	./.:.:.:.:.:.:.	./.:.:.:.:.:.:.	./.:.:.:.:.:.:.	./.:.:.:.:.:.:.	./.:.:.:.:.:.:.	./.:.:.:.:.:.:.	./.:.:.:.:.:.:.	./.:.:.:.:.:.:.	./.:.:.:.:.:.:.	./.:.:.:.:.:.:.	./.:.:.:.:.:.:.	./.:.:.:.:.:.:.	./.:.:.:.:.:.:.	./.:.:.:.:.:.:.	./.:.:.:.:.:.:.	./.:.:.:.:.:.:.	./.:.:.:.:.:.:.	./.:.:.:.:.:.:.	./.:.:.:.:.:.:.	./.:.:.:.:.:.:.	./.:.:.:.:.:.:.	./.:.:.:.:.:.:.	./.:.:.:.:.:.:.	./.:.:.:.:.:.:.	./.:.:.:.:.:.:.	./.:.:.:.:.:.:.	./.:.:.:.:.:.:.	./.:.:.:.:.:.:.	./.:.:.:.:.:.:.	./.:.:.:.:.:.:.	./.:.:.:.:.:.:.	./.:.:.:.:.:.:.
GG692396.1	1688649	.	A	T	missense_variant	ERG9	c.639A>T	p.Glu213Asp	313.77	.	ANN=T|missense_variant|MODERATE|cds-EER34996.1|GENE_cds-EER34996.1|transcript|rna-CTRG_01858|protein_coding|1/1|c.639A>T|p.Glu213Asp|639/1341|639/1341|213/446||,T|upstream_gene_variant|MODIFIER|exon-CTRG_06285-1|GENE_exon-CTRG_06285-1|transcript|rna-CTRG_06285|pseudogene||n.-2350T>A|||||2350|,T|upstream_gene_variant|MODIFIER|cds-EER34997.1|GENE_cds-EER34997.1|transcript|rna-CTRG_01859|protein_cod…	GT:AD:DP:GQ:PGT:PID:PL	./.:.:.:.:.:.:.	./.:.:.:.:.:.:.	./.:.:.:.:.:.:.	./.:.:.:.:.:.:.	./.:.:.:.:.:.:.	./.:.:.:.:.:.:.	./.:.:.:.:.:.:.	./.:.:.:.:.:.:.	./.:.:.:.:.:.:.	./.:.:.:.:.:.:.	./.:.:.:.:.:.:.	./.:.:.:.:.:.:.	./.:.:.:.:.:.:.	./.:.:.:.:.:.:.	./.:.:.:.:.:.:.	./.:.:.:.:.:.:.	./.:.:.:.:.:.:.	./.:.:.:.:.:.:.	./.:.:.:.:.:.:.	./.:.:.:.:.:.:.	./.:.:.:.:.:.:.	./.:.:.:.:.:.:.	./.:.:.:.:.:.:.	./.:.:.:.:.:.:.	./.:.:.:.:.:.:.	./.:.:.:.:.:.:.	./.:.:.:.:.:.:.	./.:.:.:.:.:.:.	./.:.:.:.:.:.:.	./.:.:.:.:.:.:.	./.:.:.:.:.:.:.	./.:.:.:.:.:.:.	./.:.:.:.:.:.:.	./.:.:.:.:.:.:.	./.:.:.:.:.:.:.	./.:.:.:.:.:.:.	./.:.:.:.:.:.:.
GG692396.1	1688707	.	G	C	missense_variant	ERG9	c.697G>C	p.Glu233Gln	286.77	.	ANN=C|missense_variant|MODERATE|cds-EER34996.1|GENE_cds-EER34996.1|transcript|rna-CTRG_01858|protein_coding|1/1|c.697G>C|p.Glu233Gln|697/1341|697/1341|233/446||,C|upstream_gene_variant|MODIFIER|exon-CTRG_06285-1|GENE_exon-CTRG_06285-1|transcript|rna-CTRG_06285|pseudogene||n.-2408C>G|||||2408|,C|upstream_gene_variant|MODIFIER|cds-EER34997.1|GENE_cds-EER34997.1|transcript|rna-CTRG_01859|protein_cod…	GT:AD:DP:GQ:PGT:PID:PL	./.:.:.:.:.:.:.	./.:.:.:.:.:.:.	./.:.:.:.:.:.:.	./.:.:.:.:.:.:.	./.:.:.:.:.:.:.	./.:.:.:.:.:.:.	./.:.:.:.:.:.:.	./.:.:.:.:.:.:.	./.:.:.:.:.:.:.	./.:.:.:.:.:.:.	./.:.:.:.:.:.:.	./.:.:.:.:.:.:.	./.:.:.:.:.:.:.	./.:.:.:.:.:.:.	./.:.:.:.:.:.:.	./.:.:.:.:.:.:.	./.:.:.:.:.:.:.	./.:.:.:.:.:.:.	./.:.:.:.:.:.:.	./.:.:.:.:.:.:.	./.:.:.:.:.:.:.	./.:.:.:.:.:.:.	./.:.:.:.:.:.:.	./.:.:.:.:.:.:.	./.:.:.:.:.:.:.	./.:.:.:.:.:.:.	./.:.:.:.:.:.:.	./.:.:.:.:.:.:.	./.:.:.:.:.:.:.	./.:.:.:.:.:.:.	./.:.:.:.:.:.:.	./.:.:.:.:.:.:.	./.:.:.:.:.:.:.	./.:.:.:.:.:.:.	./.:.:.:.:.:.:.	./.:.:.:.:.:.:.	./.:.:.:.:.:.:.
GG692396.1	1688731	.	A	C	missense_variant	ERG9	c.721A>C	p.Lys241Gln	157.77	.	ANN=C|missense_variant|MODERATE|cds-EER34996.1|GENE_cds-EER34996.1|transcript|rna-CTRG_01858|protein_coding|1/1|c.721A>C|p.Lys241Gln|721/1341|721/1341|241/446||,C|upstream_gene_variant|MODIFIER|exon-CTRG_06285-1|GENE_exon-CTRG_06285-1|transcript|rna-CTRG_06285|pseudogene||n.-2432T>G|||||2432|,C|upstream_gene_variant|MODIFIER|cds-EER34997.1|GENE_cds-EER34997.1|transcript|rna-CTRG_01859|protein_cod…	GT:AD:DP:GQ:PGT:PID:PL	./.:.:.:.:.:.:.	./.:.:.:.:.:.:.	./.:.:.:.:.:.:.	./.:.:.:.:.:.:.	./.:.:.:.:.:.:.	./.:.:.:.:.:.:.	./.:.:.:.:.:.:.	./.:.:.:.:.:.:.	./.:.:.:.:.:.:.	./.:.:.:.:.:.:.	./.:.:.:.:.:.:.	./.:.:.:.:.:.:.	./.:.:.:.:.:.:.	./.:.:.:.:.:.:.	./.:.:.:.:.:.:.	./.:.:.:.:.:.:.	./.:.:.:.:.:.:.	./.:.:.:.:.:.:.	./.:.:.:.:.:.:.	./.:.:.:.:.:.:.	./.:.:.:.:.:.:.	./.:.:.:.:.:.:.	./.:.:.:.:.:.:.	./.:.:.:.:.:.:.	./.:.:.:.:.:.:.	./.:.:.:.:.:.:.	./.:.:.:.:.:.:.	./.:.:.:.:.:.:.	./.:.:.:.:.:.:.	./.:.:.:.:.:.:.	./.:.:.:.:.:.:.	./.:.:.:.:.:.:.	./.:.:.:.:.:.:.	./.:.:.:.:.:.:.	./.:.:.:.:.:.:.	./.:.:.:.:.:.:.	./.:.:.:.:.:.:.
GG692396.1	1688732	.	A	G	missense_variant	ERG9	c.722A>G	p.Lys241Arg	157.77	.	ANN=G|missense_variant|MODERATE|cds-EER34996.1|GENE_cds-EER34996.1|transcript|rna-CTRG_01858|protein_coding|1/1|c.722A>G|p.Lys241Arg|722/1341|722/1341|241/446||,G|upstream_gene_variant|MODIFIER|exon-CTRG_06285-1|GENE_exon-CTRG_06285-1|transcript|rna-CTRG_06285|pseudogene||n.-2433T>C|||||2433|,G|upstream_gene_variant|MODIFIER|cds-EER34997.1|GENE_cds-EER34997.1|transcript|rna-CTRG_01859|protein_cod…	GT:AD:DP:GQ:PGT:PID:PL	./.:.:.:.:.:.:.	./.:.:.:.:.:.:.	./.:.:.:.:.:.:.	./.:.:.:.:.:.:.	./.:.:.:.:.:.:.	./.:.:.:.:.:.:.	./.:.:.:.:.:.:.	./.:.:.:.:.:.:.	./.:.:.:.:.:.:.	./.:.:.:.:.:.:.	./.:.:.:.:.:.:.	./.:.:.:.:.:.:.	./.:.:.:.:.:.:.	./.:.:.:.:.:.:.	./.:.:.:.:.:.:.	./.:.:.:.:.:.:.	./.:.:.:.:.:.:.	./.:.:.:.:.:.:.	./.:.:.:.:.:.:.	./.:.:.:.:.:.:.	./.:.:.:.:.:.:.	./.:.:.:.:.:.:.	./.:.:.:.:.:.:.	./.:.:.:.:.:.:.	./.:.:.:.:.:.:.	./.:.:.:.:.:.:.	./.:.:.:.:.:.:.	./.:.:.:.:.:.:.	./.:.:.:.:.:.:.	./.:.:.:.:.:.:.	./.:.:.:.:.:.:.	./.:.:.:.:.:.:.	./.:.:.:.:.:.:.	./.:.:.:.:.:.:.	./.:.:.:.:.:.:.	./.:.:.:.:.:.:.	./.:.:.:.:.:.:.
GG692396.1	1688743	.	G	T	missense_variant	ERG9	c.733G>T	p.Gly245Cys	151.77	.	ANN=T|missense_variant|MODERATE|cds-EER34996.1|GENE_cds-EER34996.1|transcript|rna-CTRG_01858|protein_coding|1/1|c.733G>T|p.Gly245Cys|733/1341|733/1341|245/446||,T|upstream_gene_variant|MODIFIER|exon-CTRG_06285-1|GENE_exon-CTRG_06285-1|transcript|rna-CTRG_06285|pseudogene||n.-2444C>A|||||2444|,T|upstream_gene_variant|MODIFIER|cds-EER34997.1|GENE_cds-EER34997.1|transcript|rna-CTRG_01859|protein_cod…	GT:AD:DP:GQ:PGT:PID:PL	./.:.:.:.:.:.:.	./.:.:.:.:.:.:.	./.:.:.:.:.:.:.	./.:.:.:.:.:.:.	./.:.:.:.:.:.:.	./.:.:.:.:.:.:.	./.:.:.:.:.:.:.	./.:.:.:.:.:.:.	./.:.:.:.:.:.:.	./.:.:.:.:.:.:.	./.:.:.:.:.:.:.	./.:.:.:.:.:.:.	./.:.:.:.:.:.:.	./.:.:.:.:.:.:.	./.:.:.:.:.:.:.	./.:.:.:.:.:.:.	./.:.:.:.:.:.:.	./.:.:.:.:.:.:.	./.:.:.:.:.:.:.	./.:.:.:.:.:.:.	./.:.:.:.:.:.:.	./.:.:.:.:.:.:.	./.:.:.:.:.:.:.	./.:.:.:.:.:.:.	./.:.:.:.:.:.:.	./.:.:.:.:.:.:.	./.:.:.:.:.:.:.	./.:.:.:.:.:.:.	./.:.:.:.:.:.:.	./.:.:.:.:.:.:.	./.:.:.:.:.:.:.	./.:.:.:.:.:.:.	./.:.:.:.:.:.:.	./.:.:.:.:.:.:.	./.:.:.:.:.:.:.	./.:.:.:.:.:.:.	./.:.:.:.:.:.:.
GG692396.1	1688744	.	G	C	missense_variant	ERG9	c.734G>C	p.Gly245Ala	151.77	.	ANN=C|missense_variant|MODERATE|cds-EER34996.1|GENE_cds-EER34996.1|transcript|rna-CTRG_01858|protein_coding|1/1|c.734G>C|p.Gly245Ala|734/1341|734/1341|245/446||,C|upstream_gene_variant|MODIFIER|exon-CTRG_06285-1|GENE_exon-CTRG_06285-1|transcript|rna-CTRG_06285|pseudogene||n.-2445C>G|||||2445|,C|upstream_gene_variant|MODIFIER|cds-EER34997.1|GENE_cds-EER34997.1|transcript|rna-CTRG_01859|protein_cod…	GT:AD:DP:GQ:PGT:PID:PL	./.:.:.:.:.:.:.	./.:.:.:.:.:.:.	./.:.:.:.:.:.:.	./.:.:.:.:.:.:.	./.:.:.:.:.:.:.	./.:.:.:.:.:.:.	./.:.:.:.:.:.:.	./.:.:.:.:.:.:.	./.:.:.:.:.:.:.	./.:.:.:.:.:.:.	./.:.:.:.:.:.:.	./.:.:.:.:.:.:.	./.:.:.:.:.:.:.	./.:.:.:.:.:.:.	./.:.:.:.:.:.:.	./.:.:.:.:.:.:.	./.:.:.:.:.:.:.	./.:.:.:.:.:.:.	./.:.:.:.:.:.:.	./.:.:.:.:.:.:.	./.:.:.:.:.:.:.	./.:.:.:.:.:.:.	./.:.:.:.:.:.:.	./.:.:.:.:.:.:.	./.:.:.:.:.:.:.	./.:.:.:.:.:.:.	./.:.:.:.:.:.:.	./.:.:.:.:.:.:.	./.:.:.:.:.:.:.	./.:.:.:.:.:.:.	./.:.:.:.:.:.:.	./.:.:.:.:.:.:.	./.:.:.:.:.:.:.	./.:.:.:.:.:.:.	./.:.:.:.:.:.:.	./.:.:.:.:.:.:.	./.:.:.:.:.:.:.
GG692396.1	1688757	.	T	A	missense_variant	ERG9	c.747T>A	p.Asp249Glu	322.77	.	ANN=A|missense_variant|MODERATE|cds-EER34996.1|GENE_cds-EER34996.1|transcript|rna-CTRG_01858|protein_coding|1/1|c.747T>A|p.Asp249Glu|747/1341|747/1341|249/446||,A|upstream_gene_variant|MODIFIER|exon-CTRG_06285-1|GENE_exon-CTRG_06285-1|transcript|rna-CTRG_06285|pseudogene||n.-2458A>T|||||2458|,A|upstream_gene_variant|MODIFIER|cds-EER34997.1|GENE_cds-EER34997.1|transcript|rna-CTRG_01859|protein_cod…	GT:AD:DP:GQ:PGT:PID:PL	./.:.:.:.:.:.:.	./.:.:.:.:.:.:.	./.:.:.:.:.:.:.	./.:.:.:.:.:.:.	./.:.:.:.:.:.:.	./.:.:.:.:.:.:.	./.:.:.:.:.:.:.	./.:.:.:.:.:.:.	./.:.:.:.:.:.:.	./.:.:.:.:.:.:.	./.:.:.:.:.:.:.	./.:.:.:.:.:.:.	./.:.:.:.:.:.:.	./.:.:.:.:.:.:.	./.:.:.:.:.:.:.	./.:.:.:.:.:.:.	./.:.:.:.:.:.:.	./.:.:.:.:.:.:.	./.:.:.:.:.:.:.	./.:.:.:.:.:.:.	./.:.:.:.:.:.:.	./.:.:.:.:.:.:.	./.:.:.:.:.:.:.	./.:.:.:.:.:.:.	./.:.:.:.:.:.:.	./.:.:.:.:.:.:.	./.:.:.:.:.:.:.	./.:.:.:.:.:.:.	./.:.:.:.:.:.:.	./.:.:.:.:.:.:.	./.:.:.:.:.:.:.	./.:.:.:.:.:.:.	./.:.:.:.:.:.:.	./.:.:.:.:.:.:.	./.:.:.:.:.:.:.	./.:.:.:.:.:.:.	./.:.:.:.:.:.:.
GG692396.1	1688760	.	A	T	missense_variant	ERG9	c.750A>T	p.Lys250Asn	316.77	.	ANN=T|missense_variant|MODERATE|cds-EER34996.1|GENE_cds-EER34996.1|transcript|rna-CTRG_01858|protein_coding|1/1|c.750A>T|p.Lys250Asn|750/1341|750/1341|250/446||,T|upstream_gene_variant|MODIFIER|exon-CTRG_06285-1|GENE_exon-CTRG_06285-1|transcript|rna-CTRG_06285|pseudogene||n.-2461T>A|||||2461|,T|upstream_gene_variant|MODIFIER|cds-EER34997.1|GENE_cds-EER34997.1|transcript|rna-CTRG_01859|protein_cod…	GT:AD:DP:GQ:PGT:PID:PL	./.:.:.:.:.:.:.	./.:.:.:.:.:.:.	./.:.:.:.:.:.:.	./.:.:.:.:.:.:.	./.:.:.:.:.:.:.	./.:.:.:.:.:.:.	./.:.:.:.:.:.:.	./.:.:.:.:.:.:.	./.:.:.:.:.:.:.	./.:.:.:.:.:.:.	./.:.:.:.:.:.:.	./.:.:.:.:.:.:.	./.:.:.:.:.:.:.	./.:.:.:.:.:.:.	./.:.:.:.:.:.:.	./.:.:.:.:.:.:.	./.:.:.:.:.:.:.	./.:.:.:.:.:.:.	./.:.:.:.:.:.:.	./.:.:.:.:.:.:.	./.:.:.:.:.:.:.	./.:.:.:.:.:.:.	./.:.:.:.:.:.:.	./.:.:.:.:.:.:.	./.:.:.:.:.:.:.	./.:.:.:.:.:.:.	./.:.:.:.:.:.:.	./.:.:.:.:.:.:.	./.:.:.:.:.:.:.	./.:.:.:.:.:.:.	./.:.:.:.:.:.:.	./.:.:.:.:.:.:.	./.:.:.:.:.:.:.	./.:.:.:.:.:.:.	./.:.:.:.:.:.:.	./.:.:.:.:.:.:.	./.:.:.:.:.:.:.
GG692396.1	1688765	.	C	A	missense_variant	ERG9	c.755C>A	p.Pro252Gln	358.77	.	ANN=A|missense_variant|MODERATE|cds-EER34996.1|GENE_cds-EER34996.1|transcript|rna-CTRG_01858|protein_coding|1/1|c.755C>A|p.Pro252Gln|755/1341|755/1341|252/446||,A|upstream_gene_variant|MODIFIER|exon-CTRG_06285-1|GENE_exon-CTRG_06285-1|transcript|rna-CTRG_06285|pseudogene||n.-2466G>T|||||2466|,A|upstream_gene_variant|MODIFIER|cds-EER34997.1|GENE_cds-EER34997.1|transcript|rna-CTRG_01859|protein_cod…	GT:AD:DP:GQ:PGT:PID:PL	./.:.:.:.:.:.:.	./.:.:.:.:.:.:.	./.:.:.:.:.:.:.	./.:.:.:.:.:.:.	./.:.:.:.:.:.:.	./.:.:.:.:.:.:.	./.:.:.:.:.:.:.	./.:.:.:.:.:.:.	./.:.:.:.:.:.:.	./.:.:.:.:.:.:.	./.:.:.:.:.:.:.	./.:.:.:.:.:.:.	./.:.:.:.:.:.:.	./.:.:.:.:.:.:.	./.:.:.:.:.:.:.	./.:.:.:.:.:.:.	./.:.:.:.:.:.:.	./.:.:.:.:.:.:.	./.:.:.:.:.:.:.	./.:.:.:.:.:.:.	./.:.:.:.:.:.:.	./.:.:.:.:.:.:.	./.:.:.:.:.:.:.	./.:.:.:.:.:.:.	./.:.:.:.:.:.:.	./.:.:.:.:.:.:.	./.:.:.:.:.:.:.	./.:.:.:.:.:.:.	./.:.:.:.:.:.:.	./.:.:.:.:.:.:.	./.:.:.:.:.:.:.	./.:.:.:.:.:.:.	./.:.:.:.:.:.:.	./.:.:.:.:.:.:.	./.:.:.:.:.:.:.	./.:.:.:.:.:.:.	./.:.:.:.:.:.:.
GG692396.1	1688768	.	C	A	missense_variant	ERG9	c.758C>A	p.Ala253Asp	316.77	.	ANN=A|missense_variant|MODERATE|cds-EER34996.1|GENE_cds-EER34996.1|transcript|rna-CTRG_01858|protein_coding|1/1|c.758C>A|p.Ala253Asp|758/1341|758/1341|253/446||,A|upstream_gene_variant|MODIFIER|exon-CTRG_06285-1|GENE_exon-CTRG_06285-1|transcript|rna-CTRG_06285|pseudogene||n.-2469G>T|||||2469|,A|upstream_gene_variant|MODIFIER|cds-EER34997.1|GENE_cds-EER34997.1|transcript|rna-CTRG_01859|protein_cod…	GT:AD:DP:GQ:PGT:PID:PL	./.:.:.:.:.:.:.	./.:.:.:.:.:.:.	./.:.:.:.:.:.:.	./.:.:.:.:.:.:.	./.:.:.:.:.:.:.	./.:.:.:.:.:.:.	./.:.:.:.:.:.:.	./.:.:.:.:.:.:.	./.:.:.:.:.:.:.	./.:.:.:.:.:.:.	./.:.:.:.:.:.:.	./.:.:.:.:.:.:.	./.:.:.:.:.:.:.	./.:.:.:.:.:.:.	./.:.:.:.:.:.:.	./.:.:.:.:.:.:.	./.:.:.:.:.:.:.	./.:.:.:.:.:.:.	./.:.:.:.:.:.:.	./.:.:.:.:.:.:.	./.:.:.:.:.:.:.	./.:.:.:.:.:.:.	./.:.:.:.:.:.:.	./.:.:.:.:.:.:.	./.:.:.:.:.:.:.	./.:.:.:.:.:.:.	./.:.:.:.:.:.:.	./.:.:.:.:.:.:.	./.:.:.:.:.:.:.	./.:.:.:.:.:.:.	./.:.:.:.:.:.:.	./.:.:.:.:.:.:.	./.:.:.:.:.:.:.	./.:.:.:.:.:.:.	./.:.:.:.:.:.:.	./.:.:.:.:.:.:.	./.:.:.:.:.:.:.
GG692396.1	1688778	.	T	A	missense_variant	ERG9	c.768T>A	p.Asn256Lys	520.77	.	ANN=A|missense_variant|MODERATE|cds-EER34996.1|GENE_cds-EER34996.1|transcript|rna-CTRG_01858|protein_coding|1/1|c.768T>A|p.Asn256Lys|768/1341|768/1341|256/446||,A|upstream_gene_variant|MODIFIER|exon-CTRG_06285-1|GENE_exon-CTRG_06285-1|transcript|rna-CTRG_06285|pseudogene||n.-2479A>T|||||2479|,A|upstream_gene_variant|MODIFIER|cds-EER34997.1|GENE_cds-EER34997.1|transcript|rna-CTRG_01859|protein_cod…	GT:AD:DP:GQ:PGT:PID:PL	./.:.:.:.:.:.:.	./.:.:.:.:.:.:.	./.:.:.:.:.:.:.	./.:.:.:.:.:.:.	./.:.:.:.:.:.:.	./.:.:.:.:.:.:.	./.:.:.:.:.:.:.	./.:.:.:.:.:.:.	./.:.:.:.:.:.:.	./.:.:.:.:.:.:.	./.:.:.:.:.:.:.	./.:.:.:.:.:.:.	./.:.:.:.:.:.:.	./.:.:.:.:.:.:.	./.:.:.:.:.:.:.	./.:.:.:.:.:.:.	./.:.:.:.:.:.:.	./.:.:.:.:.:.:.	./.:.:.:.:.:.:.	./.:.:.:.:.:.:.	./.:.:.:.:.:.:.	./.:.:.:.:.:.:.	./.:.:.:.:.:.:.	./.:.:.:.:.:.:.	./.:.:.:.:.:.:.	./.:.:.:.:.:.:.	./.:.:.:.:.:.:.	./.:.:.:.:.:.:.	./.:.:.:.:.:.:.	./.:.:.:.:.:.:.	./.:.:.:.:.:.:.	./.:.:.:.:.:.:.	./.:.:.:.:.:.:.	./.:.:.:.:.:.:.	./.:.:.:.:.:.:.	./.:.:.:.:.:.:.	./.:.:.:.:.:.:.
GG692396.1	1688797	.	G	T	missense_variant	ERG9	c.787G>T	p.Asp263Tyr	561.77	.	ANN=T|missense_variant|MODERATE|cds-EER34996.1|GENE_cds-EER34996.1|transcript|rna-CTRG_01858|protein_coding|1/1|c.787G>T|p.Asp263Tyr|787/1341|787/1341|263/446||,T|upstream_gene_variant|MODIFIER|exon-CTRG_06285-1|GENE_exon-CTRG_06285-1|transcript|rna-CTRG_06285|pseudogene||n.-2498C>A|||||2498|,T|upstream_gene_variant|MODIFIER|cds-EER34997.1|GENE_cds-EER34997.1|transcript|rna-CTRG_01859|protein_cod…	GT:AD:DP:GQ:PL	./.:.:.:.:.	./.:.:.:.:.	./.:.:.:.:.	./.:.:.:.:.	./.:.:.:.:.	./.:.:.:.:.	./.:.:.:.:.	./.:.:.:.:.	./.:.:.:.:.	./.:.:.:.:.	./.:.:.:.:.	./.:.:.:.:.	./.:.:.:.:.	./.:.:.:.:.	./.:.:.:.:.	./.:.:.:.:.	./.:.:.:.:.	./.:.:.:.:.	./.:.:.:.:.	./.:.:.:.:.	./.:.:.:.:.	./.:.:.:.:.	./.:.:.:.:.	./.:.:.:.:.	./.:.:.:.:.	./.:.:.:.:.	./.:.:.:.:.	./.:.:.:.:.	./.:.:.:.:.	./.:.:.:.:.	./.:.:.:.:.	./.:.:.:.:.	./.:.:.:.:.	./.:.:.:.:.	./.:.:.:.:.	./.:.:.:.:.	./.:.:.:.:.
GG692396.1	1688798	.	A	C	missense_variant	ERG9	c.788A>C	p.Asp263Ala	520.77	.	ANN=C|missense_variant|MODERATE|cds-EER34996.1|GENE_cds-EER34996.1|transcript|rna-CTRG_01858|protein_coding|1/1|c.788A>C|p.Asp263Ala|788/1341|788/1341|263/446||,C|upstream_gene_variant|MODIFIER|exon-CTRG_06285-1|GENE_exon-CTRG_06285-1|transcript|rna-CTRG_06285|pseudogene||n.-2499T>G|||||2499|,C|upstream_gene_variant|MODIFIER|cds-EER34997.1|GENE_cds-EER34997.1|transcript|rna-CTRG_01859|protein_cod…	GT:AD:DP:GQ:PGT:PID:PL	./.:.:.:.:.:.:.	./.:.:.:.:.:.:.	./.:.:.:.:.:.:.	./.:.:.:.:.:.:.	./.:.:.:.:.:.:.	./.:.:.:.:.:.:.	./.:.:.:.:.:.:.	./.:.:.:.:.:.:.	./.:.:.:.:.:.:.	./.:.:.:.:.:.:.	./.:.:.:.:.:.:.	./.:.:.:.:.:.:.	./.:.:.:.:.:.:.	./.:.:.:.:.:.:.	./.:.:.:.:.:.:.	./.:.:.:.:.:.:.	./.:.:.:.:.:.:.	./.:.:.:.:.:.:.	./.:.:.:.:.:.:.	./.:.:.:.:.:.:.	./.:.:.:.:.:.:.	./.:.:.:.:.:.:.	./.:.:.:.:.:.:.	./.:.:.:.:.:.:.	./.:.:.:.:.:.:.	./.:.:.:.:.:.:.	./.:.:.:.:.:.:.	./.:.:.:.:.:.:.	./.:.:.:.:.:.:.	./.:.:.:.:.:.:.	./.:.:.:.:.:.:.	./.:.:.:.:.:.:.	./.:.:.:.:.:.:.	./.:.:.:.:.:.:.	./.:.:.:.:.:.:.	./.:.:.:.:.:.:.	./.:.:.:.:.:.:.
GG692396.1	1688839	.	A	G	missense_variant	ERG9	c.829A>G	p.Asn277Asp	796.77	.	ANN=G|missense_variant|MODERATE|cds-EER34996.1|GENE_cds-EER34996.1|transcript|rna-CTRG_01858|protein_coding|1/1|c.829A>G|p.Asn277Asp|829/1341|829/1341|277/446||,G|upstream_gene_variant|MODIFIER|exon-CTRG_06285-1|GENE_exon-CTRG_06285-1|transcript|rna-CTRG_06285|pseudogene||n.-2540T>C|||||2540|,G|upstream_gene_variant|MODIFIER|cds-EER34997.1|GENE_cds-EER34997.1|transcript|rna-CTRG_01859|protein_cod…	GT:AD:DP:GQ:PGT:PID:PL	./.:.:.:.:.:.:.	./.:.:.:.:.:.:.	./.:.:.:.:.:.:.	./.:.:.:.:.:.:.	./.:.:.:.:.:.:.	./.:.:.:.:.:.:.	./.:.:.:.:.:.:.	./.:.:.:.:.:.:.	./.:.:.:.:.:.:.	./.:.:.:.:.:.:.	./.:.:.:.:.:.:.	./.:.:.:.:.:.:.	./.:.:.:.:.:.:.	./.:.:.:.:.:.:.	./.:.:.:.:.:.:.	./.:.:.:.:.:.:.	./.:.:.:.:.:.:.	./.:.:.:.:.:.:.	./.:.:.:.:.:.:.	./.:.:.:.:.:.:.	./.:.:.:.:.:.:.	./.:.:.:.:.:.:.	./.:.:.:.:.:.:.	./.:.:.:.:.:.:.	./.:.:.:.:.:.:.	./.:.:.:.:.:.:.	./.:.:.:.:.:.:.	./.:.:.:.:.:.:.	./.:.:.:.:.:.:.	./.:.:.:.:.:.:.	./.:.:.:.:.:.:.	./.:.:.:.:.:.:.	./.:.:.:.:.:.:.	./.:.:.:.:.:.:.	./.:.:.:.:.:.:.	./.:.:.:.:.:.:.	./.:.:.:.:.:.:.
GG692396.1	1688840	.	A	G	missense_variant	ERG9	c.830A>G	p.Asn277Ser	796.77	.	ANN=G|missense_variant|MODERATE|cds-EER34996.1|GENE_cds-EER34996.1|transcript|rna-CTRG_01858|protein_coding|1/1|c.830A>G|p.Asn277Ser|830/1341|830/1341|277/446||,G|upstream_gene_variant|MODIFIER|exon-CTRG_06285-1|GENE_exon-CTRG_06285-1|transcript|rna-CTRG_06285|pseudogene||n.-2541T>C|||||2541|,G|upstream_gene_variant|MODIFIER|cds-EER34997.1|GENE_cds-EER34997.1|transcript|rna-CTRG_01859|protein_cod…	GT:AD:DP:GQ:PGT:PID:PL	./.:.:.:.:.:.:.	./.:.:.:.:.:.:.	./.:.:.:.:.:.:.	./.:.:.:.:.:.:.	./.:.:.:.:.:.:.	./.:.:.:.:.:.:.	./.:.:.:.:.:.:.	./.:.:.:.:.:.:.	./.:.:.:.:.:.:.	./.:.:.:.:.:.:.	./.:.:.:.:.:.:.	./.:.:.:.:.:.:.	./.:.:.:.:.:.:.	./.:.:.:.:.:.:.	./.:.:.:.:.:.:.	./.:.:.:.:.:.:.	./.:.:.:.:.:.:.	./.:.:.:.:.:.:.	./.:.:.:.:.:.:.	./.:.:.:.:.:.:.	./.:.:.:.:.:.:.	./.:.:.:.:.:.:.	./.:.:.:.:.:.:.	./.:.:.:.:.:.:.	./.:.:.:.:.:.:.	./.:.:.:.:.:.:.	./.:.:.:.:.:.:.	./.:.:.:.:.:.:.	./.:.:.:.:.:.:.	./.:.:.:.:.:.:.	./.:.:.:.:.:.:.	./.:.:.:.:.:.:.	./.:.:.:.:.:.:.	./.:.:.:.:.:.:.	./.:.:.:.:.:.:.	./.:.:.:.:.:.:.	./.:.:.:.:.:.:.
GG692396.1	1688862	.	A	T	missense_variant	ERG9	c.852A>T	p.Glu284Asp	880.77	.	ANN=T|missense_variant|MODERATE|cds-EER34996.1|GENE_cds-EER34996.1|transcript|rna-CTRG_01858|protein_coding|1/1|c.852A>T|p.Glu284Asp|852/1341|852/1341|284/446||,T|upstream_gene_variant|MODIFIER|exon-CTRG_06285-1|GENE_exon-CTRG_06285-1|transcript|rna-CTRG_06285|pseudogene||n.-2563T>A|||||2563|,T|upstream_gene_variant|MODIFIER|cds-EER34997.1|GENE_cds-EER34997.1|transcript|rna-CTRG_01859|protein_cod…	GT:AD:DP:GQ:PGT:PID:PL	./.:.:.:.:.:.:.	./.:.:.:.:.:.:.	./.:.:.:.:.:.:.	./.:.:.:.:.:.:.	./.:.:.:.:.:.:.	./.:.:.:.:.:.:.	./.:.:.:.:.:.:.	./.:.:.:.:.:.:.	./.:.:.:.:.:.:.	./.:.:.:.:.:.:.	./.:.:.:.:.:.:.	./.:.:.:.:.:.:.	./.:.:.:.:.:.:.	./.:.:.:.:.:.:.	./.:.:.:.:.:.:.	./.:.:.:.:.:.:.	./.:.:.:.:.:.:.	./.:.:.:.:.:.:.	./.:.:.:.:.:.:.	./.:.:.:.:.:.:.	./.:.:.:.:.:.:.	./.:.:.:.:.:.:.	./.:.:.:.:.:.:.	./.:.:.:.:.:.:.	./.:.:.:.:.:.:.	./.:.:.:.:.:.:.	./.:.:.:.:.:.:.	./.:.:.:.:.:.:.	./.:.:.:.:.:.:.	./.:.:.:.:.:.:.	./.:.:.:.:.:.:.	./.:.:.:.:.:.:.	./.:.:.:.:.:.:.	./.:.:.:.:.:.:.	./.:.:.:.:.:.:.	./.:.:.:.:.:.:.	./.:.:.:.:.:.:.
GG692396.1	1688996	.	C	T	missense_variant	ERG9	c.986C>T	p.Thr329Ile	15596.5	PASS	ANN=T|missense_variant|MODERATE|cds-EER34996.1|GENE_cds-EER34996.1|transcript|rna-CTRG_01858|protein_coding|1/1|c.986C>T|p.Thr329Ile|986/1341|986/1341|329/446||,T|upstream_gene_variant|MODIFIER|exon-CTRG_06285-1|GENE_exon-CTRG_06285-1|transcript|rna-CTRG_06285|pseudogene||n.-2697G>A|||||2697|,T|upstream_gene_variant|MODIFIER|cds-EER34997.1|GENE_cds-EER34997.1|transcript|rna-CTRG_01859|protein_cod…	GT:AD:DP:GQ:PL	./.:.:.:.:.	./.:.:.:.:.	./.:.:.:.:.	./.:.:.:.:.	./.:.:.:.:.	./.:.:.:.:.	./.:.:.:.:.	./.:.:.:.:.	0/1:42,37:79:99:1126,0,1179	./.:.:.:.:.	./.:.:.:.:.	./.:.:.:.:.	./.:.:.:.:.	./.:.:.:.:.	./.:.:.:.:.	./.:.:.:.:.	./.:.:.:.:.	./.:.:.:.:.	./.:.:.:.:.	./.:.:.:.:.	./.:.:.:.:.	./.:.:.:.:.	./.:.:.:.:.	./.:.:.:.:.	./.:.:.:.:.	./.:.:.:.:.	./.:.:.:.:.	./.:.:.:.:.	./.:.:.:.:.	./.:.:.:.:.	./.:.:.:.:.	./.:.:.:.:.	./.:.:.:.:.	./.:.:.:.:.	./.:.:.:.:.	./.:.:.:.:.	./.:.:.:.:.
GG692396.1	1689223	.	A	G	missense_variant	ERG9	c.1213A>G	p.Ile405Val	4071.77	.	ANN=G|missense_variant|MODERATE|cds-EER34996.1|GENE_cds-EER34996.1|transcript|rna-CTRG_01858|protein_coding|1/1|c.1213A>G|p.Ile405Val|1213/1341|1213/1341|405/446||,G|upstream_gene_variant|MODIFIER|exon-CTRG_06285-1|GENE_exon-CTRG_06285-1|transcript|rna-CTRG_06285|pseudogene||n.-2924T>C|||||2924|,G|upstream_gene_variant|MODIFIER|cds-EER34997.1|GENE_cds-EER34997.1|transcript|rna-CTRG_01859|protein_…	GT:AD:DP:GQ:PL	./.:.:.:.:.	./.:.:.:.:.	./.:.:.:.:.	./.:.:.:.:.	./.:.:.:.:.	0/1:28,33:61:99:1025,0,852	./.:.:.:.:.	./.:.:.:.:.	./.:.:.:.:.	./.:.:.:.:.	./.:.:.:.:.	./.:.:.:.:.	./.:.:.:.:.	./.:.:.:.:.	./.:.:.:.:.	./.:.:.:.:.	0/1:44,8:52:99:144,0,1627	./.:.:.:.:.	./.:.:.:.:.	./.:.:.:.:.	./.:.:.:.:.	./.:.:.:.:.	./.:.:.:.:.	./.:.:.:.:.	./.:.:.:.:.	./.:.:.:.:.	./.:.:.:.:.	./.:.:.:.:.	./.:.:.:.:.	./.:.:.:.:.	./.:.:.:.:.	./.:.:.:.:.	./.:.:.:.:.	1/1:2,126:128:99:4100,332,0	./.:.:.:.:.	1/1:0,52:52:99:1903,155,0	0/1:46,41:87:99:1113,0,1354
GG692396.1	1689325	.	G	C	missense_variant	ERG9	c.1315G>C	p.Gly439Arg	1619.77	.	ANN=C|missense_variant|MODERATE|cds-EER34996.1|GENE_cds-EER34996.1|transcript|rna-CTRG_01858|protein_coding|1/1|c.1315G>C|p.Gly439Arg|1315/1341|1315/1341|439/446||,C|upstream_gene_variant|MODIFIER|exon-CTRG_06285-1|GENE_exon-CTRG_06285-1|transcript|rna-CTRG_06285|pseudogene||n.-3026C>G|||||3026|,C|upstream_gene_variant|MODIFIER|cds-EER34997.1|GENE_cds-EER34997.1|transcript|rna-CTRG_01859|protein_…	GT:AD:DP:GQ:PL	./.:.:.:.:.	./.:.:.:.:.	./.:.:.:.:.	./.:.:.:.:.	./.:.:.:.:.	./.:.:.:.:.	./.:.:.:.:.	./.:.:.:.:.	./.:.:.:.:.	./.:.:.:.:.	0/1:40,36:76:99:1104,0,1294	./.:.:.:.:.	./.:.:.:.:.	./.:.:.:.:.	./.:.:.:.:.	./.:.:.:.:.	./.:.:.:.:.	./.:.:.:.:.	./.:.:.:.:.	./.:.:.:.:.	./.:.:.:.:.	./.:.:.:.:.	./.:.:.:.:.	./.:.:.:.:.	./.:.:.:.:.	./.:.:.:.:.	./.:.:.:.:.	./.:.:.:.:.	./.:.:.:.:.	./.:.:.:.:.	./.:.:.:.:.	./.:.:.:.:.	./.:.:.:.:.	./.:.:.:.:.	./.:.:.:.:.	./.:.:.:.:.	./.:.:.:.:.
GG692396.1	1708158	.	T	A	missense_variant	ERG24	c.109T>A	p.Leu37Ile	284.77	.	ANN=A|missense_variant|MODERATE|cds-EER35007.1|GENE_cds-EER35007.1|transcript|rna-CTRG_01869|protein_coding|1/1|c.109T>A|p.Leu37Ile|109/828|109/828|37/275||,A|upstream_gene_variant|MODIFIER|cds-EER35005.1|GENE_cds-EER35005.1|transcript|rna-CTRG_01867|protein_coding||c.-3849A>T|||||3849|,A|upstream_gene_variant|MODIFIER|cds-EER35006.1|GENE_cds-EER35006.1|transcript|rna-CTRG_01868|protein_coding||c…	GT:AD:DP:GQ:PL	./.:.:.:.:.	./.:.:.:.:.	./.:.:.:.:.	./.:.:.:.:.	./.:.:.:.:.	./.:.:.:.:.	./.:.:.:.:.	./.:.:.:.:.	./.:.:.:.:.	./.:.:.:.:.	./.:.:.:.:.	./.:.:.:.:.	./.:.:.:.:.	./.:.:.:.:.	./.:.:.:.:.	./.:.:.:.:.	./.:.:.:.:.	./.:.:.:.:.	./.:.:.:.:.	./.:.:.:.:.	./.:.:.:.:.	./.:.:.:.:.	./.:.:.:.:.	./.:.:.:.:.	./.:.:.:.:.	./.:.:.:.:.	./.:.:.:.:.	./.:.:.:.:.	./.:.:.:.:.	./.:.:.:.:.	./.:.:.:.:.	./.:.:.:.:.	./.:.:.:.:.	./.:.:.:.:.	./.:.:.:.:.	./.:.:.:.:.	./.:.:.:.:.
GG692396.1	1708192	.	T	C	missense_variant	ERG24	c.143T>C	p.Ile48Thr	809.77	.	ANN=C|missense_variant|MODERATE|cds-EER35007.1|GENE_cds-EER35007.1|transcript|rna-CTRG_01869|protein_coding|1/1|c.143T>C|p.Ile48Thr|143/828|143/828|48/275||,C|upstream_gene_variant|MODIFIER|cds-EER35005.1|GENE_cds-EER35005.1|transcript|rna-CTRG_01867|protein_coding||c.-3883A>G|||||3883|,C|upstream_gene_variant|MODIFIER|cds-EER35006.1|GENE_cds-EER35006.1|transcript|rna-CTRG_01868|protein_coding||c…	GT:AD:DP:GQ:PL	./.:.:.:.:.	./.:.:.:.:.	./.:.:.:.:.	./.:.:.:.:.	./.:.:.:.:.	./.:.:.:.:.	./.:.:.:.:.	./.:.:.:.:.	./.:.:.:.:.	./.:.:.:.:.	./.:.:.:.:.	./.:.:.:.:.	./.:.:.:.:.	./.:.:.:.:.	./.:.:.:.:.	./.:.:.:.:.	./.:.:.:.:.	./.:.:.:.:.	./.:.:.:.:.	./.:.:.:.:.	./.:.:.:.:.	./.:.:.:.:.	./.:.:.:.:.	./.:.:.:.:.	./.:.:.:.:.	./.:.:.:.:.	./.:.:.:.:.	./.:.:.:.:.	./.:.:.:.:.	./.:.:.:.:.	./.:.:.:.:.	./.:.:.:.:.	./.:.:.:.:.	./.:.:.:.:.	./.:.:.:.:.	./.:.:.:.:.	./.:.:.:.:.
GG692396.1	1708279	.	C	A	missense_variant	ERG24	c.230C>A	p.Thr77Lys	1276.77	.	ANN=A|missense_variant|MODERATE|cds-EER35007.1|GENE_cds-EER35007.1|transcript|rna-CTRG_01869|protein_coding|1/1|c.230C>A|p.Thr77Lys|230/828|230/828|77/275||,A|upstream_gene_variant|MODIFIER|cds-EER35005.1|GENE_cds-EER35005.1|transcript|rna-CTRG_01867|protein_coding||c.-3970G>T|||||3970|,A|upstream_gene_variant|MODIFIER|cds-EER35006.1|GENE_cds-EER35006.1|transcript|rna-CTRG_01868|protein_coding||c…	GT:AD:DP:GQ:PL	./.:.:.:.:.	./.:.:.:.:.	./.:.:.:.:.	./.:.:.:.:.	./.:.:.:.:.	./.:.:.:.:.	./.:.:.:.:.	./.:.:.:.:.	./.:.:.:.:.	./.:.:.:.:.	./.:.:.:.:.	0/1:17,42:59:99:1305,0,435	./.:.:.:.:.	./.:.:.:.:.	./.:.:.:.:.	./.:.:.:.:.	./.:.:.:.:.	./.:.:.:.:.	./.:.:.:.:.	./.:.:.:.:.	./.:.:.:.:.	./.:.:.:.:.	./.:.:.:.:.	./.:.:.:.:.	./.:.:.:.:.	./.:.:.:.:.	./.:.:.:.:.	./.:.:.:.:.	./.:.:.:.:.	./.:.:.:.:.	./.:.:.:.:.	./.:.:.:.:.	./.:.:.:.:.	./.:.:.:.:.	./.:.:.:.:.	./.:.:.:.:.	./.:.:.:.:.
GG692396.1	1708445	.	A	T	missense_variant	ERG24	c.396A>T	p.Gln132His	2176.77	.	ANN=T|missense_variant|MODERATE|cds-EER35007.1|GENE_cds-EER35007.1|transcript|rna-CTRG_01869|protein_coding|1/1|c.396A>T|p.Gln132His|396/828|396/828|132/275||,T|upstream_gene_variant|MODIFIER|cds-EER35005.1|GENE_cds-EER35005.1|transcript|rna-CTRG_01867|protein_coding||c.-4136T>A|||||4136|,T|upstream_gene_variant|MODIFIER|cds-EER35006.1|GENE_cds-EER35006.1|transcript|rna-CTRG_01868|protein_coding|…	GT:AD:DP:GQ:PL	./.:.:.:.:.	./.:.:.:.:.	./.:.:.:.:.	./.:.:.:.:.	./.:.:.:.:.	./.:.:.:.:.	./.:.:.:.:.	./.:.:.:.:.	./.:.:.:.:.	./.:.:.:.:.	./.:.:.:.:.	./.:.:.:.:.	./.:.:.:.:.	./.:.:.:.:.	./.:.:.:.:.	./.:.:.:.:.	./.:.:.:.:.	./.:.:.:.:.	./.:.:.:.:.	./.:.:.:.:.	./.:.:.:.:.	./.:.:.:.:.	./.:.:.:.:.	./.:.:.:.:.	./.:.:.:.:.	./.:.:.:.:.	./.:.:.:.:.	./.:.:.:.:.	./.:.:.:.:.	./.:.:.:.:.	./.:.:.:.:.	./.:.:.:.:.	./.:.:.:.:.	./.:.:.:.:.	./.:.:.:.:.	./.:.:.:.:.	./.:.:.:.:.
GG692396.1	1708495	.	C	T	missense_variant	ERG24	c.446C>T	p.Ala149Val	18061.5	PASS	ANN=T|missense_variant|MODERATE|cds-EER35007.1|GENE_cds-EER35007.1|transcript|rna-CTRG_01869|protein_coding|1/1|c.446C>T|p.Ala149Val|446/828|446/828|149/275||,T|upstream_gene_variant|MODIFIER|cds-EER35005.1|GENE_cds-EER35005.1|transcript|rna-CTRG_01867|protein_coding||c.-4186G>A|||||4186|,T|upstream_gene_variant|MODIFIER|cds-EER35006.1|GENE_cds-EER35006.1|transcript|rna-CTRG_01868|protein_coding|…	GT:AD:DP:GQ:PL	./.:.:.:.:.	./.:.:.:.:.	./.:.:.:.:.	./.:.:.:.:.	0/1:43,41:84:99:1325,0,1288	./.:.:.:.:.	./.:.:.:.:.	./.:.:.:.:.	0/1:42,27:69:99:783,0,1304	./.:.:.:.:.	./.:.:.:.:.	./.:.:.:.:.	./.:.:.:.:.	./.:.:.:.:.	./.:.:.:.:.	./.:.:.:.:.	./.:.:.:.:.	./.:.:.:.:.	./.:.:.:.:.	./.:.:.:.:.	./.:.:.:.:.	./.:.:.:.:.	./.:.:.:.:.	./.:.:.:.:.	./.:.:.:.:.	./.:.:.:.:.	./.:.:.:.:.	./.:.:.:.:.	./.:.:.:.:.	./.:.:.:.:.	./.:.:.:.:.	./.:.:.:.:.	./.:.:.:.:.	./.:.:.:.:.	./.:.:.:.:.	./.:.:.:.:.	./.:.:.:.:.
GG692396.1	1708614	.	A	G	missense_variant	ERG24	c.565A>G	p.Ile189Val	773.77	.	ANN=G|missense_variant|MODERATE|cds-EER35007.1|GENE_cds-EER35007.1|transcript|rna-CTRG_01869|protein_coding|1/1|c.565A>G|p.Ile189Val|565/828|565/828|189/275||,G|upstream_gene_variant|MODIFIER|cds-EER35005.1|GENE_cds-EER35005.1|transcript|rna-CTRG_01867|protein_coding||c.-4305T>C|||||4305|,G|upstream_gene_variant|MODIFIER|cds-EER35006.1|GENE_cds-EER35006.1|transcript|rna-CTRG_01868|protein_coding|…	GT:AD:DP:GQ:PL	./.:.:.:.:.	./.:.:.:.:.	./.:.:.:.:.	./.:.:.:.:.	./.:.:.:.:.	./.:.:.:.:.	./.:.:.:.:.	./.:.:.:.:.	./.:.:.:.:.	./.:.:.:.:.	./.:.:.:.:.	./.:.:.:.:.	./.:.:.:.:.	./.:.:.:.:.	./.:.:.:.:.	./.:.:.:.:.	./.:.:.:.:.	./.:.:.:.:.	./.:.:.:.:.	./.:.:.:.:.	./.:.:.:.:.	./.:.:.:.:.	./.:.:.:.:.	./.:.:.:.:.	./.:.:.:.:.	./.:.:.:.:.	./.:.:.:.:.	./.:.:.:.:.	./.:.:.:.:.	./.:.:.:.:.	./.:.:.:.:.	./.:.:.:.:.	./.:.:.:.:.	./.:.:.:.:.	./.:.:.:.:.	./.:.:.:.:.	./.:.:.:.:.
GG692396.1	1708741	.	T	C	missense_variant	ERG24	c.692T>C	p.Ile231Thr	14701.5	PASS	ANN=C|missense_variant|MODERATE|cds-EER35007.1|GENE_cds-EER35007.1|transcript|rna-CTRG_01869|protein_coding|1/1|c.692T>C|p.Ile231Thr|692/828|692/828|231/275||,C|upstream_gene_variant|MODIFIER|cds-EER35005.1|GENE_cds-EER35005.1|transcript|rna-CTRG_01867|protein_coding||c.-4432A>G|||||4432|,C|upstream_gene_variant|MODIFIER|cds-EER35006.1|GENE_cds-EER35006.1|transcript|rna-CTRG_01868|protein_coding|…	GT:AD:DP:GQ:PL	./.:.:.:.:.	./.:.:.:.:.	0/1:17,8:25:99:259,0,501	./.:.:.:.:.	./.:.:.:.:.	./.:.:.:.:.	./.:.:.:.:.	./.:.:.:.:.	./.:.:.:.:.	./.:.:.:.:.	./.:.:.:.:.	./.:.:.:.:.	0/1:54,11:65:99:162,0,1871	./.:.:.:.:.	1/1:0,56:56:99:2041,168,0	./.:.:.:.:.	0/1:7,60:67:57:2031,0,57	./.:.:.:.:.	./.:.:.:.:.	./.:.:.:.:.	0/1:80,15:95:99:256,0,2768	./.:.:.:.:.	./.:.:.:.:.	./.:.:.:.:.	./.:.:.:.:.	./.:.:.:.:.	./.:.:.:.:.	./.:.:.:.:.	./.:.:.:.:.	./.:.:.:.:.	0/1:111,94:205:99:2203,0,2694	./.:.:.:.:.	./.:.:.:.:.	./.:.:.:.:.	1/1:0,149:149:99:5108,446,0	./.:.:.:.:.	./.:.:.:.:.
GG692396.1	1708779	.	G	A	missense_variant	ERG24	c.730G>A	p.Gly244Ser	558.77	.	ANN=A|missense_variant|MODERATE|cds-EER35007.1|GENE_cds-EER35007.1|transcript|rna-CTRG_01869|protein_coding|1/1|c.730G>A|p.Gly244Ser|730/828|730/828|244/275||,A|upstream_gene_variant|MODIFIER|cds-EER35005.1|GENE_cds-EER35005.1|transcript|rna-CTRG_01867|protein_coding||c.-4470C>T|||||4470|,A|upstream_gene_variant|MODIFIER|cds-EER35006.1|GENE_cds-EER35006.1|transcript|rna-CTRG_01868|protein_coding|…	GT:AD:DP:GQ:PL	./.:.:.:.:.	./.:.:.:.:.	./.:.:.:.:.	./.:.:.:.:.	./.:.:.:.:.	./.:.:.:.:.	./.:.:.:.:.	./.:.:.:.:.	./.:.:.:.:.	./.:.:.:.:.	./.:.:.:.:.	./.:.:.:.:.	./.:.:.:.:.	./.:.:.:.:.	./.:.:.:.:.	./.:.:.:.:.	./.:.:.:.:.	./.:.:.:.:.	./.:.:.:.:.	./.:.:.:.:.	./.:.:.:.:.	./.:.:.:.:.	./.:.:.:.:.	./.:.:.:.:.	./.:.:.:.:.	./.:.:.:.:.	./.:.:.:.:.	./.:.:.:.:.	./.:.:.:.:.	./.:.:.:.:.	./.:.:.:.:.	./.:.:.:.:.	./.:.:.:.:.	./.:.:.:.:.	./.:.:.:.:.	./.:.:.:.:.	./.:.:.:.:.
GG692396.1	1708804	.	T	A	missense_variant	ERG24	c.755T>A	p.Val252Glu	856.77	.	ANN=A|missense_variant|MODERATE|cds-EER35007.1|GENE_cds-EER35007.1|transcript|rna-CTRG_01869|protein_coding|1/1|c.755T>A|p.Val252Glu|755/828|755/828|252/275||,A|upstream_gene_variant|MODIFIER|cds-EER35005.1|GENE_cds-EER35005.1|transcript|rna-CTRG_01867|protein_coding||c.-4495A>T|||||4495|,A|upstream_gene_variant|MODIFIER|cds-EER35006.1|GENE_cds-EER35006.1|transcript|rna-CTRG_01868|protein_coding|…	GT:AD:DP:GQ:PL	./.:.:.:.:.	./.:.:.:.:.	./.:.:.:.:.	./.:.:.:.:.	./.:.:.:.:.	./.:.:.:.:.	./.:.:.:.:.	./.:.:.:.:.	./.:.:.:.:.	./.:.:.:.:.	./.:.:.:.:.	./.:.:.:.:.	./.:.:.:.:.	./.:.:.:.:.	./.:.:.:.:.	./.:.:.:.:.	./.:.:.:.:.	./.:.:.:.:.	./.:.:.:.:.	./.:.:.:.:.	./.:.:.:.:.	./.:.:.:.:.	./.:.:.:.:.	./.:.:.:.:.	./.:.:.:.:.	./.:.:.:.:.	./.:.:.:.:.	./.:.:.:.:.	./.:.:.:.:.	./.:.:.:.:.	./.:.:.:.:.	./.:.:.:.:.	./.:.:.:.:.	./.:.:.:.:.	./.:.:.:.:.	./.:.:.:.:.	./.:.:.:.:.
GG692396.1	1708818	.	C	A	missense_variant	ERG24	c.769C>A	p.Gln257Lys	1048.77	.	ANN=A|missense_variant|MODERATE|cds-EER35007.1|GENE_cds-EER35007.1|transcript|rna-CTRG_01869|protein_coding|1/1|c.769C>A|p.Gln257Lys|769/828|769/828|257/275||,A|upstream_gene_variant|MODIFIER|cds-EER35005.1|GENE_cds-EER35005.1|transcript|rna-CTRG_01867|protein_coding||c.-4509G>T|||||4509|,A|upstream_gene_variant|MODIFIER|cds-EER35006.1|GENE_cds-EER35006.1|transcript|rna-CTRG_01868|protein_coding|…	GT:AD:DP:GQ:PL	0/1:55,38:93:99:987,0,1420	./.:.:.:.:.	./.:.:.:.:.	./.:.:.:.:.	./.:.:.:.:.	./.:.:.:.:.	./.:.:.:.:.	./.:.:.:.:.	./.:.:.:.:.	./.:.:.:.:.	./.:.:.:.:.	./.:.:.:.:.	./.:.:.:.:.	./.:.:.:.:.	./.:.:.:.:.	./.:.:.:.:.	./.:.:.:.:.	./.:.:.:.:.	./.:.:.:.:.	./.:.:.:.:.	./.:.:.:.:.	./.:.:.:.:.	./.:.:.:.:.	./.:.:.:.:.	./.:.:.:.:.	./.:.:.:.:.	./.:.:.:.:.	./.:.:.:.:.	./.:.:.:.:.	./.:.:.:.:.	./.:.:.:.:.	./.:.:.:.:.	./.:.:.:.:.	./.:.:.:.:.	./.:.:.:.:.	./.:.:.:.:.	./.:.:.:.:.
GG692397.1	124439	.	T	G	missense_variant	URA3	c.226T>G	p.Leu76Val	294.77	.	ANN=G|missense_variant|MODERATE|cds-EER33357.1|GENE_cds-EER33357.1|transcript|rna-CTRG_02175|protein_coding|1/1|c.226T>G|p.Leu76Val|226/807|226/807|76/268||,G|downstream_gene_variant|MODIFIER|cds-EER33356.1|GENE_cds-EER33356.1|transcript|rna-CTRG_02174|protein_coding||c.*483T>G|||||483|,G|downstream_gene_variant|MODIFIER|cds-EER33358.1|GENE_cds-EER33358.1|transcript|rna-CTRG_02176|protein_coding|…	GT:AD:DP:GQ:PGT:PID:PL	./.:.:.:.:.:.:.	./.:.:.:.:.:.:.	./.:.:.:.:.:.:.	./.:.:.:.:.:.:.	./.:.:.:.:.:.:.	./.:.:.:.:.:.:.	./.:.:.:.:.:.:.	./.:.:.:.:.:.:.	./.:.:.:.:.:.:.	./.:.:.:.:.:.:.	./.:.:.:.:.:.:.	./.:.:.:.:.:.:.	./.:.:.:.:.:.:.	./.:.:.:.:.:.:.	./.:.:.:.:.:.:.	./.:.:.:.:.:.:.	./.:.:.:.:.:.:.	./.:.:.:.:.:.:.	./.:.:.:.:.:.:.	./.:.:.:.:.:.:.	./.:.:.:.:.:.:.	./.:.:.:.:.:.:.	./.:.:.:.:.:.:.	./.:.:.:.:.:.:.	./.:.:.:.:.:.:.	./.:.:.:.:.:.:.	./.:.:.:.:.:.:.	./.:.:.:.:.:.:.	./.:.:.:.:.:.:.	./.:.:.:.:.:.:.	./.:.:.:.:.:.:.	./.:.:.:.:.:.:.	./.:.:.:.:.:.:.	./.:.:.:.:.:.:.	./.:.:.:.:.:.:.	./.:.:.:.:.:.:.	./.:.:.:.:.:.:.
GG692397.1	124440	.	T	A	stop_gained	URA3	c.227T>A	p.Leu76*	300.77	.	ANN=A|stop_gained|HIGH|cds-EER33357.1|GENE_cds-EER33357.1|transcript|rna-CTRG_02175|protein_coding|1/1|c.227T>A|p.Leu76*|227/807|227/807|76/268||,A|downstream_gene_variant|MODIFIER|cds-EER33356.1|GENE_cds-EER33356.1|transcript|rna-CTRG_02174|protein_coding||c.*484T>A|||||484|,A|downstream_gene_variant|MODIFIER|cds-EER33358.1|GENE_cds-EER33358.1|transcript|rna-CTRG_02176|protein_coding||c.*651A>T|…	GT:AD:DP:GQ:PGT:PID:PL	./.:.:.:.:.:.:.	./.:.:.:.:.:.:.	./.:.:.:.:.:.:.	./.:.:.:.:.:.:.	./.:.:.:.:.:.:.	./.:.:.:.:.:.:.	./.:.:.:.:.:.:.	./.:.:.:.:.:.:.	./.:.:.:.:.:.:.	./.:.:.:.:.:.:.	./.:.:.:.:.:.:.	./.:.:.:.:.:.:.	./.:.:.:.:.:.:.	./.:.:.:.:.:.:.	./.:.:.:.:.:.:.	./.:.:.:.:.:.:.	./.:.:.:.:.:.:.	./.:.:.:.:.:.:.	./.:.:.:.:.:.:.	./.:.:.:.:.:.:.	./.:.:.:.:.:.:.	./.:.:.:.:.:.:.	./.:.:.:.:.:.:.	./.:.:.:.:.:.:.	./.:.:.:.:.:.:.	./.:.:.:.:.:.:.	./.:.:.:.:.:.:.	./.:.:.:.:.:.:.	./.:.:.:.:.:.:.	./.:.:.:.:.:.:.	./.:.:.:.:.:.:.	./.:.:.:.:.:.:.	./.:.:.:.:.:.:.	./.:.:.:.:.:.:.	./.:.:.:.:.:.:.	./.:.:.:.:.:.:.	./.:.:.:.:.:.:.
GG692397.1	124448	.	A	T	missense_variant	URA3	c.235A>T	p.Ile79Phe	219.77	.	ANN=T|missense_variant|MODERATE|cds-EER33357.1|GENE_cds-EER33357.1|transcript|rna-CTRG_02175|protein_coding|1/1|c.235A>T|p.Ile79Phe|235/807|235/807|79/268||,T|downstream_gene_variant|MODIFIER|cds-EER33356.1|GENE_cds-EER33356.1|transcript|rna-CTRG_02174|protein_coding||c.*492A>T|||||492|,T|downstream_gene_variant|MODIFIER|cds-EER33358.1|GENE_cds-EER33358.1|transcript|rna-CTRG_02176|protein_coding|…	GT:AD:DP:GQ:PGT:PID:PL	./.:.:.:.:.:.:.	./.:.:.:.:.:.:.	./.:.:.:.:.:.:.	./.:.:.:.:.:.:.	./.:.:.:.:.:.:.	./.:.:.:.:.:.:.	./.:.:.:.:.:.:.	./.:.:.:.:.:.:.	./.:.:.:.:.:.:.	./.:.:.:.:.:.:.	./.:.:.:.:.:.:.	./.:.:.:.:.:.:.	./.:.:.:.:.:.:.	./.:.:.:.:.:.:.	./.:.:.:.:.:.:.	./.:.:.:.:.:.:.	./.:.:.:.:.:.:.	./.:.:.:.:.:.:.	./.:.:.:.:.:.:.	./.:.:.:.:.:.:.	./.:.:.:.:.:.:.	./.:.:.:.:.:.:.	./.:.:.:.:.:.:.	./.:.:.:.:.:.:.	./.:.:.:.:.:.:.	./.:.:.:.:.:.:.	./.:.:.:.:.:.:.	./.:.:.:.:.:.:.	./.:.:.:.:.:.:.	./.:.:.:.:.:.:.	./.:.:.:.:.:.:.	./.:.:.:.:.:.:.	./.:.:.:.:.:.:.	./.:.:.:.:.:.:.	./.:.:.:.:.:.:.	./.:.:.:.:.:.:.	./.:.:.:.:.:.:.
GG692397.1	124456	.	A	T	missense_variant	URA3	c.243A>T	p.Leu81Phe	219.77	.	ANN=T|missense_variant|MODERATE|cds-EER33357.1|GENE_cds-EER33357.1|transcript|rna-CTRG_02175|protein_coding|1/1|c.243A>T|p.Leu81Phe|243/807|243/807|81/268||,T|downstream_gene_variant|MODIFIER|cds-EER33356.1|GENE_cds-EER33356.1|transcript|rna-CTRG_02174|protein_coding||c.*500A>T|||||500|,T|downstream_gene_variant|MODIFIER|cds-EER33358.1|GENE_cds-EER33358.1|transcript|rna-CTRG_02176|protein_coding|…	GT:AD:DP:GQ:PGT:PID:PL	./.:.:.:.:.:.:.	./.:.:.:.:.:.:.	./.:.:.:.:.:.:.	./.:.:.:.:.:.:.	./.:.:.:.:.:.:.	./.:.:.:.:.:.:.	./.:.:.:.:.:.:.	./.:.:.:.:.:.:.	./.:.:.:.:.:.:.	./.:.:.:.:.:.:.	./.:.:.:.:.:.:.	./.:.:.:.:.:.:.	./.:.:.:.:.:.:.	./.:.:.:.:.:.:.	./.:.:.:.:.:.:.	./.:.:.:.:.:.:.	./.:.:.:.:.:.:.	./.:.:.:.:.:.:.	./.:.:.:.:.:.:.	./.:.:.:.:.:.:.	./.:.:.:.:.:.:.	./.:.:.:.:.:.:.	./.:.:.:.:.:.:.	./.:.:.:.:.:.:.	./.:.:.:.:.:.:.	./.:.:.:.:.:.:.	./.:.:.:.:.:.:.	./.:.:.:.:.:.:.	./.:.:.:.:.:.:.	./.:.:.:.:.:.:.	./.:.:.:.:.:.:.	./.:.:.:.:.:.:.	./.:.:.:.:.:.:.	./.:.:.:.:.:.:.	./.:.:.:.:.:.:.	./.:.:.:.:.:.:.	./.:.:.:.:.:.:.
GG692397.1	124469	.	A	C	missense_variant	URA3	c.256A>C	p.Asn86His	165.77	.	ANN=C|missense_variant|MODERATE|cds-EER33357.1|GENE_cds-EER33357.1|transcript|rna-CTRG_02175|protein_coding|1/1|c.256A>C|p.Asn86His|256/807|256/807|86/268||,C|downstream_gene_variant|MODIFIER|cds-EER33356.1|GENE_cds-EER33356.1|transcript|rna-CTRG_02174|protein_coding||c.*513A>C|||||513|,C|downstream_gene_variant|MODIFIER|cds-EER33358.1|GENE_cds-EER33358.1|transcript|rna-CTRG_02176|protein_coding|…	GT:AD:DP:GQ:PGT:PID:PL	./.:.:.:.:.:.:.	./.:.:.:.:.:.:.	./.:.:.:.:.:.:.	./.:.:.:.:.:.:.	./.:.:.:.:.:.:.	./.:.:.:.:.:.:.	./.:.:.:.:.:.:.	./.:.:.:.:.:.:.	./.:.:.:.:.:.:.	./.:.:.:.:.:.:.	./.:.:.:.:.:.:.	./.:.:.:.:.:.:.	./.:.:.:.:.:.:.	./.:.:.:.:.:.:.	./.:.:.:.:.:.:.	./.:.:.:.:.:.:.	./.:.:.:.:.:.:.	./.:.:.:.:.:.:.	./.:.:.:.:.:.:.	./.:.:.:.:.:.:.	./.:.:.:.:.:.:.	./.:.:.:.:.:.:.	./.:.:.:.:.:.:.	./.:.:.:.:.:.:.	./.:.:.:.:.:.:.	./.:.:.:.:.:.:.	./.:.:.:.:.:.:.	./.:.:.:.:.:.:.	./.:.:.:.:.:.:.	./.:.:.:.:.:.:.	./.:.:.:.:.:.:.	./.:.:.:.:.:.:.	./.:.:.:.:.:.:.	./.:.:.:.:.:.:.	./.:.:.:.:.:.:.	./.:.:.:.:.:.:.	./.:.:.:.:.:.:.
GG692397.1	124471	.	T	A	missense_variant	URA3	c.258T>A	p.Asn86Lys	165.77	.	ANN=A|missense_variant|MODERATE|cds-EER33357.1|GENE_cds-EER33357.1|transcript|rna-CTRG_02175|protein_coding|1/1|c.258T>A|p.Asn86Lys|258/807|258/807|86/268||,A|downstream_gene_variant|MODIFIER|cds-EER33356.1|GENE_cds-EER33356.1|transcript|rna-CTRG_02174|protein_coding||c.*515T>A|||||515|,A|downstream_gene_variant|MODIFIER|cds-EER33358.1|GENE_cds-EER33358.1|transcript|rna-CTRG_02176|protein_coding|…	GT:AD:DP:GQ:PGT:PID:PL	./.:.:.:.:.:.:.	./.:.:.:.:.:.:.	./.:.:.:.:.:.:.	./.:.:.:.:.:.:.	./.:.:.:.:.:.:.	./.:.:.:.:.:.:.	./.:.:.:.:.:.:.	./.:.:.:.:.:.:.	./.:.:.:.:.:.:.	./.:.:.:.:.:.:.	./.:.:.:.:.:.:.	./.:.:.:.:.:.:.	./.:.:.:.:.:.:.	./.:.:.:.:.:.:.	./.:.:.:.:.:.:.	./.:.:.:.:.:.:.	./.:.:.:.:.:.:.	./.:.:.:.:.:.:.	./.:.:.:.:.:.:.	./.:.:.:.:.:.:.	./.:.:.:.:.:.:.	./.:.:.:.:.:.:.	./.:.:.:.:.:.:.	./.:.:.:.:.:.:.	./.:.:.:.:.:.:.	./.:.:.:.:.:.:.	./.:.:.:.:.:.:.	./.:.:.:.:.:.:.	./.:.:.:.:.:.:.	./.:.:.:.:.:.:.	./.:.:.:.:.:.:.	./.:.:.:.:.:.:.	./.:.:.:.:.:.:.	./.:.:.:.:.:.:.	./.:.:.:.:.:.:.	./.:.:.:.:.:.:.	./.:.:.:.:.:.:.
GG692397.1	124490	.	C	A	missense_variant	URA3	c.277C>A	p.Arg93Ser	186.77	.	ANN=A|missense_variant|MODERATE|cds-EER33357.1|GENE_cds-EER33357.1|transcript|rna-CTRG_02175|protein_coding|1/1|c.277C>A|p.Arg93Ser|277/807|277/807|93/268||,A|downstream_gene_variant|MODIFIER|cds-EER33356.1|GENE_cds-EER33356.1|transcript|rna-CTRG_02174|protein_coding||c.*534C>A|||||534|,A|downstream_gene_variant|MODIFIER|cds-EER33358.1|GENE_cds-EER33358.1|transcript|rna-CTRG_02176|protein_coding|…	GT:AD:DP:GQ:PGT:PID:PL	./.:.:.:.:.:.:.	./.:.:.:.:.:.:.	./.:.:.:.:.:.:.	./.:.:.:.:.:.:.	./.:.:.:.:.:.:.	./.:.:.:.:.:.:.	./.:.:.:.:.:.:.	./.:.:.:.:.:.:.	./.:.:.:.:.:.:.	./.:.:.:.:.:.:.	./.:.:.:.:.:.:.	./.:.:.:.:.:.:.	./.:.:.:.:.:.:.	./.:.:.:.:.:.:.	./.:.:.:.:.:.:.	./.:.:.:.:.:.:.	./.:.:.:.:.:.:.	./.:.:.:.:.:.:.	./.:.:.:.:.:.:.	./.:.:.:.:.:.:.	./.:.:.:.:.:.:.	./.:.:.:.:.:.:.	./.:.:.:.:.:.:.	./.:.:.:.:.:.:.	./.:.:.:.:.:.:.	./.:.:.:.:.:.:.	./.:.:.:.:.:.:.	./.:.:.:.:.:.:.	./.:.:.:.:.:.:.	./.:.:.:.:.:.:.	./.:.:.:.:.:.:.	./.:.:.:.:.:.:.	./.:.:.:.:.:.:.	./.:.:.:.:.:.:.	./.:.:.:.:.:.:.	./.:.:.:.:.:.:.	./.:.:.:.:.:.:.
GG692397.1	124661	.	A	G	missense_variant	URA3	c.448A>G	p.Met150Val	140.77	.	ANN=G|missense_variant|MODERATE|cds-EER33357.1|GENE_cds-EER33357.1|transcript|rna-CTRG_02175|protein_coding|1/1|c.448A>G|p.Met150Val|448/807|448/807|150/268||,G|downstream_gene_variant|MODIFIER|cds-EER33356.1|GENE_cds-EER33356.1|transcript|rna-CTRG_02174|protein_coding||c.*705A>G|||||705|,G|downstream_gene_variant|MODIFIER|cds-EER33358.1|GENE_cds-EER33358.1|transcript|rna-CTRG_02176|protein_codin…	GT:AD:DP:GQ:PL	./.:.:.:.:.	./.:.:.:.:.	./.:.:.:.:.	./.:.:.:.:.	./.:.:.:.:.	./.:.:.:.:.	./.:.:.:.:.	./.:.:.:.:.	./.:.:.:.:.	./.:.:.:.:.	./.:.:.:.:.	./.:.:.:.:.	./.:.:.:.:.	./.:.:.:.:.	./.:.:.:.:.	./.:.:.:.:.	./.:.:.:.:.	./.:.:.:.:.	./.:.:.:.:.	./.:.:.:.:.	./.:.:.:.:.	./.:.:.:.:.	./.:.:.:.:.	./.:.:.:.:.	./.:.:.:.:.	./.:.:.:.:.	./.:.:.:.:.	./.:.:.:.:.	./.:.:.:.:.	./.:.:.:.:.	./.:.:.:.:.	./.:.:.:.:.	./.:.:.:.:.	./.:.:.:.:.	./.:.:.:.:.	./.:.:.:.:.	./.:.:.:.:.
GG692397.1	124742	.	A	G	missense_variant	URA3	c.529A>G	p.Lys177Glu	2713.77	.	ANN=G|missense_variant|MODERATE|cds-EER33357.1|GENE_cds-EER33357.1|transcript|rna-CTRG_02175|protein_coding|1/1|c.529A>G|p.Lys177Glu|529/807|529/807|177/268||,G|downstream_gene_variant|MODIFIER|cds-EER33356.1|GENE_cds-EER33356.1|transcript|rna-CTRG_02174|protein_coding||c.*786A>G|||||786|,G|downstream_gene_variant|MODIFIER|cds-EER33358.1|GENE_cds-EER33358.1|transcript|rna-CTRG_02176|protein_codin…	GT:AD:DP:GQ:PL	./.:.:.:.:.	./.:.:.:.:.	./.:.:.:.:.	./.:.:.:.:.	./.:.:.:.:.	./.:.:.:.:.	./.:.:.:.:.	./.:.:.:.:.	./.:.:.:.:.	./.:.:.:.:.	./.:.:.:.:.	./.:.:.:.:.	./.:.:.:.:.	./.:.:.:.:.	./.:.:.:.:.	./.:.:.:.:.	./.:.:.:.:.	./.:.:.:.:.	./.:.:.:.:.	./.:.:.:.:.	./.:.:.:.:.	./.:.:.:.:.	./.:.:.:.:.	./.:.:.:.:.	./.:.:.:.:.	./.:.:.:.:.	./.:.:.:.:.	./.:.:.:.:.	./.:.:.:.:.	./.:.:.:.:.	./.:.:.:.:.	./.:.:.:.:.	./.:.:.:.:.	./.:.:.:.:.	./.:.:.:.:.	./.:.:.:.:.	./.:.:.:.:.
GG692397.1	124789	.	T	A	missense_variant	URA3	c.576T>A	p.His192Gln	555.77	.	ANN=A|missense_variant|MODERATE|cds-EER33357.1|GENE_cds-EER33357.1|transcript|rna-CTRG_02175|protein_coding|1/1|c.576T>A|p.His192Gln|576/807|576/807|192/268||,A|downstream_gene_variant|MODIFIER|cds-EER33356.1|GENE_cds-EER33356.1|transcript|rna-CTRG_02174|protein_coding||c.*833T>A|||||833|,A|downstream_gene_variant|MODIFIER|cds-EER33358.1|GENE_cds-EER33358.1|transcript|rna-CTRG_02176|protein_codin…	GT:AD:DP:GQ:PGT:PID:PL	./.:.:.:.:.:.:.	./.:.:.:.:.:.:.	./.:.:.:.:.:.:.	./.:.:.:.:.:.:.	./.:.:.:.:.:.:.	./.:.:.:.:.:.:.	./.:.:.:.:.:.:.	./.:.:.:.:.:.:.	./.:.:.:.:.:.:.	./.:.:.:.:.:.:.	./.:.:.:.:.:.:.	./.:.:.:.:.:.:.	./.:.:.:.:.:.:.	./.:.:.:.:.:.:.	./.:.:.:.:.:.:.	./.:.:.:.:.:.:.	./.:.:.:.:.:.:.	./.:.:.:.:.:.:.	./.:.:.:.:.:.:.	./.:.:.:.:.:.:.	./.:.:.:.:.:.:.	./.:.:.:.:.:.:.	./.:.:.:.:.:.:.	./.:.:.:.:.:.:.	./.:.:.:.:.:.:.	./.:.:.:.:.:.:.	./.:.:.:.:.:.:.	./.:.:.:.:.:.:.	./.:.:.:.:.:.:.	./.:.:.:.:.:.:.	./.:.:.:.:.:.:.	./.:.:.:.:.:.:.	./.:.:.:.:.:.:.	./.:.:.:.:.:.:.	./.:.:.:.:.:.:.	./.:.:.:.:.:.:.	./.:.:.:.:.:.:.
GG692397.1	124792	.	T	A	missense_variant	URA3	c.579T>A	p.Asp193Glu	552.77	.	ANN=A|missense_variant|MODERATE|cds-EER33357.1|GENE_cds-EER33357.1|transcript|rna-CTRG_02175|protein_coding|1/1|c.579T>A|p.Asp193Glu|579/807|579/807|193/268||,A|downstream_gene_variant|MODIFIER|cds-EER33356.1|GENE_cds-EER33356.1|transcript|rna-CTRG_02174|protein_coding||c.*836T>A|||||836|,A|downstream_gene_variant|MODIFIER|cds-EER33358.1|GENE_cds-EER33358.1|transcript|rna-CTRG_02176|protein_codin…	GT:AD:DP:GQ:PGT:PID:PL	./.:.:.:.:.:.:.	./.:.:.:.:.:.:.	./.:.:.:.:.:.:.	./.:.:.:.:.:.:.	./.:.:.:.:.:.:.	./.:.:.:.:.:.:.	./.:.:.:.:.:.:.	./.:.:.:.:.:.:.	./.:.:.:.:.:.:.	./.:.:.:.:.:.:.	./.:.:.:.:.:.:.	./.:.:.:.:.:.:.	./.:.:.:.:.:.:.	./.:.:.:.:.:.:.	./.:.:.:.:.:.:.	./.:.:.:.:.:.:.	./.:.:.:.:.:.:.	./.:.:.:.:.:.:.	./.:.:.:.:.:.:.	./.:.:.:.:.:.:.	./.:.:.:.:.:.:.	./.:.:.:.:.:.:.	./.:.:.:.:.:.:.	./.:.:.:.:.:.:.	./.:.:.:.:.:.:.	./.:.:.:.:.:.:.	./.:.:.:.:.:.:.	./.:.:.:.:.:.:.	./.:.:.:.:.:.:.	./.:.:.:.:.:.:.	./.:.:.:.:.:.:.	./.:.:.:.:.:.:.	./.:.:.:.:.:.:.	./.:.:.:.:.:.:.	./.:.:.:.:.:.:.	./.:.:.:.:.:.:.	./.:.:.:.:.:.:.
GG692397.1	124808	.	A	C	missense_variant	URA3	c.595A>C	p.Ile199Leu	685.77	.	ANN=C|missense_variant|MODERATE|cds-EER33357.1|GENE_cds-EER33357.1|transcript|rna-CTRG_02175|protein_coding|1/1|c.595A>C|p.Ile199Leu|595/807|595/807|199/268||,C|downstream_gene_variant|MODIFIER|cds-EER33356.1|GENE_cds-EER33356.1|transcript|rna-CTRG_02174|protein_coding||c.*852A>C|||||852|,C|downstream_gene_variant|MODIFIER|cds-EER33358.1|GENE_cds-EER33358.1|transcript|rna-CTRG_02176|protein_codin…	GT:AD:DP:GQ:PGT:PID:PL	./.:.:.:.:.:.:.	./.:.:.:.:.:.:.	./.:.:.:.:.:.:.	./.:.:.:.:.:.:.	./.:.:.:.:.:.:.	./.:.:.:.:.:.:.	./.:.:.:.:.:.:.	./.:.:.:.:.:.:.	./.:.:.:.:.:.:.	./.:.:.:.:.:.:.	./.:.:.:.:.:.:.	./.:.:.:.:.:.:.	./.:.:.:.:.:.:.	./.:.:.:.:.:.:.	./.:.:.:.:.:.:.	./.:.:.:.:.:.:.	./.:.:.:.:.:.:.	./.:.:.:.:.:.:.	./.:.:.:.:.:.:.	./.:.:.:.:.:.:.	./.:.:.:.:.:.:.	./.:.:.:.:.:.:.	./.:.:.:.:.:.:.	./.:.:.:.:.:.:.	./.:.:.:.:.:.:.	./.:.:.:.:.:.:.	./.:.:.:.:.:.:.	./.:.:.:.:.:.:.	./.:.:.:.:.:.:.	./.:.:.:.:.:.:.	./.:.:.:.:.:.:.	./.:.:.:.:.:.:.	./.:.:.:.:.:.:.	./.:.:.:.:.:.:.	./.:.:.:.:.:.:.	./.:.:.:.:.:.:.	./.:.:.:.:.:.:.
GG692397.1	124812	.	T	C	missense_variant	URA3	c.599T>C	p.Ile200Thr	796.77	.	ANN=C|missense_variant|MODERATE|cds-EER33357.1|GENE_cds-EER33357.1|transcript|rna-CTRG_02175|protein_coding|1/1|c.599T>C|p.Ile200Thr|599/807|599/807|200/268||,C|downstream_gene_variant|MODIFIER|cds-EER33356.1|GENE_cds-EER33356.1|transcript|rna-CTRG_02174|protein_coding||c.*856T>C|||||856|,C|downstream_gene_variant|MODIFIER|cds-EER33358.1|GENE_cds-EER33358.1|transcript|rna-CTRG_02176|protein_codin…	GT:AD:DP:GQ:PL	./.:.:.:.:.	./.:.:.:.:.	./.:.:.:.:.	./.:.:.:.:.	./.:.:.:.:.	./.:.:.:.:.	./.:.:.:.:.	./.:.:.:.:.	./.:.:.:.:.	./.:.:.:.:.	./.:.:.:.:.	./.:.:.:.:.	./.:.:.:.:.	./.:.:.:.:.	./.:.:.:.:.	./.:.:.:.:.	./.:.:.:.:.	./.:.:.:.:.	./.:.:.:.:.	./.:.:.:.:.	./.:.:.:.:.	./.:.:.:.:.	./.:.:.:.:.	./.:.:.:.:.	./.:.:.:.:.	./.:.:.:.:.	./.:.:.:.:.	./.:.:.:.:.	./.:.:.:.:.	./.:.:.:.:.	./.:.:.:.:.	./.:.:.:.:.	./.:.:.:.:.	./.:.:.:.:.	./.:.:.:.:.	./.:.:.:.:.	./.:.:.:.:.
GG692397.1	124851	.	C	G	missense_variant	URA3	c.638C>G	p.Ala213Gly	1062.77	.	ANN=G|missense_variant|MODERATE|cds-EER33357.1|GENE_cds-EER33357.1|transcript|rna-CTRG_02175|protein_coding|1/1|c.638C>G|p.Ala213Gly|638/807|638/807|213/268||,G|downstream_gene_variant|MODIFIER|cds-EER33356.1|GENE_cds-EER33356.1|transcript|rna-CTRG_02174|protein_coding||c.*895C>G|||||895|,G|downstream_gene_variant|MODIFIER|cds-EER33358.1|GENE_cds-EER33358.1|transcript|rna-CTRG_02176|protein_codin…	GT:AD:DP:GQ:PGT:PID:PL	./.:.:.:.:.:.:.	./.:.:.:.:.:.:.	./.:.:.:.:.:.:.	./.:.:.:.:.:.:.	./.:.:.:.:.:.:.	./.:.:.:.:.:.:.	./.:.:.:.:.:.:.	./.:.:.:.:.:.:.	./.:.:.:.:.:.:.	./.:.:.:.:.:.:.	./.:.:.:.:.:.:.	./.:.:.:.:.:.:.	./.:.:.:.:.:.:.	./.:.:.:.:.:.:.	./.:.:.:.:.:.:.	./.:.:.:.:.:.:.	./.:.:.:.:.:.:.	./.:.:.:.:.:.:.	./.:.:.:.:.:.:.	./.:.:.:.:.:.:.	./.:.:.:.:.:.:.	./.:.:.:.:.:.:.	./.:.:.:.:.:.:.	./.:.:.:.:.:.:.	./.:.:.:.:.:.:.	./.:.:.:.:.:.:.	./.:.:.:.:.:.:.	./.:.:.:.:.:.:.	./.:.:.:.:.:.:.	./.:.:.:.:.:.:.	./.:.:.:.:.:.:.	./.:.:.:.:.:.:.	./.:.:.:.:.:.:.	./.:.:.:.:.:.:.	./.:.:.:.:.:.:.	./.:.:.:.:.:.:.	./.:.:.:.:.:.:.
GG692397.1	124886	.	A	G	missense_variant	URA3	c.673A>G	p.Ile225Val	1236.77	.	ANN=G|missense_variant|MODERATE|cds-EER33357.1|GENE_cds-EER33357.1|transcript|rna-CTRG_02175|protein_coding|1/1|c.673A>G|p.Ile225Val|673/807|673/807|225/268||,G|downstream_gene_variant|MODIFIER|cds-EER33356.1|GENE_cds-EER33356.1|transcript|rna-CTRG_02174|protein_coding||c.*930A>G|||||930|,G|downstream_gene_variant|MODIFIER|cds-EER33358.1|GENE_cds-EER33358.1|transcript|rna-CTRG_02176|protein_codin…	GT:AD:DP:GQ:PGT:PID:PL	./.:.:.:.:.:.:.	./.:.:.:.:.:.:.	./.:.:.:.:.:.:.	./.:.:.:.:.:.:.	./.:.:.:.:.:.:.	./.:.:.:.:.:.:.	./.:.:.:.:.:.:.	./.:.:.:.:.:.:.	./.:.:.:.:.:.:.	./.:.:.:.:.:.:.	./.:.:.:.:.:.:.	./.:.:.:.:.:.:.	./.:.:.:.:.:.:.	./.:.:.:.:.:.:.	./.:.:.:.:.:.:.	./.:.:.:.:.:.:.	./.:.:.:.:.:.:.	./.:.:.:.:.:.:.	./.:.:.:.:.:.:.	./.:.:.:.:.:.:.	./.:.:.:.:.:.:.	./.:.:.:.:.:.:.	./.:.:.:.:.:.:.	./.:.:.:.:.:.:.	./.:.:.:.:.:.:.	./.:.:.:.:.:.:.	./.:.:.:.:.:.:.	./.:.:.:.:.:.:.	./.:.:.:.:.:.:.	./.:.:.:.:.:.:.	./.:.:.:.:.:.:.	./.:.:.:.:.:.:.	./.:.:.:.:.:.:.	./.:.:.:.:.:.:.	./.:.:.:.:.:.:.	./.:.:.:.:.:.:.	./.:.:.:.:.:.:.
GG692397.1	124904	.	G	A	missense_variant	URA3	c.691G>A	p.Val231Ile	1185.77	.	ANN=A|missense_variant|MODERATE|cds-EER33357.1|GENE_cds-EER33357.1|transcript|rna-CTRG_02175|protein_coding|1/1|c.691G>A|p.Val231Ile|691/807|691/807|231/268||,A|downstream_gene_variant|MODIFIER|cds-EER33356.1|GENE_cds-EER33356.1|transcript|rna-CTRG_02174|protein_coding||c.*948G>A|||||948|,A|downstream_gene_variant|MODIFIER|cds-EER33358.1|GENE_cds-EER33358.1|transcript|rna-CTRG_02176|protein_codin…	GT:AD:DP:GQ:PGT:PID:PL	./.:.:.:.:.:.:.	./.:.:.:.:.:.:.	./.:.:.:.:.:.:.	./.:.:.:.:.:.:.	./.:.:.:.:.:.:.	./.:.:.:.:.:.:.	./.:.:.:.:.:.:.	./.:.:.:.:.:.:.	./.:.:.:.:.:.:.	./.:.:.:.:.:.:.	./.:.:.:.:.:.:.	./.:.:.:.:.:.:.	./.:.:.:.:.:.:.	./.:.:.:.:.:.:.	./.:.:.:.:.:.:.	./.:.:.:.:.:.:.	./.:.:.:.:.:.:.	./.:.:.:.:.:.:.	./.:.:.:.:.:.:.	./.:.:.:.:.:.:.	./.:.:.:.:.:.:.	./.:.:.:.:.:.:.	./.:.:.:.:.:.:.	./.:.:.:.:.:.:.	./.:.:.:.:.:.:.	./.:.:.:.:.:.:.	./.:.:.:.:.:.:.	./.:.:.:.:.:.:.	./.:.:.:.:.:.:.	./.:.:.:.:.:.:.	./.:.:.:.:.:.:.	./.:.:.:.:.:.:.	./.:.:.:.:.:.:.	./.:.:.:.:.:.:.	./.:.:.:.:.:.:.	./.:.:.:.:.:.:.	./.:.:.:.:.:.:.
GG692397.1	124985	.	A	T	missense_variant	URA3	c.772A>T	p.Asn258Tyr	2713.77	.	ANN=T|missense_variant|MODERATE|cds-EER33357.1|GENE_cds-EER33357.1|transcript|rna-CTRG_02175|protein_coding|1/1|c.772A>T|p.Asn258Tyr|772/807|772/807|258/268||,T|downstream_gene_variant|MODIFIER|cds-EER33356.1|GENE_cds-EER33356.1|transcript|rna-CTRG_02174|protein_coding||c.*1029A>T|||||1029|,T|downstream_gene_variant|MODIFIER|cds-EER33358.1|GENE_cds-EER33358.1|transcript|rna-CTRG_02176|protein_cod…	GT:AD:DP:GQ:PL	./.:.:.:.:.	./.:.:.:.:.	./.:.:.:.:.	./.:.:.:.:.	./.:.:.:.:.	./.:.:.:.:.	./.:.:.:.:.	./.:.:.:.:.	./.:.:.:.:.	./.:.:.:.:.	./.:.:.:.:.	./.:.:.:.:.	./.:.:.:.:.	./.:.:.:.:.	./.:.:.:.:.	./.:.:.:.:.	./.:.:.:.:.	./.:.:.:.:.	./.:.:.:.:.	./.:.:.:.:.	./.:.:.:.:.	./.:.:.:.:.	./.:.:.:.:.	./.:.:.:.:.	./.:.:.:.:.	./.:.:.:.:.	./.:.:.:.:.	./.:.:.:.:.	./.:.:.:.:.	./.:.:.:.:.	./.:.:.:.:.	./.:.:.:.:.	./.:.:.:.:.	./.:.:.:.:.	./.:.:.:.:.	./.:.:.:.:.	./.:.:.:.:.
GG692397.1	125004	.	C	T	missense_variant	URA3	c.791C>T	p.Thr264Ile	2527.77	.	ANN=T|missense_variant|MODERATE|cds-EER33357.1|GENE_cds-EER33357.1|transcript|rna-CTRG_02175|protein_coding|1/1|c.791C>T|p.Thr264Ile|791/807|791/807|264/268||,T|downstream_gene_variant|MODIFIER|cds-EER33356.1|GENE_cds-EER33356.1|transcript|rna-CTRG_02174|protein_coding||c.*1048C>T|||||1048|,T|downstream_gene_variant|MODIFIER|cds-EER33358.1|GENE_cds-EER33358.1|transcript|rna-CTRG_02176|protein_cod…	GT:AD:DP:GQ:PL	./.:.:.:.:.	./.:.:.:.:.	./.:.:.:.:.	./.:.:.:.:.	./.:.:.:.:.	./.:.:.:.:.	./.:.:.:.:.	./.:.:.:.:.	./.:.:.:.:.	./.:.:.:.:.	./.:.:.:.:.	./.:.:.:.:.	./.:.:.:.:.	./.:.:.:.:.	./.:.:.:.:.	./.:.:.:.:.	./.:.:.:.:.	./.:.:.:.:.	./.:.:.:.:.	./.:.:.:.:.	./.:.:.:.:.	./.:.:.:.:.	./.:.:.:.:.	./.:.:.:.:.	0/1:94,85:179:99:2556,0,2905	./.:.:.:.:.	./.:.:.:.:.	./.:.:.:.:.	./.:.:.:.:.	./.:.:.:.:.	./.:.:.:.:.	./.:.:.:.:.	./.:.:.:.:.	./.:.:.:.:.	./.:.:.:.:.	./.:.:.:.:.	./.:.:.:.:.
GG692397.1	387618	.	T	C	missense_variant	MRR1	c.3390A>G	p.Ile1130Met	53964.2	PASS	ANN=C|missense_variant|MODERATE|cds-EER33451.1|GENE_cds-EER33451.1|transcript|rna-CTRG_02269|protein_coding|1/1|c.3390A>G|p.Ile1130Met|3390/3453|3390/3453|1130/1150||,C|upstream_gene_variant|MODIFIER|cds-EER33450.1|GENE_cds-EER33450.1|transcript|rna-CTRG_02268|protein_coding||c.-2017A>G|||||2017|,C|downstream_gene_variant|MODIFIER|cds-EER33452.1|GENE_cds-EER33452.1|transcript|rna-CTRG_02270|prote…	GT:AD:DP:GQ:PL	1/1:0,97:97:99:3427,291,0	./.:.:.:.:.	1/1:2,31:33:15:1093,15,0	0/1:50,43:93:99:1430,0,1739	1/1:0,149:149:99:5557,447,0	1/1:0,55:55:99:1957,164,0	./.:.:.:.:.	0/1:40,49:89:99:1522,0,1268	1/1:0,81:81:99:2925,243,0	0/1:58,59:117:99:1851,0,1790	./.:.:.:.:.	0/1:66,31:97:99:860,0,2289	0/1:46,44:90:99:1290,0,1329	1/1:0,173:173:99:6086,519,0	1/1:0,75:75:99:2793,224,0	1/1:0,91:91:99:3170,272,0	1/1:0,93:93:99:3539,279,0	1/1:0,79:79:99:2918,237,0	1/1:0,134:134:99:4848,401,0	0/1:56,45:101:99:1352,0,1723	0/1:56,70:126:99:2282,0,1825	1/1:0,106:106:99:3966,317,0	1/1:0,136:136:99:5008,407,0	1/1:0,46:46:99:1577,138,0	1/1:0,150:150:99:5653,449,0	1/1:1,92:93:99:3391,237,0	1/1:0,223:223:99:8544,671,0	1/1:0,269:269:99:8122,806,0	1/1:0,264:264:99:8824,793,0	1/1:2,175:177:99:5742,480,0	1/1:0,264:264:99:7791,791,0	0/1:73,95:168:99:2240,0,1626	1/1:0,151:151:99:5246,453,0	1/1:0,136:136:99:4412,408,0	1/1:0,161:161:99:5767,482,0	1/1:0,83:83:99:2955,249,0	1/1:0,99:99:99:3645,296,0
GG692397.1	387650	.	G	C	missense_variant	MRR1	c.3358C>G	p.Pro1120Ala	69.77	.	ANN=C|missense_variant|MODERATE|cds-EER33451.1|GENE_cds-EER33451.1|transcript|rna-CTRG_02269|protein_coding|1/1|c.3358C>G|p.Pro1120Ala|3358/3453|3358/3453|1120/1150||,C|upstream_gene_variant|MODIFIER|cds-EER33450.1|GENE_cds-EER33450.1|transcript|rna-CTRG_02268|protein_coding||c.-2049C>G|||||2049|,C|downstream_gene_variant|MODIFIER|cds-EER33452.1|GENE_cds-EER33452.1|transcript|rna-CTRG_02270|prote…	GT:AD:DP:GQ:PL	./.:.:.:.:.	./.:.:.:.:.	./.:.:.:.:.	./.:.:.:.:.	./.:.:.:.:.	./.:.:.:.:.	./.:.:.:.:.	./.:.:.:.:.	./.:.:.:.:.	./.:.:.:.:.	./.:.:.:.:.	./.:.:.:.:.	0/1:83,10:93:40:40,0,2508	./.:.:.:.:.	./.:.:.:.:.	./.:.:.:.:.	./.:.:.:.:.	./.:.:.:.:.	./.:.:.:.:.	./.:.:.:.:.	0/1:111,12:123:98:98,0,3830	./.:.:.:.:.	./.:.:.:.:.	./.:.:.:.:.	./.:.:.:.:.	./.:.:.:.:.	./.:.:.:.:.	./.:.:.:.:.	./.:.:.:.:.	./.:.:.:.:.	./.:.:.:.:.	./.:.:.:.:.	./.:.:.:.:.	./.:.:.:.:.	./.:.:.:.:.	./.:.:.:.:.	./.:.:.:.:.
GG692397.1	387732	.	A	T	missense_variant	MRR1	c.3276T>A	p.Asp1092Glu	7986.77	.	ANN=T|missense_variant|MODERATE|cds-EER33451.1|GENE_cds-EER33451.1|transcript|rna-CTRG_02269|protein_coding|1/1|c.3276T>A|p.Asp1092Glu|3276/3453|3276/3453|1092/1150||,T|upstream_gene_variant|MODIFIER|cds-EER33450.1|GENE_cds-EER33450.1|transcript|rna-CTRG_02268|protein_coding||c.-2131T>A|||||2131|,T|downstream_gene_variant|MODIFIER|cds-EER33452.1|GENE_cds-EER33452.1|transcript|rna-CTRG_02270|prote…	GT:AD:DP:GQ:PL	0/1:53,46:99:99:1386,0,1444	./.:.:.:.:.	./.:.:.:.:.	0/1:52,54:106:99:1597,0,1532	./.:.:.:.:.	0/1:45,39:84:99:1088,0,1304	./.:.:.:.:.	./.:.:.:.:.	./.:.:.:.:.	./.:.:.:.:.	./.:.:.:.:.	./.:.:.:.:.	./.:.:.:.:.	1/1:0,148:148:99:5075,445,0	./.:.:.:.:.	0/1:35,34:69:99:1039,0,1033	./.:.:.:.:.	0/1:32,41:73:99:1325,0,981	0/1:73,53:126:99:1582,0,2129	./.:.:.:.:.	./.:.:.:.:.	0/1:59,48:107:99:1576,0,1819	0/1:55,42:97:99:1327,0,1646	0/1:19,18:37:99:504,0,512	./.:.:.:.:.	0/1:46,39:85:99:1182,0,1428	0/1:100,112:212:99:3495,0,3011	0/1:112,103:215:99:2546,0,2757	0/1:148,126:274:99:3352,0,3894	0/1:86,78:164:99:1986,0,2453	0/1:145,141:286:99:3059,0,3410	0/1:80,84:164:99:2029,0,1900	1/1:0,195:195:99:6316,585,0	0/1:104,82:186:99:2083,0,2680	./.:.:.:.:.	0/1:49,45:94:99:1221,0,1233	./.:.:.:.:.
GG692397.1	387802	.	G	A	missense_variant	MRR1	c.3206C>T	p.Thr1069Ile	2551.77	.	ANN=A|missense_variant|MODERATE|cds-EER33451.1|GENE_cds-EER33451.1|transcript|rna-CTRG_02269|protein_coding|1/1|c.3206C>T|p.Thr1069Ile|3206/3453|3206/3453|1069/1150||,A|upstream_gene_variant|MODIFIER|cds-EER33450.1|GENE_cds-EER33450.1|transcript|rna-CTRG_02268|protein_coding||c.-2201C>T|||||2201|,A|downstream_gene_variant|MODIFIER|cds-EER33452.1|GENE_cds-EER33452.1|transcript|rna-CTRG_02270|prote…	GT:AD:DP:GQ:PL	./.:.:.:.:.	0/1:53,36:89:99:830,0,1468	./.:.:.:.:.	./.:.:.:.:.	./.:.:.:.:.	./.:.:.:.:.	./.:.:.:.:.	./.:.:.:.:.	./.:.:.:.:.	./.:.:.:.:.	0/1:58,66:124:99:1814,0,1628	0/1:36,85:121:99:2580,0,764	./.:.:.:.:.	./.:.:.:.:.	./.:.:.:.:.	./.:.:.:.:.	./.:.:.:.:.	./.:.:.:.:.	./.:.:.:.:.	./.:.:.:.:.	./.:.:.:.:.	./.:.:.:.:.	./.:.:.:.:.	./.:.:.:.:.	./.:.:.:.:.	./.:.:.:.:.	./.:.:.:.:.	./.:.:.:.:.	./.:.:.:.:.	./.:.:.:.:.	./.:.:.:.:.	./.:.:.:.:.	./.:.:.:.:.	./.:.:.:.:.	./.:.:.:.:.	./.:.:.:.:.	./.:.:.:.:.
GG692397.1	387877	.	G	T	missense_variant	MRR1	c.3131C>A	p.Thr1044Asn	15124.5	PASS	ANN=T|missense_variant|MODERATE|cds-EER33451.1|GENE_cds-EER33451.1|transcript|rna-CTRG_02269|protein_coding|1/1|c.3131C>A|p.Thr1044Asn|3131/3453|3131/3453|1044/1150||,T|upstream_gene_variant|MODIFIER|cds-EER33450.1|GENE_cds-EER33450.1|transcript|rna-CTRG_02268|protein_coding||c.-2276C>A|||||2276|,T|downstream_gene_variant|MODIFIER|cds-EER33452.1|GENE_cds-EER33452.1|transcript|rna-CTRG_02270|prote…	GT:AD:DP:GQ:PGT:PID:PL	0/1:64,51:115:99:0|1:387877_G_T:1939,0,2512	./.:.:.:.:.:.:.	1/1:0,21:21:63:1|1:387877_G_T:924,63,0	0/1:53,53:106:99:0|1:387877_G_T:2009,0,2029	./.:.:.:.:.:.:.	0/1:38,42:80:99:0|1:387877_G_T:1635,0,1428	./.:.:.:.:.:.:.	0/1:45,40:85:99:0|1:387877_G_T:1541,0,1760	./.:.:.:.:.:.:.	0/1:55,68:123:99:0|1:387877_G_T:2635,0,2082	./.:.:.:.:.:.:.	./.:.:.:.:.:.:.	0/1:46,52:98:99:0|1:387877_G_T:2025,0,1708	1/1:0,170:170:99:1|1:387877_G_T:7626,512,0	./.:.:.:.:.:.:.	0/1:38,38:76:99:0|1:387877_G_T:1461,0,1450	0/1:49,52:101:99:0|1:387877_G_T:2036,0,1875	0/1:39,55:94:99:0|1:387877_G_T:2178,0,1437	0/1:77,84:161:99:0|1:387877_G_T:3251,0,2917	0/1:58,48:106:99:0|1:387877_G_T:1817,0,2256	0/1:58,60:118:99:0|1:387877_G_T:2291,0,2290	0/1:58,33:91:99:0|1:387877_G_T:1188,0,2311	0/1:48,45:93:99:0|1:387877_G_T:1769,0,1877	0/1:7,24:31:99:0|1:387877_G_T:935,0,225	./.:.:.:.:.:.:.	0/1:61,41:102:99:0|1:387877_G_T:1481,0,2425	0/1:104,100:204:99:0|1:387877_G_T:3845,0,4035	0/1:92,86:178:99:0|1:387877_G_T:3292,0,3597	0/1:135,110:245:99:0|1:387877_G_T:4175,0,5267	0/1:85,98:183:99:0|1:387877_G_T:3811,0,3245	1/1:0,245:245:99:1|1:387877_G_T:10740,737,0	0/1:84,84:168:99:0|1:387877_G_T:3180,0,3242	1/1:0,165:165:99:1|1:387877_G_T:7349,497,0	1/1:0,157:157:99:1|1:387877_G_T:7000,473,0	0/1:81,77:158:99:0|1:387877_G_T:2925,0,3080	1/1:0,80:80:99:1|1:387877_G_T:3611,244,0	0/1:32,51:83:99:0|1:387877_G_T:2019,0,1193
GG692397.1	387883	.	G	T	missense_variant	MRR1	c.3125C>A	p.Thr1042Asn	14883.5	PASS	ANN=T|missense_variant|MODERATE|cds-EER33451.1|GENE_cds-EER33451.1|transcript|rna-CTRG_02269|protein_coding|1/1|c.3125C>A|p.Thr1042Asn|3125/3453|3125/3453|1042/1150||,T|upstream_gene_variant|MODIFIER|cds-EER33450.1|GENE_cds-EER33450.1|transcript|rna-CTRG_02268|protein_coding||c.-2282C>A|||||2282|,T|downstream_gene_variant|MODIFIER|cds-EER33452.1|GENE_cds-EER33452.1|transcript|rna-CTRG_02270|prote…	GT:AD:DP:GQ:PGT:PID:PL	0/1:70,56:126:99:0|1:387877_G_T:2022,0,2632	./.:.:.:.:.:.:.	1/1:0,21:21:63:1|1:387877_G_T:942,63,0	0/1:53,53:106:99:0|1:387877_G_T:2044,0,2041	./.:.:.:.:.:.:.	0/1:39,42:81:99:0|1:387877_G_T:1622,0,1453	./.:.:.:.:.:.:.	0/1:46,39:85:99:0|1:387877_G_T:1538,0,1798	./.:.:.:.:.:.:.	0/1:56,68:124:99:0|1:387877_G_T:2692,0,2177	./.:.:.:.:.:.:.	./.:.:.:.:.:.:.	0/1:45,52:97:99:0|1:387877_G_T:2063,0,1727	1/1:0,175:175:99:1|1:387877_G_T:7748,526,0	./.:.:.:.:.:.:.	0/1:40,39:79:99:0|1:387877_G_T:1510,0,1524	0/1:51,53:104:99:0|1:387877_G_T:2069,0,1938	0/1:40,58:98:99:0|1:387877_G_T:2284,0,1504	0/1:79,86:165:99:0|1:387877_G_T:3297,0,2993	0/1:61,48:109:99:0|1:387877_G_T:1861,0,2359	0/1:65,65:130:99:0|1:387877_G_T:2464,0,2491	0/1:63,33:96:99:0|1:387877_G_T:1193,0,2430	0/1:52,47:99:99:0|1:387877_G_T:1834,0,1991	0/1:8,24:32:99:0|1:387877_G_T:976,0,211	./.:.:.:.:.:.:.	0/1:69,42:111:99:0|1:387877_G_T:1493,0,2665	0/1:118,104:222:99:0|1:387877_G_T:3960,0,4461	0/1:110,93:203:99:0|1:387877_G_T:3464,0,3969	0/1:141,115:256:99:0|1:387877_G_T:4333,0,5445	0/1:96,102:198:99:0|1:387877_G_T:3888,0,3494	1/1:0,249:249:99:1|1:387877_G_T:11106,770,0	0/1:91,91:182:99:0|1:387877_G_T:3432,0,3440	1/1:0,163:163:99:1|1:387877_G_T:7303,493,0	1/1:0,162:162:99:1|1:387877_G_T:7207,491,0	0/1:87,80:167:99:0|1:387877_G_T:3065,0,3243	1/1:0,83:83:99:1|1:387877_G_T:3697,250,0	0/1:35,53:88:99:0|1:387877_G_T:2087,0,1280
GG692397.1	387928	.	G	T	missense_variant	MRR1	c.3080C>A	p.Ser1027Tyr	1140.77	.	ANN=T|missense_variant|MODERATE|cds-EER33451.1|GENE_cds-EER33451.1|transcript|rna-CTRG_02269|protein_coding|1/1|c.3080C>A|p.Ser1027Tyr|3080/3453|3080/3453|1027/1150||,T|upstream_gene_variant|MODIFIER|cds-EER33450.1|GENE_cds-EER33450.1|transcript|rna-CTRG_02268|protein_coding||c.-2327C>A|||||2327|,T|downstream_gene_variant|MODIFIER|cds-EER33452.1|GENE_cds-EER33452.1|transcript|rna-CTRG_02270|prote…	GT:AD:DP:GQ:PGT:PID:PL	./.:.:.:.:.:.:.	./.:.:.:.:.:.:.	./.:.:.:.:.:.:.	./.:.:.:.:.:.:.	./.:.:.:.:.:.:.	./.:.:.:.:.:.:.	./.:.:.:.:.:.:.	./.:.:.:.:.:.:.	./.:.:.:.:.:.:.	./.:.:.:.:.:.:.	./.:.:.:.:.:.:.	0/1:93,35:128:99:0|1:387928_G_T:1169,0,6406	./.:.:.:.:.:.:.	./.:.:.:.:.:.:.	./.:.:.:.:.:.:.	./.:.:.:.:.:.:.	./.:.:.:.:.:.:.	./.:.:.:.:.:.:.	./.:.:.:.:.:.:.	./.:.:.:.:.:.:.	./.:.:.:.:.:.:.	./.:.:.:.:.:.:.	./.:.:.:.:.:.:.	./.:.:.:.:.:.:.	./.:.:.:.:.:.:.	./.:.:.:.:.:.:.	./.:.:.:.:.:.:.	./.:.:.:.:.:.:.	./.:.:.:.:.:.:.	./.:.:.:.:.:.:.	./.:.:.:.:.:.:.	./.:.:.:.:.:.:.	./.:.:.:.:.:.:.	./.:.:.:.:.:.:.	./.:.:.:.:.:.:.	./.:.:.:.:.:.:.	./.:.:.:.:.:.:.
GG692397.1	387929	.	A	T	missense_variant	MRR1	c.3079T>A	p.Ser1027Thr	1140.77	.	ANN=T|missense_variant|MODERATE|cds-EER33451.1|GENE_cds-EER33451.1|transcript|rna-CTRG_02269|protein_coding|1/1|c.3079T>A|p.Ser1027Thr|3079/3453|3079/3453|1027/1150||,T|upstream_gene_variant|MODIFIER|cds-EER33450.1|GENE_cds-EER33450.1|transcript|rna-CTRG_02268|protein_coding||c.-2328T>A|||||2328|,T|downstream_gene_variant|MODIFIER|cds-EER33452.1|GENE_cds-EER33452.1|transcript|rna-CTRG_02270|prote…	GT:AD:DP:GQ:PGT:PID:PL	./.:.:.:.:.:.:.	./.:.:.:.:.:.:.	./.:.:.:.:.:.:.	./.:.:.:.:.:.:.	./.:.:.:.:.:.:.	./.:.:.:.:.:.:.	./.:.:.:.:.:.:.	./.:.:.:.:.:.:.	./.:.:.:.:.:.:.	./.:.:.:.:.:.:.	./.:.:.:.:.:.:.	0/1:93,34:127:99:0|1:387928_G_T:1169,0,6406	./.:.:.:.:.:.:.	./.:.:.:.:.:.:.	./.:.:.:.:.:.:.	./.:.:.:.:.:.:.	./.:.:.:.:.:.:.	./.:.:.:.:.:.:.	./.:.:.:.:.:.:.	./.:.:.:.:.:.:.	./.:.:.:.:.:.:.	./.:.:.:.:.:.:.	./.:.:.:.:.:.:.	./.:.:.:.:.:.:.	./.:.:.:.:.:.:.	./.:.:.:.:.:.:.	./.:.:.:.:.:.:.	./.:.:.:.:.:.:.	./.:.:.:.:.:.:.	./.:.:.:.:.:.:.	./.:.:.:.:.:.:.	./.:.:.:.:.:.:.	./.:.:.:.:.:.:.	./.:.:.:.:.:.:.	./.:.:.:.:.:.:.	./.:.:.:.:.:.:.	./.:.:.:.:.:.:.
GG692397.1	387942	.	C	T	missense_variant	MRR1	c.3066G>A	p.Met1022Ile	10983.5	PASS	ANN=T|missense_variant|MODERATE|cds-EER33451.1|GENE_cds-EER33451.1|transcript|rna-CTRG_02269|protein_coding|1/1|c.3066G>A|p.Met1022Ile|3066/3453|3066/3453|1022/1150||,T|upstream_gene_variant|MODIFIER|cds-EER33450.1|GENE_cds-EER33450.1|transcript|rna-CTRG_02268|protein_coding||c.-2341G>A|||||2341|,T|downstream_gene_variant|MODIFIER|cds-EER33452.1|GENE_cds-EER33452.1|transcript|rna-CTRG_02270|prote…	GT:AD:DP:GQ:PL	0/1:70,50:120:99:1310,0,2116	./.:.:.:.:.	1/1:1,23:24:62:830,62,0	0/1:54,60:114:99:1855,0,1599	./.:.:.:.:.	0/1:43,47:90:99:1394,0,1347	./.:.:.:.:.	0/1:50,49:99:99:1492,0,1596	./.:.:.:.:.	0/1:48,64:112:99:2122,0,1488	./.:.:.:.:.	./.:.:.:.:.	0/1:51,42:93:99:1344,0,1637	1/1:0,191:191:99:6420,573,0	./.:.:.:.:.	0/1:35,48:83:99:1614,0,1056	0/1:50,67:117:99:2272,0,1509	0/1:39,68:107:99:2184,0,1178	0/1:101,89:190:99:2482,0,3013	0/1:75,56:131:99:1678,0,2354	0/1:75,62:137:99:1797,0,2409	0/1:64,36:100:99:1092,0,2098	0/1:58,59:117:99:1835,0,1826	0/1:12,25:37:99:839,0,303	./.:.:.:.:.	0/1:68,43:111:99:1321,0,2237	0/1:123,109:232:99:3392,0,3950	0/1:110,107:217:99:2608,0,2739	0/1:141,118:259:99:3038,0,4144	0/1:109,122:231:99:3215,0,2934	1/1:0,269:269:99:7901,807,0	0/1:90,100:190:99:2270,0,2123	1/1:0,172:172:99:5758,515,0	1/1:0,173:173:99:5769,519,0	0/1:84,94:178:99:2939,0,2469	1/1:0,90:90:99:3078,270,0	0/1:50,63:113:99:1963,0,1440
GG692397.1	388286	.	C	T	missense_variant	MRR1	c.2722G>A	p.Glu908Lys	848.77	.	ANN=T|missense_variant|MODERATE|cds-EER33451.1|GENE_cds-EER33451.1|transcript|rna-CTRG_02269|protein_coding|1/1|c.2722G>A|p.Glu908Lys|2722/3453|2722/3453|908/1150||,T|upstream_gene_variant|MODIFIER|cds-EER33450.1|GENE_cds-EER33450.1|transcript|rna-CTRG_02268|protein_coding||c.-2685G>A|||||2685|,T|downstream_gene_variant|MODIFIER|cds-EER33452.1|GENE_cds-EER33452.1|transcript|rna-CTRG_02270|protein…	GT:AD:DP:GQ:PL	./.:.:.:.:.	./.:.:.:.:.	./.:.:.:.:.	./.:.:.:.:.	./.:.:.:.:.	./.:.:.:.:.	./.:.:.:.:.	./.:.:.:.:.	./.:.:.:.:.	./.:.:.:.:.	./.:.:.:.:.	./.:.:.:.:.	./.:.:.:.:.	./.:.:.:.:.	./.:.:.:.:.	./.:.:.:.:.	./.:.:.:.:.	./.:.:.:.:.	./.:.:.:.:.	./.:.:.:.:.	./.:.:.:.:.	./.:.:.:.:.	./.:.:.:.:.	./.:.:.:.:.	./.:.:.:.:.	./.:.:.:.:.	./.:.:.:.:.	./.:.:.:.:.	./.:.:.:.:.	./.:.:.:.:.	./.:.:.:.:.	./.:.:.:.:.	./.:.:.:.:.	./.:.:.:.:.	./.:.:.:.:.	./.:.:.:.:.	./.:.:.:.:.
GG692397.1	388739	.	T	C	missense_variant	MRR1	c.2269A>G	p.Lys757Glu	28222.8	PASS	ANN=C|missense_variant|MODERATE|cds-EER33451.1|GENE_cds-EER33451.1|transcript|rna-CTRG_02269|protein_coding|1/1|c.2269A>G|p.Lys757Glu|2269/3453|2269/3453|757/1150||,C|upstream_gene_variant|MODIFIER|cds-EER33450.1|GENE_cds-EER33450.1|transcript|rna-CTRG_02268|protein_coding||c.-3138A>G|||||3138|,C|downstream_gene_variant|MODIFIER|cds-EER33452.1|GENE_cds-EER33452.1|transcript|rna-CTRG_02270|protein…	GT:AD:DP:GQ:PL	./.:.:.:.:.	./.:.:.:.:.	./.:.:.:.:.	0/1:53,61:114:99:1893,0,1661	./.:.:.:.:.	./.:.:.:.:.	0/1:64,56:120:99:1710,0,1763	./.:.:.:.:.	./.:.:.:.:.	./.:.:.:.:.	./.:.:.:.:.	./.:.:.:.:.	0/1:47,42:89:99:1267,0,1460	./.:.:.:.:.	./.:.:.:.:.	./.:.:.:.:.	./.:.:.:.:.	./.:.:.:.:.	./.:.:.:.:.	0/1:47,63:110:99:1880,0,1387	0/1:72,57:129:99:1680,0,2342	./.:.:.:.:.	./.:.:.:.:.	./.:.:.:.:.	./.:.:.:.:.	./.:.:.:.:.	./.:.:.:.:.	./.:.:.:.:.	./.:.:.:.:.	./.:.:.:.:.	./.:.:.:.:.	0/1:79,90:169:99:2104,0,1857	./.:.:.:.:.	./.:.:.:.:.	./.:.:.:.:.	./.:.:.:.:.	./.:.:.:.:.
GG692397.1	389012	.	G	A	missense_variant	MRR1	c.1996C>T	p.Pro666Ser	399.77	.	ANN=A|missense_variant|MODERATE|cds-EER33451.1|GENE_cds-EER33451.1|transcript|rna-CTRG_02269|protein_coding|1/1|c.1996C>T|p.Pro666Ser|1996/3453|1996/3453|666/1150||,A|upstream_gene_variant|MODIFIER|cds-EER33450.1|GENE_cds-EER33450.1|transcript|rna-CTRG_02268|protein_coding||c.-3411C>T|||||3411|,A|downstream_gene_variant|MODIFIER|cds-EER33452.1|GENE_cds-EER33452.1|transcript|rna-CTRG_02270|protein…	GT:AD:DP:GQ:PL	./.:.:.:.:.	./.:.:.:.:.	0/1:32,4:36:59:59,0,1094	./.:.:.:.:.	./.:.:.:.:.	./.:.:.:.:.	./.:.:.:.:.	./.:.:.:.:.	./.:.:.:.:.	./.:.:.:.:.	./.:.:.:.:.	./.:.:.:.:.	./.:.:.:.:.	./.:.:.:.:.	./.:.:.:.:.	./.:.:.:.:.	./.:.:.:.:.	./.:.:.:.:.	./.:.:.:.:.	./.:.:.:.:.	./.:.:.:.:.	./.:.:.:.:.	./.:.:.:.:.	./.:.:.:.:.	./.:.:.:.:.	./.:.:.:.:.	./.:.:.:.:.	./.:.:.:.:.	./.:.:.:.:.	./.:.:.:.:.	./.:.:.:.:.	./.:.:.:.:.	./.:.:.:.:.	./.:.:.:.:.	./.:.:.:.:.	./.:.:.:.:.	./.:.:.:.:.
GG692397.1	389303	.	T	C	missense_variant	MRR1	c.1705A>G	p.Met569Val	2352.77	.	ANN=C|missense_variant|MODERATE|cds-EER33451.1|GENE_cds-EER33451.1|transcript|rna-CTRG_02269|protein_coding|1/1|c.1705A>G|p.Met569Val|1705/3453|1705/3453|569/1150||,C|upstream_gene_variant|MODIFIER|cds-EER33450.1|GENE_cds-EER33450.1|transcript|rna-CTRG_02268|protein_coding||c.-3702A>G|||||3702|,C|downstream_gene_variant|MODIFIER|cds-EER33452.1|GENE_cds-EER33452.1|transcript|rna-CTRG_02270|protein…	GT:AD:DP:GQ:PL	./.:.:.:.:.	./.:.:.:.:.	./.:.:.:.:.	./.:.:.:.:.	./.:.:.:.:.	./.:.:.:.:.	./.:.:.:.:.	./.:.:.:.:.	./.:.:.:.:.	./.:.:.:.:.	./.:.:.:.:.	./.:.:.:.:.	./.:.:.:.:.	./.:.:.:.:.	./.:.:.:.:.	./.:.:.:.:.	./.:.:.:.:.	./.:.:.:.:.	./.:.:.:.:.	./.:.:.:.:.	./.:.:.:.:.	./.:.:.:.:.	./.:.:.:.:.	./.:.:.:.:.	./.:.:.:.:.	./.:.:.:.:.	./.:.:.:.:.	./.:.:.:.:.	./.:.:.:.:.	./.:.:.:.:.	./.:.:.:.:.	./.:.:.:.:.	./.:.:.:.:.	./.:.:.:.:.	./.:.:.:.:.	./.:.:.:.:.	./.:.:.:.:.
GG692397.1	389429	.	T	C	missense_variant	MRR1	c.1579A>G	p.Lys527Glu	2068.77	.	ANN=C|missense_variant|MODERATE|cds-EER33451.1|GENE_cds-EER33451.1|transcript|rna-CTRG_02269|protein_coding|1/1|c.1579A>G|p.Lys527Glu|1579/3453|1579/3453|527/1150||,C|upstream_gene_variant|MODIFIER|cds-EER33450.1|GENE_cds-EER33450.1|transcript|rna-CTRG_02268|protein_coding||c.-3828A>G|||||3828|,C|downstream_gene_variant|MODIFIER|cds-EER33452.1|GENE_cds-EER33452.1|transcript|rna-CTRG_02270|protein…	GT:AD:DP:GQ:PL	./.:.:.:.:.	./.:.:.:.:.	./.:.:.:.:.	./.:.:.:.:.	./.:.:.:.:.	./.:.:.:.:.	./.:.:.:.:.	./.:.:.:.:.	./.:.:.:.:.	./.:.:.:.:.	./.:.:.:.:.	0/1:48,70:118:99:2097,0,1478	./.:.:.:.:.	./.:.:.:.:.	./.:.:.:.:.	./.:.:.:.:.	./.:.:.:.:.	./.:.:.:.:.	./.:.:.:.:.	./.:.:.:.:.	./.:.:.:.:.	./.:.:.:.:.	./.:.:.:.:.	./.:.:.:.:.	./.:.:.:.:.	./.:.:.:.:.	./.:.:.:.:.	./.:.:.:.:.	./.:.:.:.:.	./.:.:.:.:.	./.:.:.:.:.	./.:.:.:.:.	./.:.:.:.:.	./.:.:.:.:.	./.:.:.:.:.	./.:.:.:.:.	./.:.:.:.:.
GG692397.1	389440	.	G	A	missense_variant	MRR1	c.1568C>T	p.Ser523Phe	3682.77	.	ANN=A|missense_variant|MODERATE|cds-EER33451.1|GENE_cds-EER33451.1|transcript|rna-CTRG_02269|protein_coding|1/1|c.1568C>T|p.Ser523Phe|1568/3453|1568/3453|523/1150||,A|upstream_gene_variant|MODIFIER|cds-EER33450.1|GENE_cds-EER33450.1|transcript|rna-CTRG_02268|protein_coding||c.-3839C>T|||||3839|,A|downstream_gene_variant|MODIFIER|cds-EER33452.1|GENE_cds-EER33452.1|transcript|rna-CTRG_02270|protein…	GT:AD:DP:GQ:PGT:PID:PL	./.:.:.:.:.:.:.	./.:.:.:.:.:.:.	./.:.:.:.:.:.:.	1/1:0,105:105:99:.:.:3711,314,0	./.:.:.:.:.:.:.	./.:.:.:.:.:.:.	0/1:65,69:134:99:.:.:2036,0,1869	./.:.:.:.:.:.:.	./.:.:.:.:.:.:.	./.:.:.:.:.:.:.	./.:.:.:.:.:.:.	./.:.:.:.:.:.:.	./.:.:.:.:.:.:.	0/1:61,85:146:99:0|1:389393_G_T:3398,0,8717	./.:.:.:.:.:.:.	./.:.:.:.:.:.:.	./.:.:.:.:.:.:.	./.:.:.:.:.:.:.	./.:.:.:.:.:.:.	./.:.:.:.:.:.:.	./.:.:.:.:.:.:.	./.:.:.:.:.:.:.	./.:.:.:.:.:.:.	./.:.:.:.:.:.:.	./.:.:.:.:.:.:.	./.:.:.:.:.:.:.	./.:.:.:.:.:.:.	./.:.:.:.:.:.:.	./.:.:.:.:.:.:.	./.:.:.:.:.:.:.	./.:.:.:.:.:.:.	0/1:91,88:179:99:.:.:2089,0,2142	0/1:73,68:141:99:.:.:2055,0,2165	./.:.:.:.:.:.:.	./.:.:.:.:.:.:.	./.:.:.:.:.:.:.	./.:.:.:.:.:.:.
GG692397.1	389491	.	G	A	missense_variant	MRR1	c.1517C>T	p.Pro506Leu	1817.77	.	ANN=A|missense_variant|MODERATE|cds-EER33451.1|GENE_cds-EER33451.1|transcript|rna-CTRG_02269|protein_coding|1/1|c.1517C>T|p.Pro506Leu|1517/3453|1517/3453|506/1150||,A|upstream_gene_variant|MODIFIER|cds-EER33450.1|GENE_cds-EER33450.1|transcript|rna-CTRG_02268|protein_coding||c.-3890C>T|||||3890|,A|downstream_gene_variant|MODIFIER|cds-EER33452.1|GENE_cds-EER33452.1|transcript|rna-CTRG_02270|protein…	GT:AD:DP:GQ:PL	./.:.:.:.:.	./.:.:.:.:.	./.:.:.:.:.	./.:.:.:.:.	./.:.:.:.:.	./.:.:.:.:.	./.:.:.:.:.	./.:.:.:.:.	./.:.:.:.:.	./.:.:.:.:.	./.:.:.:.:.	./.:.:.:.:.	./.:.:.:.:.	./.:.:.:.:.	./.:.:.:.:.	./.:.:.:.:.	./.:.:.:.:.	./.:.:.:.:.	./.:.:.:.:.	./.:.:.:.:.	./.:.:.:.:.	./.:.:.:.:.	./.:.:.:.:.	./.:.:.:.:.	./.:.:.:.:.	./.:.:.:.:.	./.:.:.:.:.	./.:.:.:.:.	./.:.:.:.:.	./.:.:.:.:.	./.:.:.:.:.	./.:.:.:.:.	./.:.:.:.:.	./.:.:.:.:.	./.:.:.:.:.	./.:.:.:.:.	./.:.:.:.:.
GG692397.1	389537	.	A	C	missense_variant	MRR1	c.1471T>G	p.Trp491Gly	1727.77	.	ANN=C|missense_variant|MODERATE|cds-EER33451.1|GENE_cds-EER33451.1|transcript|rna-CTRG_02269|protein_coding|1/1|c.1471T>G|p.Trp491Gly|1471/3453|1471/3453|491/1150||,C|upstream_gene_variant|MODIFIER|cds-EER33450.1|GENE_cds-EER33450.1|transcript|rna-CTRG_02268|protein_coding||c.-3936T>G|||||3936|,C|downstream_gene_variant|MODIFIER|cds-EER33452.1|GENE_cds-EER33452.1|transcript|rna-CTRG_02270|protein…	GT:AD:DP:GQ:PL	./.:.:.:.:.	./.:.:.:.:.	./.:.:.:.:.	./.:.:.:.:.	0/1:50,55:105:99:1756,0,1469	./.:.:.:.:.	./.:.:.:.:.	./.:.:.:.:.	./.:.:.:.:.	./.:.:.:.:.	./.:.:.:.:.	./.:.:.:.:.	./.:.:.:.:.	./.:.:.:.:.	./.:.:.:.:.	./.:.:.:.:.	./.:.:.:.:.	./.:.:.:.:.	./.:.:.:.:.	./.:.:.:.:.	./.:.:.:.:.	./.:.:.:.:.	./.:.:.:.:.	./.:.:.:.:.	./.:.:.:.:.	./.:.:.:.:.	./.:.:.:.:.	./.:.:.:.:.	./.:.:.:.:.	./.:.:.:.:.	./.:.:.:.:.	./.:.:.:.:.	./.:.:.:.:.	./.:.:.:.:.	./.:.:.:.:.	./.:.:.:.:.	./.:.:.:.:.
GG692397.1	389630	.	G	T	missense_variant	MRR1	c.1378C>A	p.Pro460Thr	2696.77	.	ANN=T|missense_variant|MODERATE|cds-EER33451.1|GENE_cds-EER33451.1|transcript|rna-CTRG_02269|protein_coding|1/1|c.1378C>A|p.Pro460Thr|1378/3453|1378/3453|460/1150||,T|upstream_gene_variant|MODIFIER|cds-EER33450.1|GENE_cds-EER33450.1|transcript|rna-CTRG_02268|protein_coding||c.-4029C>A|||||4029|,T|downstream_gene_variant|MODIFIER|cds-EER33452.1|GENE_cds-EER33452.1|transcript|rna-CTRG_02270|protein…	GT:AD:DP:GQ:PL	./.:.:.:.:.	./.:.:.:.:.	./.:.:.:.:.	./.:.:.:.:.	./.:.:.:.:.	./.:.:.:.:.	./.:.:.:.:.	./.:.:.:.:.	./.:.:.:.:.	./.:.:.:.:.	./.:.:.:.:.	./.:.:.:.:.	./.:.:.:.:.	./.:.:.:.:.	./.:.:.:.:.	./.:.:.:.:.	./.:.:.:.:.	./.:.:.:.:.	./.:.:.:.:.	./.:.:.:.:.	./.:.:.:.:.	./.:.:.:.:.	./.:.:.:.:.	./.:.:.:.:.	./.:.:.:.:.	./.:.:.:.:.	./.:.:.:.:.	./.:.:.:.:.	./.:.:.:.:.	./.:.:.:.:.	./.:.:.:.:.	./.:.:.:.:.	./.:.:.:.:.	./.:.:.:.:.	./.:.:.:.:.	./.:.:.:.:.	./.:.:.:.:.
GG692397.1	389749	.	G	A	missense_variant	MRR1	c.1259C>T	p.Ser420Leu	2448.77	.	ANN=A|missense_variant|MODERATE|cds-EER33451.1|GENE_cds-EER33451.1|transcript|rna-CTRG_02269|protein_coding|1/1|c.1259C>T|p.Ser420Leu|1259/3453|1259/3453|420/1150||,A|upstream_gene_variant|MODIFIER|cds-EER33450.1|GENE_cds-EER33450.1|transcript|rna-CTRG_02268|protein_coding||c.-4148C>T|||||4148|,A|downstream_gene_variant|MODIFIER|cds-EER33452.1|GENE_cds-EER33452.1|transcript|rna-CTRG_02270|protein…	GT:AD:DP:GQ:PL	./.:.:.:.:.	./.:.:.:.:.	./.:.:.:.:.	./.:.:.:.:.	./.:.:.:.:.	./.:.:.:.:.	./.:.:.:.:.	./.:.:.:.:.	./.:.:.:.:.	./.:.:.:.:.	./.:.:.:.:.	./.:.:.:.:.	./.:.:.:.:.	./.:.:.:.:.	./.:.:.:.:.	./.:.:.:.:.	./.:.:.:.:.	./.:.:.:.:.	./.:.:.:.:.	./.:.:.:.:.	./.:.:.:.:.	./.:.:.:.:.	./.:.:.:.:.	./.:.:.:.:.	./.:.:.:.:.	./.:.:.:.:.	./.:.:.:.:.	./.:.:.:.:.	./.:.:.:.:.	./.:.:.:.:.	./.:.:.:.:.	./.:.:.:.:.	./.:.:.:.:.	./.:.:.:.:.	./.:.:.:.:.	./.:.:.:.:.	./.:.:.:.:.
GG692397.1	389966	.	A	C	missense_variant	MRR1	c.1042T>G	p.Phe348Val	7415.27	PASS	ANN=C|missense_variant|MODERATE|cds-EER33451.1|GENE_cds-EER33451.1|transcript|rna-CTRG_02269|protein_coding|1/1|c.1042T>G|p.Phe348Val|1042/3453|1042/3453|348/1150||,C|upstream_gene_variant|MODIFIER|cds-EER33450.1|GENE_cds-EER33450.1|transcript|rna-CTRG_02268|protein_coding||c.-4365T>G|||||4365|,C|downstream_gene_variant|MODIFIER|cds-EER33452.1|GENE_cds-EER33452.1|transcript|rna-CTRG_02270|protein…	GT:AD:DP:GQ:PL	./.:.:.:.:.	./.:.:.:.:.	./.:.:.:.:.	./.:.:.:.:.	./.:.:.:.:.	./.:.:.:.:.	./.:.:.:.:.	./.:.:.:.:.	./.:.:.:.:.	./.:.:.:.:.	./.:.:.:.:.	./.:.:.:.:.	./.:.:.:.:.	./.:.:.:.:.	1/1:0,70:70:99:2474,210,0	./.:.:.:.:.	0/1:45,42:87:99:1388,0,1550	./.:.:.:.:.	./.:.:.:.:.	./.:.:.:.:.	./.:.:.:.:.	./.:.:.:.:.	./.:.:.:.:.	./.:.:.:.:.	./.:.:.:.:.	./.:.:.:.:.	./.:.:.:.:.	./.:.:.:.:.	./.:.:.:.:.	./.:.:.:.:.	./.:.:.:.:.	./.:.:.:.:.	./.:.:.:.:.	./.:.:.:.:.	0/1:100,71:171:99:2145,0,3010	./.:.:.:.:.	./.:.:.:.:.
GG692397.1	390031	.	C	A	missense_variant	MRR1	c.977G>T	p.Arg326Leu	2508.77	.	ANN=A|missense_variant|MODERATE|cds-EER33451.1|GENE_cds-EER33451.1|transcript|rna-CTRG_02269|protein_coding|1/1|c.977G>T|p.Arg326Leu|977/3453|977/3453|326/1150||,A|upstream_gene_variant|MODIFIER|cds-EER33450.1|GENE_cds-EER33450.1|transcript|rna-CTRG_02268|protein_coding||c.-4430G>T|||||4430|,A|downstream_gene_variant|MODIFIER|cds-EER33452.1|GENE_cds-EER33452.1|transcript|rna-CTRG_02270|protein_co…	GT:AD:DP:GQ:PL	./.:.:.:.:.	./.:.:.:.:.	./.:.:.:.:.	./.:.:.:.:.	./.:.:.:.:.	./.:.:.:.:.	./.:.:.:.:.	./.:.:.:.:.	./.:.:.:.:.	./.:.:.:.:.	./.:.:.:.:.	./.:.:.:.:.	./.:.:.:.:.	./.:.:.:.:.	./.:.:.:.:.	./.:.:.:.:.	./.:.:.:.:.	./.:.:.:.:.	./.:.:.:.:.	./.:.:.:.:.	./.:.:.:.:.	./.:.:.:.:.	./.:.:.:.:.	./.:.:.:.:.	./.:.:.:.:.	./.:.:.:.:.	./.:.:.:.:.	./.:.:.:.:.	./.:.:.:.:.	./.:.:.:.:.	./.:.:.:.:.	./.:.:.:.:.	./.:.:.:.:.	./.:.:.:.:.	./.:.:.:.:.	./.:.:.:.:.	./.:.:.:.:.
GG692397.1	390127	.	G	A	missense_variant	MRR1	c.881C>T	p.Ser294Leu	1366.77	.	ANN=A|missense_variant|MODERATE|cds-EER33451.1|GENE_cds-EER33451.1|transcript|rna-CTRG_02269|protein_coding|1/1|c.881C>T|p.Ser294Leu|881/3453|881/3453|294/1150||,A|upstream_gene_variant|MODIFIER|cds-EER33450.1|GENE_cds-EER33450.1|transcript|rna-CTRG_02268|protein_coding||c.-4526C>T|||||4526|,A|downstream_gene_variant|MODIFIER|cds-EER33452.1|GENE_cds-EER33452.1|transcript|rna-CTRG_02270|protein_co…	GT:AD:DP:GQ:PL	./.:.:.:.:.	./.:.:.:.:.	./.:.:.:.:.	./.:.:.:.:.	./.:.:.:.:.	./.:.:.:.:.	./.:.:.:.:.	./.:.:.:.:.	./.:.:.:.:.	./.:.:.:.:.	./.:.:.:.:.	./.:.:.:.:.	./.:.:.:.:.	./.:.:.:.:.	./.:.:.:.:.	./.:.:.:.:.	./.:.:.:.:.	./.:.:.:.:.	./.:.:.:.:.	./.:.:.:.:.	./.:.:.:.:.	./.:.:.:.:.	./.:.:.:.:.	./.:.:.:.:.	./.:.:.:.:.	./.:.:.:.:.	./.:.:.:.:.	./.:.:.:.:.	./.:.:.:.:.	./.:.:.:.:.	./.:.:.:.:.	./.:.:.:.:.	./.:.:.:.:.	./.:.:.:.:.	./.:.:.:.:.	./.:.:.:.:.	./.:.:.:.:.
GG692397.1	390343	.	G	A	missense_variant	MRR1	c.665C>T	p.Pro222Leu	7361.77	.	ANN=A|missense_variant|MODERATE|cds-EER33451.1|GENE_cds-EER33451.1|transcript|rna-CTRG_02269|protein_coding|1/1|c.665C>T|p.Pro222Leu|665/3453|665/3453|222/1150||,A|upstream_gene_variant|MODIFIER|cds-EER33450.1|GENE_cds-EER33450.1|transcript|rna-CTRG_02268|protein_coding||c.-4742C>T|||||4742|,A|downstream_gene_variant|MODIFIER|cds-EER33452.1|GENE_cds-EER33452.1|transcript|rna-CTRG_02270|protein_co…	GT:AD:DP:GQ:PL	./.:.:.:.:.	./.:.:.:.:.	./.:.:.:.:.	./.:.:.:.:.	./.:.:.:.:.	./.:.:.:.:.	./.:.:.:.:.	./.:.:.:.:.	./.:.:.:.:.	./.:.:.:.:.	./.:.:.:.:.	./.:.:.:.:.	./.:.:.:.:.	./.:.:.:.:.	./.:.:.:.:.	./.:.:.:.:.	./.:.:.:.:.	./.:.:.:.:.	./.:.:.:.:.	./.:.:.:.:.	./.:.:.:.:.	./.:.:.:.:.	./.:.:.:.:.	./.:.:.:.:.	./.:.:.:.:.	./.:.:.:.:.	./.:.:.:.:.	./.:.:.:.:.	./.:.:.:.:.	./.:.:.:.:.	./.:.:.:.:.	./.:.:.:.:.	./.:.:.:.:.	./.:.:.:.:.	./.:.:.:.:.	./.:.:.:.:.	./.:.:.:.:.
GG692397.1	390494	.	C	T	missense_variant	MRR1	c.514G>A	p.Asp172Asn	76.77	.	ANN=T|missense_variant|MODERATE|cds-EER33451.1|GENE_cds-EER33451.1|transcript|rna-CTRG_02269|protein_coding|1/1|c.514G>A|p.Asp172Asn|514/3453|514/3453|172/1150||,T|upstream_gene_variant|MODIFIER|cds-EER33450.1|GENE_cds-EER33450.1|transcript|rna-CTRG_02268|protein_coding||c.-4893G>A|||||4893|,T|downstream_gene_variant|MODIFIER|cds-EER33452.1|GENE_cds-EER33452.1|transcript|rna-CTRG_02270|protein_co…	GT:AD:DP:GQ:PGT:PID:PL	./.:.:.:.:.:.:.	./.:.:.:.:.:.:.	./.:.:.:.:.:.:.	./.:.:.:.:.:.:.	./.:.:.:.:.:.:.	./.:.:.:.:.:.:.	./.:.:.:.:.:.:.	./.:.:.:.:.:.:.	./.:.:.:.:.:.:.	./.:.:.:.:.:.:.	./.:.:.:.:.:.:.	./.:.:.:.:.:.:.	./.:.:.:.:.:.:.	./.:.:.:.:.:.:.	./.:.:.:.:.:.:.	./.:.:.:.:.:.:.	./.:.:.:.:.:.:.	./.:.:.:.:.:.:.	./.:.:.:.:.:.:.	./.:.:.:.:.:.:.	./.:.:.:.:.:.:.	./.:.:.:.:.:.:.	./.:.:.:.:.:.:.	./.:.:.:.:.:.:.	./.:.:.:.:.:.:.	./.:.:.:.:.:.:.	./.:.:.:.:.:.:.	./.:.:.:.:.:.:.	./.:.:.:.:.:.:.	./.:.:.:.:.:.:.	./.:.:.:.:.:.:.	./.:.:.:.:.:.:.	./.:.:.:.:.:.:.	./.:.:.:.:.:.:.	./.:.:.:.:.:.:.	./.:.:.:.:.:.:.	./.:.:.:.:.:.:.
GG692397.1	390506	.	T	A	missense_variant	MRR1	c.502A>T	p.Met168Leu	31.77	.	ANN=A|missense_variant|MODERATE|cds-EER33451.1|GENE_cds-EER33451.1|transcript|rna-CTRG_02269|protein_coding|1/1|c.502A>T|p.Met168Leu|502/3453|502/3453|168/1150||,A|upstream_gene_variant|MODIFIER|cds-EER33450.1|GENE_cds-EER33450.1|transcript|rna-CTRG_02268|protein_coding||c.-4905A>T|||||4905|,A|downstream_gene_variant|MODIFIER|cds-EER33452.1|GENE_cds-EER33452.1|transcript|rna-CTRG_02270|protein_co…	GT:AD:DP:GQ:PGT:PID:PL	./.:.:.:.:.:.:.	./.:.:.:.:.:.:.	./.:.:.:.:.:.:.	./.:.:.:.:.:.:.	./.:.:.:.:.:.:.	./.:.:.:.:.:.:.	./.:.:.:.:.:.:.	./.:.:.:.:.:.:.	./.:.:.:.:.:.:.	./.:.:.:.:.:.:.	./.:.:.:.:.:.:.	./.:.:.:.:.:.:.	./.:.:.:.:.:.:.	./.:.:.:.:.:.:.	./.:.:.:.:.:.:.	./.:.:.:.:.:.:.	./.:.:.:.:.:.:.	./.:.:.:.:.:.:.	./.:.:.:.:.:.:.	./.:.:.:.:.:.:.	./.:.:.:.:.:.:.	./.:.:.:.:.:.:.	./.:.:.:.:.:.:.	./.:.:.:.:.:.:.	./.:.:.:.:.:.:.	./.:.:.:.:.:.:.	./.:.:.:.:.:.:.	./.:.:.:.:.:.:.	./.:.:.:.:.:.:.	./.:.:.:.:.:.:.	./.:.:.:.:.:.:.	./.:.:.:.:.:.:.	./.:.:.:.:.:.:.	./.:.:.:.:.:.:.	./.:.:.:.:.:.:.	./.:.:.:.:.:.:.	./.:.:.:.:.:.:.
GG692397.1	390610	.	A	G	missense_variant	MRR1	c.398T>C	p.Val133Ala	37212.7	PASS	ANN=G|missense_variant|MODERATE|cds-EER33451.1|GENE_cds-EER33451.1|transcript|rna-CTRG_02269|protein_coding|1/1|c.398T>C|p.Val133Ala|398/3453|398/3453|133/1150||,G|downstream_gene_variant|MODIFIER|cds-EER33452.1|GENE_cds-EER33452.1|transcript|rna-CTRG_02270|protein_coding||c.*798T>C|||||798|,G|downstream_gene_variant|MODIFIER|cds-EER33453.1|GENE_cds-EER33453.1|transcript|rna-CTRG_02271|protein_co…	GT:AD:DP:GQ:PL	./.:.:.:.:.	./.:.:.:.:.	1/1:0,42:42:99:1584,126,0	./.:.:.:.:.	0/1:40,49:89:99:1477,0,1302	./.:.:.:.:.	./.:.:.:.:.	./.:.:.:.:.	1/1:0,86:86:99:2997,258,0	./.:.:.:.:.	./.:.:.:.:.	0/1:73,36:109:99:1024,0,2202	0/1:53,41:94:99:1326,0,1554	./.:.:.:.:.	./.:.:.:.:.	./.:.:.:.:.	./.:.:.:.:.	./.:.:.:.:.	./.:.:.:.:.	0/1:51,58:109:99:1721,0,1529	0/1:70,56:126:99:1758,0,2271	./.:.:.:.:.	./.:.:.:.:.	./.:.:.:.:.	0/1:75,77:152:99:2265,0,2281	./.:.:.:.:.	./.:.:.:.:.	./.:.:.:.:.	./.:.:.:.:.	./.:.:.:.:.	0/1:122,108:230:99:2159,0,2857	./.:.:.:.:.	./.:.:.:.:.	0/1:75,55:130:99:1443,0,1910	./.:.:.:.:.	0/1:51,39:90:99:1038,0,1437	./.:.:.:.:.
GG692397.1	390697	.	G	A	missense_variant	MRR1	c.311C>T	p.Ser104Leu	1539.77	.	ANN=A|missense_variant|MODERATE|cds-EER33451.1|GENE_cds-EER33451.1|transcript|rna-CTRG_02269|protein_coding|1/1|c.311C>T|p.Ser104Leu|311/3453|311/3453|104/1150||,A|downstream_gene_variant|MODIFIER|cds-EER33452.1|GENE_cds-EER33452.1|transcript|rna-CTRG_02270|protein_coding||c.*711C>T|||||711|,A|downstream_gene_variant|MODIFIER|cds-EER33453.1|GENE_cds-EER33453.1|transcript|rna-CTRG_02271|protein_co…	GT:AD:DP:GQ:PL	./.:.:.:.:.	./.:.:.:.:.	./.:.:.:.:.	./.:.:.:.:.	./.:.:.:.:.	./.:.:.:.:.	./.:.:.:.:.	./.:.:.:.:.	./.:.:.:.:.	./.:.:.:.:.	./.:.:.:.:.	./.:.:.:.:.	./.:.:.:.:.	./.:.:.:.:.	./.:.:.:.:.	./.:.:.:.:.	./.:.:.:.:.	./.:.:.:.:.	./.:.:.:.:.	./.:.:.:.:.	./.:.:.:.:.	./.:.:.:.:.	./.:.:.:.:.	./.:.:.:.:.	./.:.:.:.:.	./.:.:.:.:.	./.:.:.:.:.	./.:.:.:.:.	./.:.:.:.:.	./.:.:.:.:.	./.:.:.:.:.	./.:.:.:.:.	./.:.:.:.:.	./.:.:.:.:.	./.:.:.:.:.	./.:.:.:.:.	./.:.:.:.:.
GG692397.1	390725	.	T	C	missense_variant	MRR1	c.283A>G	p.Thr95Ala	6355.27	PASS	ANN=C|missense_variant|MODERATE|cds-EER33451.1|GENE_cds-EER33451.1|transcript|rna-CTRG_02269|protein_coding|1/1|c.283A>G|p.Thr95Ala|283/3453|283/3453|95/1150||,C|downstream_gene_variant|MODIFIER|cds-EER33452.1|GENE_cds-EER33452.1|transcript|rna-CTRG_02270|protein_coding||c.*683A>G|||||683|,C|downstream_gene_variant|MODIFIER|cds-EER33453.1|GENE_cds-EER33453.1|transcript|rna-CTRG_02271|protein_codi…	GT:AD:DP:GQ:PGT:PID:PL	./.:.:.:.:.:.:.	./.:.:.:.:.:.:.	./.:.:.:.:.:.:.	./.:.:.:.:.:.:.	./.:.:.:.:.:.:.	./.:.:.:.:.:.:.	./.:.:.:.:.:.:.	./.:.:.:.:.:.:.	./.:.:.:.:.:.:.	./.:.:.:.:.:.:.	./.:.:.:.:.:.:.	./.:.:.:.:.:.:.	./.:.:.:.:.:.:.	./.:.:.:.:.:.:.	./.:.:.:.:.:.:.	./.:.:.:.:.:.:.	./.:.:.:.:.:.:.	./.:.:.:.:.:.:.	./.:.:.:.:.:.:.	./.:.:.:.:.:.:.	./.:.:.:.:.:.:.	./.:.:.:.:.:.:.	./.:.:.:.:.:.:.	./.:.:.:.:.:.:.	0/1:81,66:147:99:0|1:390725_T_C:2194,0,3149	./.:.:.:.:.:.:.	./.:.:.:.:.:.:.	./.:.:.:.:.:.:.	./.:.:.:.:.:.:.	./.:.:.:.:.:.:.	./.:.:.:.:.:.:.	./.:.:.:.:.:.:.	./.:.:.:.:.:.:.	./.:.:.:.:.:.:.	./.:.:.:.:.:.:.	./.:.:.:.:.:.:.	./.:.:.:.:.:.:.
GG692397.1	390749	.	C	T	missense_variant	MRR1	c.259G>A	p.Ala87Thr	31642.7	PASS	ANN=T|missense_variant|MODERATE|cds-EER33451.1|GENE_cds-EER33451.1|transcript|rna-CTRG_02269|protein_coding|1/1|c.259G>A|p.Ala87Thr|259/3453|259/3453|87/1150||,T|downstream_gene_variant|MODIFIER|cds-EER33452.1|GENE_cds-EER33452.1|transcript|rna-CTRG_02270|protein_coding||c.*659G>A|||||659|,T|downstream_gene_variant|MODIFIER|cds-EER33453.1|GENE_cds-EER33453.1|transcript|rna-CTRG_02271|protein_codi…	GT:AD:DP:GQ:PGT:PID:PL	./.:.:.:.:.:.:.	./.:.:.:.:.:.:.	0/1:2,25:27:3:.:.:922,0,3	./.:.:.:.:.:.:.	0/1:39,37:76:99:.:.:1010,0,1280	./.:.:.:.:.:.:.	./.:.:.:.:.:.:.	0/1:90,9:99:45:.:.:45,0,3085	1/1:0,63:63:99:.:.:2405,189,0	./.:.:.:.:.:.:.	./.:.:.:.:.:.:.	./.:.:.:.:.:.:.	0/1:54,56:110:99:.:.:1607,0,1651	./.:.:.:.:.:.:.	./.:.:.:.:.:.:.	./.:.:.:.:.:.:.	./.:.:.:.:.:.:.	./.:.:.:.:.:.:.	./.:.:.:.:.:.:.	0/1:59,52:111:99:.:.:1471,0,1779	0/1:67,54:121:99:.:.:1557,0,2031	./.:.:.:.:.:.:.	./.:.:.:.:.:.:.	./.:.:.:.:.:.:.	0/1:67,82:149:99:1|0:390725_T_C:2628,0,2539	./.:.:.:.:.:.:.	./.:.:.:.:.:.:.	./.:.:.:.:.:.:.	./.:.:.:.:.:.:.	./.:.:.:.:.:.:.	0/1:112,102:214:99:.:.:2523,0,2744	./.:.:.:.:.:.:.	./.:.:.:.:.:.:.	0/1:73,68:141:99:.:.:1700,0,1999	./.:.:.:.:.:.:.	0/1:40,34:74:99:.:.:1006,0,1207	./.:.:.:.:.:.:.
GG692397.1	390963	.	T	A	missense_variant	MRR1	c.45A>T	p.Glu15Asp	120.77	.	ANN=A|missense_variant|MODERATE|cds-EER33451.1|GENE_cds-EER33451.1|transcript|rna-CTRG_02269|protein_coding|1/1|c.45A>T|p.Glu15Asp|45/3453|45/3453|15/1150||,A|downstream_gene_variant|MODIFIER|cds-EER33452.1|GENE_cds-EER33452.1|transcript|rna-CTRG_02270|protein_coding||c.*445A>T|||||445|,A|downstream_gene_variant|MODIFIER|cds-EER33453.1|GENE_cds-EER33453.1|transcript|rna-CTRG_02271|protein_coding|…	GT:AD:DP:GQ:PL	./.:.:.:.:.	./.:.:.:.:.	./.:.:.:.:.	./.:.:.:.:.	./.:.:.:.:.	./.:.:.:.:.	./.:.:.:.:.	./.:.:.:.:.	./.:.:.:.:.	./.:.:.:.:.	./.:.:.:.:.	./.:.:.:.:.	./.:.:.:.:.	./.:.:.:.:.	./.:.:.:.:.	./.:.:.:.:.	./.:.:.:.:.	./.:.:.:.:.	./.:.:.:.:.	./.:.:.:.:.	./.:.:.:.:.	./.:.:.:.:.	./.:.:.:.:.	./.:.:.:.:.	./.:.:.:.:.	./.:.:.:.:.	./.:.:.:.:.	./.:.:.:.:.	./.:.:.:.:.	./.:.:.:.:.	./.:.:.:.:.	./.:.:.:.:.	./.:.:.:.:.	./.:.:.:.:.	./.:.:.:.:.	./.:.:.:.:.	./.:.:.:.:.
GG692397.1	710205	.	T	C	missense_variant	ERG6	c.1067A>G	p.Glu356Gly	601.77	.	ANN=C|missense_variant|MODERATE|cds-EER33578.1|GENE_cds-EER33578.1|transcript|rna-CTRG_02396|protein_coding|1/1|c.1067A>G|p.Glu356Gly|1067/1131|1067/1131|356/376||,C|upstream_gene_variant|MODIFIER|cds-EER33577.1|GENE_cds-EER33577.1|transcript|rna-CTRG_02395|protein_coding||c.-640A>G|||||640|,C|upstream_gene_variant|MODIFIER|cds-EER33579.1|GENE_cds-EER33579.1|transcript|rna-CTRG_02397|protein_codi…	GT:AD:DP:GQ:PGT:PID:PL	./.:.:.:.:.:.:.	./.:.:.:.:.:.:.	./.:.:.:.:.:.:.	./.:.:.:.:.:.:.	./.:.:.:.:.:.:.	./.:.:.:.:.:.:.	./.:.:.:.:.:.:.	./.:.:.:.:.:.:.	./.:.:.:.:.:.:.	./.:.:.:.:.:.:.	./.:.:.:.:.:.:.	./.:.:.:.:.:.:.	./.:.:.:.:.:.:.	./.:.:.:.:.:.:.	./.:.:.:.:.:.:.	./.:.:.:.:.:.:.	./.:.:.:.:.:.:.	./.:.:.:.:.:.:.	./.:.:.:.:.:.:.	./.:.:.:.:.:.:.	./.:.:.:.:.:.:.	./.:.:.:.:.:.:.	./.:.:.:.:.:.:.	./.:.:.:.:.:.:.	./.:.:.:.:.:.:.	./.:.:.:.:.:.:.	./.:.:.:.:.:.:.	./.:.:.:.:.:.:.	./.:.:.:.:.:.:.	./.:.:.:.:.:.:.	./.:.:.:.:.:.:.	./.:.:.:.:.:.:.	./.:.:.:.:.:.:.	./.:.:.:.:.:.:.	./.:.:.:.:.:.:.	./.:.:.:.:.:.:.	./.:.:.:.:.:.:.
GG692397.1	710206	.	C	T	missense_variant	ERG6	c.1066G>A	p.Glu356Lys	643.77	.	ANN=T|missense_variant|MODERATE|cds-EER33578.1|GENE_cds-EER33578.1|transcript|rna-CTRG_02396|protein_coding|1/1|c.1066G>A|p.Glu356Lys|1066/1131|1066/1131|356/376||,T|upstream_gene_variant|MODIFIER|cds-EER33577.1|GENE_cds-EER33577.1|transcript|rna-CTRG_02395|protein_coding||c.-641G>A|||||641|,T|upstream_gene_variant|MODIFIER|cds-EER33579.1|GENE_cds-EER33579.1|transcript|rna-CTRG_02397|protein_codi…	GT:AD:DP:GQ:PGT:PID:PL	./.:.:.:.:.:.:.	./.:.:.:.:.:.:.	./.:.:.:.:.:.:.	./.:.:.:.:.:.:.	./.:.:.:.:.:.:.	./.:.:.:.:.:.:.	./.:.:.:.:.:.:.	./.:.:.:.:.:.:.	./.:.:.:.:.:.:.	./.:.:.:.:.:.:.	./.:.:.:.:.:.:.	./.:.:.:.:.:.:.	./.:.:.:.:.:.:.	./.:.:.:.:.:.:.	./.:.:.:.:.:.:.	./.:.:.:.:.:.:.	./.:.:.:.:.:.:.	./.:.:.:.:.:.:.	./.:.:.:.:.:.:.	./.:.:.:.:.:.:.	./.:.:.:.:.:.:.	./.:.:.:.:.:.:.	./.:.:.:.:.:.:.	./.:.:.:.:.:.:.	./.:.:.:.:.:.:.	./.:.:.:.:.:.:.	./.:.:.:.:.:.:.	./.:.:.:.:.:.:.	./.:.:.:.:.:.:.	./.:.:.:.:.:.:.	./.:.:.:.:.:.:.	./.:.:.:.:.:.:.	./.:.:.:.:.:.:.	./.:.:.:.:.:.:.	./.:.:.:.:.:.:.	./.:.:.:.:.:.:.	./.:.:.:.:.:.:.
GG692397.1	710214	.	G	T	missense_variant	ERG6	c.1058C>A	p.Ala353Asp	733.77	.	ANN=T|missense_variant|MODERATE|cds-EER33578.1|GENE_cds-EER33578.1|transcript|rna-CTRG_02396|protein_coding|1/1|c.1058C>A|p.Ala353Asp|1058/1131|1058/1131|353/376||,T|upstream_gene_variant|MODIFIER|cds-EER33577.1|GENE_cds-EER33577.1|transcript|rna-CTRG_02395|protein_coding||c.-649C>A|||||649|,T|upstream_gene_variant|MODIFIER|cds-EER33579.1|GENE_cds-EER33579.1|transcript|rna-CTRG_02397|protein_codi…	GT:AD:DP:GQ:PGT:PID:PL	./.:.:.:.:.:.:.	./.:.:.:.:.:.:.	./.:.:.:.:.:.:.	./.:.:.:.:.:.:.	./.:.:.:.:.:.:.	./.:.:.:.:.:.:.	./.:.:.:.:.:.:.	./.:.:.:.:.:.:.	./.:.:.:.:.:.:.	./.:.:.:.:.:.:.	./.:.:.:.:.:.:.	./.:.:.:.:.:.:.	./.:.:.:.:.:.:.	./.:.:.:.:.:.:.	./.:.:.:.:.:.:.	./.:.:.:.:.:.:.	./.:.:.:.:.:.:.	./.:.:.:.:.:.:.	./.:.:.:.:.:.:.	./.:.:.:.:.:.:.	./.:.:.:.:.:.:.	./.:.:.:.:.:.:.	./.:.:.:.:.:.:.	./.:.:.:.:.:.:.	./.:.:.:.:.:.:.	./.:.:.:.:.:.:.	./.:.:.:.:.:.:.	./.:.:.:.:.:.:.	./.:.:.:.:.:.:.	./.:.:.:.:.:.:.	./.:.:.:.:.:.:.	./.:.:.:.:.:.:.	./.:.:.:.:.:.:.	./.:.:.:.:.:.:.	./.:.:.:.:.:.:.	./.:.:.:.:.:.:.	./.:.:.:.:.:.:.
GG692397.1	710284	.	A	T	missense_variant	ERG6	c.988T>A	p.Phe330Ile	1210.77	.	ANN=T|missense_variant|MODERATE|cds-EER33578.1|GENE_cds-EER33578.1|transcript|rna-CTRG_02396|protein_coding|1/1|c.988T>A|p.Phe330Ile|988/1131|988/1131|330/376||,T|upstream_gene_variant|MODIFIER|cds-EER33577.1|GENE_cds-EER33577.1|transcript|rna-CTRG_02395|protein_coding||c.-719T>A|||||719|,T|upstream_gene_variant|MODIFIER|cds-EER33579.1|GENE_cds-EER33579.1|transcript|rna-CTRG_02397|protein_coding|…	GT:AD:DP:GQ:PGT:PID:PL	./.:.:.:.:.:.:.	./.:.:.:.:.:.:.	./.:.:.:.:.:.:.	./.:.:.:.:.:.:.	./.:.:.:.:.:.:.	./.:.:.:.:.:.:.	./.:.:.:.:.:.:.	./.:.:.:.:.:.:.	./.:.:.:.:.:.:.	./.:.:.:.:.:.:.	./.:.:.:.:.:.:.	./.:.:.:.:.:.:.	./.:.:.:.:.:.:.	./.:.:.:.:.:.:.	./.:.:.:.:.:.:.	./.:.:.:.:.:.:.	./.:.:.:.:.:.:.	./.:.:.:.:.:.:.	./.:.:.:.:.:.:.	./.:.:.:.:.:.:.	./.:.:.:.:.:.:.	./.:.:.:.:.:.:.	./.:.:.:.:.:.:.	./.:.:.:.:.:.:.	./.:.:.:.:.:.:.	./.:.:.:.:.:.:.	./.:.:.:.:.:.:.	./.:.:.:.:.:.:.	./.:.:.:.:.:.:.	./.:.:.:.:.:.:.	./.:.:.:.:.:.:.	./.:.:.:.:.:.:.	./.:.:.:.:.:.:.	./.:.:.:.:.:.:.	./.:.:.:.:.:.:.	./.:.:.:.:.:.:.	./.:.:.:.:.:.:.
GG692397.1	710286	.	C	T	missense_variant	ERG6	c.986G>A	p.Arg329Lys	1210.77	.	ANN=T|missense_variant|MODERATE|cds-EER33578.1|GENE_cds-EER33578.1|transcript|rna-CTRG_02396|protein_coding|1/1|c.986G>A|p.Arg329Lys|986/1131|986/1131|329/376||,T|upstream_gene_variant|MODIFIER|cds-EER33577.1|GENE_cds-EER33577.1|transcript|rna-CTRG_02395|protein_coding||c.-721G>A|||||721|,T|upstream_gene_variant|MODIFIER|cds-EER33579.1|GENE_cds-EER33579.1|transcript|rna-CTRG_02397|protein_coding|…	GT:AD:DP:GQ:PGT:PID:PL	./.:.:.:.:.:.:.	./.:.:.:.:.:.:.	./.:.:.:.:.:.:.	./.:.:.:.:.:.:.	./.:.:.:.:.:.:.	./.:.:.:.:.:.:.	./.:.:.:.:.:.:.	./.:.:.:.:.:.:.	./.:.:.:.:.:.:.	./.:.:.:.:.:.:.	./.:.:.:.:.:.:.	./.:.:.:.:.:.:.	./.:.:.:.:.:.:.	./.:.:.:.:.:.:.	./.:.:.:.:.:.:.	./.:.:.:.:.:.:.	./.:.:.:.:.:.:.	./.:.:.:.:.:.:.	./.:.:.:.:.:.:.	./.:.:.:.:.:.:.	./.:.:.:.:.:.:.	./.:.:.:.:.:.:.	./.:.:.:.:.:.:.	./.:.:.:.:.:.:.	./.:.:.:.:.:.:.	./.:.:.:.:.:.:.	./.:.:.:.:.:.:.	./.:.:.:.:.:.:.	./.:.:.:.:.:.:.	./.:.:.:.:.:.:.	./.:.:.:.:.:.:.	./.:.:.:.:.:.:.	./.:.:.:.:.:.:.	./.:.:.:.:.:.:.	./.:.:.:.:.:.:.	./.:.:.:.:.:.:.	./.:.:.:.:.:.:.
GG692397.1	710350	.	T	C	missense_variant	ERG6	c.922A>G	p.Thr308Ala	1976.77	.	ANN=C|missense_variant|MODERATE|cds-EER33578.1|GENE_cds-EER33578.1|transcript|rna-CTRG_02396|protein_coding|1/1|c.922A>G|p.Thr308Ala|922/1131|922/1131|308/376||,C|upstream_gene_variant|MODIFIER|cds-EER33577.1|GENE_cds-EER33577.1|transcript|rna-CTRG_02395|protein_coding||c.-785A>G|||||785|,C|upstream_gene_variant|MODIFIER|cds-EER33579.1|GENE_cds-EER33579.1|transcript|rna-CTRG_02397|protein_coding|…	GT:AD:DP:GQ:PL	./.:.:.:.:.	./.:.:.:.:.	./.:.:.:.:.	./.:.:.:.:.	./.:.:.:.:.	./.:.:.:.:.	./.:.:.:.:.	./.:.:.:.:.	./.:.:.:.:.	./.:.:.:.:.	./.:.:.:.:.	./.:.:.:.:.	./.:.:.:.:.	./.:.:.:.:.	./.:.:.:.:.	./.:.:.:.:.	./.:.:.:.:.	./.:.:.:.:.	./.:.:.:.:.	./.:.:.:.:.	./.:.:.:.:.	./.:.:.:.:.	./.:.:.:.:.	./.:.:.:.:.	./.:.:.:.:.	./.:.:.:.:.	./.:.:.:.:.	./.:.:.:.:.	./.:.:.:.:.	./.:.:.:.:.	./.:.:.:.:.	./.:.:.:.:.	./.:.:.:.:.	./.:.:.:.:.	./.:.:.:.:.	./.:.:.:.:.	./.:.:.:.:.
GG692397.1	710351	.	G	C	missense_variant	ERG6	c.921C>G	p.Phe307Leu	1114.77	.	ANN=C|missense_variant|MODERATE|cds-EER33578.1|GENE_cds-EER33578.1|transcript|rna-CTRG_02396|protein_coding|1/1|c.921C>G|p.Phe307Leu|921/1131|921/1131|307/376||,C|upstream_gene_variant|MODIFIER|cds-EER33577.1|GENE_cds-EER33577.1|transcript|rna-CTRG_02395|protein_coding||c.-786C>G|||||786|,C|upstream_gene_variant|MODIFIER|cds-EER33579.1|GENE_cds-EER33579.1|transcript|rna-CTRG_02397|protein_coding|…	GT:AD:DP:GQ:PGT:PID:PL	./.:.:.:.:.:.:.	./.:.:.:.:.:.:.	./.:.:.:.:.:.:.	./.:.:.:.:.:.:.	./.:.:.:.:.:.:.	./.:.:.:.:.:.:.	./.:.:.:.:.:.:.	./.:.:.:.:.:.:.	./.:.:.:.:.:.:.	./.:.:.:.:.:.:.	./.:.:.:.:.:.:.	./.:.:.:.:.:.:.	./.:.:.:.:.:.:.	./.:.:.:.:.:.:.	./.:.:.:.:.:.:.	./.:.:.:.:.:.:.	./.:.:.:.:.:.:.	./.:.:.:.:.:.:.	./.:.:.:.:.:.:.	./.:.:.:.:.:.:.	./.:.:.:.:.:.:.	./.:.:.:.:.:.:.	./.:.:.:.:.:.:.	./.:.:.:.:.:.:.	./.:.:.:.:.:.:.	./.:.:.:.:.:.:.	./.:.:.:.:.:.:.	./.:.:.:.:.:.:.	./.:.:.:.:.:.:.	./.:.:.:.:.:.:.	./.:.:.:.:.:.:.	./.:.:.:.:.:.:.	./.:.:.:.:.:.:.	./.:.:.:.:.:.:.	./.:.:.:.:.:.:.	./.:.:.:.:.:.:.	./.:.:.:.:.:.:.
GG692397.1	710362	.	T	A	missense_variant	ERG6	c.910A>T	p.Asn304Tyr	1072.77	.	ANN=A|missense_variant|MODERATE|cds-EER33578.1|GENE_cds-EER33578.1|transcript|rna-CTRG_02396|protein_coding|1/1|c.910A>T|p.Asn304Tyr|910/1131|910/1131|304/376||,A|upstream_gene_variant|MODIFIER|cds-EER33577.1|GENE_cds-EER33577.1|transcript|rna-CTRG_02395|protein_coding||c.-797A>T|||||797|,A|upstream_gene_variant|MODIFIER|cds-EER33579.1|GENE_cds-EER33579.1|transcript|rna-CTRG_02397|protein_coding|…	GT:AD:DP:GQ:PGT:PID:PL	./.:.:.:.:.:.:.	./.:.:.:.:.:.:.	./.:.:.:.:.:.:.	./.:.:.:.:.:.:.	./.:.:.:.:.:.:.	./.:.:.:.:.:.:.	./.:.:.:.:.:.:.	./.:.:.:.:.:.:.	./.:.:.:.:.:.:.	./.:.:.:.:.:.:.	./.:.:.:.:.:.:.	./.:.:.:.:.:.:.	./.:.:.:.:.:.:.	./.:.:.:.:.:.:.	./.:.:.:.:.:.:.	./.:.:.:.:.:.:.	./.:.:.:.:.:.:.	./.:.:.:.:.:.:.	./.:.:.:.:.:.:.	./.:.:.:.:.:.:.	./.:.:.:.:.:.:.	./.:.:.:.:.:.:.	./.:.:.:.:.:.:.	./.:.:.:.:.:.:.	./.:.:.:.:.:.:.	./.:.:.:.:.:.:.	./.:.:.:.:.:.:.	./.:.:.:.:.:.:.	./.:.:.:.:.:.:.	./.:.:.:.:.:.:.	./.:.:.:.:.:.:.	./.:.:.:.:.:.:.	./.:.:.:.:.:.:.	./.:.:.:.:.:.:.	./.:.:.:.:.:.:.	./.:.:.:.:.:.:.	./.:.:.:.:.:.:.
GG692397.1	710376	.	T	A	missense_variant	ERG6	c.896A>T	p.Tyr299Phe	1138.77	.	ANN=A|missense_variant|MODERATE|cds-EER33578.1|GENE_cds-EER33578.1|transcript|rna-CTRG_02396|protein_coding|1/1|c.896A>T|p.Tyr299Phe|896/1131|896/1131|299/376||,A|upstream_gene_variant|MODIFIER|cds-EER33577.1|GENE_cds-EER33577.1|transcript|rna-CTRG_02395|protein_coding||c.-811A>T|||||811|,A|upstream_gene_variant|MODIFIER|cds-EER33579.1|GENE_cds-EER33579.1|transcript|rna-CTRG_02397|protein_coding|…	GT:AD:DP:GQ:PGT:PID:PL	./.:.:.:.:.:.:.	./.:.:.:.:.:.:.	./.:.:.:.:.:.:.	./.:.:.:.:.:.:.	./.:.:.:.:.:.:.	./.:.:.:.:.:.:.	./.:.:.:.:.:.:.	./.:.:.:.:.:.:.	./.:.:.:.:.:.:.	./.:.:.:.:.:.:.	./.:.:.:.:.:.:.	./.:.:.:.:.:.:.	./.:.:.:.:.:.:.	./.:.:.:.:.:.:.	./.:.:.:.:.:.:.	./.:.:.:.:.:.:.	./.:.:.:.:.:.:.	./.:.:.:.:.:.:.	./.:.:.:.:.:.:.	./.:.:.:.:.:.:.	./.:.:.:.:.:.:.	./.:.:.:.:.:.:.	./.:.:.:.:.:.:.	./.:.:.:.:.:.:.	./.:.:.:.:.:.:.	./.:.:.:.:.:.:.	./.:.:.:.:.:.:.	./.:.:.:.:.:.:.	./.:.:.:.:.:.:.	./.:.:.:.:.:.:.	./.:.:.:.:.:.:.	./.:.:.:.:.:.:.	./.:.:.:.:.:.:.	./.:.:.:.:.:.:.	./.:.:.:.:.:.:.	./.:.:.:.:.:.:.	./.:.:.:.:.:.:.
GG692397.1	710386	.	T	C	missense_variant	ERG6	c.886A>G	p.Asn296Asp	1222.77	.	ANN=C|missense_variant|MODERATE|cds-EER33578.1|GENE_cds-EER33578.1|transcript|rna-CTRG_02396|protein_coding|1/1|c.886A>G|p.Asn296Asp|886/1131|886/1131|296/376||,C|upstream_gene_variant|MODIFIER|cds-EER33577.1|GENE_cds-EER33577.1|transcript|rna-CTRG_02395|protein_coding||c.-821A>G|||||821|,C|upstream_gene_variant|MODIFIER|cds-EER33579.1|GENE_cds-EER33579.1|transcript|rna-CTRG_02397|protein_coding|…	GT:AD:DP:GQ:PGT:PID:PL	./.:.:.:.:.:.:.	./.:.:.:.:.:.:.	./.:.:.:.:.:.:.	./.:.:.:.:.:.:.	./.:.:.:.:.:.:.	./.:.:.:.:.:.:.	./.:.:.:.:.:.:.	./.:.:.:.:.:.:.	./.:.:.:.:.:.:.	./.:.:.:.:.:.:.	./.:.:.:.:.:.:.	./.:.:.:.:.:.:.	./.:.:.:.:.:.:.	./.:.:.:.:.:.:.	./.:.:.:.:.:.:.	./.:.:.:.:.:.:.	./.:.:.:.:.:.:.	./.:.:.:.:.:.:.	./.:.:.:.:.:.:.	./.:.:.:.:.:.:.	./.:.:.:.:.:.:.	./.:.:.:.:.:.:.	./.:.:.:.:.:.:.	./.:.:.:.:.:.:.	./.:.:.:.:.:.:.	./.:.:.:.:.:.:.	./.:.:.:.:.:.:.	./.:.:.:.:.:.:.	./.:.:.:.:.:.:.	./.:.:.:.:.:.:.	./.:.:.:.:.:.:.	./.:.:.:.:.:.:.	./.:.:.:.:.:.:.	./.:.:.:.:.:.:.	./.:.:.:.:.:.:.	./.:.:.:.:.:.:.	./.:.:.:.:.:.:.
GG692397.1	710427	.	T	G	missense_variant	ERG6	c.845A>C	p.Asp282Ala	1792.77	.	ANN=G|missense_variant|MODERATE|cds-EER33578.1|GENE_cds-EER33578.1|transcript|rna-CTRG_02396|protein_coding|1/1|c.845A>C|p.Asp282Ala|845/1131|845/1131|282/376||,G|upstream_gene_variant|MODIFIER|cds-EER33577.1|GENE_cds-EER33577.1|transcript|rna-CTRG_02395|protein_coding||c.-862A>C|||||862|,G|upstream_gene_variant|MODIFIER|cds-EER33579.1|GENE_cds-EER33579.1|transcript|rna-CTRG_02397|protein_coding|…	GT:AD:DP:GQ:PGT:PID:PL	./.:.:.:.:.:.:.	./.:.:.:.:.:.:.	./.:.:.:.:.:.:.	./.:.:.:.:.:.:.	./.:.:.:.:.:.:.	./.:.:.:.:.:.:.	./.:.:.:.:.:.:.	./.:.:.:.:.:.:.	./.:.:.:.:.:.:.	./.:.:.:.:.:.:.	./.:.:.:.:.:.:.	./.:.:.:.:.:.:.	./.:.:.:.:.:.:.	./.:.:.:.:.:.:.	./.:.:.:.:.:.:.	./.:.:.:.:.:.:.	./.:.:.:.:.:.:.	./.:.:.:.:.:.:.	./.:.:.:.:.:.:.	./.:.:.:.:.:.:.	./.:.:.:.:.:.:.	./.:.:.:.:.:.:.	./.:.:.:.:.:.:.	./.:.:.:.:.:.:.	./.:.:.:.:.:.:.	./.:.:.:.:.:.:.	./.:.:.:.:.:.:.	./.:.:.:.:.:.:.	./.:.:.:.:.:.:.	./.:.:.:.:.:.:.	./.:.:.:.:.:.:.	./.:.:.:.:.:.:.	./.:.:.:.:.:.:.	./.:.:.:.:.:.:.	./.:.:.:.:.:.:.	./.:.:.:.:.:.:.	./.:.:.:.:.:.:.
GG692397.1	710443	.	C	G	missense_variant	ERG6	c.829G>C	p.Glu277Gln	1593.77	.	ANN=G|missense_variant|MODERATE|cds-EER33578.1|GENE_cds-EER33578.1|transcript|rna-CTRG_02396|protein_coding|1/1|c.829G>C|p.Glu277Gln|829/1131|829/1131|277/376||,G|upstream_gene_variant|MODIFIER|cds-EER33577.1|GENE_cds-EER33577.1|transcript|rna-CTRG_02395|protein_coding||c.-878G>C|||||878|,G|upstream_gene_variant|MODIFIER|cds-EER33579.1|GENE_cds-EER33579.1|transcript|rna-CTRG_02397|protein_coding|…	GT:AD:DP:GQ:PGT:PID:PL	./.:.:.:.:.:.:.	./.:.:.:.:.:.:.	./.:.:.:.:.:.:.	./.:.:.:.:.:.:.	./.:.:.:.:.:.:.	./.:.:.:.:.:.:.	./.:.:.:.:.:.:.	./.:.:.:.:.:.:.	./.:.:.:.:.:.:.	./.:.:.:.:.:.:.	./.:.:.:.:.:.:.	./.:.:.:.:.:.:.	./.:.:.:.:.:.:.	./.:.:.:.:.:.:.	./.:.:.:.:.:.:.	./.:.:.:.:.:.:.	./.:.:.:.:.:.:.	./.:.:.:.:.:.:.	./.:.:.:.:.:.:.	./.:.:.:.:.:.:.	./.:.:.:.:.:.:.	./.:.:.:.:.:.:.	./.:.:.:.:.:.:.	./.:.:.:.:.:.:.	./.:.:.:.:.:.:.	./.:.:.:.:.:.:.	./.:.:.:.:.:.:.	./.:.:.:.:.:.:.	./.:.:.:.:.:.:.	./.:.:.:.:.:.:.	./.:.:.:.:.:.:.	./.:.:.:.:.:.:.	./.:.:.:.:.:.:.	./.:.:.:.:.:.:.	./.:.:.:.:.:.:.	./.:.:.:.:.:.:.	./.:.:.:.:.:.:.
GG692397.1	710479	.	C	G	missense_variant	ERG6	c.793G>C	p.Glu265Gln	1590.77	.	ANN=G|missense_variant|MODERATE|cds-EER33578.1|GENE_cds-EER33578.1|transcript|rna-CTRG_02396|protein_coding|1/1|c.793G>C|p.Glu265Gln|793/1131|793/1131|265/376||,G|upstream_gene_variant|MODIFIER|cds-EER33577.1|GENE_cds-EER33577.1|transcript|rna-CTRG_02395|protein_coding||c.-914G>C|||||914|,G|upstream_gene_variant|MODIFIER|cds-EER33579.1|GENE_cds-EER33579.1|transcript|rna-CTRG_02397|protein_coding|…	GT:AD:DP:GQ:PGT:PID:PL	./.:.:.:.:.:.:.	./.:.:.:.:.:.:.	./.:.:.:.:.:.:.	./.:.:.:.:.:.:.	./.:.:.:.:.:.:.	./.:.:.:.:.:.:.	./.:.:.:.:.:.:.	./.:.:.:.:.:.:.	./.:.:.:.:.:.:.	./.:.:.:.:.:.:.	./.:.:.:.:.:.:.	./.:.:.:.:.:.:.	./.:.:.:.:.:.:.	./.:.:.:.:.:.:.	./.:.:.:.:.:.:.	./.:.:.:.:.:.:.	./.:.:.:.:.:.:.	./.:.:.:.:.:.:.	./.:.:.:.:.:.:.	./.:.:.:.:.:.:.	./.:.:.:.:.:.:.	./.:.:.:.:.:.:.	./.:.:.:.:.:.:.	./.:.:.:.:.:.:.	./.:.:.:.:.:.:.	./.:.:.:.:.:.:.	./.:.:.:.:.:.:.	./.:.:.:.:.:.:.	./.:.:.:.:.:.:.	./.:.:.:.:.:.:.	./.:.:.:.:.:.:.	./.:.:.:.:.:.:.	./.:.:.:.:.:.:.	./.:.:.:.:.:.:.	./.:.:.:.:.:.:.	./.:.:.:.:.:.:.	./.:.:.:.:.:.:.
GG692397.1	710492	.	T	A	missense_variant	ERG6	c.780A>T	p.Arg260Ser	1512.77	.	ANN=A|missense_variant|MODERATE|cds-EER33578.1|GENE_cds-EER33578.1|transcript|rna-CTRG_02396|protein_coding|1/1|c.780A>T|p.Arg260Ser|780/1131|780/1131|260/376||,A|upstream_gene_variant|MODIFIER|cds-EER33577.1|GENE_cds-EER33577.1|transcript|rna-CTRG_02395|protein_coding||c.-927A>T|||||927|,A|upstream_gene_variant|MODIFIER|cds-EER33579.1|GENE_cds-EER33579.1|transcript|rna-CTRG_02397|protein_coding|…	GT:AD:DP:GQ:PGT:PID:PL	./.:.:.:.:.:.:.	./.:.:.:.:.:.:.	./.:.:.:.:.:.:.	./.:.:.:.:.:.:.	./.:.:.:.:.:.:.	./.:.:.:.:.:.:.	./.:.:.:.:.:.:.	./.:.:.:.:.:.:.	./.:.:.:.:.:.:.	./.:.:.:.:.:.:.	./.:.:.:.:.:.:.	./.:.:.:.:.:.:.	./.:.:.:.:.:.:.	./.:.:.:.:.:.:.	./.:.:.:.:.:.:.	./.:.:.:.:.:.:.	./.:.:.:.:.:.:.	./.:.:.:.:.:.:.	./.:.:.:.:.:.:.	./.:.:.:.:.:.:.	./.:.:.:.:.:.:.	./.:.:.:.:.:.:.	./.:.:.:.:.:.:.	./.:.:.:.:.:.:.	./.:.:.:.:.:.:.	./.:.:.:.:.:.:.	./.:.:.:.:.:.:.	./.:.:.:.:.:.:.	./.:.:.:.:.:.:.	./.:.:.:.:.:.:.	./.:.:.:.:.:.:.	./.:.:.:.:.:.:.	./.:.:.:.:.:.:.	./.:.:.:.:.:.:.	./.:.:.:.:.:.:.	./.:.:.:.:.:.:.	./.:.:.:.:.:.:.
GG692397.1	710497	.	G	A	missense_variant	ERG6	c.775C>T	p.Pro259Ser	1473.77	.	ANN=A|missense_variant|MODERATE|cds-EER33578.1|GENE_cds-EER33578.1|transcript|rna-CTRG_02396|protein_coding|1/1|c.775C>T|p.Pro259Ser|775/1131|775/1131|259/376||,A|upstream_gene_variant|MODIFIER|cds-EER33577.1|GENE_cds-EER33577.1|transcript|rna-CTRG_02395|protein_coding||c.-932C>T|||||932|,A|upstream_gene_variant|MODIFIER|cds-EER33579.1|GENE_cds-EER33579.1|transcript|rna-CTRG_02397|protein_coding|…	GT:AD:DP:GQ:PGT:PID:PL	./.:.:.:.:.:.:.	./.:.:.:.:.:.:.	./.:.:.:.:.:.:.	./.:.:.:.:.:.:.	./.:.:.:.:.:.:.	./.:.:.:.:.:.:.	./.:.:.:.:.:.:.	./.:.:.:.:.:.:.	./.:.:.:.:.:.:.	./.:.:.:.:.:.:.	./.:.:.:.:.:.:.	./.:.:.:.:.:.:.	./.:.:.:.:.:.:.	./.:.:.:.:.:.:.	./.:.:.:.:.:.:.	./.:.:.:.:.:.:.	./.:.:.:.:.:.:.	./.:.:.:.:.:.:.	./.:.:.:.:.:.:.	./.:.:.:.:.:.:.	./.:.:.:.:.:.:.	./.:.:.:.:.:.:.	./.:.:.:.:.:.:.	./.:.:.:.:.:.:.	./.:.:.:.:.:.:.	./.:.:.:.:.:.:.	./.:.:.:.:.:.:.	./.:.:.:.:.:.:.	./.:.:.:.:.:.:.	./.:.:.:.:.:.:.	./.:.:.:.:.:.:.	./.:.:.:.:.:.:.	./.:.:.:.:.:.:.	./.:.:.:.:.:.:.	./.:.:.:.:.:.:.	./.:.:.:.:.:.:.	./.:.:.:.:.:.:.
GG692397.1	710517	.	T	C	missense_variant	ERG6	c.755A>G	p.Asp252Gly	8442.27	PASS	ANN=C|missense_variant|MODERATE|cds-EER33578.1|GENE_cds-EER33578.1|transcript|rna-CTRG_02396|protein_coding|1/1|c.755A>G|p.Asp252Gly|755/1131|755/1131|252/376||,C|upstream_gene_variant|MODIFIER|cds-EER33577.1|GENE_cds-EER33577.1|transcript|rna-CTRG_02395|protein_coding||c.-952A>G|||||952|,C|upstream_gene_variant|MODIFIER|cds-EER33579.1|GENE_cds-EER33579.1|transcript|rna-CTRG_02397|protein_coding|…	GT:AD:DP:GQ:PGT:PID:PL	./.:.:.:.:.:.:.	./.:.:.:.:.:.:.	./.:.:.:.:.:.:.	0/1:54,44:98:99:0|1:710517_T_C:1681,0,2831	./.:.:.:.:.:.:.	./.:.:.:.:.:.:.	./.:.:.:.:.:.:.	0/1:42,46:88:99:0|1:710517_T_C:1781,0,1596	./.:.:.:.:.:.:.	0/1:41,50:91:99:0|1:710517_T_C:1967,0,1560	./.:.:.:.:.:.:.	./.:.:.:.:.:.:.	0/1:40,29:69:99:0|1:710517_T_C:1097,0,1592	0/1:73,70:143:99:0|1:710517_T_C:2717,0,3223	./.:.:.:.:.:.:.	./.:.:.:.:.:.:.	./.:.:.:.:.:.:.	./.:.:.:.:.:.:.	./.:.:.:.:.:.:.	0/1:45,46:91:99:0|1:710517_T_C:1796,0,1732	0/1:58,60:118:99:0|1:710517_T_C:2337,0,2244	./.:.:.:.:.:.:.	./.:.:.:.:.:.:.	./.:.:.:.:.:.:.	./.:.:.:.:.:.:.	./.:.:.:.:.:.:.	./.:.:.:.:.:.:.	./.:.:.:.:.:.:.	./.:.:.:.:.:.:.	./.:.:.:.:.:.:.	./.:.:.:.:.:.:.	./.:.:.:.:.:.:.	1/1:0,139:139:99:1|1:710517_T_C:6235,421,0	./.:.:.:.:.:.:.	./.:.:.:.:.:.:.	./.:.:.:.:.:.:.	./.:.:.:.:.:.:.
GG692397.1	710518	.	C	T	missense_variant	ERG6	c.754G>A	p.Asp252Asn	8442.27	PASS	ANN=T|missense_variant|MODERATE|cds-EER33578.1|GENE_cds-EER33578.1|transcript|rna-CTRG_02396|protein_coding|1/1|c.754G>A|p.Asp252Asn|754/1131|754/1131|252/376||,T|upstream_gene_variant|MODIFIER|cds-EER33577.1|GENE_cds-EER33577.1|transcript|rna-CTRG_02395|protein_coding||c.-953G>A|||||953|,T|upstream_gene_variant|MODIFIER|cds-EER33579.1|GENE_cds-EER33579.1|transcript|rna-CTRG_02397|protein_coding|…	GT:AD:DP:GQ:PGT:PID:PL	./.:.:.:.:.:.:.	./.:.:.:.:.:.:.	./.:.:.:.:.:.:.	0/1:54,44:98:99:0|1:710517_T_C:1681,0,2831	./.:.:.:.:.:.:.	./.:.:.:.:.:.:.	./.:.:.:.:.:.:.	0/1:41,45:86:99:0|1:710517_T_C:1781,0,1596	./.:.:.:.:.:.:.	0/1:41,50:91:99:0|1:710517_T_C:1967,0,1560	./.:.:.:.:.:.:.	./.:.:.:.:.:.:.	0/1:40,29:69:99:0|1:710517_T_C:1097,0,1592	0/1:74,71:145:99:0|1:710517_T_C:2717,0,3223	./.:.:.:.:.:.:.	./.:.:.:.:.:.:.	./.:.:.:.:.:.:.	./.:.:.:.:.:.:.	./.:.:.:.:.:.:.	0/1:44,46:90:99:0|1:710517_T_C:1796,0,1732	0/1:58,59:117:99:0|1:710517_T_C:2337,0,2244	./.:.:.:.:.:.:.	./.:.:.:.:.:.:.	./.:.:.:.:.:.:.	./.:.:.:.:.:.:.	./.:.:.:.:.:.:.	./.:.:.:.:.:.:.	./.:.:.:.:.:.:.	./.:.:.:.:.:.:.	./.:.:.:.:.:.:.	./.:.:.:.:.:.:.	./.:.:.:.:.:.:.	1/1:0,139:139:99:1|1:710517_T_C:6235,421,0	./.:.:.:.:.:.:.	./.:.:.:.:.:.:.	./.:.:.:.:.:.:.	./.:.:.:.:.:.:.
GG692397.1	710554	.	C	T	missense_variant	ERG6	c.718G>A	p.Glu240Lys	6152.27	PASS	ANN=T|missense_variant|MODERATE|cds-EER33578.1|GENE_cds-EER33578.1|transcript|rna-CTRG_02396|protein_coding|1/1|c.718G>A|p.Glu240Lys|718/1131|718/1131|240/376||,T|upstream_gene_variant|MODIFIER|cds-EER33577.1|GENE_cds-EER33577.1|transcript|rna-CTRG_02395|protein_coding||c.-989G>A|||||989|,T|upstream_gene_variant|MODIFIER|cds-EER33579.1|GENE_cds-EER33579.1|transcript|rna-CTRG_02397|protein_coding|…	GT:AD:DP:GQ:PGT:PID:PL	./.:.:.:.:.:.:.	./.:.:.:.:.:.:.	./.:.:.:.:.:.:.	./.:.:.:.:.:.:.	./.:.:.:.:.:.:.	./.:.:.:.:.:.:.	./.:.:.:.:.:.:.	./.:.:.:.:.:.:.	./.:.:.:.:.:.:.	./.:.:.:.:.:.:.	./.:.:.:.:.:.:.	./.:.:.:.:.:.:.	./.:.:.:.:.:.:.	./.:.:.:.:.:.:.	1/1:0,53:53:99:1|1:710540_A_G:2372,160,0	./.:.:.:.:.:.:.	0/1:37,32:69:99:.:.:909,0,1266	./.:.:.:.:.:.:.	./.:.:.:.:.:.:.	./.:.:.:.:.:.:.	./.:.:.:.:.:.:.	./.:.:.:.:.:.:.	./.:.:.:.:.:.:.	./.:.:.:.:.:.:.	0/1:59,47:106:99:.:.:1561,0,1771	./.:.:.:.:.:.:.	./.:.:.:.:.:.:.	./.:.:.:.:.:.:.	./.:.:.:.:.:.:.	./.:.:.:.:.:.:.	./.:.:.:.:.:.:.	./.:.:.:.:.:.:.	./.:.:.:.:.:.:.	./.:.:.:.:.:.:.	0/1:87,64:151:99:.:.:1858,0,2641	./.:.:.:.:.:.:.	./.:.:.:.:.:.:.
GG692397.1	710765	.	C	A	missense_variant	ERG6	c.507G>T	p.Lys169Asn	352.77	.	ANN=A|missense_variant|MODERATE|cds-EER33578.1|GENE_cds-EER33578.1|transcript|rna-CTRG_02396|protein_coding|1/1|c.507G>T|p.Lys169Asn|507/1131|507/1131|169/376||,A|upstream_gene_variant|MODIFIER|cds-EER33577.1|GENE_cds-EER33577.1|transcript|rna-CTRG_02395|protein_coding||c.-1200G>T|||||1200|,A|upstream_gene_variant|MODIFIER|cds-EER33579.1|GENE_cds-EER33579.1|transcript|rna-CTRG_02397|protein_codin…	GT:AD:DP:GQ:PGT:PID:PL	./.:.:.:.:.:.:.	./.:.:.:.:.:.:.	./.:.:.:.:.:.:.	./.:.:.:.:.:.:.	./.:.:.:.:.:.:.	./.:.:.:.:.:.:.	./.:.:.:.:.:.:.	./.:.:.:.:.:.:.	./.:.:.:.:.:.:.	./.:.:.:.:.:.:.	./.:.:.:.:.:.:.	./.:.:.:.:.:.:.	./.:.:.:.:.:.:.	./.:.:.:.:.:.:.	./.:.:.:.:.:.:.	./.:.:.:.:.:.:.	./.:.:.:.:.:.:.	./.:.:.:.:.:.:.	./.:.:.:.:.:.:.	./.:.:.:.:.:.:.	./.:.:.:.:.:.:.	./.:.:.:.:.:.:.	./.:.:.:.:.:.:.	./.:.:.:.:.:.:.	./.:.:.:.:.:.:.	./.:.:.:.:.:.:.	./.:.:.:.:.:.:.	./.:.:.:.:.:.:.	./.:.:.:.:.:.:.	./.:.:.:.:.:.:.	./.:.:.:.:.:.:.	./.:.:.:.:.:.:.	./.:.:.:.:.:.:.	./.:.:.:.:.:.:.	./.:.:.:.:.:.:.	./.:.:.:.:.:.:.	./.:.:.:.:.:.:.
GG692397.1	710767	.	T	G	missense_variant	ERG6	c.505A>C	p.Lys169Gln	349.77	.	ANN=G|missense_variant|MODERATE|cds-EER33578.1|GENE_cds-EER33578.1|transcript|rna-CTRG_02396|protein_coding|1/1|c.505A>C|p.Lys169Gln|505/1131|505/1131|169/376||,G|upstream_gene_variant|MODIFIER|cds-EER33577.1|GENE_cds-EER33577.1|transcript|rna-CTRG_02395|protein_coding||c.-1202A>C|||||1202|,G|upstream_gene_variant|MODIFIER|cds-EER33579.1|GENE_cds-EER33579.1|transcript|rna-CTRG_02397|protein_codin…	GT:AD:DP:GQ:PGT:PID:PL	./.:.:.:.:.:.:.	./.:.:.:.:.:.:.	./.:.:.:.:.:.:.	./.:.:.:.:.:.:.	./.:.:.:.:.:.:.	./.:.:.:.:.:.:.	./.:.:.:.:.:.:.	./.:.:.:.:.:.:.	./.:.:.:.:.:.:.	./.:.:.:.:.:.:.	./.:.:.:.:.:.:.	./.:.:.:.:.:.:.	./.:.:.:.:.:.:.	./.:.:.:.:.:.:.	./.:.:.:.:.:.:.	./.:.:.:.:.:.:.	./.:.:.:.:.:.:.	./.:.:.:.:.:.:.	./.:.:.:.:.:.:.	./.:.:.:.:.:.:.	./.:.:.:.:.:.:.	./.:.:.:.:.:.:.	./.:.:.:.:.:.:.	./.:.:.:.:.:.:.	./.:.:.:.:.:.:.	./.:.:.:.:.:.:.	./.:.:.:.:.:.:.	./.:.:.:.:.:.:.	./.:.:.:.:.:.:.	./.:.:.:.:.:.:.	./.:.:.:.:.:.:.	./.:.:.:.:.:.:.	./.:.:.:.:.:.:.	./.:.:.:.:.:.:.	./.:.:.:.:.:.:.	./.:.:.:.:.:.:.	./.:.:.:.:.:.:.
GG692397.1	710914	.	T	G	missense_variant	ERG6	c.358A>C	p.Ile120Leu	424.77	.	ANN=G|missense_variant|MODERATE|cds-EER33578.1|GENE_cds-EER33578.1|transcript|rna-CTRG_02396|protein_coding|1/1|c.358A>C|p.Ile120Leu|358/1131|358/1131|120/376||,G|upstream_gene_variant|MODIFIER|cds-EER33577.1|GENE_cds-EER33577.1|transcript|rna-CTRG_02395|protein_coding||c.-1349A>C|||||1349|,G|upstream_gene_variant|MODIFIER|cds-EER33579.1|GENE_cds-EER33579.1|transcript|rna-CTRG_02397|protein_codin…	GT:AD:DP:GQ:PGT:PID:PL	./.:.:.:.:.:.:.	./.:.:.:.:.:.:.	./.:.:.:.:.:.:.	./.:.:.:.:.:.:.	./.:.:.:.:.:.:.	./.:.:.:.:.:.:.	./.:.:.:.:.:.:.	./.:.:.:.:.:.:.	./.:.:.:.:.:.:.	./.:.:.:.:.:.:.	./.:.:.:.:.:.:.	./.:.:.:.:.:.:.	./.:.:.:.:.:.:.	./.:.:.:.:.:.:.	./.:.:.:.:.:.:.	./.:.:.:.:.:.:.	./.:.:.:.:.:.:.	./.:.:.:.:.:.:.	./.:.:.:.:.:.:.	./.:.:.:.:.:.:.	./.:.:.:.:.:.:.	./.:.:.:.:.:.:.	./.:.:.:.:.:.:.	./.:.:.:.:.:.:.	./.:.:.:.:.:.:.	./.:.:.:.:.:.:.	./.:.:.:.:.:.:.	./.:.:.:.:.:.:.	./.:.:.:.:.:.:.	./.:.:.:.:.:.:.	./.:.:.:.:.:.:.	./.:.:.:.:.:.:.	./.:.:.:.:.:.:.	./.:.:.:.:.:.:.	./.:.:.:.:.:.:.	./.:.:.:.:.:.:.	./.:.:.:.:.:.:.
GG692397.1	710925	.	A	T	missense_variant	ERG6	c.347T>A	p.Leu116His	502.77	.	ANN=T|missense_variant|MODERATE|cds-EER33578.1|GENE_cds-EER33578.1|transcript|rna-CTRG_02396|protein_coding|1/1|c.347T>A|p.Leu116His|347/1131|347/1131|116/376||,T|upstream_gene_variant|MODIFIER|cds-EER33577.1|GENE_cds-EER33577.1|transcript|rna-CTRG_02395|protein_coding||c.-1360T>A|||||1360|,T|upstream_gene_variant|MODIFIER|cds-EER33579.1|GENE_cds-EER33579.1|transcript|rna-CTRG_02397|protein_codin…	GT:AD:DP:GQ:PGT:PID:PL	./.:.:.:.:.:.:.	./.:.:.:.:.:.:.	./.:.:.:.:.:.:.	./.:.:.:.:.:.:.	./.:.:.:.:.:.:.	./.:.:.:.:.:.:.	./.:.:.:.:.:.:.	./.:.:.:.:.:.:.	./.:.:.:.:.:.:.	./.:.:.:.:.:.:.	./.:.:.:.:.:.:.	./.:.:.:.:.:.:.	./.:.:.:.:.:.:.	./.:.:.:.:.:.:.	./.:.:.:.:.:.:.	./.:.:.:.:.:.:.	./.:.:.:.:.:.:.	./.:.:.:.:.:.:.	./.:.:.:.:.:.:.	./.:.:.:.:.:.:.	./.:.:.:.:.:.:.	./.:.:.:.:.:.:.	./.:.:.:.:.:.:.	./.:.:.:.:.:.:.	./.:.:.:.:.:.:.	./.:.:.:.:.:.:.	./.:.:.:.:.:.:.	./.:.:.:.:.:.:.	./.:.:.:.:.:.:.	./.:.:.:.:.:.:.	./.:.:.:.:.:.:.	./.:.:.:.:.:.:.	./.:.:.:.:.:.:.	./.:.:.:.:.:.:.	./.:.:.:.:.:.:.	./.:.:.:.:.:.:.	./.:.:.:.:.:.:.
GG692397.1	711072	.	C	T	missense_variant	ERG6	c.200G>A	p.Gly67Asp	616.77	.	ANN=T|missense_variant|MODERATE|cds-EER33578.1|GENE_cds-EER33578.1|transcript|rna-CTRG_02396|protein_coding|1/1|c.200G>A|p.Gly67Asp|200/1131|200/1131|67/376||,T|upstream_gene_variant|MODIFIER|cds-EER33577.1|GENE_cds-EER33577.1|transcript|rna-CTRG_02395|protein_coding||c.-1507G>A|||||1507|,T|upstream_gene_variant|MODIFIER|cds-EER33579.1|GENE_cds-EER33579.1|transcript|rna-CTRG_02397|protein_coding|…	GT:AD:DP:GQ:PGT:PID:PL	./.:.:.:.:.:.:.	./.:.:.:.:.:.:.	./.:.:.:.:.:.:.	./.:.:.:.:.:.:.	./.:.:.:.:.:.:.	./.:.:.:.:.:.:.	./.:.:.:.:.:.:.	./.:.:.:.:.:.:.	./.:.:.:.:.:.:.	./.:.:.:.:.:.:.	./.:.:.:.:.:.:.	./.:.:.:.:.:.:.	./.:.:.:.:.:.:.	./.:.:.:.:.:.:.	./.:.:.:.:.:.:.	./.:.:.:.:.:.:.	./.:.:.:.:.:.:.	./.:.:.:.:.:.:.	./.:.:.:.:.:.:.	./.:.:.:.:.:.:.	./.:.:.:.:.:.:.	./.:.:.:.:.:.:.	./.:.:.:.:.:.:.	./.:.:.:.:.:.:.	./.:.:.:.:.:.:.	./.:.:.:.:.:.:.	./.:.:.:.:.:.:.	./.:.:.:.:.:.:.	./.:.:.:.:.:.:.	./.:.:.:.:.:.:.	./.:.:.:.:.:.:.	./.:.:.:.:.:.:.	./.:.:.:.:.:.:.	./.:.:.:.:.:.:.	./.:.:.:.:.:.:.	./.:.:.:.:.:.:.	./.:.:.:.:.:.:.
GG692397.1	711073	.	C	T	missense_variant	ERG6	c.199G>A	p.Gly67Ser	574.77	.	ANN=T|missense_variant|MODERATE|cds-EER33578.1|GENE_cds-EER33578.1|transcript|rna-CTRG_02396|protein_coding|1/1|c.199G>A|p.Gly67Ser|199/1131|199/1131|67/376||,T|upstream_gene_variant|MODIFIER|cds-EER33577.1|GENE_cds-EER33577.1|transcript|rna-CTRG_02395|protein_coding||c.-1508G>A|||||1508|,T|upstream_gene_variant|MODIFIER|cds-EER33579.1|GENE_cds-EER33579.1|transcript|rna-CTRG_02397|protein_coding|…	GT:AD:DP:GQ:PGT:PID:PL	./.:.:.:.:.:.:.	./.:.:.:.:.:.:.	./.:.:.:.:.:.:.	./.:.:.:.:.:.:.	./.:.:.:.:.:.:.	./.:.:.:.:.:.:.	./.:.:.:.:.:.:.	./.:.:.:.:.:.:.	./.:.:.:.:.:.:.	./.:.:.:.:.:.:.	./.:.:.:.:.:.:.	./.:.:.:.:.:.:.	./.:.:.:.:.:.:.	./.:.:.:.:.:.:.	./.:.:.:.:.:.:.	./.:.:.:.:.:.:.	./.:.:.:.:.:.:.	./.:.:.:.:.:.:.	./.:.:.:.:.:.:.	./.:.:.:.:.:.:.	./.:.:.:.:.:.:.	./.:.:.:.:.:.:.	./.:.:.:.:.:.:.	./.:.:.:.:.:.:.	./.:.:.:.:.:.:.	./.:.:.:.:.:.:.	./.:.:.:.:.:.:.	./.:.:.:.:.:.:.	./.:.:.:.:.:.:.	./.:.:.:.:.:.:.	./.:.:.:.:.:.:.	./.:.:.:.:.:.:.	./.:.:.:.:.:.:.	./.:.:.:.:.:.:.	./.:.:.:.:.:.:.	./.:.:.:.:.:.:.	./.:.:.:.:.:.:.
GG692397.1	711085	.	T	C	missense_variant	ERG6	c.187A>G	p.Lys63Glu	868.77	.	ANN=C|missense_variant|MODERATE|cds-EER33578.1|GENE_cds-EER33578.1|transcript|rna-CTRG_02396|protein_coding|1/1|c.187A>G|p.Lys63Glu|187/1131|187/1131|63/376||,C|upstream_gene_variant|MODIFIER|cds-EER33577.1|GENE_cds-EER33577.1|transcript|rna-CTRG_02395|protein_coding||c.-1520A>G|||||1520|,C|upstream_gene_variant|MODIFIER|cds-EER33579.1|GENE_cds-EER33579.1|transcript|rna-CTRG_02397|protein_coding|…	GT:AD:DP:GQ:PGT:PID:PL	./.:.:.:.:.:.:.	./.:.:.:.:.:.:.	./.:.:.:.:.:.:.	./.:.:.:.:.:.:.	./.:.:.:.:.:.:.	./.:.:.:.:.:.:.	./.:.:.:.:.:.:.	./.:.:.:.:.:.:.	./.:.:.:.:.:.:.	./.:.:.:.:.:.:.	./.:.:.:.:.:.:.	./.:.:.:.:.:.:.	./.:.:.:.:.:.:.	./.:.:.:.:.:.:.	./.:.:.:.:.:.:.	./.:.:.:.:.:.:.	./.:.:.:.:.:.:.	./.:.:.:.:.:.:.	./.:.:.:.:.:.:.	./.:.:.:.:.:.:.	./.:.:.:.:.:.:.	./.:.:.:.:.:.:.	./.:.:.:.:.:.:.	./.:.:.:.:.:.:.	./.:.:.:.:.:.:.	./.:.:.:.:.:.:.	./.:.:.:.:.:.:.	./.:.:.:.:.:.:.	./.:.:.:.:.:.:.	./.:.:.:.:.:.:.	./.:.:.:.:.:.:.	./.:.:.:.:.:.:.	./.:.:.:.:.:.:.	./.:.:.:.:.:.:.	./.:.:.:.:.:.:.	./.:.:.:.:.:.:.	./.:.:.:.:.:.:.
GG692397.1	711092	.	T	A	missense_variant	ERG6	c.180A>T	p.Glu60Asp	865.77	.	ANN=A|missense_variant|MODERATE|cds-EER33578.1|GENE_cds-EER33578.1|transcript|rna-CTRG_02396|protein_coding|1/1|c.180A>T|p.Glu60Asp|180/1131|180/1131|60/376||,A|upstream_gene_variant|MODIFIER|cds-EER33577.1|GENE_cds-EER33577.1|transcript|rna-CTRG_02395|protein_coding||c.-1527A>T|||||1527|,A|upstream_gene_variant|MODIFIER|cds-EER33579.1|GENE_cds-EER33579.1|transcript|rna-CTRG_02397|protein_coding|…	GT:AD:DP:GQ:PGT:PID:PL	./.:.:.:.:.:.:.	./.:.:.:.:.:.:.	./.:.:.:.:.:.:.	./.:.:.:.:.:.:.	./.:.:.:.:.:.:.	./.:.:.:.:.:.:.	./.:.:.:.:.:.:.	./.:.:.:.:.:.:.	./.:.:.:.:.:.:.	./.:.:.:.:.:.:.	./.:.:.:.:.:.:.	./.:.:.:.:.:.:.	./.:.:.:.:.:.:.	./.:.:.:.:.:.:.	./.:.:.:.:.:.:.	./.:.:.:.:.:.:.	./.:.:.:.:.:.:.	./.:.:.:.:.:.:.	./.:.:.:.:.:.:.	./.:.:.:.:.:.:.	./.:.:.:.:.:.:.	./.:.:.:.:.:.:.	./.:.:.:.:.:.:.	./.:.:.:.:.:.:.	./.:.:.:.:.:.:.	./.:.:.:.:.:.:.	./.:.:.:.:.:.:.	./.:.:.:.:.:.:.	./.:.:.:.:.:.:.	./.:.:.:.:.:.:.	./.:.:.:.:.:.:.	./.:.:.:.:.:.:.	./.:.:.:.:.:.:.	./.:.:.:.:.:.:.	./.:.:.:.:.:.:.	./.:.:.:.:.:.:.	./.:.:.:.:.:.:.
GG692397.1	711097	.	C	T	missense_variant	ERG6	c.175G>A	p.Glu59Lys	778.77	.	ANN=T|missense_variant|MODERATE|cds-EER33578.1|GENE_cds-EER33578.1|transcript|rna-CTRG_02396|protein_coding|1/1|c.175G>A|p.Glu59Lys|175/1131|175/1131|59/376||,T|upstream_gene_variant|MODIFIER|cds-EER33577.1|GENE_cds-EER33577.1|transcript|rna-CTRG_02395|protein_coding||c.-1532G>A|||||1532|,T|upstream_gene_variant|MODIFIER|cds-EER33579.1|GENE_cds-EER33579.1|transcript|rna-CTRG_02397|protein_coding|…	GT:AD:DP:GQ:PGT:PID:PL	./.:.:.:.:.:.:.	./.:.:.:.:.:.:.	./.:.:.:.:.:.:.	./.:.:.:.:.:.:.	./.:.:.:.:.:.:.	./.:.:.:.:.:.:.	./.:.:.:.:.:.:.	./.:.:.:.:.:.:.	./.:.:.:.:.:.:.	./.:.:.:.:.:.:.	./.:.:.:.:.:.:.	./.:.:.:.:.:.:.	./.:.:.:.:.:.:.	./.:.:.:.:.:.:.	./.:.:.:.:.:.:.	./.:.:.:.:.:.:.	./.:.:.:.:.:.:.	./.:.:.:.:.:.:.	./.:.:.:.:.:.:.	./.:.:.:.:.:.:.	./.:.:.:.:.:.:.	./.:.:.:.:.:.:.	./.:.:.:.:.:.:.	./.:.:.:.:.:.:.	./.:.:.:.:.:.:.	./.:.:.:.:.:.:.	./.:.:.:.:.:.:.	./.:.:.:.:.:.:.	./.:.:.:.:.:.:.	./.:.:.:.:.:.:.	./.:.:.:.:.:.:.	./.:.:.:.:.:.:.	./.:.:.:.:.:.:.	./.:.:.:.:.:.:.	./.:.:.:.:.:.:.	./.:.:.:.:.:.:.	./.:.:.:.:.:.:.
GG692397.1	711103	.	C	T	missense_variant	ERG6	c.169G>A	p.Val57Ile	778.77	.	ANN=T|missense_variant|MODERATE|cds-EER33578.1|GENE_cds-EER33578.1|transcript|rna-CTRG_02396|protein_coding|1/1|c.169G>A|p.Val57Ile|169/1131|169/1131|57/376||,T|upstream_gene_variant|MODIFIER|cds-EER33577.1|GENE_cds-EER33577.1|transcript|rna-CTRG_02395|protein_coding||c.-1538G>A|||||1538|,T|upstream_gene_variant|MODIFIER|cds-EER33579.1|GENE_cds-EER33579.1|transcript|rna-CTRG_02397|protein_coding|…	GT:AD:DP:GQ:PGT:PID:PL	./.:.:.:.:.:.:.	./.:.:.:.:.:.:.	./.:.:.:.:.:.:.	./.:.:.:.:.:.:.	./.:.:.:.:.:.:.	./.:.:.:.:.:.:.	./.:.:.:.:.:.:.	./.:.:.:.:.:.:.	./.:.:.:.:.:.:.	./.:.:.:.:.:.:.	./.:.:.:.:.:.:.	./.:.:.:.:.:.:.	./.:.:.:.:.:.:.	./.:.:.:.:.:.:.	./.:.:.:.:.:.:.	./.:.:.:.:.:.:.	./.:.:.:.:.:.:.	./.:.:.:.:.:.:.	./.:.:.:.:.:.:.	./.:.:.:.:.:.:.	./.:.:.:.:.:.:.	./.:.:.:.:.:.:.	./.:.:.:.:.:.:.	./.:.:.:.:.:.:.	./.:.:.:.:.:.:.	./.:.:.:.:.:.:.	./.:.:.:.:.:.:.	./.:.:.:.:.:.:.	./.:.:.:.:.:.:.	./.:.:.:.:.:.:.	./.:.:.:.:.:.:.	./.:.:.:.:.:.:.	./.:.:.:.:.:.:.	./.:.:.:.:.:.:.	./.:.:.:.:.:.:.	./.:.:.:.:.:.:.	./.:.:.:.:.:.:.
GG692397.1	711130	.	T	C	missense_variant	ERG6	c.142A>G	p.Ser48Gly	682.77	.	ANN=C|missense_variant|MODERATE|cds-EER33578.1|GENE_cds-EER33578.1|transcript|rna-CTRG_02396|protein_coding|1/1|c.142A>G|p.Ser48Gly|142/1131|142/1131|48/376||,C|upstream_gene_variant|MODIFIER|cds-EER33577.1|GENE_cds-EER33577.1|transcript|rna-CTRG_02395|protein_coding||c.-1565A>G|||||1565|,C|upstream_gene_variant|MODIFIER|cds-EER33579.1|GENE_cds-EER33579.1|transcript|rna-CTRG_02397|protein_coding|…	GT:AD:DP:GQ:PGT:PID:PL	./.:.:.:.:.:.:.	./.:.:.:.:.:.:.	./.:.:.:.:.:.:.	./.:.:.:.:.:.:.	./.:.:.:.:.:.:.	./.:.:.:.:.:.:.	./.:.:.:.:.:.:.	./.:.:.:.:.:.:.	./.:.:.:.:.:.:.	./.:.:.:.:.:.:.	./.:.:.:.:.:.:.	./.:.:.:.:.:.:.	./.:.:.:.:.:.:.	./.:.:.:.:.:.:.	./.:.:.:.:.:.:.	./.:.:.:.:.:.:.	./.:.:.:.:.:.:.	./.:.:.:.:.:.:.	./.:.:.:.:.:.:.	./.:.:.:.:.:.:.	./.:.:.:.:.:.:.	./.:.:.:.:.:.:.	./.:.:.:.:.:.:.	./.:.:.:.:.:.:.	./.:.:.:.:.:.:.	./.:.:.:.:.:.:.	./.:.:.:.:.:.:.	./.:.:.:.:.:.:.	./.:.:.:.:.:.:.	./.:.:.:.:.:.:.	./.:.:.:.:.:.:.	./.:.:.:.:.:.:.	./.:.:.:.:.:.:.	./.:.:.:.:.:.:.	./.:.:.:.:.:.:.	./.:.:.:.:.:.:.	./.:.:.:.:.:.:.
GG692397.1	711150	.	G	C	missense_variant	ERG6	c.122C>G	p.Ala41Gly	675.77	.	ANN=C|missense_variant|MODERATE|cds-EER33578.1|GENE_cds-EER33578.1|transcript|rna-CTRG_02396|protein_coding|1/1|c.122C>G|p.Ala41Gly|122/1131|122/1131|41/376||,C|upstream_gene_variant|MODIFIER|cds-EER33577.1|GENE_cds-EER33577.1|transcript|rna-CTRG_02395|protein_coding||c.-1585C>G|||||1585|,C|upstream_gene_variant|MODIFIER|cds-EER33579.1|GENE_cds-EER33579.1|transcript|rna-CTRG_02397|protein_coding|…	GT:AD:DP:GQ:PL	./.:.:.:.:.	./.:.:.:.:.	./.:.:.:.:.	./.:.:.:.:.	./.:.:.:.:.	./.:.:.:.:.	./.:.:.:.:.	./.:.:.:.:.	./.:.:.:.:.	./.:.:.:.:.	./.:.:.:.:.	0/1:58,30:88:99:704,0,1711	./.:.:.:.:.	./.:.:.:.:.	./.:.:.:.:.	./.:.:.:.:.	./.:.:.:.:.	./.:.:.:.:.	./.:.:.:.:.	./.:.:.:.:.	./.:.:.:.:.	./.:.:.:.:.	./.:.:.:.:.	./.:.:.:.:.	./.:.:.:.:.	./.:.:.:.:.	./.:.:.:.:.	./.:.:.:.:.	./.:.:.:.:.	./.:.:.:.:.	./.:.:.:.:.	./.:.:.:.:.	./.:.:.:.:.	./.:.:.:.:.	./.:.:.:.:.	./.:.:.:.:.	./.:.:.:.:.
GG692397.1	711167	.	C	T	missense_variant	ERG6	c.105G>A	p.Met35Ile	517.77	.	ANN=T|missense_variant|MODERATE|cds-EER33578.1|GENE_cds-EER33578.1|transcript|rna-CTRG_02396|protein_coding|1/1|c.105G>A|p.Met35Ile|105/1131|105/1131|35/376||,T|upstream_gene_variant|MODIFIER|cds-EER33577.1|GENE_cds-EER33577.1|transcript|rna-CTRG_02395|protein_coding||c.-1602G>A|||||1602|,T|upstream_gene_variant|MODIFIER|cds-EER33579.1|GENE_cds-EER33579.1|transcript|rna-CTRG_02397|protein_coding|…	GT:AD:DP:GQ:PGT:PID:PL	./.:.:.:.:.:.:.	./.:.:.:.:.:.:.	./.:.:.:.:.:.:.	./.:.:.:.:.:.:.	./.:.:.:.:.:.:.	./.:.:.:.:.:.:.	./.:.:.:.:.:.:.	./.:.:.:.:.:.:.	./.:.:.:.:.:.:.	./.:.:.:.:.:.:.	./.:.:.:.:.:.:.	./.:.:.:.:.:.:.	./.:.:.:.:.:.:.	./.:.:.:.:.:.:.	./.:.:.:.:.:.:.	./.:.:.:.:.:.:.	./.:.:.:.:.:.:.	./.:.:.:.:.:.:.	./.:.:.:.:.:.:.	./.:.:.:.:.:.:.	./.:.:.:.:.:.:.	./.:.:.:.:.:.:.	./.:.:.:.:.:.:.	./.:.:.:.:.:.:.	./.:.:.:.:.:.:.	./.:.:.:.:.:.:.	./.:.:.:.:.:.:.	./.:.:.:.:.:.:.	./.:.:.:.:.:.:.	./.:.:.:.:.:.:.	./.:.:.:.:.:.:.	./.:.:.:.:.:.:.	./.:.:.:.:.:.:.	./.:.:.:.:.:.:.	./.:.:.:.:.:.:.	./.:.:.:.:.:.:.	./.:.:.:.:.:.:.
GG692397.1	711178	.	C	A	missense_variant	ERG6	c.94G>T	p.Ala32Ser	475.77	.	ANN=A|missense_variant|MODERATE|cds-EER33578.1|GENE_cds-EER33578.1|transcript|rna-CTRG_02396|protein_coding|1/1|c.94G>T|p.Ala32Ser|94/1131|94/1131|32/376||,A|upstream_gene_variant|MODIFIER|cds-EER33577.1|GENE_cds-EER33577.1|transcript|rna-CTRG_02395|protein_coding||c.-1613G>T|||||1613|,A|upstream_gene_variant|MODIFIER|cds-EER33579.1|GENE_cds-EER33579.1|transcript|rna-CTRG_02397|protein_coding||c.…	GT:AD:DP:GQ:PGT:PID:PL	./.:.:.:.:.:.:.	./.:.:.:.:.:.:.	./.:.:.:.:.:.:.	./.:.:.:.:.:.:.	./.:.:.:.:.:.:.	./.:.:.:.:.:.:.	./.:.:.:.:.:.:.	./.:.:.:.:.:.:.	./.:.:.:.:.:.:.	./.:.:.:.:.:.:.	./.:.:.:.:.:.:.	./.:.:.:.:.:.:.	./.:.:.:.:.:.:.	./.:.:.:.:.:.:.	./.:.:.:.:.:.:.	./.:.:.:.:.:.:.	./.:.:.:.:.:.:.	./.:.:.:.:.:.:.	./.:.:.:.:.:.:.	./.:.:.:.:.:.:.	./.:.:.:.:.:.:.	./.:.:.:.:.:.:.	./.:.:.:.:.:.:.	./.:.:.:.:.:.:.	./.:.:.:.:.:.:.	./.:.:.:.:.:.:.	./.:.:.:.:.:.:.	./.:.:.:.:.:.:.	./.:.:.:.:.:.:.	./.:.:.:.:.:.:.	./.:.:.:.:.:.:.	./.:.:.:.:.:.:.	./.:.:.:.:.:.:.	./.:.:.:.:.:.:.	./.:.:.:.:.:.:.	./.:.:.:.:.:.:.	./.:.:.:.:.:.:.
GG692397.1	711179	.	A	T	missense_variant	ERG6	c.93T>A	p.Phe31Leu	475.77	.	ANN=T|missense_variant|MODERATE|cds-EER33578.1|GENE_cds-EER33578.1|transcript|rna-CTRG_02396|protein_coding|1/1|c.93T>A|p.Phe31Leu|93/1131|93/1131|31/376||,T|upstream_gene_variant|MODIFIER|cds-EER33577.1|GENE_cds-EER33577.1|transcript|rna-CTRG_02395|protein_coding||c.-1614T>A|||||1614|,T|upstream_gene_variant|MODIFIER|cds-EER33579.1|GENE_cds-EER33579.1|transcript|rna-CTRG_02397|protein_coding||c.…	GT:AD:DP:GQ:PGT:PID:PL	./.:.:.:.:.:.:.	./.:.:.:.:.:.:.	./.:.:.:.:.:.:.	./.:.:.:.:.:.:.	./.:.:.:.:.:.:.	./.:.:.:.:.:.:.	./.:.:.:.:.:.:.	./.:.:.:.:.:.:.	./.:.:.:.:.:.:.	./.:.:.:.:.:.:.	./.:.:.:.:.:.:.	./.:.:.:.:.:.:.	./.:.:.:.:.:.:.	./.:.:.:.:.:.:.	./.:.:.:.:.:.:.	./.:.:.:.:.:.:.	./.:.:.:.:.:.:.	./.:.:.:.:.:.:.	./.:.:.:.:.:.:.	./.:.:.:.:.:.:.	./.:.:.:.:.:.:.	./.:.:.:.:.:.:.	./.:.:.:.:.:.:.	./.:.:.:.:.:.:.	./.:.:.:.:.:.:.	./.:.:.:.:.:.:.	./.:.:.:.:.:.:.	./.:.:.:.:.:.:.	./.:.:.:.:.:.:.	./.:.:.:.:.:.:.	./.:.:.:.:.:.:.	./.:.:.:.:.:.:.	./.:.:.:.:.:.:.	./.:.:.:.:.:.:.	./.:.:.:.:.:.:.	./.:.:.:.:.:.:.	./.:.:.:.:.:.:.
GG692397.1	753909	.	C	A	missense_variant	MDR1	c.1525G>T	p.Ala509Ser	1313.77	.	ANN=A|missense_variant|MODERATE|cds-EER33594.1|GENE_cds-EER33594.1|transcript|rna-CTRG_02412|protein_coding|1/1|c.1525G>T|p.Ala509Ser|1525/1659|1525/1659|509/552||,A|upstream_gene_variant|MODIFIER|cds-EER33596.1|GENE_cds-EER33596.1|transcript|rna-CTRG_02414|protein_coding||c.-3957C>A|||||3957|,A|downstream_gene_variant|MODIFIER|cds-EER33592.1|GENE_cds-EER33592.1|transcript|rna-CTRG_02410|protein_…	GT:AD:DP:GQ:PGT:PID:PL	./.:.:.:.:.:.:.	./.:.:.:.:.:.:.	./.:.:.:.:.:.:.	./.:.:.:.:.:.:.	./.:.:.:.:.:.:.	./.:.:.:.:.:.:.	./.:.:.:.:.:.:.	./.:.:.:.:.:.:.	./.:.:.:.:.:.:.	./.:.:.:.:.:.:.	./.:.:.:.:.:.:.	./.:.:.:.:.:.:.	./.:.:.:.:.:.:.	./.:.:.:.:.:.:.	./.:.:.:.:.:.:.	./.:.:.:.:.:.:.	./.:.:.:.:.:.:.	./.:.:.:.:.:.:.	./.:.:.:.:.:.:.	./.:.:.:.:.:.:.	./.:.:.:.:.:.:.	./.:.:.:.:.:.:.	./.:.:.:.:.:.:.	./.:.:.:.:.:.:.	./.:.:.:.:.:.:.	./.:.:.:.:.:.:.	./.:.:.:.:.:.:.	./.:.:.:.:.:.:.	./.:.:.:.:.:.:.	./.:.:.:.:.:.:.	./.:.:.:.:.:.:.	./.:.:.:.:.:.:.	./.:.:.:.:.:.:.	./.:.:.:.:.:.:.	./.:.:.:.:.:.:.	./.:.:.:.:.:.:.	./.:.:.:.:.:.:.
GG692397.1	753930	.	C	T	missense_variant	MDR1	c.1504G>A	p.Ala502Thr	1009.77	.	ANN=T|missense_variant|MODERATE|cds-EER33594.1|GENE_cds-EER33594.1|transcript|rna-CTRG_02412|protein_coding|1/1|c.1504G>A|p.Ala502Thr|1504/1659|1504/1659|502/552||,T|upstream_gene_variant|MODIFIER|cds-EER33596.1|GENE_cds-EER33596.1|transcript|rna-CTRG_02414|protein_coding||c.-3936C>T|||||3936|,T|downstream_gene_variant|MODIFIER|cds-EER33592.1|GENE_cds-EER33592.1|transcript|rna-CTRG_02410|protein_…	GT:AD:DP:GQ:PL	./.:.:.:.:.	./.:.:.:.:.	./.:.:.:.:.	./.:.:.:.:.	./.:.:.:.:.	./.:.:.:.:.	./.:.:.:.:.	./.:.:.:.:.	./.:.:.:.:.	./.:.:.:.:.	./.:.:.:.:.	./.:.:.:.:.	./.:.:.:.:.	./.:.:.:.:.	./.:.:.:.:.	./.:.:.:.:.	./.:.:.:.:.	./.:.:.:.:.	./.:.:.:.:.	./.:.:.:.:.	./.:.:.:.:.	./.:.:.:.:.	./.:.:.:.:.	./.:.:.:.:.	./.:.:.:.:.	./.:.:.:.:.	./.:.:.:.:.	./.:.:.:.:.	./.:.:.:.:.	./.:.:.:.:.	./.:.:.:.:.	./.:.:.:.:.	./.:.:.:.:.	./.:.:.:.:.	./.:.:.:.:.	./.:.:.:.:.	./.:.:.:.:.
GG692397.1	754023	.	C	T	missense_variant	MDR1	c.1411G>A	p.Gly471Ser	839.77	.	ANN=T|missense_variant|MODERATE|cds-EER33594.1|GENE_cds-EER33594.1|transcript|rna-CTRG_02412|protein_coding|1/1|c.1411G>A|p.Gly471Ser|1411/1659|1411/1659|471/552||,T|upstream_gene_variant|MODIFIER|cds-EER33596.1|GENE_cds-EER33596.1|transcript|rna-CTRG_02414|protein_coding||c.-3843C>T|||||3843|,T|downstream_gene_variant|MODIFIER|cds-EER33592.1|GENE_cds-EER33592.1|transcript|rna-CTRG_02410|protein_…	GT:AD:DP:GQ:PL	./.:.:.:.:.	./.:.:.:.:.	./.:.:.:.:.	./.:.:.:.:.	./.:.:.:.:.	./.:.:.:.:.	./.:.:.:.:.	./.:.:.:.:.	./.:.:.:.:.	./.:.:.:.:.	./.:.:.:.:.	./.:.:.:.:.	./.:.:.:.:.	./.:.:.:.:.	./.:.:.:.:.	./.:.:.:.:.	./.:.:.:.:.	./.:.:.:.:.	./.:.:.:.:.	./.:.:.:.:.	./.:.:.:.:.	./.:.:.:.:.	./.:.:.:.:.	./.:.:.:.:.	./.:.:.:.:.	./.:.:.:.:.	./.:.:.:.:.	./.:.:.:.:.	./.:.:.:.:.	./.:.:.:.:.	./.:.:.:.:.	./.:.:.:.:.	./.:.:.:.:.	./.:.:.:.:.	./.:.:.:.:.	./.:.:.:.:.	./.:.:.:.:.
GG692397.1	754269	.	C	T	missense_variant	MDR1	c.1165G>A	p.Val389Ile	7630.77	PASS	ANN=T|missense_variant|MODERATE|cds-EER33594.1|GENE_cds-EER33594.1|transcript|rna-CTRG_02412|protein_coding|1/1|c.1165G>A|p.Val389Ile|1165/1659|1165/1659|389/552||,T|upstream_gene_variant|MODIFIER|cds-EER33596.1|GENE_cds-EER33596.1|transcript|rna-CTRG_02414|protein_coding||c.-3597C>T|||||3597|,T|downstream_gene_variant|MODIFIER|cds-EER33592.1|GENE_cds-EER33592.1|transcript|rna-CTRG_02410|protein_…	GT:AD:DP:GQ:PGT:PID:PL	./.:.:.:.:.:.:.	1/1:0,87:87:99:1|1:754261_G_A:3799,268,0	./.:.:.:.:.:.:.	./.:.:.:.:.:.:.	./.:.:.:.:.:.:.	./.:.:.:.:.:.:.	./.:.:.:.:.:.:.	./.:.:.:.:.:.:.	./.:.:.:.:.:.:.	./.:.:.:.:.:.:.	0/1:55,45:100:99:.:.:1689,0,2097	1/1:0,100:100:99:1|1:754261_G_A:4251,262,0	0/1:62,38:100:99:.:.:1414,0,2314	./.:.:.:.:.:.:.	1/1:0,77:77:99:1|1:754261_G_A:3383,231,0	./.:.:.:.:.:.:.	0/1:39,31:70:99:.:.:917,0,1300	./.:.:.:.:.:.:.	./.:.:.:.:.:.:.	0/1:44,76:120:99:.:.:2824,0,1525	0/1:72,41:113:99:.:.:1354,0,2806	./.:.:.:.:.:.:.	./.:.:.:.:.:.:.	./.:.:.:.:.:.:.	./.:.:.:.:.:.:.	./.:.:.:.:.:.:.	./.:.:.:.:.:.:.	./.:.:.:.:.:.:.	./.:.:.:.:.:.:.	./.:.:.:.:.:.:.	./.:.:.:.:.:.:.	./.:.:.:.:.:.:.	./.:.:.:.:.:.:.	./.:.:.:.:.:.:.	0/1:72,64:136:99:.:.:1978,0,2074	./.:.:.:.:.:.:.	./.:.:.:.:.:.:.
GG692397.1	754302	.	T	A	missense_variant	MDR1	c.1132A>T	p.Thr378Ser	16865.5	PASS	ANN=A|missense_variant|MODERATE|cds-EER33594.1|GENE_cds-EER33594.1|transcript|rna-CTRG_02412|protein_coding|1/1|c.1132A>T|p.Thr378Ser|1132/1659|1132/1659|378/552||,A|upstream_gene_variant|MODIFIER|cds-EER33596.1|GENE_cds-EER33596.1|transcript|rna-CTRG_02414|protein_coding||c.-3564T>A|||||3564|,A|downstream_gene_variant|MODIFIER|cds-EER33592.1|GENE_cds-EER33592.1|transcript|rna-CTRG_02410|protein_…	GT:AD:DP:GQ:PL	./.:.:.:.:.	./.:.:.:.:.	./.:.:.:.:.	./.:.:.:.:.	0/1:45,35:80:99:950,0,1390	./.:.:.:.:.	./.:.:.:.:.	./.:.:.:.:.	0/1:32,35:67:99:1093,0,899	./.:.:.:.:.	./.:.:.:.:.	./.:.:.:.:.	./.:.:.:.:.	./.:.:.:.:.	./.:.:.:.:.	./.:.:.:.:.	./.:.:.:.:.	./.:.:.:.:.	./.:.:.:.:.	./.:.:.:.:.	./.:.:.:.:.	./.:.:.:.:.	./.:.:.:.:.	./.:.:.:.:.	./.:.:.:.:.	./.:.:.:.:.	./.:.:.:.:.	./.:.:.:.:.	./.:.:.:.:.	./.:.:.:.:.	./.:.:.:.:.	./.:.:.:.:.	./.:.:.:.:.	./.:.:.:.:.	./.:.:.:.:.	./.:.:.:.:.	./.:.:.:.:.
GG692397.1	754412	.	A	C	missense_variant	MDR1	c.1022T>G	p.Leu341Trp	993.77	.	ANN=C|missense_variant|MODERATE|cds-EER33594.1|GENE_cds-EER33594.1|transcript|rna-CTRG_02412|protein_coding|1/1|c.1022T>G|p.Leu341Trp|1022/1659|1022/1659|341/552||,C|upstream_gene_variant|MODIFIER|cds-EER33596.1|GENE_cds-EER33596.1|transcript|rna-CTRG_02414|protein_coding||c.-3454A>C|||||3454|,C|downstream_gene_variant|MODIFIER|cds-EER33592.1|GENE_cds-EER33592.1|transcript|rna-CTRG_02410|protein_…	GT:AD:DP:GQ:PL	./.:.:.:.:.	./.:.:.:.:.	./.:.:.:.:.	./.:.:.:.:.	./.:.:.:.:.	./.:.:.:.:.	./.:.:.:.:.	./.:.:.:.:.	0/1:47,39:86:99:1022,0,1363	./.:.:.:.:.	./.:.:.:.:.	./.:.:.:.:.	./.:.:.:.:.	./.:.:.:.:.	./.:.:.:.:.	./.:.:.:.:.	./.:.:.:.:.	./.:.:.:.:.	./.:.:.:.:.	./.:.:.:.:.	./.:.:.:.:.	./.:.:.:.:.	./.:.:.:.:.	./.:.:.:.:.	./.:.:.:.:.	./.:.:.:.:.	./.:.:.:.:.	./.:.:.:.:.	./.:.:.:.:.	./.:.:.:.:.	./.:.:.:.:.	./.:.:.:.:.	./.:.:.:.:.	./.:.:.:.:.	./.:.:.:.:.	./.:.:.:.:.	./.:.:.:.:.
GG692397.1	754490	.	G	C	missense_variant	MDR1	c.944C>G	p.Ser315Cys	259.77	.	ANN=C|missense_variant|MODERATE|cds-EER33594.1|GENE_cds-EER33594.1|transcript|rna-CTRG_02412|protein_coding|1/1|c.944C>G|p.Ser315Cys|944/1659|944/1659|315/552||,C|upstream_gene_variant|MODIFIER|cds-EER33596.1|GENE_cds-EER33596.1|transcript|rna-CTRG_02414|protein_coding||c.-3376G>C|||||3376|,C|downstream_gene_variant|MODIFIER|cds-EER33592.1|GENE_cds-EER33592.1|transcript|rna-CTRG_02410|protein_cod…	GT:AD:DP:GQ:PGT:PID:PL	./.:.:.:.:.:.:.	./.:.:.:.:.:.:.	./.:.:.:.:.:.:.	./.:.:.:.:.:.:.	./.:.:.:.:.:.:.	./.:.:.:.:.:.:.	./.:.:.:.:.:.:.	./.:.:.:.:.:.:.	./.:.:.:.:.:.:.	./.:.:.:.:.:.:.	./.:.:.:.:.:.:.	./.:.:.:.:.:.:.	./.:.:.:.:.:.:.	./.:.:.:.:.:.:.	./.:.:.:.:.:.:.	./.:.:.:.:.:.:.	./.:.:.:.:.:.:.	./.:.:.:.:.:.:.	./.:.:.:.:.:.:.	./.:.:.:.:.:.:.	./.:.:.:.:.:.:.	./.:.:.:.:.:.:.	./.:.:.:.:.:.:.	./.:.:.:.:.:.:.	./.:.:.:.:.:.:.	./.:.:.:.:.:.:.	./.:.:.:.:.:.:.	./.:.:.:.:.:.:.	./.:.:.:.:.:.:.	./.:.:.:.:.:.:.	./.:.:.:.:.:.:.	./.:.:.:.:.:.:.	./.:.:.:.:.:.:.	./.:.:.:.:.:.:.	./.:.:.:.:.:.:.	./.:.:.:.:.:.:.	./.:.:.:.:.:.:.
GG692397.1	754491	.	A	T	missense_variant	MDR1	c.943T>A	p.Ser315Thr	256.77	.	ANN=T|missense_variant|MODERATE|cds-EER33594.1|GENE_cds-EER33594.1|transcript|rna-CTRG_02412|protein_coding|1/1|c.943T>A|p.Ser315Thr|943/1659|943/1659|315/552||,T|upstream_gene_variant|MODIFIER|cds-EER33596.1|GENE_cds-EER33596.1|transcript|rna-CTRG_02414|protein_coding||c.-3375A>T|||||3375|,T|downstream_gene_variant|MODIFIER|cds-EER33592.1|GENE_cds-EER33592.1|transcript|rna-CTRG_02410|protein_cod…	GT:AD:DP:GQ:PGT:PID:PL	./.:.:.:.:.:.:.	./.:.:.:.:.:.:.	./.:.:.:.:.:.:.	./.:.:.:.:.:.:.	./.:.:.:.:.:.:.	./.:.:.:.:.:.:.	./.:.:.:.:.:.:.	./.:.:.:.:.:.:.	./.:.:.:.:.:.:.	./.:.:.:.:.:.:.	./.:.:.:.:.:.:.	./.:.:.:.:.:.:.	./.:.:.:.:.:.:.	./.:.:.:.:.:.:.	./.:.:.:.:.:.:.	./.:.:.:.:.:.:.	./.:.:.:.:.:.:.	./.:.:.:.:.:.:.	./.:.:.:.:.:.:.	./.:.:.:.:.:.:.	./.:.:.:.:.:.:.	./.:.:.:.:.:.:.	./.:.:.:.:.:.:.	./.:.:.:.:.:.:.	./.:.:.:.:.:.:.	./.:.:.:.:.:.:.	./.:.:.:.:.:.:.	./.:.:.:.:.:.:.	./.:.:.:.:.:.:.	./.:.:.:.:.:.:.	./.:.:.:.:.:.:.	./.:.:.:.:.:.:.	./.:.:.:.:.:.:.	./.:.:.:.:.:.:.	./.:.:.:.:.:.:.	./.:.:.:.:.:.:.	./.:.:.:.:.:.:.
GG692397.1	754500	.	C	T	missense_variant	MDR1	c.934G>A	p.Val312Ile	262.77	.	ANN=T|missense_variant|MODERATE|cds-EER33594.1|GENE_cds-EER33594.1|transcript|rna-CTRG_02412|protein_coding|1/1|c.934G>A|p.Val312Ile|934/1659|934/1659|312/552||,T|upstream_gene_variant|MODIFIER|cds-EER33596.1|GENE_cds-EER33596.1|transcript|rna-CTRG_02414|protein_coding||c.-3366C>T|||||3366|,T|downstream_gene_variant|MODIFIER|cds-EER33592.1|GENE_cds-EER33592.1|transcript|rna-CTRG_02410|protein_cod…	GT:AD:DP:GQ:PGT:PID:PL	./.:.:.:.:.:.:.	./.:.:.:.:.:.:.	./.:.:.:.:.:.:.	./.:.:.:.:.:.:.	./.:.:.:.:.:.:.	./.:.:.:.:.:.:.	./.:.:.:.:.:.:.	./.:.:.:.:.:.:.	./.:.:.:.:.:.:.	./.:.:.:.:.:.:.	./.:.:.:.:.:.:.	./.:.:.:.:.:.:.	./.:.:.:.:.:.:.	./.:.:.:.:.:.:.	./.:.:.:.:.:.:.	./.:.:.:.:.:.:.	./.:.:.:.:.:.:.	./.:.:.:.:.:.:.	./.:.:.:.:.:.:.	./.:.:.:.:.:.:.	./.:.:.:.:.:.:.	./.:.:.:.:.:.:.	./.:.:.:.:.:.:.	./.:.:.:.:.:.:.	./.:.:.:.:.:.:.	./.:.:.:.:.:.:.	./.:.:.:.:.:.:.	./.:.:.:.:.:.:.	./.:.:.:.:.:.:.	./.:.:.:.:.:.:.	./.:.:.:.:.:.:.	./.:.:.:.:.:.:.	./.:.:.:.:.:.:.	./.:.:.:.:.:.:.	./.:.:.:.:.:.:.	./.:.:.:.:.:.:.	./.:.:.:.:.:.:.
GG692397.1	754507	.	A	T	missense_variant	MDR1	c.927T>A	p.Asp309Glu	253.77	.	ANN=T|missense_variant|MODERATE|cds-EER33594.1|GENE_cds-EER33594.1|transcript|rna-CTRG_02412|protein_coding|1/1|c.927T>A|p.Asp309Glu|927/1659|927/1659|309/552||,T|upstream_gene_variant|MODIFIER|cds-EER33596.1|GENE_cds-EER33596.1|transcript|rna-CTRG_02414|protein_coding||c.-3359A>T|||||3359|,T|downstream_gene_variant|MODIFIER|cds-EER33592.1|GENE_cds-EER33592.1|transcript|rna-CTRG_02410|protein_cod…	GT:AD:DP:GQ:PGT:PID:PL	./.:.:.:.:.:.:.	./.:.:.:.:.:.:.	./.:.:.:.:.:.:.	./.:.:.:.:.:.:.	./.:.:.:.:.:.:.	./.:.:.:.:.:.:.	./.:.:.:.:.:.:.	./.:.:.:.:.:.:.	./.:.:.:.:.:.:.	./.:.:.:.:.:.:.	./.:.:.:.:.:.:.	./.:.:.:.:.:.:.	./.:.:.:.:.:.:.	./.:.:.:.:.:.:.	./.:.:.:.:.:.:.	./.:.:.:.:.:.:.	./.:.:.:.:.:.:.	./.:.:.:.:.:.:.	./.:.:.:.:.:.:.	./.:.:.:.:.:.:.	./.:.:.:.:.:.:.	./.:.:.:.:.:.:.	./.:.:.:.:.:.:.	./.:.:.:.:.:.:.	./.:.:.:.:.:.:.	./.:.:.:.:.:.:.	./.:.:.:.:.:.:.	./.:.:.:.:.:.:.	./.:.:.:.:.:.:.	./.:.:.:.:.:.:.	./.:.:.:.:.:.:.	./.:.:.:.:.:.:.	./.:.:.:.:.:.:.	./.:.:.:.:.:.:.	./.:.:.:.:.:.:.	./.:.:.:.:.:.:.	./.:.:.:.:.:.:.
GG692397.1	754548	.	G	T	missense_variant	MDR1	c.886C>A	p.Arg296Ser	916.77	.	ANN=T|missense_variant|MODERATE|cds-EER33594.1|GENE_cds-EER33594.1|transcript|rna-CTRG_02412|protein_coding|1/1|c.886C>A|p.Arg296Ser|886/1659|886/1659|296/552||,T|upstream_gene_variant|MODIFIER|cds-EER33596.1|GENE_cds-EER33596.1|transcript|rna-CTRG_02414|protein_coding||c.-3318G>T|||||3318|,T|downstream_gene_variant|MODIFIER|cds-EER33592.1|GENE_cds-EER33592.1|transcript|rna-CTRG_02410|protein_cod…	GT:AD:DP:GQ:PGT:PID:PL	./.:.:.:.:.:.:.	./.:.:.:.:.:.:.	./.:.:.:.:.:.:.	./.:.:.:.:.:.:.	./.:.:.:.:.:.:.	./.:.:.:.:.:.:.	./.:.:.:.:.:.:.	./.:.:.:.:.:.:.	./.:.:.:.:.:.:.	./.:.:.:.:.:.:.	./.:.:.:.:.:.:.	./.:.:.:.:.:.:.	./.:.:.:.:.:.:.	./.:.:.:.:.:.:.	./.:.:.:.:.:.:.	./.:.:.:.:.:.:.	./.:.:.:.:.:.:.	./.:.:.:.:.:.:.	./.:.:.:.:.:.:.	./.:.:.:.:.:.:.	./.:.:.:.:.:.:.	./.:.:.:.:.:.:.	./.:.:.:.:.:.:.	./.:.:.:.:.:.:.	./.:.:.:.:.:.:.	./.:.:.:.:.:.:.	./.:.:.:.:.:.:.	./.:.:.:.:.:.:.	./.:.:.:.:.:.:.	./.:.:.:.:.:.:.	./.:.:.:.:.:.:.	./.:.:.:.:.:.:.	./.:.:.:.:.:.:.	./.:.:.:.:.:.:.	./.:.:.:.:.:.:.	./.:.:.:.:.:.:.	./.:.:.:.:.:.:.
GG692397.1	754551	.	G	T	missense_variant	MDR1	c.883C>A	p.Gln295Lys	910.77	.	ANN=T|missense_variant|MODERATE|cds-EER33594.1|GENE_cds-EER33594.1|transcript|rna-CTRG_02412|protein_coding|1/1|c.883C>A|p.Gln295Lys|883/1659|883/1659|295/552||,T|upstream_gene_variant|MODIFIER|cds-EER33596.1|GENE_cds-EER33596.1|transcript|rna-CTRG_02414|protein_coding||c.-3315G>T|||||3315|,T|downstream_gene_variant|MODIFIER|cds-EER33592.1|GENE_cds-EER33592.1|transcript|rna-CTRG_02410|protein_cod…	GT:AD:DP:GQ:PGT:PID:PL	./.:.:.:.:.:.:.	./.:.:.:.:.:.:.	./.:.:.:.:.:.:.	./.:.:.:.:.:.:.	./.:.:.:.:.:.:.	./.:.:.:.:.:.:.	./.:.:.:.:.:.:.	./.:.:.:.:.:.:.	./.:.:.:.:.:.:.	./.:.:.:.:.:.:.	./.:.:.:.:.:.:.	./.:.:.:.:.:.:.	./.:.:.:.:.:.:.	./.:.:.:.:.:.:.	./.:.:.:.:.:.:.	./.:.:.:.:.:.:.	./.:.:.:.:.:.:.	./.:.:.:.:.:.:.	./.:.:.:.:.:.:.	./.:.:.:.:.:.:.	./.:.:.:.:.:.:.	./.:.:.:.:.:.:.	./.:.:.:.:.:.:.	./.:.:.:.:.:.:.	./.:.:.:.:.:.:.	./.:.:.:.:.:.:.	./.:.:.:.:.:.:.	./.:.:.:.:.:.:.	./.:.:.:.:.:.:.	./.:.:.:.:.:.:.	./.:.:.:.:.:.:.	./.:.:.:.:.:.:.	./.:.:.:.:.:.:.	./.:.:.:.:.:.:.	./.:.:.:.:.:.:.	./.:.:.:.:.:.:.	./.:.:.:.:.:.:.
GG692397.1	754562	.	C	T	missense_variant	MDR1	c.872G>A	p.Arg291His	1122.77	.	ANN=T|missense_variant|MODERATE|cds-EER33594.1|GENE_cds-EER33594.1|transcript|rna-CTRG_02412|protein_coding|1/1|c.872G>A|p.Arg291His|872/1659|872/1659|291/552||,T|upstream_gene_variant|MODIFIER|cds-EER33596.1|GENE_cds-EER33596.1|transcript|rna-CTRG_02414|protein_coding||c.-3304C>T|||||3304|,T|downstream_gene_variant|MODIFIER|cds-EER33592.1|GENE_cds-EER33592.1|transcript|rna-CTRG_02410|protein_cod…	GT:AD:DP:GQ:PGT:PID:PL	./.:.:.:.:.:.:.	./.:.:.:.:.:.:.	./.:.:.:.:.:.:.	./.:.:.:.:.:.:.	./.:.:.:.:.:.:.	./.:.:.:.:.:.:.	./.:.:.:.:.:.:.	./.:.:.:.:.:.:.	./.:.:.:.:.:.:.	./.:.:.:.:.:.:.	./.:.:.:.:.:.:.	./.:.:.:.:.:.:.	./.:.:.:.:.:.:.	./.:.:.:.:.:.:.	./.:.:.:.:.:.:.	./.:.:.:.:.:.:.	./.:.:.:.:.:.:.	./.:.:.:.:.:.:.	./.:.:.:.:.:.:.	./.:.:.:.:.:.:.	./.:.:.:.:.:.:.	./.:.:.:.:.:.:.	./.:.:.:.:.:.:.	./.:.:.:.:.:.:.	./.:.:.:.:.:.:.	./.:.:.:.:.:.:.	./.:.:.:.:.:.:.	./.:.:.:.:.:.:.	./.:.:.:.:.:.:.	./.:.:.:.:.:.:.	./.:.:.:.:.:.:.	./.:.:.:.:.:.:.	./.:.:.:.:.:.:.	./.:.:.:.:.:.:.	./.:.:.:.:.:.:.	./.:.:.:.:.:.:.	./.:.:.:.:.:.:.
GG692397.1	754563	.	G	A	missense_variant	MDR1	c.871C>T	p.Arg291Cys	1080.77	.	ANN=A|missense_variant|MODERATE|cds-EER33594.1|GENE_cds-EER33594.1|transcript|rna-CTRG_02412|protein_coding|1/1|c.871C>T|p.Arg291Cys|871/1659|871/1659|291/552||,A|upstream_gene_variant|MODIFIER|cds-EER33596.1|GENE_cds-EER33596.1|transcript|rna-CTRG_02414|protein_coding||c.-3303G>A|||||3303|,A|downstream_gene_variant|MODIFIER|cds-EER33592.1|GENE_cds-EER33592.1|transcript|rna-CTRG_02410|protein_cod…	GT:AD:DP:GQ:PGT:PID:PL	./.:.:.:.:.:.:.	./.:.:.:.:.:.:.	./.:.:.:.:.:.:.	./.:.:.:.:.:.:.	./.:.:.:.:.:.:.	./.:.:.:.:.:.:.	./.:.:.:.:.:.:.	./.:.:.:.:.:.:.	./.:.:.:.:.:.:.	./.:.:.:.:.:.:.	./.:.:.:.:.:.:.	./.:.:.:.:.:.:.	./.:.:.:.:.:.:.	./.:.:.:.:.:.:.	./.:.:.:.:.:.:.	./.:.:.:.:.:.:.	./.:.:.:.:.:.:.	./.:.:.:.:.:.:.	./.:.:.:.:.:.:.	./.:.:.:.:.:.:.	./.:.:.:.:.:.:.	./.:.:.:.:.:.:.	./.:.:.:.:.:.:.	./.:.:.:.:.:.:.	./.:.:.:.:.:.:.	./.:.:.:.:.:.:.	./.:.:.:.:.:.:.	./.:.:.:.:.:.:.	./.:.:.:.:.:.:.	./.:.:.:.:.:.:.	./.:.:.:.:.:.:.	./.:.:.:.:.:.:.	./.:.:.:.:.:.:.	./.:.:.:.:.:.:.	./.:.:.:.:.:.:.	./.:.:.:.:.:.:.	./.:.:.:.:.:.:.
GG692397.1	754578	.	T	C	missense_variant	MDR1	c.856A>G	p.Ser286Gly	1074.77	.	ANN=C|missense_variant|MODERATE|cds-EER33594.1|GENE_cds-EER33594.1|transcript|rna-CTRG_02412|protein_coding|1/1|c.856A>G|p.Ser286Gly|856/1659|856/1659|286/552||,C|upstream_gene_variant|MODIFIER|cds-EER33596.1|GENE_cds-EER33596.1|transcript|rna-CTRG_02414|protein_coding||c.-3288T>C|||||3288|,C|downstream_gene_variant|MODIFIER|cds-EER33592.1|GENE_cds-EER33592.1|transcript|rna-CTRG_02410|protein_cod…	GT:AD:DP:GQ:PGT:PID:PL	./.:.:.:.:.:.:.	./.:.:.:.:.:.:.	./.:.:.:.:.:.:.	./.:.:.:.:.:.:.	./.:.:.:.:.:.:.	./.:.:.:.:.:.:.	./.:.:.:.:.:.:.	./.:.:.:.:.:.:.	./.:.:.:.:.:.:.	./.:.:.:.:.:.:.	./.:.:.:.:.:.:.	./.:.:.:.:.:.:.	./.:.:.:.:.:.:.	./.:.:.:.:.:.:.	./.:.:.:.:.:.:.	./.:.:.:.:.:.:.	./.:.:.:.:.:.:.	./.:.:.:.:.:.:.	./.:.:.:.:.:.:.	./.:.:.:.:.:.:.	./.:.:.:.:.:.:.	./.:.:.:.:.:.:.	./.:.:.:.:.:.:.	./.:.:.:.:.:.:.	./.:.:.:.:.:.:.	./.:.:.:.:.:.:.	./.:.:.:.:.:.:.	./.:.:.:.:.:.:.	./.:.:.:.:.:.:.	./.:.:.:.:.:.:.	./.:.:.:.:.:.:.	./.:.:.:.:.:.:.	./.:.:.:.:.:.:.	./.:.:.:.:.:.:.	./.:.:.:.:.:.:.	./.:.:.:.:.:.:.	./.:.:.:.:.:.:.
GG692397.1	754597	.	G	A,C	missense_variant	MDR1	c.837C>G	p.Phe279Leu	29333.8	PASS	ANN=C|missense_variant|MODERATE|cds-EER33594.1|GENE_cds-EER33594.1|transcript|rna-CTRG_02412|protein_coding|1/1|c.837C>G|p.Phe279Leu|837/1659|837/1659|279/552||,A|synonymous_variant|LOW|cds-EER33594.1|GENE_cds-EER33594.1|transcript|rna-CTRG_02412|protein_coding|1/1|c.837C>T|p.Phe279Phe|837/1659|837/1659|279/552||,A|upstream_gene_variant|MODIFIER|cds-EER33596.1|GENE_cds-EER33596.1|transcript|rna-C…	GT:DP:GQ:AD:PL	./.:.:.:.:.	./.:.:.:.:.	./.:.:.:.:.	./.:.:.:.:.	./.:.:.:.:.	./.:.:.:.:.	./.:.:.:.:.	0/1:77:99:.:.	./.:.:.:.:.	0/1:87:99:.:.	./.:.:.:.:.	./.:.:.:.:.	./.:.:.:.:.	./.:.:.:.:.	./.:.:.:.:.	./.:.:.:.:.	./.:.:.:.:.	./.:.:.:.:.	./.:.:.:.:.	./.:.:.:.:.	./.:.:.:.:.	./.:.:.:.:.	./.:.:.:.:.	./.:.:.:.:.	./.:.:.:.:.	./.:.:.:.:.	./.:.:.:.:.	./.:.:.:.:.	./.:.:.:.:.	./.:.:.:.:.	./.:.:.:.:.	./.:.:.:.:.	./.:.:.:.:.	./.:.:.:.:.	./.:.:.:.:.	./.:.:.:.:.	./.:.:.:.:.
GG692397.1	754655	.	C	T	missense_variant	MDR1	c.779G>A	p.Arg260Lys	4851.77	.	ANN=T|missense_variant|MODERATE|cds-EER33594.1|GENE_cds-EER33594.1|transcript|rna-CTRG_02412|protein_coding|1/1|c.779G>A|p.Arg260Lys|779/1659|779/1659|260/552||,T|upstream_gene_variant|MODIFIER|cds-EER33596.1|GENE_cds-EER33596.1|transcript|rna-CTRG_02414|protein_coding||c.-3211C>T|||||3211|,T|downstream_gene_variant|MODIFIER|cds-EER33592.1|GENE_cds-EER33592.1|transcript|rna-CTRG_02410|protein_cod…	GT:AD:DP:GQ:PL	./.:.:.:.:.	./.:.:.:.:.	./.:.:.:.:.	./.:.:.:.:.	./.:.:.:.:.	./.:.:.:.:.	./.:.:.:.:.	./.:.:.:.:.	./.:.:.:.:.	./.:.:.:.:.	./.:.:.:.:.	./.:.:.:.:.	./.:.:.:.:.	./.:.:.:.:.	./.:.:.:.:.	./.:.:.:.:.	./.:.:.:.:.	./.:.:.:.:.	./.:.:.:.:.	./.:.:.:.:.	./.:.:.:.:.	./.:.:.:.:.	./.:.:.:.:.	./.:.:.:.:.	./.:.:.:.:.	./.:.:.:.:.	./.:.:.:.:.	./.:.:.:.:.	./.:.:.:.:.	./.:.:.:.:.	./.:.:.:.:.	./.:.:.:.:.	./.:.:.:.:.	./.:.:.:.:.	./.:.:.:.:.	./.:.:.:.:.	./.:.:.:.:.
GG692397.1	754833	.	G	T	missense_variant	MDR1	c.601C>A	p.Arg201Ser	445.77	.	ANN=T|missense_variant|MODERATE|cds-EER33594.1|GENE_cds-EER33594.1|transcript|rna-CTRG_02412|protein_coding|1/1|c.601C>A|p.Arg201Ser|601/1659|601/1659|201/552||,T|upstream_gene_variant|MODIFIER|cds-EER33596.1|GENE_cds-EER33596.1|transcript|rna-CTRG_02414|protein_coding||c.-3033G>T|||||3033|,T|downstream_gene_variant|MODIFIER|cds-EER33592.1|GENE_cds-EER33592.1|transcript|rna-CTRG_02410|protein_cod…	GT:AD:DP:GQ:PGT:PID:PL	./.:.:.:.:.:.:.	./.:.:.:.:.:.:.	./.:.:.:.:.:.:.	./.:.:.:.:.:.:.	./.:.:.:.:.:.:.	./.:.:.:.:.:.:.	./.:.:.:.:.:.:.	./.:.:.:.:.:.:.	./.:.:.:.:.:.:.	./.:.:.:.:.:.:.	./.:.:.:.:.:.:.	./.:.:.:.:.:.:.	./.:.:.:.:.:.:.	./.:.:.:.:.:.:.	./.:.:.:.:.:.:.	./.:.:.:.:.:.:.	./.:.:.:.:.:.:.	./.:.:.:.:.:.:.	./.:.:.:.:.:.:.	./.:.:.:.:.:.:.	./.:.:.:.:.:.:.	./.:.:.:.:.:.:.	./.:.:.:.:.:.:.	./.:.:.:.:.:.:.	./.:.:.:.:.:.:.	./.:.:.:.:.:.:.	./.:.:.:.:.:.:.	./.:.:.:.:.:.:.	./.:.:.:.:.:.:.	./.:.:.:.:.:.:.	./.:.:.:.:.:.:.	./.:.:.:.:.:.:.	./.:.:.:.:.:.:.	./.:.:.:.:.:.:.	./.:.:.:.:.:.:.	./.:.:.:.:.:.:.	./.:.:.:.:.:.:.
GG692397.1	754858	.	C	A	missense_variant	MDR1	c.576G>T	p.Lys192Asn	274.77	.	ANN=A|missense_variant|MODERATE|cds-EER33594.1|GENE_cds-EER33594.1|transcript|rna-CTRG_02412|protein_coding|1/1|c.576G>T|p.Lys192Asn|576/1659|576/1659|192/552||,A|upstream_gene_variant|MODIFIER|cds-EER33596.1|GENE_cds-EER33596.1|transcript|rna-CTRG_02414|protein_coding||c.-3008C>A|||||3008|,A|downstream_gene_variant|MODIFIER|cds-EER33592.1|GENE_cds-EER33592.1|transcript|rna-CTRG_02410|protein_cod…	GT:AD:DP:GQ:PGT:PID:PL	./.:.:.:.:.:.:.	./.:.:.:.:.:.:.	./.:.:.:.:.:.:.	./.:.:.:.:.:.:.	./.:.:.:.:.:.:.	./.:.:.:.:.:.:.	./.:.:.:.:.:.:.	./.:.:.:.:.:.:.	./.:.:.:.:.:.:.	./.:.:.:.:.:.:.	./.:.:.:.:.:.:.	./.:.:.:.:.:.:.	./.:.:.:.:.:.:.	./.:.:.:.:.:.:.	./.:.:.:.:.:.:.	./.:.:.:.:.:.:.	./.:.:.:.:.:.:.	./.:.:.:.:.:.:.	./.:.:.:.:.:.:.	./.:.:.:.:.:.:.	./.:.:.:.:.:.:.	./.:.:.:.:.:.:.	./.:.:.:.:.:.:.	./.:.:.:.:.:.:.	./.:.:.:.:.:.:.	./.:.:.:.:.:.:.	./.:.:.:.:.:.:.	./.:.:.:.:.:.:.	./.:.:.:.:.:.:.	./.:.:.:.:.:.:.	./.:.:.:.:.:.:.	./.:.:.:.:.:.:.	./.:.:.:.:.:.:.	./.:.:.:.:.:.:.	./.:.:.:.:.:.:.	./.:.:.:.:.:.:.	./.:.:.:.:.:.:.
GG692397.1	754878	.	C	T	missense_variant	MDR1	c.556G>A	p.Val186Ile	154.77	.	ANN=T|missense_variant|MODERATE|cds-EER33594.1|GENE_cds-EER33594.1|transcript|rna-CTRG_02412|protein_coding|1/1|c.556G>A|p.Val186Ile|556/1659|556/1659|186/552||,T|upstream_gene_variant|MODIFIER|cds-EER33596.1|GENE_cds-EER33596.1|transcript|rna-CTRG_02414|protein_coding||c.-2988C>T|||||2988|,T|downstream_gene_variant|MODIFIER|cds-EER33592.1|GENE_cds-EER33592.1|transcript|rna-CTRG_02410|protein_cod…	GT:AD:DP:GQ:PGT:PID:PL	./.:.:.:.:.:.:.	./.:.:.:.:.:.:.	./.:.:.:.:.:.:.	./.:.:.:.:.:.:.	./.:.:.:.:.:.:.	./.:.:.:.:.:.:.	./.:.:.:.:.:.:.	./.:.:.:.:.:.:.	./.:.:.:.:.:.:.	./.:.:.:.:.:.:.	./.:.:.:.:.:.:.	./.:.:.:.:.:.:.	./.:.:.:.:.:.:.	./.:.:.:.:.:.:.	./.:.:.:.:.:.:.	./.:.:.:.:.:.:.	./.:.:.:.:.:.:.	./.:.:.:.:.:.:.	./.:.:.:.:.:.:.	./.:.:.:.:.:.:.	./.:.:.:.:.:.:.	./.:.:.:.:.:.:.	./.:.:.:.:.:.:.	./.:.:.:.:.:.:.	./.:.:.:.:.:.:.	./.:.:.:.:.:.:.	./.:.:.:.:.:.:.	./.:.:.:.:.:.:.	./.:.:.:.:.:.:.	./.:.:.:.:.:.:.	./.:.:.:.:.:.:.	./.:.:.:.:.:.:.	./.:.:.:.:.:.:.	./.:.:.:.:.:.:.	./.:.:.:.:.:.:.	./.:.:.:.:.:.:.	./.:.:.:.:.:.:.
GG692397.1	754962	.	T	C	missense_variant	MDR1	c.472A>G	p.Ile158Val	454.77	.	ANN=C|missense_variant|MODERATE|cds-EER33594.1|GENE_cds-EER33594.1|transcript|rna-CTRG_02412|protein_coding|1/1|c.472A>G|p.Ile158Val|472/1659|472/1659|158/552||,C|upstream_gene_variant|MODIFIER|cds-EER33596.1|GENE_cds-EER33596.1|transcript|rna-CTRG_02414|protein_coding||c.-2904T>C|||||2904|,C|downstream_gene_variant|MODIFIER|cds-EER33592.1|GENE_cds-EER33592.1|transcript|rna-CTRG_02410|protein_cod…	GT:AD:DP:GQ:PGT:PID:PL	./.:.:.:.:.:.:.	./.:.:.:.:.:.:.	./.:.:.:.:.:.:.	./.:.:.:.:.:.:.	./.:.:.:.:.:.:.	./.:.:.:.:.:.:.	./.:.:.:.:.:.:.	./.:.:.:.:.:.:.	./.:.:.:.:.:.:.	./.:.:.:.:.:.:.	./.:.:.:.:.:.:.	./.:.:.:.:.:.:.	./.:.:.:.:.:.:.	./.:.:.:.:.:.:.	./.:.:.:.:.:.:.	./.:.:.:.:.:.:.	./.:.:.:.:.:.:.	./.:.:.:.:.:.:.	./.:.:.:.:.:.:.	./.:.:.:.:.:.:.	./.:.:.:.:.:.:.	./.:.:.:.:.:.:.	./.:.:.:.:.:.:.	./.:.:.:.:.:.:.	./.:.:.:.:.:.:.	./.:.:.:.:.:.:.	./.:.:.:.:.:.:.	./.:.:.:.:.:.:.	./.:.:.:.:.:.:.	./.:.:.:.:.:.:.	./.:.:.:.:.:.:.	./.:.:.:.:.:.:.	./.:.:.:.:.:.:.	./.:.:.:.:.:.:.	./.:.:.:.:.:.:.	./.:.:.:.:.:.:.	./.:.:.:.:.:.:.
GG692397.1	754965	.	T	A	missense_variant	MDR1	c.469A>T	p.Met157Leu	454.77	.	ANN=A|missense_variant|MODERATE|cds-EER33594.1|GENE_cds-EER33594.1|transcript|rna-CTRG_02412|protein_coding|1/1|c.469A>T|p.Met157Leu|469/1659|469/1659|157/552||,A|upstream_gene_variant|MODIFIER|cds-EER33596.1|GENE_cds-EER33596.1|transcript|rna-CTRG_02414|protein_coding||c.-2901T>A|||||2901|,A|downstream_gene_variant|MODIFIER|cds-EER33592.1|GENE_cds-EER33592.1|transcript|rna-CTRG_02410|protein_cod…	GT:AD:DP:GQ:PGT:PID:PL	./.:.:.:.:.:.:.	./.:.:.:.:.:.:.	./.:.:.:.:.:.:.	./.:.:.:.:.:.:.	./.:.:.:.:.:.:.	./.:.:.:.:.:.:.	./.:.:.:.:.:.:.	./.:.:.:.:.:.:.	./.:.:.:.:.:.:.	./.:.:.:.:.:.:.	./.:.:.:.:.:.:.	./.:.:.:.:.:.:.	./.:.:.:.:.:.:.	./.:.:.:.:.:.:.	./.:.:.:.:.:.:.	./.:.:.:.:.:.:.	./.:.:.:.:.:.:.	./.:.:.:.:.:.:.	./.:.:.:.:.:.:.	./.:.:.:.:.:.:.	./.:.:.:.:.:.:.	./.:.:.:.:.:.:.	./.:.:.:.:.:.:.	./.:.:.:.:.:.:.	./.:.:.:.:.:.:.	./.:.:.:.:.:.:.	./.:.:.:.:.:.:.	./.:.:.:.:.:.:.	./.:.:.:.:.:.:.	./.:.:.:.:.:.:.	./.:.:.:.:.:.:.	./.:.:.:.:.:.:.	./.:.:.:.:.:.:.	./.:.:.:.:.:.:.	./.:.:.:.:.:.:.	./.:.:.:.:.:.:.	./.:.:.:.:.:.:.
GG692397.1	754972	.	T	A	missense_variant	MDR1	c.462A>T	p.Leu154Phe	493.77	.	ANN=A|missense_variant|MODERATE|cds-EER33594.1|GENE_cds-EER33594.1|transcript|rna-CTRG_02412|protein_coding|1/1|c.462A>T|p.Leu154Phe|462/1659|462/1659|154/552||,A|upstream_gene_variant|MODIFIER|cds-EER33596.1|GENE_cds-EER33596.1|transcript|rna-CTRG_02414|protein_coding||c.-2894T>A|||||2894|,A|downstream_gene_variant|MODIFIER|cds-EER33592.1|GENE_cds-EER33592.1|transcript|rna-CTRG_02410|protein_cod…	GT:AD:DP:GQ:PGT:PID:PL	./.:.:.:.:.:.:.	./.:.:.:.:.:.:.	./.:.:.:.:.:.:.	./.:.:.:.:.:.:.	./.:.:.:.:.:.:.	./.:.:.:.:.:.:.	./.:.:.:.:.:.:.	./.:.:.:.:.:.:.	./.:.:.:.:.:.:.	./.:.:.:.:.:.:.	./.:.:.:.:.:.:.	./.:.:.:.:.:.:.	./.:.:.:.:.:.:.	./.:.:.:.:.:.:.	./.:.:.:.:.:.:.	./.:.:.:.:.:.:.	./.:.:.:.:.:.:.	./.:.:.:.:.:.:.	./.:.:.:.:.:.:.	./.:.:.:.:.:.:.	./.:.:.:.:.:.:.	./.:.:.:.:.:.:.	./.:.:.:.:.:.:.	./.:.:.:.:.:.:.	./.:.:.:.:.:.:.	./.:.:.:.:.:.:.	./.:.:.:.:.:.:.	./.:.:.:.:.:.:.	./.:.:.:.:.:.:.	./.:.:.:.:.:.:.	./.:.:.:.:.:.:.	./.:.:.:.:.:.:.	./.:.:.:.:.:.:.	./.:.:.:.:.:.:.	./.:.:.:.:.:.:.	./.:.:.:.:.:.:.	./.:.:.:.:.:.:.
GG692397.1	754974	.	A	C	missense_variant	MDR1	c.460T>G	p.Leu154Val	497.77	.	ANN=C|missense_variant|MODERATE|cds-EER33594.1|GENE_cds-EER33594.1|transcript|rna-CTRG_02412|protein_coding|1/1|c.460T>G|p.Leu154Val|460/1659|460/1659|154/552||,C|upstream_gene_variant|MODIFIER|cds-EER33596.1|GENE_cds-EER33596.1|transcript|rna-CTRG_02414|protein_coding||c.-2892A>C|||||2892|,C|downstream_gene_variant|MODIFIER|cds-EER33592.1|GENE_cds-EER33592.1|transcript|rna-CTRG_02410|protein_cod…	GT:AD:DP:GQ:PGT:PID:PL	./.:.:.:.:.:.:.	./.:.:.:.:.:.:.	./.:.:.:.:.:.:.	./.:.:.:.:.:.:.	./.:.:.:.:.:.:.	./.:.:.:.:.:.:.	./.:.:.:.:.:.:.	./.:.:.:.:.:.:.	./.:.:.:.:.:.:.	./.:.:.:.:.:.:.	./.:.:.:.:.:.:.	./.:.:.:.:.:.:.	./.:.:.:.:.:.:.	./.:.:.:.:.:.:.	./.:.:.:.:.:.:.	./.:.:.:.:.:.:.	./.:.:.:.:.:.:.	./.:.:.:.:.:.:.	./.:.:.:.:.:.:.	./.:.:.:.:.:.:.	./.:.:.:.:.:.:.	./.:.:.:.:.:.:.	./.:.:.:.:.:.:.	./.:.:.:.:.:.:.	./.:.:.:.:.:.:.	./.:.:.:.:.:.:.	./.:.:.:.:.:.:.	./.:.:.:.:.:.:.	./.:.:.:.:.:.:.	./.:.:.:.:.:.:.	./.:.:.:.:.:.:.	./.:.:.:.:.:.:.	./.:.:.:.:.:.:.	./.:.:.:.:.:.:.	./.:.:.:.:.:.:.	./.:.:.:.:.:.:.	./.:.:.:.:.:.:.
GG692397.1	754986	.	G	T	missense_variant	MDR1	c.448C>A	p.Leu150Ile	581.77	.	ANN=T|missense_variant|MODERATE|cds-EER33594.1|GENE_cds-EER33594.1|transcript|rna-CTRG_02412|protein_coding|1/1|c.448C>A|p.Leu150Ile|448/1659|448/1659|150/552||,T|upstream_gene_variant|MODIFIER|cds-EER33596.1|GENE_cds-EER33596.1|transcript|rna-CTRG_02414|protein_coding||c.-2880G>T|||||2880|,T|downstream_gene_variant|MODIFIER|cds-EER33592.1|GENE_cds-EER33592.1|transcript|rna-CTRG_02410|protein_cod…	GT:AD:DP:GQ:PL	./.:.:.:.:.	./.:.:.:.:.	./.:.:.:.:.	./.:.:.:.:.	./.:.:.:.:.	./.:.:.:.:.	./.:.:.:.:.	./.:.:.:.:.	./.:.:.:.:.	./.:.:.:.:.	./.:.:.:.:.	./.:.:.:.:.	./.:.:.:.:.	./.:.:.:.:.	./.:.:.:.:.	./.:.:.:.:.	./.:.:.:.:.	./.:.:.:.:.	./.:.:.:.:.	./.:.:.:.:.	./.:.:.:.:.	./.:.:.:.:.	./.:.:.:.:.	./.:.:.:.:.	./.:.:.:.:.	./.:.:.:.:.	./.:.:.:.:.	./.:.:.:.:.	./.:.:.:.:.	./.:.:.:.:.	./.:.:.:.:.	./.:.:.:.:.	./.:.:.:.:.	./.:.:.:.:.	./.:.:.:.:.	./.:.:.:.:.	./.:.:.:.:.
GG692397.1	755028	.	C	T	missense_variant	MDR1	c.406G>A	p.Val136Ile	1260.77	.	ANN=T|missense_variant|MODERATE|cds-EER33594.1|GENE_cds-EER33594.1|transcript|rna-CTRG_02412|protein_coding|1/1|c.406G>A|p.Val136Ile|406/1659|406/1659|136/552||,T|upstream_gene_variant|MODIFIER|cds-EER33596.1|GENE_cds-EER33596.1|transcript|rna-CTRG_02414|protein_coding||c.-2838C>T|||||2838|,T|downstream_gene_variant|MODIFIER|cds-EER33592.1|GENE_cds-EER33592.1|transcript|rna-CTRG_02410|protein_cod…	GT:AD:DP:GQ:PGT:PID:PL	./.:.:.:.:.:.:.	./.:.:.:.:.:.:.	./.:.:.:.:.:.:.	./.:.:.:.:.:.:.	./.:.:.:.:.:.:.	./.:.:.:.:.:.:.	./.:.:.:.:.:.:.	./.:.:.:.:.:.:.	./.:.:.:.:.:.:.	./.:.:.:.:.:.:.	./.:.:.:.:.:.:.	./.:.:.:.:.:.:.	./.:.:.:.:.:.:.	./.:.:.:.:.:.:.	./.:.:.:.:.:.:.	./.:.:.:.:.:.:.	./.:.:.:.:.:.:.	./.:.:.:.:.:.:.	./.:.:.:.:.:.:.	./.:.:.:.:.:.:.	./.:.:.:.:.:.:.	./.:.:.:.:.:.:.	./.:.:.:.:.:.:.	./.:.:.:.:.:.:.	./.:.:.:.:.:.:.	./.:.:.:.:.:.:.	./.:.:.:.:.:.:.	./.:.:.:.:.:.:.	./.:.:.:.:.:.:.	./.:.:.:.:.:.:.	./.:.:.:.:.:.:.	./.:.:.:.:.:.:.	./.:.:.:.:.:.:.	./.:.:.:.:.:.:.	./.:.:.:.:.:.:.	./.:.:.:.:.:.:.	./.:.:.:.:.:.:.
GG692397.1	755032	.	T	A	missense_variant	MDR1	c.402A>T	p.Leu134Phe	1300.77	.	ANN=A|missense_variant|MODERATE|cds-EER33594.1|GENE_cds-EER33594.1|transcript|rna-CTRG_02412|protein_coding|1/1|c.402A>T|p.Leu134Phe|402/1659|402/1659|134/552||,A|upstream_gene_variant|MODIFIER|cds-EER33596.1|GENE_cds-EER33596.1|transcript|rna-CTRG_02414|protein_coding||c.-2834T>A|||||2834|,A|downstream_gene_variant|MODIFIER|cds-EER33592.1|GENE_cds-EER33592.1|transcript|rna-CTRG_02410|protein_cod…	GT:AD:DP:GQ:PGT:PID:PL	./.:.:.:.:.:.:.	./.:.:.:.:.:.:.	./.:.:.:.:.:.:.	./.:.:.:.:.:.:.	./.:.:.:.:.:.:.	./.:.:.:.:.:.:.	./.:.:.:.:.:.:.	./.:.:.:.:.:.:.	./.:.:.:.:.:.:.	./.:.:.:.:.:.:.	./.:.:.:.:.:.:.	./.:.:.:.:.:.:.	./.:.:.:.:.:.:.	./.:.:.:.:.:.:.	./.:.:.:.:.:.:.	./.:.:.:.:.:.:.	./.:.:.:.:.:.:.	./.:.:.:.:.:.:.	./.:.:.:.:.:.:.	./.:.:.:.:.:.:.	./.:.:.:.:.:.:.	./.:.:.:.:.:.:.	./.:.:.:.:.:.:.	./.:.:.:.:.:.:.	./.:.:.:.:.:.:.	./.:.:.:.:.:.:.	./.:.:.:.:.:.:.	./.:.:.:.:.:.:.	./.:.:.:.:.:.:.	./.:.:.:.:.:.:.	./.:.:.:.:.:.:.	./.:.:.:.:.:.:.	./.:.:.:.:.:.:.	./.:.:.:.:.:.:.	./.:.:.:.:.:.:.	./.:.:.:.:.:.:.	./.:.:.:.:.:.:.
GG692397.1	755035	.	T	A	missense_variant	MDR1	c.399A>T	p.Glu133Asp	1300.77	.	ANN=A|missense_variant|MODERATE|cds-EER33594.1|GENE_cds-EER33594.1|transcript|rna-CTRG_02412|protein_coding|1/1|c.399A>T|p.Glu133Asp|399/1659|399/1659|133/552||,A|upstream_gene_variant|MODIFIER|cds-EER33596.1|GENE_cds-EER33596.1|transcript|rna-CTRG_02414|protein_coding||c.-2831T>A|||||2831|,A|downstream_gene_variant|MODIFIER|cds-EER33592.1|GENE_cds-EER33592.1|transcript|rna-CTRG_02410|protein_cod…	GT:AD:DP:GQ:PGT:PID:PL	./.:.:.:.:.:.:.	./.:.:.:.:.:.:.	./.:.:.:.:.:.:.	./.:.:.:.:.:.:.	./.:.:.:.:.:.:.	./.:.:.:.:.:.:.	./.:.:.:.:.:.:.	./.:.:.:.:.:.:.	./.:.:.:.:.:.:.	./.:.:.:.:.:.:.	./.:.:.:.:.:.:.	./.:.:.:.:.:.:.	./.:.:.:.:.:.:.	./.:.:.:.:.:.:.	./.:.:.:.:.:.:.	./.:.:.:.:.:.:.	./.:.:.:.:.:.:.	./.:.:.:.:.:.:.	./.:.:.:.:.:.:.	./.:.:.:.:.:.:.	./.:.:.:.:.:.:.	./.:.:.:.:.:.:.	./.:.:.:.:.:.:.	./.:.:.:.:.:.:.	./.:.:.:.:.:.:.	./.:.:.:.:.:.:.	./.:.:.:.:.:.:.	./.:.:.:.:.:.:.	./.:.:.:.:.:.:.	./.:.:.:.:.:.:.	./.:.:.:.:.:.:.	./.:.:.:.:.:.:.	./.:.:.:.:.:.:.	./.:.:.:.:.:.:.	./.:.:.:.:.:.:.	./.:.:.:.:.:.:.	./.:.:.:.:.:.:.
GG692397.1	755040	.	G	T	missense_variant	MDR1	c.394C>A	p.His132Asn	3018.77	.	ANN=T|missense_variant|MODERATE|cds-EER33594.1|GENE_cds-EER33594.1|transcript|rna-CTRG_02412|protein_coding|1/1|c.394C>A|p.His132Asn|394/1659|394/1659|132/552||,T|upstream_gene_variant|MODIFIER|cds-EER33596.1|GENE_cds-EER33596.1|transcript|rna-CTRG_02414|protein_coding||c.-2826G>T|||||2826|,T|downstream_gene_variant|MODIFIER|cds-EER33592.1|GENE_cds-EER33592.1|transcript|rna-CTRG_02410|protein_cod…	GT:AD:DP:GQ:PL	./.:.:.:.:.	./.:.:.:.:.	./.:.:.:.:.	./.:.:.:.:.	./.:.:.:.:.	./.:.:.:.:.	./.:.:.:.:.	./.:.:.:.:.	./.:.:.:.:.	./.:.:.:.:.	./.:.:.:.:.	./.:.:.:.:.	./.:.:.:.:.	./.:.:.:.:.	./.:.:.:.:.	./.:.:.:.:.	./.:.:.:.:.	./.:.:.:.:.	./.:.:.:.:.	./.:.:.:.:.	./.:.:.:.:.	./.:.:.:.:.	./.:.:.:.:.	./.:.:.:.:.	./.:.:.:.:.	./.:.:.:.:.	./.:.:.:.:.	./.:.:.:.:.	./.:.:.:.:.	./.:.:.:.:.	./.:.:.:.:.	./.:.:.:.:.	./.:.:.:.:.	./.:.:.:.:.	./.:.:.:.:.	./.:.:.:.:.	./.:.:.:.:.
GG692397.1	755094	.	T	C	missense_variant	MDR1	c.340A>G	p.Thr114Ala	3143.77	.	ANN=C|missense_variant|MODERATE|cds-EER33594.1|GENE_cds-EER33594.1|transcript|rna-CTRG_02412|protein_coding|1/1|c.340A>G|p.Thr114Ala|340/1659|340/1659|114/552||,C|upstream_gene_variant|MODIFIER|cds-EER33596.1|GENE_cds-EER33596.1|transcript|rna-CTRG_02414|protein_coding||c.-2772T>C|||||2772|,C|downstream_gene_variant|MODIFIER|cds-EER33592.1|GENE_cds-EER33592.1|transcript|rna-CTRG_02410|protein_cod…	GT:AD:DP:GQ:PL	./.:.:.:.:.	./.:.:.:.:.	./.:.:.:.:.	./.:.:.:.:.	./.:.:.:.:.	./.:.:.:.:.	./.:.:.:.:.	./.:.:.:.:.	./.:.:.:.:.	./.:.:.:.:.	./.:.:.:.:.	./.:.:.:.:.	./.:.:.:.:.	./.:.:.:.:.	./.:.:.:.:.	./.:.:.:.:.	./.:.:.:.:.	./.:.:.:.:.	./.:.:.:.:.	./.:.:.:.:.	./.:.:.:.:.	./.:.:.:.:.	./.:.:.:.:.	./.:.:.:.:.	./.:.:.:.:.	./.:.:.:.:.	./.:.:.:.:.	./.:.:.:.:.	./.:.:.:.:.	./.:.:.:.:.	./.:.:.:.:.	./.:.:.:.:.	./.:.:.:.:.	./.:.:.:.:.	./.:.:.:.:.	./.:.:.:.:.	./.:.:.:.:.
GG692397.1	755139	.	A	T	missense_variant	MDR1	c.295T>A	p.Phe99Ile	1096.77	.	ANN=T|missense_variant|MODERATE|cds-EER33594.1|GENE_cds-EER33594.1|transcript|rna-CTRG_02412|protein_coding|1/1|c.295T>A|p.Phe99Ile|295/1659|295/1659|99/552||,T|upstream_gene_variant|MODIFIER|cds-EER33596.1|GENE_cds-EER33596.1|transcript|rna-CTRG_02414|protein_coding||c.-2727A>T|||||2727|,T|downstream_gene_variant|MODIFIER|cds-EER33592.1|GENE_cds-EER33592.1|transcript|rna-CTRG_02410|protein_codin…	GT:AD:DP:GQ:PGT:PID:PL	./.:.:.:.:.:.:.	./.:.:.:.:.:.:.	./.:.:.:.:.:.:.	./.:.:.:.:.:.:.	./.:.:.:.:.:.:.	./.:.:.:.:.:.:.	./.:.:.:.:.:.:.	./.:.:.:.:.:.:.	./.:.:.:.:.:.:.	./.:.:.:.:.:.:.	./.:.:.:.:.:.:.	./.:.:.:.:.:.:.	./.:.:.:.:.:.:.	./.:.:.:.:.:.:.	./.:.:.:.:.:.:.	./.:.:.:.:.:.:.	./.:.:.:.:.:.:.	./.:.:.:.:.:.:.	./.:.:.:.:.:.:.	./.:.:.:.:.:.:.	./.:.:.:.:.:.:.	./.:.:.:.:.:.:.	./.:.:.:.:.:.:.	./.:.:.:.:.:.:.	./.:.:.:.:.:.:.	./.:.:.:.:.:.:.	./.:.:.:.:.:.:.	./.:.:.:.:.:.:.	./.:.:.:.:.:.:.	./.:.:.:.:.:.:.	./.:.:.:.:.:.:.	./.:.:.:.:.:.:.	./.:.:.:.:.:.:.	./.:.:.:.:.:.:.	./.:.:.:.:.:.:.	./.:.:.:.:.:.:.	./.:.:.:.:.:.:.
GG692397.1	755150	.	A	T	missense_variant	MDR1	c.284T>A	p.Leu95His	910.77	.	ANN=T|missense_variant|MODERATE|cds-EER33594.1|GENE_cds-EER33594.1|transcript|rna-CTRG_02412|protein_coding|1/1|c.284T>A|p.Leu95His|284/1659|284/1659|95/552||,T|upstream_gene_variant|MODIFIER|cds-EER33596.1|GENE_cds-EER33596.1|transcript|rna-CTRG_02414|protein_coding||c.-2716A>T|||||2716|,T|downstream_gene_variant|MODIFIER|cds-EER33592.1|GENE_cds-EER33592.1|transcript|rna-CTRG_02410|protein_codin…	GT:AD:DP:GQ:PGT:PID:PL	./.:.:.:.:.:.:.	./.:.:.:.:.:.:.	./.:.:.:.:.:.:.	./.:.:.:.:.:.:.	./.:.:.:.:.:.:.	./.:.:.:.:.:.:.	./.:.:.:.:.:.:.	./.:.:.:.:.:.:.	./.:.:.:.:.:.:.	./.:.:.:.:.:.:.	./.:.:.:.:.:.:.	./.:.:.:.:.:.:.	./.:.:.:.:.:.:.	./.:.:.:.:.:.:.	./.:.:.:.:.:.:.	./.:.:.:.:.:.:.	./.:.:.:.:.:.:.	./.:.:.:.:.:.:.	./.:.:.:.:.:.:.	./.:.:.:.:.:.:.	./.:.:.:.:.:.:.	./.:.:.:.:.:.:.	./.:.:.:.:.:.:.	./.:.:.:.:.:.:.	./.:.:.:.:.:.:.	./.:.:.:.:.:.:.	./.:.:.:.:.:.:.	./.:.:.:.:.:.:.	./.:.:.:.:.:.:.	./.:.:.:.:.:.:.	./.:.:.:.:.:.:.	./.:.:.:.:.:.:.	./.:.:.:.:.:.:.	./.:.:.:.:.:.:.	./.:.:.:.:.:.:.	./.:.:.:.:.:.:.	./.:.:.:.:.:.:.
GG692397.1	755190	.	T	C	missense_variant	MDR1	c.244A>G	p.Ile82Val	309.77	.	ANN=C|missense_variant|MODERATE|cds-EER33594.1|GENE_cds-EER33594.1|transcript|rna-CTRG_02412|protein_coding|1/1|c.244A>G|p.Ile82Val|244/1659|244/1659|82/552||,C|upstream_gene_variant|MODIFIER|cds-EER33596.1|GENE_cds-EER33596.1|transcript|rna-CTRG_02414|protein_coding||c.-2676T>C|||||2676|,C|downstream_gene_variant|MODIFIER|cds-EER33592.1|GENE_cds-EER33592.1|transcript|rna-CTRG_02410|protein_codin…	GT:AD:DP:GQ:PGT:PID:PL	./.:.:.:.:.:.:.	./.:.:.:.:.:.:.	./.:.:.:.:.:.:.	./.:.:.:.:.:.:.	./.:.:.:.:.:.:.	./.:.:.:.:.:.:.	./.:.:.:.:.:.:.	./.:.:.:.:.:.:.	./.:.:.:.:.:.:.	./.:.:.:.:.:.:.	./.:.:.:.:.:.:.	./.:.:.:.:.:.:.	./.:.:.:.:.:.:.	./.:.:.:.:.:.:.	./.:.:.:.:.:.:.	./.:.:.:.:.:.:.	./.:.:.:.:.:.:.	./.:.:.:.:.:.:.	./.:.:.:.:.:.:.	./.:.:.:.:.:.:.	./.:.:.:.:.:.:.	./.:.:.:.:.:.:.	./.:.:.:.:.:.:.	./.:.:.:.:.:.:.	./.:.:.:.:.:.:.	./.:.:.:.:.:.:.	./.:.:.:.:.:.:.	./.:.:.:.:.:.:.	./.:.:.:.:.:.:.	./.:.:.:.:.:.:.	./.:.:.:.:.:.:.	./.:.:.:.:.:.:.	./.:.:.:.:.:.:.	./.:.:.:.:.:.:.	./.:.:.:.:.:.:.	./.:.:.:.:.:.:.	./.:.:.:.:.:.:.
GG692397.1	755196	.	T	C	missense_variant	MDR1	c.238A>G	p.Lys80Glu	3193.69	.	ANN=C|missense_variant|MODERATE|cds-EER33594.1|GENE_cds-EER33594.1|transcript|rna-CTRG_02412|protein_coding|1/1|c.238A>G|p.Lys80Glu|238/1659|238/1659|80/552||,C|upstream_gene_variant|MODIFIER|cds-EER33596.1|GENE_cds-EER33596.1|transcript|rna-CTRG_02414|protein_coding||c.-2670T>C|||||2670|,C|downstream_gene_variant|MODIFIER|cds-EER33592.1|GENE_cds-EER33592.1|transcript|rna-CTRG_02410|protein_codin…	GT:AD:DP:GQ:PL	./.:.:.:.:.	./.:.:.:.:.	./.:.:.:.:.	./.:.:.:.:.	./.:.:.:.:.	0/1:27,28:55:99:919,0,805	./.:.:.:.:.	./.:.:.:.:.	./.:.:.:.:.	./.:.:.:.:.	./.:.:.:.:.	./.:.:.:.:.	./.:.:.:.:.	./.:.:.:.:.	./.:.:.:.:.	./.:.:.:.:.	./.:.:.:.:.	./.:.:.:.:.	./.:.:.:.:.	./.:.:.:.:.	./.:.:.:.:.	./.:.:.:.:.	./.:.:.:.:.	./.:.:.:.:.	./.:.:.:.:.	./.:.:.:.:.	./.:.:.:.:.	./.:.:.:.:.	./.:.:.:.:.	./.:.:.:.:.	0/1:123,126:249:99:2912,0,2620	./.:.:.:.:.	./.:.:.:.:.	./.:.:.:.:.	./.:.:.:.:.	./.:.:.:.:.	./.:.:.:.:.
GG692397.1	755198	.	C	T	missense_variant	MDR1	c.236G>A	p.Gly79Asp	228.77	.	ANN=T|missense_variant|MODERATE|cds-EER33594.1|GENE_cds-EER33594.1|transcript|rna-CTRG_02412|protein_coding|1/1|c.236G>A|p.Gly79Asp|236/1659|236/1659|79/552||,T|upstream_gene_variant|MODIFIER|cds-EER33596.1|GENE_cds-EER33596.1|transcript|rna-CTRG_02414|protein_coding||c.-2668C>T|||||2668|,T|downstream_gene_variant|MODIFIER|cds-EER33592.1|GENE_cds-EER33592.1|transcript|rna-CTRG_02410|protein_codin…	GT:AD:DP:GQ:PGT:PID:PL	./.:.:.:.:.:.:.	./.:.:.:.:.:.:.	./.:.:.:.:.:.:.	./.:.:.:.:.:.:.	./.:.:.:.:.:.:.	./.:.:.:.:.:.:.	./.:.:.:.:.:.:.	./.:.:.:.:.:.:.	./.:.:.:.:.:.:.	./.:.:.:.:.:.:.	./.:.:.:.:.:.:.	./.:.:.:.:.:.:.	./.:.:.:.:.:.:.	./.:.:.:.:.:.:.	./.:.:.:.:.:.:.	./.:.:.:.:.:.:.	./.:.:.:.:.:.:.	./.:.:.:.:.:.:.	./.:.:.:.:.:.:.	./.:.:.:.:.:.:.	./.:.:.:.:.:.:.	./.:.:.:.:.:.:.	./.:.:.:.:.:.:.	./.:.:.:.:.:.:.	./.:.:.:.:.:.:.	./.:.:.:.:.:.:.	./.:.:.:.:.:.:.	./.:.:.:.:.:.:.	./.:.:.:.:.:.:.	./.:.:.:.:.:.:.	./.:.:.:.:.:.:.	./.:.:.:.:.:.:.	./.:.:.:.:.:.:.	./.:.:.:.:.:.:.	./.:.:.:.:.:.:.	./.:.:.:.:.:.:.	./.:.:.:.:.:.:.
GG692397.1	755200	.	A	T	missense_variant	MDR1	c.234T>A	p.Asp78Glu	64.77	.	ANN=T|missense_variant|MODERATE|cds-EER33594.1|GENE_cds-EER33594.1|transcript|rna-CTRG_02412|protein_coding|1/1|c.234T>A|p.Asp78Glu|234/1659|234/1659|78/552||,T|upstream_gene_variant|MODIFIER|cds-EER33596.1|GENE_cds-EER33596.1|transcript|rna-CTRG_02414|protein_coding||c.-2666A>T|||||2666|,T|downstream_gene_variant|MODIFIER|cds-EER33592.1|GENE_cds-EER33592.1|transcript|rna-CTRG_02410|protein_codin…	GT:AD:DP:GQ:PGT:PID:PL	./.:.:.:.:.:.:.	./.:.:.:.:.:.:.	./.:.:.:.:.:.:.	./.:.:.:.:.:.:.	./.:.:.:.:.:.:.	./.:.:.:.:.:.:.	./.:.:.:.:.:.:.	./.:.:.:.:.:.:.	./.:.:.:.:.:.:.	./.:.:.:.:.:.:.	./.:.:.:.:.:.:.	./.:.:.:.:.:.:.	./.:.:.:.:.:.:.	./.:.:.:.:.:.:.	./.:.:.:.:.:.:.	./.:.:.:.:.:.:.	./.:.:.:.:.:.:.	./.:.:.:.:.:.:.	./.:.:.:.:.:.:.	./.:.:.:.:.:.:.	./.:.:.:.:.:.:.	./.:.:.:.:.:.:.	./.:.:.:.:.:.:.	./.:.:.:.:.:.:.	./.:.:.:.:.:.:.	./.:.:.:.:.:.:.	./.:.:.:.:.:.:.	./.:.:.:.:.:.:.	./.:.:.:.:.:.:.	./.:.:.:.:.:.:.	./.:.:.:.:.:.:.	./.:.:.:.:.:.:.	./.:.:.:.:.:.:.	./.:.:.:.:.:.:.	./.:.:.:.:.:.:.	./.:.:.:.:.:.:.	./.:.:.:.:.:.:.
GG692397.1	755201	.	T	C	missense_variant	MDR1	c.233A>G	p.Asp78Gly	64.77	.	ANN=C|missense_variant|MODERATE|cds-EER33594.1|GENE_cds-EER33594.1|transcript|rna-CTRG_02412|protein_coding|1/1|c.233A>G|p.Asp78Gly|233/1659|233/1659|78/552||,C|upstream_gene_variant|MODIFIER|cds-EER33596.1|GENE_cds-EER33596.1|transcript|rna-CTRG_02414|protein_coding||c.-2665T>C|||||2665|,C|downstream_gene_variant|MODIFIER|cds-EER33592.1|GENE_cds-EER33592.1|transcript|rna-CTRG_02410|protein_codin…	GT:AD:DP:GQ:PGT:PID:PL	./.:.:.:.:.:.:.	./.:.:.:.:.:.:.	./.:.:.:.:.:.:.	./.:.:.:.:.:.:.	./.:.:.:.:.:.:.	./.:.:.:.:.:.:.	./.:.:.:.:.:.:.	./.:.:.:.:.:.:.	./.:.:.:.:.:.:.	./.:.:.:.:.:.:.	./.:.:.:.:.:.:.	./.:.:.:.:.:.:.	./.:.:.:.:.:.:.	./.:.:.:.:.:.:.	./.:.:.:.:.:.:.	./.:.:.:.:.:.:.	./.:.:.:.:.:.:.	./.:.:.:.:.:.:.	./.:.:.:.:.:.:.	./.:.:.:.:.:.:.	./.:.:.:.:.:.:.	./.:.:.:.:.:.:.	./.:.:.:.:.:.:.	./.:.:.:.:.:.:.	./.:.:.:.:.:.:.	./.:.:.:.:.:.:.	./.:.:.:.:.:.:.	./.:.:.:.:.:.:.	./.:.:.:.:.:.:.	./.:.:.:.:.:.:.	./.:.:.:.:.:.:.	./.:.:.:.:.:.:.	./.:.:.:.:.:.:.	./.:.:.:.:.:.:.	./.:.:.:.:.:.:.	./.:.:.:.:.:.:.	./.:.:.:.:.:.:.
GG692397.1	755207	.	A	G	missense_variant	MDR1	c.227T>C	p.Val76Ala	5274.77	.	ANN=G|missense_variant|MODERATE|cds-EER33594.1|GENE_cds-EER33594.1|transcript|rna-CTRG_02412|protein_coding|1/1|c.227T>C|p.Val76Ala|227/1659|227/1659|76/552||,G|upstream_gene_variant|MODIFIER|cds-EER33596.1|GENE_cds-EER33596.1|transcript|rna-CTRG_02414|protein_coding||c.-2659A>G|||||2659|,G|downstream_gene_variant|MODIFIER|cds-EER33592.1|GENE_cds-EER33592.1|transcript|rna-CTRG_02410|protein_codin…	GT:AD:DP:GQ:PL	./.:.:.:.:.	./.:.:.:.:.	./.:.:.:.:.	./.:.:.:.:.	./.:.:.:.:.	./.:.:.:.:.	./.:.:.:.:.	./.:.:.:.:.	./.:.:.:.:.	./.:.:.:.:.	./.:.:.:.:.	./.:.:.:.:.	./.:.:.:.:.	./.:.:.:.:.	./.:.:.:.:.	./.:.:.:.:.	./.:.:.:.:.	./.:.:.:.:.	./.:.:.:.:.	./.:.:.:.:.	./.:.:.:.:.	./.:.:.:.:.	./.:.:.:.:.	./.:.:.:.:.	./.:.:.:.:.	./.:.:.:.:.	./.:.:.:.:.	./.:.:.:.:.	./.:.:.:.:.	./.:.:.:.:.	./.:.:.:.:.	./.:.:.:.:.	./.:.:.:.:.	./.:.:.:.:.	./.:.:.:.:.	./.:.:.:.:.	./.:.:.:.:.
GG692397.1	755288	.	G	A	missense_variant	MDR1	c.146C>T	p.Ser49Leu	2796.77	.	ANN=A|missense_variant|MODERATE|cds-EER33594.1|GENE_cds-EER33594.1|transcript|rna-CTRG_02412|protein_coding|1/1|c.146C>T|p.Ser49Leu|146/1659|146/1659|49/552||,A|upstream_gene_variant|MODIFIER|cds-EER33596.1|GENE_cds-EER33596.1|transcript|rna-CTRG_02414|protein_coding||c.-2578G>A|||||2578|,A|downstream_gene_variant|MODIFIER|cds-EER33592.1|GENE_cds-EER33592.1|transcript|rna-CTRG_02410|protein_codin…	GT:AD:DP:GQ:PL	./.:.:.:.:.	./.:.:.:.:.	./.:.:.:.:.	./.:.:.:.:.	./.:.:.:.:.	./.:.:.:.:.	./.:.:.:.:.	./.:.:.:.:.	./.:.:.:.:.	./.:.:.:.:.	./.:.:.:.:.	./.:.:.:.:.	./.:.:.:.:.	./.:.:.:.:.	./.:.:.:.:.	./.:.:.:.:.	./.:.:.:.:.	./.:.:.:.:.	./.:.:.:.:.	./.:.:.:.:.	./.:.:.:.:.	./.:.:.:.:.	./.:.:.:.:.	./.:.:.:.:.	./.:.:.:.:.	./.:.:.:.:.	./.:.:.:.:.	./.:.:.:.:.	./.:.:.:.:.	./.:.:.:.:.	./.:.:.:.:.	./.:.:.:.:.	./.:.:.:.:.	./.:.:.:.:.	./.:.:.:.:.	./.:.:.:.:.	./.:.:.:.:.
GG692397.1	1242471	.	G	C	missense_variant	CDR1	c.4352C>G	p.Thr1451Ser	1476.77	.	ANN=C|missense_variant|MODERATE|cds-EER33788.1|GENE_cds-EER33788.1|transcript|rna-CTRG_02606|protein_coding|1/1|c.4352C>G|p.Thr1451Ser|4352/4497|4352/4497|1451/1498||,C|downstream_gene_variant|MODIFIER|cds-EER33785.1|GENE_cds-EER33785.1|transcript|rna-CTRG_02603|protein_coding||c.*4340G>C|||||4340|,C|downstream_gene_variant|MODIFIER|cds-EER33786.1|GENE_cds-EER33786.1|transcript|rna-CTRG_02604|pro…	GT:AD:DP:GQ:PGT:PID:PL	./.:.:.:.:.:.:.	./.:.:.:.:.:.:.	./.:.:.:.:.:.:.	./.:.:.:.:.:.:.	0/1:39,48:87:99:.:.:1505,0,1214	./.:.:.:.:.:.:.	./.:.:.:.:.:.:.	./.:.:.:.:.:.:.	./.:.:.:.:.:.:.	./.:.:.:.:.:.:.	./.:.:.:.:.:.:.	./.:.:.:.:.:.:.	./.:.:.:.:.:.:.	./.:.:.:.:.:.:.	./.:.:.:.:.:.:.	./.:.:.:.:.:.:.	./.:.:.:.:.:.:.	./.:.:.:.:.:.:.	./.:.:.:.:.:.:.	./.:.:.:.:.:.:.	./.:.:.:.:.:.:.	./.:.:.:.:.:.:.	./.:.:.:.:.:.:.	./.:.:.:.:.:.:.	./.:.:.:.:.:.:.	./.:.:.:.:.:.:.	./.:.:.:.:.:.:.	./.:.:.:.:.:.:.	./.:.:.:.:.:.:.	./.:.:.:.:.:.:.	./.:.:.:.:.:.:.	./.:.:.:.:.:.:.	./.:.:.:.:.:.:.	./.:.:.:.:.:.:.	./.:.:.:.:.:.:.	./.:.:.:.:.:.:.	./.:.:.:.:.:.:.
GG692397.1	1242481	.	A	T	missense_variant	CDR1	c.4342T>A	p.Ser1448Thr	5321.77	.	ANN=T|missense_variant|MODERATE|cds-EER33788.1|GENE_cds-EER33788.1|transcript|rna-CTRG_02606|protein_coding|1/1|c.4342T>A|p.Ser1448Thr|4342/4497|4342/4497|1448/1498||,T|downstream_gene_variant|MODIFIER|cds-EER33785.1|GENE_cds-EER33785.1|transcript|rna-CTRG_02603|protein_coding||c.*4350A>T|||||4350|,T|downstream_gene_variant|MODIFIER|cds-EER33786.1|GENE_cds-EER33786.1|transcript|rna-CTRG_02604|pro…	GT:AD:DP:GQ:PGT:PID:PL	./.:.:.:.:.:.:.	./.:.:.:.:.:.:.	./.:.:.:.:.:.:.	./.:.:.:.:.:.:.	./.:.:.:.:.:.:.	./.:.:.:.:.:.:.	./.:.:.:.:.:.:.	./.:.:.:.:.:.:.	./.:.:.:.:.:.:.	./.:.:.:.:.:.:.	./.:.:.:.:.:.:.	./.:.:.:.:.:.:.	./.:.:.:.:.:.:.	./.:.:.:.:.:.:.	./.:.:.:.:.:.:.	0/1:33,57:90:99:0|1:1242479_A_C:2323,0,4078	./.:.:.:.:.:.:.	0/1:35,45:80:99:0|1:1242479_A_C:1842,0,4271	0/1:65,66:131:99:0|1:1242479_A_C:2615,0,7561	./.:.:.:.:.:.:.	./.:.:.:.:.:.:.	0/1:38,62:100:99:0|1:1242479_A_C:2460,0,4410	0/1:52,61:113:99:0|1:1242479_A_C:2441,0,6208	0/1:15,19:34:99:0|1:1242479_A_C:753,0,1478	./.:.:.:.:.:.:.	0/1:34,34:68:99:0|1:1242479_A_C:1355,0,3956	0/1:63,116:179:99:0|1:1242479_A_C:4718,0,7277	0/1:56,86:142:99:0|1:1242479_A_C:3564,0,5212	0/1:130,135:265:99:0|1:1242479_A_C:5350,0,13537	0/1:83,88:171:99:0|1:1242479_A_C:3479,0,8241	./.:.:.:.:.:.:.	./.:.:.:.:.:.:.	./.:.:.:.:.:.:.	./.:.:.:.:.:.:.	./.:.:.:.:.:.:.	./.:.:.:.:.:.:.	./.:.:.:.:.:.:.
GG692397.1	1242573	.	T	G	missense_variant	CDR1	c.4250A>C	p.Asn1417Thr	1709.77	.	ANN=G|missense_variant|MODERATE|cds-EER33788.1|GENE_cds-EER33788.1|transcript|rna-CTRG_02606|protein_coding|1/1|c.4250A>C|p.Asn1417Thr|4250/4497|4250/4497|1417/1498||,G|downstream_gene_variant|MODIFIER|cds-EER33785.1|GENE_cds-EER33785.1|transcript|rna-CTRG_02603|protein_coding||c.*4442T>G|||||4442|,G|downstream_gene_variant|MODIFIER|cds-EER33786.1|GENE_cds-EER33786.1|transcript|rna-CTRG_02604|pro…	GT:AD:DP:GQ:PL	./.:.:.:.:.	./.:.:.:.:.	./.:.:.:.:.	./.:.:.:.:.	./.:.:.:.:.	./.:.:.:.:.	./.:.:.:.:.	./.:.:.:.:.	./.:.:.:.:.	./.:.:.:.:.	./.:.:.:.:.	./.:.:.:.:.	./.:.:.:.:.	./.:.:.:.:.	./.:.:.:.:.	./.:.:.:.:.	./.:.:.:.:.	./.:.:.:.:.	./.:.:.:.:.	./.:.:.:.:.	./.:.:.:.:.	./.:.:.:.:.	./.:.:.:.:.	./.:.:.:.:.	./.:.:.:.:.	./.:.:.:.:.	./.:.:.:.:.	./.:.:.:.:.	./.:.:.:.:.	./.:.:.:.:.	./.:.:.:.:.	./.:.:.:.:.	./.:.:.:.:.	./.:.:.:.:.	./.:.:.:.:.	./.:.:.:.:.	./.:.:.:.:.
GG692397.1	1242726	.	G	A	missense_variant	CDR1	c.4097C>T	p.Ala1366Val	354.77	.	ANN=A|missense_variant|MODERATE|cds-EER33788.1|GENE_cds-EER33788.1|transcript|rna-CTRG_02606|protein_coding|1/1|c.4097C>T|p.Ala1366Val|4097/4497|4097/4497|1366/1498||,A|downstream_gene_variant|MODIFIER|cds-EER33785.1|GENE_cds-EER33785.1|transcript|rna-CTRG_02603|protein_coding||c.*4595G>A|||||4595|,A|downstream_gene_variant|MODIFIER|cds-EER33786.1|GENE_cds-EER33786.1|transcript|rna-CTRG_02604|pro…	GT:AD:DP:GQ:PGT:PID:PL	./.:.:.:.:.:.:.	./.:.:.:.:.:.:.	./.:.:.:.:.:.:.	./.:.:.:.:.:.:.	./.:.:.:.:.:.:.	./.:.:.:.:.:.:.	./.:.:.:.:.:.:.	./.:.:.:.:.:.:.	./.:.:.:.:.:.:.	./.:.:.:.:.:.:.	./.:.:.:.:.:.:.	./.:.:.:.:.:.:.	./.:.:.:.:.:.:.	./.:.:.:.:.:.:.	./.:.:.:.:.:.:.	./.:.:.:.:.:.:.	./.:.:.:.:.:.:.	./.:.:.:.:.:.:.	./.:.:.:.:.:.:.	./.:.:.:.:.:.:.	./.:.:.:.:.:.:.	./.:.:.:.:.:.:.	./.:.:.:.:.:.:.	./.:.:.:.:.:.:.	./.:.:.:.:.:.:.	./.:.:.:.:.:.:.	./.:.:.:.:.:.:.	./.:.:.:.:.:.:.	./.:.:.:.:.:.:.	./.:.:.:.:.:.:.	./.:.:.:.:.:.:.	./.:.:.:.:.:.:.	./.:.:.:.:.:.:.	./.:.:.:.:.:.:.	./.:.:.:.:.:.:.	./.:.:.:.:.:.:.	./.:.:.:.:.:.:.
GG692397.1	1242745	.	T	C	missense_variant	CDR1	c.4078A>G	p.Ile1360Val	427.77	.	ANN=C|missense_variant|MODERATE|cds-EER33788.1|GENE_cds-EER33788.1|transcript|rna-CTRG_02606|protein_coding|1/1|c.4078A>G|p.Ile1360Val|4078/4497|4078/4497|1360/1498||,C|downstream_gene_variant|MODIFIER|cds-EER33785.1|GENE_cds-EER33785.1|transcript|rna-CTRG_02603|protein_coding||c.*4614T>C|||||4614|,C|downstream_gene_variant|MODIFIER|cds-EER33786.1|GENE_cds-EER33786.1|transcript|rna-CTRG_02604|pro…	GT:AD:DP:GQ:PGT:PID:PL	./.:.:.:.:.:.:.	./.:.:.:.:.:.:.	./.:.:.:.:.:.:.	./.:.:.:.:.:.:.	./.:.:.:.:.:.:.	./.:.:.:.:.:.:.	./.:.:.:.:.:.:.	./.:.:.:.:.:.:.	./.:.:.:.:.:.:.	./.:.:.:.:.:.:.	./.:.:.:.:.:.:.	./.:.:.:.:.:.:.	./.:.:.:.:.:.:.	./.:.:.:.:.:.:.	./.:.:.:.:.:.:.	./.:.:.:.:.:.:.	./.:.:.:.:.:.:.	./.:.:.:.:.:.:.	./.:.:.:.:.:.:.	./.:.:.:.:.:.:.	./.:.:.:.:.:.:.	./.:.:.:.:.:.:.	./.:.:.:.:.:.:.	./.:.:.:.:.:.:.	./.:.:.:.:.:.:.	./.:.:.:.:.:.:.	./.:.:.:.:.:.:.	./.:.:.:.:.:.:.	./.:.:.:.:.:.:.	./.:.:.:.:.:.:.	./.:.:.:.:.:.:.	./.:.:.:.:.:.:.	./.:.:.:.:.:.:.	./.:.:.:.:.:.:.	./.:.:.:.:.:.:.	./.:.:.:.:.:.:.	./.:.:.:.:.:.:.
GG692397.1	1242808	.	G	A	missense_variant	CDR1	c.4015C>T	p.Leu1339Phe	628.77	.	ANN=A|missense_variant|MODERATE|cds-EER33788.1|GENE_cds-EER33788.1|transcript|rna-CTRG_02606|protein_coding|1/1|c.4015C>T|p.Leu1339Phe|4015/4497|4015/4497|1339/1498||,A|downstream_gene_variant|MODIFIER|cds-EER33785.1|GENE_cds-EER33785.1|transcript|rna-CTRG_02603|protein_coding||c.*4677G>A|||||4677|,A|downstream_gene_variant|MODIFIER|cds-EER33786.1|GENE_cds-EER33786.1|transcript|rna-CTRG_02604|pro…	GT:AD:DP:GQ:PGT:PID:PL	./.:.:.:.:.:.:.	./.:.:.:.:.:.:.	./.:.:.:.:.:.:.	./.:.:.:.:.:.:.	./.:.:.:.:.:.:.	./.:.:.:.:.:.:.	./.:.:.:.:.:.:.	./.:.:.:.:.:.:.	./.:.:.:.:.:.:.	./.:.:.:.:.:.:.	./.:.:.:.:.:.:.	./.:.:.:.:.:.:.	./.:.:.:.:.:.:.	./.:.:.:.:.:.:.	./.:.:.:.:.:.:.	./.:.:.:.:.:.:.	./.:.:.:.:.:.:.	./.:.:.:.:.:.:.	./.:.:.:.:.:.:.	./.:.:.:.:.:.:.	./.:.:.:.:.:.:.	./.:.:.:.:.:.:.	./.:.:.:.:.:.:.	./.:.:.:.:.:.:.	./.:.:.:.:.:.:.	./.:.:.:.:.:.:.	./.:.:.:.:.:.:.	./.:.:.:.:.:.:.	./.:.:.:.:.:.:.	./.:.:.:.:.:.:.	./.:.:.:.:.:.:.	./.:.:.:.:.:.:.	./.:.:.:.:.:.:.	./.:.:.:.:.:.:.	./.:.:.:.:.:.:.	./.:.:.:.:.:.:.	./.:.:.:.:.:.:.
GG692397.1	1242813	.	T	C	missense_variant	CDR1	c.4010A>G	p.Asn1337Ser	628.77	.	ANN=C|missense_variant|MODERATE|cds-EER33788.1|GENE_cds-EER33788.1|transcript|rna-CTRG_02606|protein_coding|1/1|c.4010A>G|p.Asn1337Ser|4010/4497|4010/4497|1337/1498||,C|downstream_gene_variant|MODIFIER|cds-EER33785.1|GENE_cds-EER33785.1|transcript|rna-CTRG_02603|protein_coding||c.*4682T>C|||||4682|,C|downstream_gene_variant|MODIFIER|cds-EER33786.1|GENE_cds-EER33786.1|transcript|rna-CTRG_02604|pro…	GT:AD:DP:GQ:PGT:PID:PL	./.:.:.:.:.:.:.	./.:.:.:.:.:.:.	./.:.:.:.:.:.:.	./.:.:.:.:.:.:.	./.:.:.:.:.:.:.	./.:.:.:.:.:.:.	./.:.:.:.:.:.:.	./.:.:.:.:.:.:.	./.:.:.:.:.:.:.	./.:.:.:.:.:.:.	./.:.:.:.:.:.:.	./.:.:.:.:.:.:.	./.:.:.:.:.:.:.	./.:.:.:.:.:.:.	./.:.:.:.:.:.:.	./.:.:.:.:.:.:.	./.:.:.:.:.:.:.	./.:.:.:.:.:.:.	./.:.:.:.:.:.:.	./.:.:.:.:.:.:.	./.:.:.:.:.:.:.	./.:.:.:.:.:.:.	./.:.:.:.:.:.:.	./.:.:.:.:.:.:.	./.:.:.:.:.:.:.	./.:.:.:.:.:.:.	./.:.:.:.:.:.:.	./.:.:.:.:.:.:.	./.:.:.:.:.:.:.	./.:.:.:.:.:.:.	./.:.:.:.:.:.:.	./.:.:.:.:.:.:.	./.:.:.:.:.:.:.	./.:.:.:.:.:.:.	./.:.:.:.:.:.:.	./.:.:.:.:.:.:.	./.:.:.:.:.:.:.
GG692397.1	1242844	.	A	C	missense_variant	CDR1	c.3979T>G	p.Ser1327Ala	514.77	.	ANN=C|missense_variant|MODERATE|cds-EER33788.1|GENE_cds-EER33788.1|transcript|rna-CTRG_02606|protein_coding|1/1|c.3979T>G|p.Ser1327Ala|3979/4497|3979/4497|1327/1498||,C|downstream_gene_variant|MODIFIER|cds-EER33785.1|GENE_cds-EER33785.1|transcript|rna-CTRG_02603|protein_coding||c.*4713A>C|||||4713|,C|downstream_gene_variant|MODIFIER|cds-EER33786.1|GENE_cds-EER33786.1|transcript|rna-CTRG_02604|pro…	GT:AD:DP:GQ:PL	./.:.:.:.:.	./.:.:.:.:.	./.:.:.:.:.	./.:.:.:.:.	./.:.:.:.:.	./.:.:.:.:.	./.:.:.:.:.	./.:.:.:.:.	./.:.:.:.:.	./.:.:.:.:.	./.:.:.:.:.	./.:.:.:.:.	./.:.:.:.:.	./.:.:.:.:.	./.:.:.:.:.	./.:.:.:.:.	./.:.:.:.:.	./.:.:.:.:.	./.:.:.:.:.	./.:.:.:.:.	./.:.:.:.:.	./.:.:.:.:.	./.:.:.:.:.	./.:.:.:.:.	./.:.:.:.:.	./.:.:.:.:.	./.:.:.:.:.	./.:.:.:.:.	./.:.:.:.:.	./.:.:.:.:.	./.:.:.:.:.	./.:.:.:.:.	./.:.:.:.:.	./.:.:.:.:.	./.:.:.:.:.	./.:.:.:.:.	./.:.:.:.:.
GG692397.1	1242855	.	A	T	missense_variant	CDR1	c.3968T>A	p.Phe1323Tyr	469.77	.	ANN=T|missense_variant|MODERATE|cds-EER33788.1|GENE_cds-EER33788.1|transcript|rna-CTRG_02606|protein_coding|1/1|c.3968T>A|p.Phe1323Tyr|3968/4497|3968/4497|1323/1498||,T|downstream_gene_variant|MODIFIER|cds-EER33785.1|GENE_cds-EER33785.1|transcript|rna-CTRG_02603|protein_coding||c.*4724A>T|||||4724|,T|downstream_gene_variant|MODIFIER|cds-EER33786.1|GENE_cds-EER33786.1|transcript|rna-CTRG_02604|pro…	GT:AD:DP:GQ:PGT:PID:PL	./.:.:.:.:.:.:.	./.:.:.:.:.:.:.	./.:.:.:.:.:.:.	./.:.:.:.:.:.:.	./.:.:.:.:.:.:.	./.:.:.:.:.:.:.	./.:.:.:.:.:.:.	./.:.:.:.:.:.:.	./.:.:.:.:.:.:.	./.:.:.:.:.:.:.	./.:.:.:.:.:.:.	./.:.:.:.:.:.:.	./.:.:.:.:.:.:.	./.:.:.:.:.:.:.	./.:.:.:.:.:.:.	./.:.:.:.:.:.:.	./.:.:.:.:.:.:.	./.:.:.:.:.:.:.	./.:.:.:.:.:.:.	./.:.:.:.:.:.:.	./.:.:.:.:.:.:.	./.:.:.:.:.:.:.	./.:.:.:.:.:.:.	./.:.:.:.:.:.:.	./.:.:.:.:.:.:.	./.:.:.:.:.:.:.	./.:.:.:.:.:.:.	./.:.:.:.:.:.:.	./.:.:.:.:.:.:.	./.:.:.:.:.:.:.	./.:.:.:.:.:.:.	./.:.:.:.:.:.:.	./.:.:.:.:.:.:.	./.:.:.:.:.:.:.	./.:.:.:.:.:.:.	./.:.:.:.:.:.:.	./.:.:.:.:.:.:.
GG692397.1	1242861	.	C	G	missense_variant	CDR1	c.3962G>C	p.Gly1321Ala	433.77	.	ANN=G|missense_variant|MODERATE|cds-EER33788.1|GENE_cds-EER33788.1|transcript|rna-CTRG_02606|protein_coding|1/1|c.3962G>C|p.Gly1321Ala|3962/4497|3962/4497|1321/1498||,G|downstream_gene_variant|MODIFIER|cds-EER33785.1|GENE_cds-EER33785.1|transcript|rna-CTRG_02603|protein_coding||c.*4730C>G|||||4730|,G|downstream_gene_variant|MODIFIER|cds-EER33786.1|GENE_cds-EER33786.1|transcript|rna-CTRG_02604|pro…	GT:AD:DP:GQ:PGT:PID:PL	./.:.:.:.:.:.:.	./.:.:.:.:.:.:.	./.:.:.:.:.:.:.	./.:.:.:.:.:.:.	./.:.:.:.:.:.:.	./.:.:.:.:.:.:.	./.:.:.:.:.:.:.	./.:.:.:.:.:.:.	./.:.:.:.:.:.:.	./.:.:.:.:.:.:.	./.:.:.:.:.:.:.	./.:.:.:.:.:.:.	./.:.:.:.:.:.:.	./.:.:.:.:.:.:.	./.:.:.:.:.:.:.	./.:.:.:.:.:.:.	./.:.:.:.:.:.:.	./.:.:.:.:.:.:.	./.:.:.:.:.:.:.	./.:.:.:.:.:.:.	./.:.:.:.:.:.:.	./.:.:.:.:.:.:.	./.:.:.:.:.:.:.	./.:.:.:.:.:.:.	./.:.:.:.:.:.:.	./.:.:.:.:.:.:.	./.:.:.:.:.:.:.	./.:.:.:.:.:.:.	./.:.:.:.:.:.:.	./.:.:.:.:.:.:.	./.:.:.:.:.:.:.	./.:.:.:.:.:.:.	./.:.:.:.:.:.:.	./.:.:.:.:.:.:.	./.:.:.:.:.:.:.	./.:.:.:.:.:.:.	./.:.:.:.:.:.:.
GG692397.1	1242868	.	G	C	missense_variant	CDR1	c.3955C>G	p.Leu1319Val	436.77	.	ANN=C|missense_variant|MODERATE|cds-EER33788.1|GENE_cds-EER33788.1|transcript|rna-CTRG_02606|protein_coding|1/1|c.3955C>G|p.Leu1319Val|3955/4497|3955/4497|1319/1498||,C|downstream_gene_variant|MODIFIER|cds-EER33785.1|GENE_cds-EER33785.1|transcript|rna-CTRG_02603|protein_coding||c.*4737G>C|||||4737|,C|downstream_gene_variant|MODIFIER|cds-EER33786.1|GENE_cds-EER33786.1|transcript|rna-CTRG_02604|pro…	GT:AD:DP:GQ:PGT:PID:PL	./.:.:.:.:.:.:.	./.:.:.:.:.:.:.	./.:.:.:.:.:.:.	./.:.:.:.:.:.:.	./.:.:.:.:.:.:.	./.:.:.:.:.:.:.	./.:.:.:.:.:.:.	./.:.:.:.:.:.:.	./.:.:.:.:.:.:.	./.:.:.:.:.:.:.	./.:.:.:.:.:.:.	./.:.:.:.:.:.:.	./.:.:.:.:.:.:.	./.:.:.:.:.:.:.	./.:.:.:.:.:.:.	./.:.:.:.:.:.:.	./.:.:.:.:.:.:.	./.:.:.:.:.:.:.	./.:.:.:.:.:.:.	./.:.:.:.:.:.:.	./.:.:.:.:.:.:.	./.:.:.:.:.:.:.	./.:.:.:.:.:.:.	./.:.:.:.:.:.:.	./.:.:.:.:.:.:.	./.:.:.:.:.:.:.	./.:.:.:.:.:.:.	./.:.:.:.:.:.:.	./.:.:.:.:.:.:.	./.:.:.:.:.:.:.	./.:.:.:.:.:.:.	./.:.:.:.:.:.:.	./.:.:.:.:.:.:.	./.:.:.:.:.:.:.	./.:.:.:.:.:.:.	./.:.:.:.:.:.:.	./.:.:.:.:.:.:.
GG692397.1	1242871	.	A	G	missense_variant	CDR1	c.3952T>C	p.Phe1318Leu	436.77	.	ANN=G|missense_variant|MODERATE|cds-EER33788.1|GENE_cds-EER33788.1|transcript|rna-CTRG_02606|protein_coding|1/1|c.3952T>C|p.Phe1318Leu|3952/4497|3952/4497|1318/1498||,G|downstream_gene_variant|MODIFIER|cds-EER33785.1|GENE_cds-EER33785.1|transcript|rna-CTRG_02603|protein_coding||c.*4740A>G|||||4740|,G|downstream_gene_variant|MODIFIER|cds-EER33786.1|GENE_cds-EER33786.1|transcript|rna-CTRG_02604|pro…	GT:AD:DP:GQ:PGT:PID:PL	./.:.:.:.:.:.:.	./.:.:.:.:.:.:.	./.:.:.:.:.:.:.	./.:.:.:.:.:.:.	./.:.:.:.:.:.:.	./.:.:.:.:.:.:.	./.:.:.:.:.:.:.	./.:.:.:.:.:.:.	./.:.:.:.:.:.:.	./.:.:.:.:.:.:.	./.:.:.:.:.:.:.	./.:.:.:.:.:.:.	./.:.:.:.:.:.:.	./.:.:.:.:.:.:.	./.:.:.:.:.:.:.	./.:.:.:.:.:.:.	./.:.:.:.:.:.:.	./.:.:.:.:.:.:.	./.:.:.:.:.:.:.	./.:.:.:.:.:.:.	./.:.:.:.:.:.:.	./.:.:.:.:.:.:.	./.:.:.:.:.:.:.	./.:.:.:.:.:.:.	./.:.:.:.:.:.:.	./.:.:.:.:.:.:.	./.:.:.:.:.:.:.	./.:.:.:.:.:.:.	./.:.:.:.:.:.:.	./.:.:.:.:.:.:.	./.:.:.:.:.:.:.	./.:.:.:.:.:.:.	./.:.:.:.:.:.:.	./.:.:.:.:.:.:.	./.:.:.:.:.:.:.	./.:.:.:.:.:.:.	./.:.:.:.:.:.:.
GG692397.1	1242883	.	G	A	missense_variant	CDR1	c.3940C>T	p.Leu1314Phe	427.77	.	ANN=A|missense_variant|MODERATE|cds-EER33788.1|GENE_cds-EER33788.1|transcript|rna-CTRG_02606|protein_coding|1/1|c.3940C>T|p.Leu1314Phe|3940/4497|3940/4497|1314/1498||,A|downstream_gene_variant|MODIFIER|cds-EER33785.1|GENE_cds-EER33785.1|transcript|rna-CTRG_02603|protein_coding||c.*4752G>A|||||4752|,A|downstream_gene_variant|MODIFIER|cds-EER33786.1|GENE_cds-EER33786.1|transcript|rna-CTRG_02604|pro…	GT:AD:DP:GQ:PGT:PID:PL	./.:.:.:.:.:.:.	./.:.:.:.:.:.:.	./.:.:.:.:.:.:.	./.:.:.:.:.:.:.	./.:.:.:.:.:.:.	./.:.:.:.:.:.:.	./.:.:.:.:.:.:.	./.:.:.:.:.:.:.	./.:.:.:.:.:.:.	./.:.:.:.:.:.:.	./.:.:.:.:.:.:.	./.:.:.:.:.:.:.	./.:.:.:.:.:.:.	./.:.:.:.:.:.:.	./.:.:.:.:.:.:.	./.:.:.:.:.:.:.	./.:.:.:.:.:.:.	./.:.:.:.:.:.:.	./.:.:.:.:.:.:.	./.:.:.:.:.:.:.	./.:.:.:.:.:.:.	./.:.:.:.:.:.:.	./.:.:.:.:.:.:.	./.:.:.:.:.:.:.	./.:.:.:.:.:.:.	./.:.:.:.:.:.:.	./.:.:.:.:.:.:.	./.:.:.:.:.:.:.	./.:.:.:.:.:.:.	./.:.:.:.:.:.:.	./.:.:.:.:.:.:.	./.:.:.:.:.:.:.	./.:.:.:.:.:.:.	./.:.:.:.:.:.:.	./.:.:.:.:.:.:.	./.:.:.:.:.:.:.	./.:.:.:.:.:.:.
GG692397.1	1242891	.	C	T	missense_variant	CDR1	c.3932G>A	p.Arg1311His	195.77	.	ANN=T|missense_variant|MODERATE|cds-EER33788.1|GENE_cds-EER33788.1|transcript|rna-CTRG_02606|protein_coding|1/1|c.3932G>A|p.Arg1311His|3932/4497|3932/4497|1311/1498||,T|downstream_gene_variant|MODIFIER|cds-EER33785.1|GENE_cds-EER33785.1|transcript|rna-CTRG_02603|protein_coding||c.*4760C>T|||||4760|,T|downstream_gene_variant|MODIFIER|cds-EER33786.1|GENE_cds-EER33786.1|transcript|rna-CTRG_02604|pro…	GT:AD:DP:GQ:PL	./.:.:.:.:.	./.:.:.:.:.	./.:.:.:.:.	./.:.:.:.:.	./.:.:.:.:.	./.:.:.:.:.	./.:.:.:.:.	./.:.:.:.:.	./.:.:.:.:.	./.:.:.:.:.	./.:.:.:.:.	./.:.:.:.:.	./.:.:.:.:.	./.:.:.:.:.	./.:.:.:.:.	./.:.:.:.:.	./.:.:.:.:.	./.:.:.:.:.	./.:.:.:.:.	./.:.:.:.:.	./.:.:.:.:.	./.:.:.:.:.	./.:.:.:.:.	./.:.:.:.:.	./.:.:.:.:.	./.:.:.:.:.	./.:.:.:.:.	./.:.:.:.:.	./.:.:.:.:.	./.:.:.:.:.	./.:.:.:.:.	./.:.:.:.:.	./.:.:.:.:.	./.:.:.:.:.	./.:.:.:.:.	./.:.:.:.:.	./.:.:.:.:.
GG692397.1	1242904	.	C	A	missense_variant	CDR1	c.3919G>T	p.Ala1307Ser	391.77	.	ANN=A|missense_variant|MODERATE|cds-EER33788.1|GENE_cds-EER33788.1|transcript|rna-CTRG_02606|protein_coding|1/1|c.3919G>T|p.Ala1307Ser|3919/4497|3919/4497|1307/1498||,A|downstream_gene_variant|MODIFIER|cds-EER33785.1|GENE_cds-EER33785.1|transcript|rna-CTRG_02603|protein_coding||c.*4773C>A|||||4773|,A|downstream_gene_variant|MODIFIER|cds-EER33786.1|GENE_cds-EER33786.1|transcript|rna-CTRG_02604|pro…	GT:AD:DP:GQ:PGT:PID:PL	./.:.:.:.:.:.:.	./.:.:.:.:.:.:.	./.:.:.:.:.:.:.	./.:.:.:.:.:.:.	./.:.:.:.:.:.:.	./.:.:.:.:.:.:.	./.:.:.:.:.:.:.	./.:.:.:.:.:.:.	./.:.:.:.:.:.:.	./.:.:.:.:.:.:.	./.:.:.:.:.:.:.	./.:.:.:.:.:.:.	./.:.:.:.:.:.:.	./.:.:.:.:.:.:.	./.:.:.:.:.:.:.	./.:.:.:.:.:.:.	./.:.:.:.:.:.:.	./.:.:.:.:.:.:.	./.:.:.:.:.:.:.	./.:.:.:.:.:.:.	./.:.:.:.:.:.:.	./.:.:.:.:.:.:.	./.:.:.:.:.:.:.	./.:.:.:.:.:.:.	./.:.:.:.:.:.:.	./.:.:.:.:.:.:.	./.:.:.:.:.:.:.	./.:.:.:.:.:.:.	./.:.:.:.:.:.:.	./.:.:.:.:.:.:.	./.:.:.:.:.:.:.	./.:.:.:.:.:.:.	./.:.:.:.:.:.:.	./.:.:.:.:.:.:.	./.:.:.:.:.:.:.	./.:.:.:.:.:.:.	./.:.:.:.:.:.:.
GG692397.1	1242915	.	T	G	missense_variant	CDR1	c.3908A>C	p.Glu1303Ala	469.77	.	ANN=G|missense_variant|MODERATE|cds-EER33788.1|GENE_cds-EER33788.1|transcript|rna-CTRG_02606|protein_coding|1/1|c.3908A>C|p.Glu1303Ala|3908/4497|3908/4497|1303/1498||,G|downstream_gene_variant|MODIFIER|cds-EER33785.1|GENE_cds-EER33785.1|transcript|rna-CTRG_02603|protein_coding||c.*4784T>G|||||4784|,G|downstream_gene_variant|MODIFIER|cds-EER33786.1|GENE_cds-EER33786.1|transcript|rna-CTRG_02604|pro…	GT:AD:DP:GQ:PGT:PID:PL	./.:.:.:.:.:.:.	./.:.:.:.:.:.:.	./.:.:.:.:.:.:.	./.:.:.:.:.:.:.	./.:.:.:.:.:.:.	./.:.:.:.:.:.:.	./.:.:.:.:.:.:.	./.:.:.:.:.:.:.	./.:.:.:.:.:.:.	./.:.:.:.:.:.:.	./.:.:.:.:.:.:.	./.:.:.:.:.:.:.	./.:.:.:.:.:.:.	./.:.:.:.:.:.:.	./.:.:.:.:.:.:.	./.:.:.:.:.:.:.	./.:.:.:.:.:.:.	./.:.:.:.:.:.:.	./.:.:.:.:.:.:.	./.:.:.:.:.:.:.	./.:.:.:.:.:.:.	./.:.:.:.:.:.:.	./.:.:.:.:.:.:.	./.:.:.:.:.:.:.	./.:.:.:.:.:.:.	./.:.:.:.:.:.:.	./.:.:.:.:.:.:.	./.:.:.:.:.:.:.	./.:.:.:.:.:.:.	./.:.:.:.:.:.:.	./.:.:.:.:.:.:.	./.:.:.:.:.:.:.	./.:.:.:.:.:.:.	./.:.:.:.:.:.:.	./.:.:.:.:.:.:.	./.:.:.:.:.:.:.	./.:.:.:.:.:.:.
GG692397.1	1242916	.	C	T	missense_variant	CDR1	c.3907G>A	p.Glu1303Lys	463.77	.	ANN=T|missense_variant|MODERATE|cds-EER33788.1|GENE_cds-EER33788.1|transcript|rna-CTRG_02606|protein_coding|1/1|c.3907G>A|p.Glu1303Lys|3907/4497|3907/4497|1303/1498||,T|downstream_gene_variant|MODIFIER|cds-EER33785.1|GENE_cds-EER33785.1|transcript|rna-CTRG_02603|protein_coding||c.*4785C>T|||||4785|,T|downstream_gene_variant|MODIFIER|cds-EER33786.1|GENE_cds-EER33786.1|transcript|rna-CTRG_02604|pro…	GT:AD:DP:GQ:PGT:PID:PL	./.:.:.:.:.:.:.	./.:.:.:.:.:.:.	./.:.:.:.:.:.:.	./.:.:.:.:.:.:.	./.:.:.:.:.:.:.	./.:.:.:.:.:.:.	./.:.:.:.:.:.:.	./.:.:.:.:.:.:.	./.:.:.:.:.:.:.	./.:.:.:.:.:.:.	./.:.:.:.:.:.:.	./.:.:.:.:.:.:.	./.:.:.:.:.:.:.	./.:.:.:.:.:.:.	./.:.:.:.:.:.:.	./.:.:.:.:.:.:.	./.:.:.:.:.:.:.	./.:.:.:.:.:.:.	./.:.:.:.:.:.:.	./.:.:.:.:.:.:.	./.:.:.:.:.:.:.	./.:.:.:.:.:.:.	./.:.:.:.:.:.:.	./.:.:.:.:.:.:.	./.:.:.:.:.:.:.	./.:.:.:.:.:.:.	./.:.:.:.:.:.:.	./.:.:.:.:.:.:.	./.:.:.:.:.:.:.	./.:.:.:.:.:.:.	./.:.:.:.:.:.:.	./.:.:.:.:.:.:.	./.:.:.:.:.:.:.	./.:.:.:.:.:.:.	./.:.:.:.:.:.:.	./.:.:.:.:.:.:.	./.:.:.:.:.:.:.
GG692397.1	1242937	.	C	A	missense_variant	CDR1	c.3886G>T	p.Val1296Phe	169.77	.	ANN=A|missense_variant|MODERATE|cds-EER33788.1|GENE_cds-EER33788.1|transcript|rna-CTRG_02606|protein_coding|1/1|c.3886G>T|p.Val1296Phe|3886/4497|3886/4497|1296/1498||,A|downstream_gene_variant|MODIFIER|cds-EER33785.1|GENE_cds-EER33785.1|transcript|rna-CTRG_02603|protein_coding||c.*4806C>A|||||4806|,A|downstream_gene_variant|MODIFIER|cds-EER33786.1|GENE_cds-EER33786.1|transcript|rna-CTRG_02604|pro…	GT:AD:DP:GQ:PGT:PID:PL	./.:.:.:.:.:.:.	./.:.:.:.:.:.:.	./.:.:.:.:.:.:.	./.:.:.:.:.:.:.	./.:.:.:.:.:.:.	./.:.:.:.:.:.:.	./.:.:.:.:.:.:.	./.:.:.:.:.:.:.	./.:.:.:.:.:.:.	./.:.:.:.:.:.:.	./.:.:.:.:.:.:.	./.:.:.:.:.:.:.	./.:.:.:.:.:.:.	./.:.:.:.:.:.:.	./.:.:.:.:.:.:.	./.:.:.:.:.:.:.	./.:.:.:.:.:.:.	./.:.:.:.:.:.:.	./.:.:.:.:.:.:.	./.:.:.:.:.:.:.	./.:.:.:.:.:.:.	./.:.:.:.:.:.:.	./.:.:.:.:.:.:.	./.:.:.:.:.:.:.	./.:.:.:.:.:.:.	./.:.:.:.:.:.:.	./.:.:.:.:.:.:.	./.:.:.:.:.:.:.	./.:.:.:.:.:.:.	./.:.:.:.:.:.:.	./.:.:.:.:.:.:.	./.:.:.:.:.:.:.	./.:.:.:.:.:.:.	./.:.:.:.:.:.:.	./.:.:.:.:.:.:.	./.:.:.:.:.:.:.	./.:.:.:.:.:.:.
GG692397.1	1242961	.	A	C	missense_variant	CDR1	c.3862T>G	p.Ser1288Ala	334.77	.	ANN=C|missense_variant|MODERATE|cds-EER33788.1|GENE_cds-EER33788.1|transcript|rna-CTRG_02606|protein_coding|1/1|c.3862T>G|p.Ser1288Ala|3862/4497|3862/4497|1288/1498||,C|downstream_gene_variant|MODIFIER|cds-EER33785.1|GENE_cds-EER33785.1|transcript|rna-CTRG_02603|protein_coding||c.*4830A>C|||||4830|,C|downstream_gene_variant|MODIFIER|cds-EER33786.1|GENE_cds-EER33786.1|transcript|rna-CTRG_02604|pro…	GT:AD:DP:GQ:PGT:PID:PL	./.:.:.:.:.:.:.	./.:.:.:.:.:.:.	./.:.:.:.:.:.:.	./.:.:.:.:.:.:.	./.:.:.:.:.:.:.	./.:.:.:.:.:.:.	./.:.:.:.:.:.:.	./.:.:.:.:.:.:.	./.:.:.:.:.:.:.	./.:.:.:.:.:.:.	./.:.:.:.:.:.:.	./.:.:.:.:.:.:.	./.:.:.:.:.:.:.	./.:.:.:.:.:.:.	./.:.:.:.:.:.:.	./.:.:.:.:.:.:.	./.:.:.:.:.:.:.	./.:.:.:.:.:.:.	./.:.:.:.:.:.:.	./.:.:.:.:.:.:.	./.:.:.:.:.:.:.	./.:.:.:.:.:.:.	./.:.:.:.:.:.:.	./.:.:.:.:.:.:.	./.:.:.:.:.:.:.	./.:.:.:.:.:.:.	./.:.:.:.:.:.:.	./.:.:.:.:.:.:.	./.:.:.:.:.:.:.	./.:.:.:.:.:.:.	./.:.:.:.:.:.:.	./.:.:.:.:.:.:.	./.:.:.:.:.:.:.	./.:.:.:.:.:.:.	./.:.:.:.:.:.:.	./.:.:.:.:.:.:.	./.:.:.:.:.:.:.
GG692397.1	1242978	.	G	A	missense_variant	CDR1	c.3845C>T	p.Thr1282Ile	773.77	.	ANN=A|missense_variant|MODERATE|cds-EER33788.1|GENE_cds-EER33788.1|transcript|rna-CTRG_02606|protein_coding|1/1|c.3845C>T|p.Thr1282Ile|3845/4497|3845/4497|1282/1498||,A|downstream_gene_variant|MODIFIER|cds-EER33785.1|GENE_cds-EER33785.1|transcript|rna-CTRG_02603|protein_coding||c.*4847G>A|||||4847|,A|downstream_gene_variant|MODIFIER|cds-EER33786.1|GENE_cds-EER33786.1|transcript|rna-CTRG_02604|pro…	GT:AD:DP:GQ:PL	./.:.:.:.:.	./.:.:.:.:.	./.:.:.:.:.	./.:.:.:.:.	./.:.:.:.:.	./.:.:.:.:.	./.:.:.:.:.	./.:.:.:.:.	./.:.:.:.:.	./.:.:.:.:.	./.:.:.:.:.	./.:.:.:.:.	./.:.:.:.:.	./.:.:.:.:.	./.:.:.:.:.	./.:.:.:.:.	./.:.:.:.:.	./.:.:.:.:.	./.:.:.:.:.	./.:.:.:.:.	./.:.:.:.:.	./.:.:.:.:.	./.:.:.:.:.	./.:.:.:.:.	./.:.:.:.:.	./.:.:.:.:.	./.:.:.:.:.	./.:.:.:.:.	./.:.:.:.:.	./.:.:.:.:.	./.:.:.:.:.	./.:.:.:.:.	./.:.:.:.:.	./.:.:.:.:.	./.:.:.:.:.	./.:.:.:.:.	./.:.:.:.:.
GG692397.1	1243021	.	C	T	missense_variant	CDR1	c.3802G>A	p.Ala1268Thr	5567.77	.	ANN=T|missense_variant|MODERATE|cds-EER33788.1|GENE_cds-EER33788.1|transcript|rna-CTRG_02606|protein_coding|1/1|c.3802G>A|p.Ala1268Thr|3802/4497|3802/4497|1268/1498||,T|downstream_gene_variant|MODIFIER|cds-EER33785.1|GENE_cds-EER33785.1|transcript|rna-CTRG_02603|protein_coding||c.*4890C>T|||||4890|,T|downstream_gene_variant|MODIFIER|cds-EER33786.1|GENE_cds-EER33786.1|transcript|rna-CTRG_02604|pro…	GT:AD:DP:GQ:PGT:PID:PL	./.:.:.:.:.:.:.	./.:.:.:.:.:.:.	./.:.:.:.:.:.:.	./.:.:.:.:.:.:.	./.:.:.:.:.:.:.	./.:.:.:.:.:.:.	./.:.:.:.:.:.:.	./.:.:.:.:.:.:.	./.:.:.:.:.:.:.	./.:.:.:.:.:.:.	./.:.:.:.:.:.:.	./.:.:.:.:.:.:.	./.:.:.:.:.:.:.	./.:.:.:.:.:.:.	./.:.:.:.:.:.:.	0/1:35,34:69:99:0|1:1243021_C_T:1267,0,1218	./.:.:.:.:.:.:.	0/1:33,48:81:99:0|1:1243021_C_T:1730,0,1209	0/1:59,66:125:99:0|1:1243021_C_T:2522,0,2235	./.:.:.:.:.:.:.	./.:.:.:.:.:.:.	0/1:42,40:82:99:0|1:1243021_C_T:1516,0,1632	0/1:65,44:109:99:0|1:1243021_C_T:1608,0,2451	0/1:19,23:42:99:0|1:1243021_C_T:888,0,665	./.:.:.:.:.:.:.	0/1:30,29:59:99:0|1:1243021_C_T:1093,0,1163	0/1:78,108:186:99:0|1:1243021_C_T:4239,0,2927	0/1:111,98:209:99:0|1:1243021_C_T:3664,0,4226	0/1:110,148:258:99:0|1:1243021_C_T:5596,0,3987	0/1:95,97:192:99:0|1:1243021_C_T:3587,0,3642	./.:.:.:.:.:.:.	./.:.:.:.:.:.:.	./.:.:.:.:.:.:.	./.:.:.:.:.:.:.	./.:.:.:.:.:.:.	./.:.:.:.:.:.:.	./.:.:.:.:.:.:.
GG692397.1	1243381	.	G	C	missense_variant	CDR1	c.3442C>G	p.Arg1148Gly	1244.77	.	ANN=C|missense_variant|MODERATE|cds-EER33788.1|GENE_cds-EER33788.1|transcript|rna-CTRG_02606|protein_coding|1/1|c.3442C>G|p.Arg1148Gly|3442/4497|3442/4497|1148/1498||,C|downstream_gene_variant|MODIFIER|cds-EER33786.1|GENE_cds-EER33786.1|transcript|rna-CTRG_02604|protein_coding||c.*4431G>C|||||4431|,C|downstream_gene_variant|MODIFIER|cds-EER33787.1|GENE_cds-EER33787.1|transcript|rna-CTRG_02605|pro…	GT:AD:DP:GQ:PL	./.:.:.:.:.	./.:.:.:.:.	./.:.:.:.:.	./.:.:.:.:.	./.:.:.:.:.	./.:.:.:.:.	./.:.:.:.:.	./.:.:.:.:.	./.:.:.:.:.	./.:.:.:.:.	./.:.:.:.:.	0/1:31,44:75:99:1273,0,750	./.:.:.:.:.	./.:.:.:.:.	./.:.:.:.:.	./.:.:.:.:.	./.:.:.:.:.	./.:.:.:.:.	./.:.:.:.:.	./.:.:.:.:.	./.:.:.:.:.	./.:.:.:.:.	./.:.:.:.:.	./.:.:.:.:.	./.:.:.:.:.	./.:.:.:.:.	./.:.:.:.:.	./.:.:.:.:.	./.:.:.:.:.	./.:.:.:.:.	./.:.:.:.:.	./.:.:.:.:.	./.:.:.:.:.	./.:.:.:.:.	./.:.:.:.:.	./.:.:.:.:.	./.:.:.:.:.
GG692397.1	1243393	.	C	T	missense_variant	CDR1	c.3430G>A	p.Asp1144Asn	4347.77	.	ANN=T|missense_variant|MODERATE|cds-EER33788.1|GENE_cds-EER33788.1|transcript|rna-CTRG_02606|protein_coding|1/1|c.3430G>A|p.Asp1144Asn|3430/4497|3430/4497|1144/1498||,T|downstream_gene_variant|MODIFIER|cds-EER33786.1|GENE_cds-EER33786.1|transcript|rna-CTRG_02604|protein_coding||c.*4443C>T|||||4443|,T|downstream_gene_variant|MODIFIER|cds-EER33787.1|GENE_cds-EER33787.1|transcript|rna-CTRG_02605|pro…	GT:AD:DP:GQ:PGT:PID:PL	./.:.:.:.:.:.:.	./.:.:.:.:.:.:.	./.:.:.:.:.:.:.	./.:.:.:.:.:.:.	./.:.:.:.:.:.:.	./.:.:.:.:.:.:.	./.:.:.:.:.:.:.	./.:.:.:.:.:.:.	./.:.:.:.:.:.:.	./.:.:.:.:.:.:.	./.:.:.:.:.:.:.	./.:.:.:.:.:.:.	./.:.:.:.:.:.:.	./.:.:.:.:.:.:.	./.:.:.:.:.:.:.	0/1:38,51:89:99:0|1:1243393_C_T:2007,0,1442	./.:.:.:.:.:.:.	0/1:39,40:79:99:0|1:1243393_C_T:1562,0,1517	0/1:63,44:107:99:0|1:1243393_C_T:1658,0,2513	./.:.:.:.:.:.:.	./.:.:.:.:.:.:.	0/1:38,50:88:99:0|1:1243393_C_T:1985,0,1445	0/1:49,40:89:99:0|1:1243393_C_T:1532,0,1937	0/1:18,13:31:99:0|1:1243393_C_T:492,0,717	./.:.:.:.:.:.:.	0/1:35,22:57:99:0|1:1243393_C_T:818,0,1403	0/1:73,92:165:99:0|1:1243393_C_T:3643,0,2788	0/1:89,73:162:99:0|1:1243393_C_T:2785,0,3517	0/1:95,112:207:99:0|1:1243393_C_T:4376,0,3652	0/1:74,74:148:99:0|1:1243393_C_T:2881,0,2926	./.:.:.:.:.:.:.	./.:.:.:.:.:.:.	./.:.:.:.:.:.:.	./.:.:.:.:.:.:.	./.:.:.:.:.:.:.	./.:.:.:.:.:.:.	./.:.:.:.:.:.:.
GG692397.1	1243394	.	G	T	missense_variant	CDR1	c.3429C>A	p.His1143Gln	4335.77	.	ANN=T|missense_variant|MODERATE|cds-EER33788.1|GENE_cds-EER33788.1|transcript|rna-CTRG_02606|protein_coding|1/1|c.3429C>A|p.His1143Gln|3429/4497|3429/4497|1143/1498||,T|downstream_gene_variant|MODIFIER|cds-EER33786.1|GENE_cds-EER33786.1|transcript|rna-CTRG_02604|protein_coding||c.*4444G>T|||||4444|,T|downstream_gene_variant|MODIFIER|cds-EER33787.1|GENE_cds-EER33787.1|transcript|rna-CTRG_02605|pro…	GT:AD:DP:GQ:PGT:PID:PL	./.:.:.:.:.:.:.	./.:.:.:.:.:.:.	./.:.:.:.:.:.:.	./.:.:.:.:.:.:.	./.:.:.:.:.:.:.	./.:.:.:.:.:.:.	./.:.:.:.:.:.:.	./.:.:.:.:.:.:.	./.:.:.:.:.:.:.	./.:.:.:.:.:.:.	./.:.:.:.:.:.:.	./.:.:.:.:.:.:.	./.:.:.:.:.:.:.	./.:.:.:.:.:.:.	./.:.:.:.:.:.:.	0/1:38,50:88:99:0|1:1243393_C_T:2007,0,1442	./.:.:.:.:.:.:.	0/1:39,40:79:99:0|1:1243393_C_T:1562,0,1517	0/1:63,44:107:99:0|1:1243393_C_T:1697,0,2552	./.:.:.:.:.:.:.	./.:.:.:.:.:.:.	0/1:38,50:88:99:0|1:1243393_C_T:1985,0,1445	0/1:49,40:89:99:0|1:1243393_C_T:1526,0,2021	0/1:18,13:31:99:0|1:1243393_C_T:492,0,717	./.:.:.:.:.:.:.	0/1:35,22:57:99:0|1:1243393_C_T:818,0,1403	0/1:73,92:165:99:0|1:1243393_C_T:3643,0,2788	0/1:89,73:162:99:0|1:1243393_C_T:2782,0,3559	0/1:95,110:205:99:0|1:1243393_C_T:4364,0,3820	0/1:75,74:149:99:0|1:1243393_C_T:2881,0,2926	./.:.:.:.:.:.:.	./.:.:.:.:.:.:.	./.:.:.:.:.:.:.	./.:.:.:.:.:.:.	./.:.:.:.:.:.:.	./.:.:.:.:.:.:.	./.:.:.:.:.:.:.
GG692397.1	1243412	.	G	C	missense_variant	CDR1	c.3411C>G	p.Asp1137Glu	3914.77	.	ANN=C|missense_variant|MODERATE|cds-EER33788.1|GENE_cds-EER33788.1|transcript|rna-CTRG_02606|protein_coding|1/1|c.3411C>G|p.Asp1137Glu|3411/4497|3411/4497|1137/1498||,C|downstream_gene_variant|MODIFIER|cds-EER33786.1|GENE_cds-EER33786.1|transcript|rna-CTRG_02604|protein_coding||c.*4462G>C|||||4462|,C|downstream_gene_variant|MODIFIER|cds-EER33787.1|GENE_cds-EER33787.1|transcript|rna-CTRG_02605|pro…	GT:AD:DP:GQ:PGT:PID:PL	./.:.:.:.:.:.:.	./.:.:.:.:.:.:.	./.:.:.:.:.:.:.	./.:.:.:.:.:.:.	./.:.:.:.:.:.:.	./.:.:.:.:.:.:.	./.:.:.:.:.:.:.	./.:.:.:.:.:.:.	./.:.:.:.:.:.:.	./.:.:.:.:.:.:.	./.:.:.:.:.:.:.	./.:.:.:.:.:.:.	./.:.:.:.:.:.:.	./.:.:.:.:.:.:.	./.:.:.:.:.:.:.	0/1:39,49:88:99:0|1:1243393_C_T:1871,0,1471	./.:.:.:.:.:.:.	0/1:34,35:69:99:0|1:1243393_C_T:1387,0,1345	0/1:59,45:104:99:0|1:1243393_C_T:1654,0,2340	./.:.:.:.:.:.:.	./.:.:.:.:.:.:.	0/1:38,48:86:99:0|1:1243393_C_T:1849,0,1363	0/1:43,30:73:99:0|1:1243393_C_T:1063,0,1695	0/1:19,10:29:99:0|1:1243393_C_T:356,0,687	./.:.:.:.:.:.:.	0/1:21,20:41:99:0|1:1243393_C_T:748,0,801	0/1:64,85:149:99:0|1:1243393_C_T:3290,0,2357	0/1:85,57:142:99:0|1:1243393_C_T:1951,0,3143	0/1:89,104:193:99:0|1:1243393_C_T:3943,0,3320	0/1:77,65:142:99:0|1:1243393_C_T:2322,0,2846	./.:.:.:.:.:.:.	./.:.:.:.:.:.:.	./.:.:.:.:.:.:.	./.:.:.:.:.:.:.	./.:.:.:.:.:.:.	./.:.:.:.:.:.:.	./.:.:.:.:.:.:.
GG692397.1	1243439	.	G	T	missense_variant	CDR1	c.3384C>A	p.Asp1128Glu	3040.77	.	ANN=T|missense_variant|MODERATE|cds-EER33788.1|GENE_cds-EER33788.1|transcript|rna-CTRG_02606|protein_coding|1/1|c.3384C>A|p.Asp1128Glu|3384/4497|3384/4497|1128/1498||,T|downstream_gene_variant|MODIFIER|cds-EER33786.1|GENE_cds-EER33786.1|transcript|rna-CTRG_02604|protein_coding||c.*4489G>T|||||4489|,T|downstream_gene_variant|MODIFIER|cds-EER33787.1|GENE_cds-EER33787.1|transcript|rna-CTRG_02605|pro…	GT:AD:DP:GQ:PGT:PID:PL	./.:.:.:.:.:.:.	./.:.:.:.:.:.:.	./.:.:.:.:.:.:.	./.:.:.:.:.:.:.	./.:.:.:.:.:.:.	./.:.:.:.:.:.:.	./.:.:.:.:.:.:.	./.:.:.:.:.:.:.	./.:.:.:.:.:.:.	./.:.:.:.:.:.:.	./.:.:.:.:.:.:.	./.:.:.:.:.:.:.	./.:.:.:.:.:.:.	./.:.:.:.:.:.:.	./.:.:.:.:.:.:.	./.:.:.:.:.:.:.	./.:.:.:.:.:.:.	./.:.:.:.:.:.:.	./.:.:.:.:.:.:.	./.:.:.:.:.:.:.	./.:.:.:.:.:.:.	./.:.:.:.:.:.:.	./.:.:.:.:.:.:.	./.:.:.:.:.:.:.	./.:.:.:.:.:.:.	./.:.:.:.:.:.:.	./.:.:.:.:.:.:.	./.:.:.:.:.:.:.	./.:.:.:.:.:.:.	./.:.:.:.:.:.:.	./.:.:.:.:.:.:.	./.:.:.:.:.:.:.	./.:.:.:.:.:.:.	./.:.:.:.:.:.:.	./.:.:.:.:.:.:.	./.:.:.:.:.:.:.	./.:.:.:.:.:.:.
GG692397.1	1243546	.	C	T	missense_variant	CDR1	c.3277G>A	p.Asp1093Asn	300.77	.	ANN=T|missense_variant|MODERATE|cds-EER33788.1|GENE_cds-EER33788.1|transcript|rna-CTRG_02606|protein_coding|1/1|c.3277G>A|p.Asp1093Asn|3277/4497|3277/4497|1093/1498||,T|downstream_gene_variant|MODIFIER|cds-EER33786.1|GENE_cds-EER33786.1|transcript|rna-CTRG_02604|protein_coding||c.*4596C>T|||||4596|,T|downstream_gene_variant|MODIFIER|cds-EER33787.1|GENE_cds-EER33787.1|transcript|rna-CTRG_02605|pro…	GT:AD:DP:GQ:PGT:PID:PL	./.:.:.:.:.:.:.	./.:.:.:.:.:.:.	./.:.:.:.:.:.:.	./.:.:.:.:.:.:.	./.:.:.:.:.:.:.	./.:.:.:.:.:.:.	./.:.:.:.:.:.:.	./.:.:.:.:.:.:.	./.:.:.:.:.:.:.	./.:.:.:.:.:.:.	./.:.:.:.:.:.:.	./.:.:.:.:.:.:.	./.:.:.:.:.:.:.	./.:.:.:.:.:.:.	./.:.:.:.:.:.:.	./.:.:.:.:.:.:.	./.:.:.:.:.:.:.	./.:.:.:.:.:.:.	./.:.:.:.:.:.:.	./.:.:.:.:.:.:.	./.:.:.:.:.:.:.	./.:.:.:.:.:.:.	./.:.:.:.:.:.:.	./.:.:.:.:.:.:.	./.:.:.:.:.:.:.	./.:.:.:.:.:.:.	./.:.:.:.:.:.:.	./.:.:.:.:.:.:.	./.:.:.:.:.:.:.	./.:.:.:.:.:.:.	./.:.:.:.:.:.:.	./.:.:.:.:.:.:.	./.:.:.:.:.:.:.	./.:.:.:.:.:.:.	./.:.:.:.:.:.:.	./.:.:.:.:.:.:.	./.:.:.:.:.:.:.
GG692397.1	1243566	.	C	T	missense_variant	CDR1	c.3257G>A	p.Arg1086Lys	2028.77	.	ANN=T|missense_variant|MODERATE|cds-EER33788.1|GENE_cds-EER33788.1|transcript|rna-CTRG_02606|protein_coding|1/1|c.3257G>A|p.Arg1086Lys|3257/4497|3257/4497|1086/1498||,T|downstream_gene_variant|MODIFIER|cds-EER33786.1|GENE_cds-EER33786.1|transcript|rna-CTRG_02604|protein_coding||c.*4616C>T|||||4616|,T|downstream_gene_variant|MODIFIER|cds-EER33787.1|GENE_cds-EER33787.1|transcript|rna-CTRG_02605|pro…	GT:AD:DP:GQ:PGT:PID:PL	./.:.:.:.:.:.:.	./.:.:.:.:.:.:.	./.:.:.:.:.:.:.	./.:.:.:.:.:.:.	./.:.:.:.:.:.:.	./.:.:.:.:.:.:.	./.:.:.:.:.:.:.	./.:.:.:.:.:.:.	./.:.:.:.:.:.:.	./.:.:.:.:.:.:.	./.:.:.:.:.:.:.	./.:.:.:.:.:.:.	./.:.:.:.:.:.:.	./.:.:.:.:.:.:.	./.:.:.:.:.:.:.	0/1:35,17:52:99:0|1:1243541_A_G:608,0,1418	./.:.:.:.:.:.:.	0/1:35,17:52:99:0|1:1243541_A_G:605,0,1460	0/1:60,31:91:99:0|1:1243541_A_G:1121,0,2426	./.:.:.:.:.:.:.	./.:.:.:.:.:.:.	0/1:33,21:54:99:0|1:1243541_A_G:782,0,1322	0/1:55,15:70:99:0|1:1243541_A_G:461,0,2296	./.:.:.:.:.:.:.	./.:.:.:.:.:.:.	0/1:42,16:58:99:0|1:1243541_A_G:545,0,1715	0/1:77,36:113:99:0|1:1243541_A_G:1277,0,3167	./.:.:.:.:.:.:.	0/1:137,38:175:99:0|1:1243541_A_G:1180,0,5680	0/1:80,29:109:99:0|1:1243541_A_G:1013,0,3353	./.:.:.:.:.:.:.	./.:.:.:.:.:.:.	./.:.:.:.:.:.:.	./.:.:.:.:.:.:.	./.:.:.:.:.:.:.	./.:.:.:.:.:.:.	./.:.:.:.:.:.:.
[truncated: 455 more rows]
[truncated: 103 more columns]
