# Supplementary material for: Genomic insights into a clade-specific Candida tropicalis lineage with resistance to azoles and immune evasion traits
Source: mBio. 2026 Mar 11;17(4):e00235-26. doi: 10.1128/mbio.00235-26 (PMC13059750; doi:10.1128/mbio.00235-26)
Supplement: Table S5 — Detail of gene duplication in 10 genes related to antifungal resistance. [file mbio.00235-26-s0006.xlsx]

## Sheet: Sheet1
		Table S5: Detail of gene duplication in 10 genes related to antifungal resistance.
isolate	type	ERG11_ratio	ERG11_ratio_status	ERG3_ratio	ERG3_ratio_status	FKS1_ratio	FKS1_ratio_status	UPC2_ratio	UPC2_ratio_status	MRR1_ratio	MRR1_ratio_status	TAC1_ratio	TAC1_ratio_status	MDR1_ratio	MDR1_ratio_status	CDR2_ratio	CDR2_ratio_status	HMG1_ratio	HMG1_ratio_status	STB5_ratio	STB5_ratio_status
P1_1	Susceptible	1.35769	normal	0.967981	normal	0.835867	normal	0.795853	normal	0.994992	normal	1.12808	normal	0.907137	normal	0.791365	normal	1.15899	normal	1.07749	normal
P1_10	Susceptible	0.980421	normal	0.859676	normal	0.935523	normal	1.0426	normal	0.907222	normal	0.943432	normal	0.934484	normal	0.936291	normal	0.976199	normal	1.00667	normal
P1_100	Susceptible	1.22431	normal	1.08289	normal	0.992986	normal	0.74781	normal	0.988085	normal	1.08382	normal	0.686385	normal	0.818465	normal	1.09803	normal	1.08114	normal
P1_101	Susceptible	1.12298	normal	0.889344	normal	0.763278	normal	0.689523	normal	0.962372	normal	1.09526	normal	0.747292	normal	0.774492	normal	1.12291	normal	1.02187	normal
P1_102	Susceptible	1.17077	normal	0.847424	normal	0.724691	normal	0.695828	normal	0.994792	normal	1.17123	normal	0.832668	normal	0.827275	normal	1.01811	normal	1.04242	normal
P1_103	Susceptible	1.13693	normal	0.85213	normal	0.838354	normal	0.830581	normal	0.906762	normal	1.09014	normal	0.866026	normal	0.835617	normal	1.01537	normal	1.08813	normal
P1_104	Susceptible	1.10029	normal	0.981069	normal	0.746663	normal	0.769519	normal	0.990968	normal	1.10639	normal	0.877586	normal	0.773425	normal	1.07013	normal	1.00422	normal
P1_105	Susceptible	1.25155	normal	0.841451	normal	0.727999	normal	0.668964	normal	0.99943	normal	1.13957	normal	0.784456	normal	0.754414	normal	1.1769	normal	1.01451	normal
P1_106	Susceptible	1.18951	normal	0.915023	normal	0.899364	normal	0.688225	normal	0.90751	normal	1.10408	normal	0.766196	normal	0.802315	normal	1.29729	normal	1.13045	normal
P1_107	Susceptible	1.20502	normal	0.870371	normal	0.767992	normal	0.652717	normal	0.902641	normal	1.09412	normal	0.800822	normal	0.838715	normal	1.22974	normal	0.960797	normal
P1_108	Susceptible	1.12807	normal	0.903462	normal	0.846426	normal	0.817307	normal	1.03215	normal	1.1023	normal	0.82757	normal	0.830317	normal	1.10185	normal	1.02393	normal
P1_109	Susceptible	1.13416	normal	0.758112	normal	0.62526	normal	0.7338	normal	1.12257	normal	1.21274	normal	0.812972	normal	0.778709	normal	1.26622	normal	1.15895	normal
P1_11	Susceptible	1.22076	normal	0.870658	normal	0.840788	normal	0.778806	normal	0.950224	normal	1.02142	normal	0.914021	normal	0.88213	normal	1.12662	normal	1.00575	normal
P1_110	Susceptible	1.34263	normal	0.889587	normal	0.716028	normal	0.623714	normal	0.974083	normal	1.24283	normal	0.718966	normal	0.704359	normal	1.39898	normal	1.06796	normal
P1_111	Susceptible	1.19607	normal	1.0507	normal	0.77805	normal	0.729387	normal	0.864061	normal	1.11678	normal	0.728189	normal	0.757415	normal	1.15806	normal	0.988885	normal
P1_112	Resistant	4.02168	duplication	0.880138	normal	0.784508	normal	0.746853	normal	0.872581	normal	1.07621	normal	0.86605	normal	0.7697	normal	1.25398	normal	1.03716	normal
P1_113	Susceptible	1.27765	normal	0.922963	normal	0.70499	normal	0.64804	normal	0.908667	normal	1.13517	normal	0.780126	normal	0.68905	normal	1.19271	normal	0.993716	normal
P1_114	Resistant	4.23588	duplication	0.782463	normal	0.685778	normal	0.571106	normal	0.800954	normal	1.14277	normal	0.661712	normal	0.735176	normal	1.42538	normal	1.04989	normal
P1_115	Resistant	4.29769	duplication	0.866559	normal	0.730624	normal	0.621816	normal	0.915806	normal	1.13293	normal	0.78305	normal	0.744623	normal	1.30606	normal	1.03053	normal
P1_116	Susceptible	1.45986	normal	0.863457	normal	0.681815	normal	0.596999	normal	0.940701	normal	1.13274	normal	0.807899	normal	0.709734	normal	1.29638	normal	0.972247	normal
P1_117	Susceptible	1.36961	normal	0.743058	normal	0.66811	normal	0.64183	normal	0.899706	normal	1.22946	normal	0.761152	normal	0.702577	normal	1.37388	normal	0.946894	normal
P1_118	Resistant	8.62677	duplication	0.876284	normal	0.661663	normal	0.608181	normal	0.922222	normal	1.08502	normal	0.803428	normal	0.734276	normal	1.28805	normal	1.04335	normal
P1_119	Resistant	4.57588	duplication	0.818854	normal	0.67227	normal	0.684175	normal	0.837983	normal	1.10731	normal	0.78579	normal	0.708739	normal	1.31047	normal	1.0527	normal
P1_12	Resistant	4.60605	duplication	0.96593	normal	0.913807	normal	0.733912	normal	0.936601	normal	1.10138	normal	0.869606	normal	0.871893	normal	1.1408	normal	1.00983	normal
P1_120	Susceptible	1.39969	normal	0.841199	normal	0.671348	normal	0.617939	normal	0.873606	normal	1.18213	normal	0.723884	normal	0.707093	normal	1.24354	normal	1.01122	normal
P1_121	Resistant	4.90013	duplication	0.863323	normal	0.668368	normal	0.627877	normal	0.952072	normal	1.08417	normal	0.739935	normal	0.709817	normal	1.23899	normal	1.00614	normal
P1_122	Resistant	5.54771	duplication	0.896268	normal	0.742743	normal	0.667566	normal	0.876735	normal	1.08557	normal	0.787858	normal	0.714599	normal	1.27933	normal	1.06352	normal
P1_123	Resistant	3.68598	duplication	0.842318	normal	0.675095	normal	0.636417	normal	0.912344	normal	1.13224	normal	0.739411	normal	0.714815	normal	1.15633	normal	1.13684	normal
P1_124	Resistant	5.29525	duplication	0.823302	normal	0.739987	normal	0.627536	normal	0.847998	normal	1.17713	normal	0.81414	normal	0.724359	normal	1.35709	normal	1.06504	normal
P1_125	Resistant	5.25327	duplication	0.863881	normal	0.716043	normal	0.710072	normal	0.839333	normal	1.15064	normal	0.813845	normal	0.726526	normal	1.37214	normal	1.08382	normal
P1_126	Susceptible	1.22593	normal	0.924142	normal	0.78354	normal	0.795687	normal	0.935782	normal	1.14795	normal	0.805765	normal	0.804814	normal	1.21438	normal	1.00036	normal
P1_127	Susceptible	1.18416	normal	0.924151	normal	0.714576	normal	0.663958	normal	0.931759	normal	1.12734	normal	0.773313	normal	0.826067	normal	1.15006	normal	0.974097	normal
P1_128	Susceptible	1.43119	normal	0.834465	normal	0.655201	normal	0.603774	normal	0.831022	normal	1.27521	normal	0.714423	normal	0.681703	normal	1.44645	normal	1.05874	normal
P1_129	Susceptible	1.1448	normal	0.983245	normal	0.818123	normal	0.801252	normal	0.967381	normal	1.08685	normal	0.812393	normal	0.822688	normal	1.13341	normal	1.00906	normal
P1_13	Susceptible	1.30484	normal	0.918425	normal	0.75042	normal	0.654137	normal	0.901586	normal	1.14638	normal	0.742609	normal	0.753166	normal	1.33647	normal	1.0645	normal
P1_130	Susceptible	1.53881	normal	0.828216	normal	0.850865	normal	0.779383	normal	1.03717	normal	1.42475	normal	0.764561	normal	0.858325	normal	0.921763	normal	0.895134	normal
P1_131	Susceptible	1.31061	normal	0.750267	normal	0.751959	normal	0.601383	normal	0.962086	normal	1.11627	normal	0.747492	normal	0.768108	normal	1.07887	normal	0.888626	normal
P1_132	Resistant	3.10748	duplication	0.887819	normal	0.72244	normal	0.687513	normal	0.921998	normal	1.17519	normal	0.69628	normal	0.655264	normal	1.20466	normal	1.10244	normal
P1_133	Susceptible	1.02157	normal	1.03791	normal	0.818194	normal	0.928655	normal	0.990036	normal	1.05387	normal	0.855931	normal	0.862855	normal	0.982424	normal	0.948425	normal
P1_134	Resistant	3.42671	duplication	0.721679	normal	0.833568	normal	0.746308	normal	0.819807	normal	1.00838	normal	0.718346	normal	0.782292	normal	1.12338	normal	1.09154	normal
P1_14	Susceptible	1.31187	normal	0.837175	normal	0.785867	normal	0.680029	normal	0.921705	normal	1.18891	normal	0.826189	normal	0.722064	normal	1.28252	normal	1.06205	normal
P1_15	Susceptible	1.06447	normal	0.844427	normal	0.873694	normal	0.970141	normal	0.902309	normal	0.979782	normal	0.872625	normal	0.911847	normal	1.05511	normal	0.932655	normal
P1_16	Susceptible	1.04414	normal	0.967181	normal	0.939816	normal	0.901369	normal	0.948231	normal	1.07139	normal	0.862604	normal	0.893546	normal	1.0972	normal	0.996328	normal
P1_17	Susceptible	1.09307	normal	0.891473	normal	0.910674	normal	0.869597	normal	0.918256	normal	0.986032	normal	0.870226	normal	0.883448	normal	1.1033	normal	1.03736	normal
P1_18	Susceptible	1.25903	normal	0.954287	normal	0.769657	normal	0.690075	normal	0.921577	normal	1.25266	normal	0.817519	normal	0.777645	normal	1.25236	normal	1.0768	normal
P1_19	Susceptible	1.18413	normal	0.919786	normal	0.814685	normal	0.70186	normal	0.92295	normal	1.12176	normal	0.829004	normal	0.828593	normal	1.22575	normal	1.05494	normal
P1_2	Susceptible	0.904944	normal	0.868211	normal	1.04379	normal	1.28632	normal	0.862225	normal	0.871059	normal	1.079	normal	1.03475	normal	0.983817	normal	1.01884	normal
P1_20	Susceptible	1.12194	normal	0.872454	normal	0.892407	normal	0.824632	normal	0.929659	normal	1.01393	normal	0.860517	normal	0.874404	normal	1.03419	normal	0.912197	normal
P1_21	Susceptible	1.04091	normal	0.83527	normal	0.938963	normal	0.851733	normal	0.972641	normal	1.09101	normal	0.831123	normal	0.882333	normal	1.05245	normal	1.0108	normal
P1_22	Susceptible	1.26096	normal	0.97051	normal	0.829543	normal	0.700264	normal	0.93264	normal	1.14049	normal	0.790003	normal	0.802608	normal	1.203	normal	1.07219	normal
P1_23	Susceptible	2.37996	duplication	1.22478	normal	1.79311	normal	0.713271	normal	0.726521	normal	1.00975	normal	1.34238	normal	1.59087	normal	1.4319	normal	0.857901	normal
P1_24	Susceptible	1.2676	normal	0.947291	normal	0.850166	normal	0.666202	normal	0.941313	normal	1.15753	normal	0.836548	normal	0.792546	normal	1.20839	normal	1.09057	normal
P1_25	Susceptible	1.08598	normal	0.862107	normal	0.858167	normal	0.938967	normal	0.869772	normal	1.05873	normal	0.851144	normal	0.923368	normal	1.12288	normal	0.999066	normal
P1_26	Resistant	4.55181	duplication	0.932446	normal	0.867033	normal	0.755625	normal	0.957006	normal	1.07054	normal	0.852067	normal	0.825825	normal	1.2056	normal	1.11724	normal
P1_27	Resistant	4.74639	duplication	0.940158	normal	1.0778	normal	0.615934	normal	0.912627	normal	1.15006	normal	0.878698	normal	0.94126	normal	1.34244	normal	1.13222	normal
P1_28	Susceptible	0.977966	normal	0.893431	normal	0.946638	normal	1.01311	normal	0.945599	normal	0.838419	normal	0.932511	normal	0.91098	normal	0.917684	normal	0.943884	normal
P1_29	Susceptible	1.32323	normal	1.03774	normal	0.703396	normal	0.539392	normal	0.92882	normal	1.1822	normal	0.788401	normal	0.774174	normal	1.32721	normal	1.14708	normal
P1_3	Susceptible	1.26205	normal	0.837598	normal	0.87834	normal	0.876384	normal	0.913463	normal	1.30844	normal	0.840987	normal	0.862808	normal	0.872888	normal	0.891923	normal
P1_30	Susceptible	1.21521	normal	0.860133	normal	0.775193	normal	0.594737	normal	0.986961	normal	1.20191	normal	0.930338	normal	0.806241	normal	1.28119	normal	1.08251	normal
P1_31	Susceptible	1.27429	normal	0.910801	normal	0.838834	normal	0.615624	normal	0.890396	normal	1.12644	normal	0.789891	normal	0.757953	normal	1.21847	normal	1.06141	normal
P1_32	Susceptible	1.32299	normal	0.940904	normal	0.759106	normal	0.60448	normal	0.900302	normal	1.19158	normal	0.783358	normal	0.708698	normal	1.35802	normal	1.12897	normal
P1_33	Susceptible	1.11917	normal	0.954192	normal	0.906816	normal	0.913425	normal	0.953222	normal	0.929644	normal	0.955873	normal	0.925667	normal	0.960472	normal	0.955728	normal
P1_34	Susceptible	1.00501	normal	0.914725	normal	0.919238	normal	0.943619	normal	0.938899	normal	0.943988	normal	0.923115	normal	0.925425	normal	1.04989	normal	0.933913	normal
P1_35	Susceptible	1.03784	normal	0.997892	normal	0.876415	normal	0.983167	normal	0.874003	normal	1.00915	normal	0.883519	normal	0.907764	normal	1.07894	normal	0.897223	normal
P1_36	Susceptible	1.02633	normal	0.914052	normal	0.933986	normal	0.938248	normal	1.00816	normal	0.849262	normal	0.829661	normal	0.872625	normal	0.961846	normal	1.02233	normal
P1_37	Susceptible	1.11179	normal	0.878629	normal	0.916995	normal	0.995317	normal	0.949042	normal	0.978388	normal	0.927463	normal	0.891055	normal	1.03134	normal	1.01754	normal
P1_38	Susceptible	1.08302	normal	0.916347	normal	0.870406	normal	0.983623	normal	0.969087	normal	0.96566	normal	0.833844	normal	0.910542	normal	1.0785	normal	0.946244	normal
P1_39	Susceptible	1.02601	normal	0.904619	normal	0.895811	normal	0.980464	normal	0.939227	normal	0.949972	normal	0.922855	normal	0.922376	normal	1.02043	normal	0.923879	normal
P1_4	Susceptible	0.901383	normal	0.748752	normal	0.881202	normal	0.967343	normal	0.933891	normal	1.00209	normal	0.974518	normal	0.890634	normal	0.920743	normal	0.999898	normal
P1_40	Susceptible	1.01328	normal	0.890348	normal	0.882671	normal	1.03023	normal	0.891793	normal	0.951387	normal	0.928357	normal	0.944084	normal	0.994076	normal	0.96391	normal
P1_41	Susceptible	1.00831	normal	0.862712	normal	0.87577	normal	1.0009	normal	0.913181	normal	0.926884	normal	0.88603	normal	0.868099	normal	1.0402	normal	0.915926	normal
P1_42	Susceptible	1.27994	normal	0.81451	normal	0.840128	normal	0.806067	normal	0.92149	normal	1.08726	normal	0.903005	normal	0.870493	normal	1.14034	normal	1.03712	normal
P1_43	Susceptible	0.959844	normal	0.925043	normal	0.912437	normal	0.890911	normal	0.927481	normal	1.05196	normal	0.862854	normal	0.890015	normal	1.12383	normal	0.936203	normal
P1_44	Susceptible	1.06415	normal	0.841233	normal	0.845313	normal	0.86086	normal	0.878336	normal	1.07638	normal	0.811397	normal	0.825313	normal	1.09672	normal	0.978207	normal
P1_45	Susceptible	1.05007	normal	0.886289	normal	0.876539	normal	0.895647	normal	0.931843	normal	1.02879	normal	0.886095	normal	0.84423	normal	1.12143	normal	1.01777	normal
P1_46	Susceptible	1.00935	normal	0.899438	normal	0.932107	normal	0.952852	normal	0.872083	normal	0.978649	normal	0.874522	normal	0.963702	normal	1.02792	normal	0.953625	normal
P1_47	Susceptible	1.07215	normal	0.884171	normal	0.963961	normal	1.01596	normal	0.889634	normal	0.910159	normal	0.935762	normal	0.967011	normal	0.907165	normal	0.921843	normal
P1_48	Resistant	3.82653	duplication	0.937284	normal	1.00122	normal	0.978968	normal	0.889997	normal	0.93301	normal	1.0354	normal	0.948651	normal	0.962177	normal	1.03529	normal
P1_49	Susceptible	0.881651	normal	0.877534	normal	0.949972	normal	1.04145	normal	0.886844	normal	0.991892	normal	1.28726	normal	0.987926	normal	0.94048	normal	1.06516	normal
P1_5	Susceptible	1.0458	normal	0.897949	normal	0.952331	normal	0.842051	normal	0.90622	normal	1.22267	normal	0.662831	normal	0.797241	normal	1.0521	normal	1.0391	normal
P1_50	Susceptible	1.06339	normal	1.12792	normal	0.97947	normal	1.24185	normal	0.845863	normal	0.977674	normal	1.09385	normal	0.886307	normal	1.00654	normal	1.13064	normal
P1_51	Susceptible	0.9441	normal	0.943219	normal	0.990341	normal	1.04272	normal	0.914673	normal	0.954971	normal	0.882046	normal	0.944124	normal	1.00394	normal	0.875378	normal
P1_52	Susceptible	0.804679	normal	1.00332	normal	0.985285	normal	1.06101	normal	0.886144	normal	1.01142	normal	1.04497	normal	1.02646	normal	0.886055	normal	0.983786	normal
P1_54	Susceptible	0.822637	normal	0.557427	normal	0.816024	normal	0.84383	normal	0.875944	normal	1.16549	normal	0.727166	normal	0.81576	normal	1.0381	normal	1.0613	normal
P1_55	Susceptible	0.940525	normal	1.03198	normal	0.819197	normal	0.827688	normal	0.907562	normal	1.04935	normal	0.911741	normal	0.8946	normal	1.05262	normal	1.11547	normal
P1_56	Resistant	4.39506	duplication	0.927182	normal	0.866194	normal	0.875436	normal	0.914021	normal	1.07161	normal	0.944276	normal	0.898164	normal	1.17352	normal	0.989536	normal
P1_57	Susceptible	1.50351	normal	0.92948	normal	0.788957	normal	0.600625	normal	0.983073	normal	1.29925	normal	0.822129	normal	0.742859	normal	1.25869	normal	1.04466	normal
P1_58	Susceptible	1.53601	normal	0.790429	normal	0.640982	normal	0.592221	normal	0.918391	normal	1.42374	normal	0.65332	normal	0.653929	normal	1.46758	normal	0.965952	normal
P1_6	Susceptible	1.13741	normal	0.834821	normal	0.794276	normal	0.751209	normal	1.00052	normal	1.21688	normal	0.857962	normal	0.827419	normal	1.20894	normal	1.10545	normal
P1_60	Resistant	4.94021	duplication	0.878848	normal	0.753955	normal	0.68051	normal	0.871928	normal	1.16382	normal	0.702316	normal	0.722758	normal	1.36461	normal	1.0456	normal
P1_61	Resistant	1.77841	normal	0.713555	normal	0.605599	normal	0.602798	normal	0.841808	normal	1.74098	normal	0.584562	normal	0.654807	normal	1.17096	normal	0.940333	normal
P1_62	Susceptible	1.67617	normal	0.870005	normal	0.684583	normal	0.679037	normal	0.885792	normal	1.2635	normal	0.748428	normal	0.780823	normal	1.24195	normal	0.9684	normal
P1_63	Susceptible	1.26807	normal	0.766923	normal	0.825497	normal	0.716253	normal	0.884179	normal	1.04409	normal	0.847099	normal	0.902811	normal	1.14754	normal	0.948505	normal
P1_64	Susceptible	1.05308	normal	0.865943	normal	0.883028	normal	0.916896	normal	0.892361	normal	1.1665	normal	0.806976	normal	0.81436	normal	1.14529	normal	0.84316	normal
P1_65	Susceptible	1.13003	normal	0.904147	normal	0.810772	normal	0.836092	normal	0.855922	normal	1.10309	normal	0.84056	normal	0.835717	normal	1.17811	normal	0.997943	normal
P1_66	Resistant	1.22323	normal	0.893859	normal	0.863579	normal	1.02579	normal	1.00066	normal	1.01838	normal	0.90415	normal	0.869177	normal	0.975625	normal	0.947929	normal
P1_67	Resistant	2.54228	duplication	0.914392	normal	0.938276	normal	0.884369	normal	0.997209	normal	0.979918	normal	0.862069	normal	0.867279	normal	0.909083	normal	0.968391	normal
P1_68	Resistant	3.4371	duplication	0.919787	normal	0.975414	normal	0.921299	normal	0.981121	normal	0.897189	normal	0.926182	normal	0.947242	normal	0.919857	normal	0.990356	normal
P1_69	Resistant	4.05682	duplication	0.930923	normal	0.866816	normal	0.925449	normal	0.973087	normal	0.980523	normal	0.895001	normal	0.936086	normal	1.03983	normal	1.00115	normal
P1_7	Susceptible	0.92746	normal	0.89676	normal	0.863374	normal	0.985643	normal	0.937926	normal	0.970354	normal	0.834754	normal	0.942412	normal	0.921839	normal	0.988823	normal
P1_70	Resistant	4.18262	duplication	0.906158	normal	0.948418	normal	0.938118	normal	0.929515	normal	0.994194	normal	0.94129	normal	0.949065	normal	1.0568	normal	0.986994	normal
P1_71	Resistant	6.57296	duplication	0.931606	normal	0.866964	normal	1.00839	normal	0.916049	normal	0.977109	normal	0.922246	normal	0.869466	normal	0.992553	normal	0.967402	normal
P1_72	Susceptible	1.20704	normal	0.852886	normal	0.7293	normal	0.747562	normal	0.85126	normal	1.18075	normal	0.784203	normal	0.73891	normal	1.28948	normal	0.978737	normal
P1_73	Susceptible	1.1502	normal	0.728892	normal	0.951739	normal	0.831254	normal	0.989821	normal	0.931303	normal	0.701998	normal	0.97069	normal	1.09509	normal	0.944081	normal
P1_74	Resistant	6.32732	duplication	0.918736	normal	0.884117	normal	0.875361	normal	0.945633	normal	0.984523	normal	0.907928	normal	0.84099	normal	0.988386	normal	0.985391	normal
P1_75	Resistant	3.59738	duplication	0.918197	normal	0.912017	normal	0.890111	normal	0.935662	normal	1.04311	normal	0.876497	normal	0.898527	normal	1.09353	normal	1.00697	normal
P1_76	Susceptible	1.09049	normal	0.776089	normal	0.845118	normal	1.00059	normal	0.912962	normal	1.02638	normal	0.872308	normal	0.912363	normal	1.03424	normal	0.967598	normal
P1_77	Susceptible	1.0816	normal	0.839813	normal	0.958118	normal	0.998246	normal	0.878448	normal	0.907304	normal	0.955574	normal	0.916123	normal	1.02809	normal	0.923046	normal
P1_78	Susceptible	0.90741	normal	0.901513	normal	0.879687	normal	0.861597	normal	0.939244	normal	0.925268	normal	1.03159	normal	0.936478	normal	0.943901	normal	1.06608	normal
P1_79	Susceptible	0.918026	normal	1.08514	normal	0.853799	normal	0.813693	normal	0.970696	normal	1.03726	normal	0.924582	normal	0.871324	normal	0.966842	normal	1.01358	normal
P1_8	Susceptible	1.13017	normal	0.801441	normal	0.859008	normal	0.880359	normal	0.970876	normal	1.04366	normal	0.866118	normal	0.906714	normal	1.00155	normal	0.993526	normal
P1_80	Susceptible	0.959672	normal	0.872205	normal	0.84022	normal	0.83942	normal	0.969001	normal	1.00306	normal	0.934064	normal	0.887034	normal	0.989451	normal	0.863533	normal
P1_81	Susceptible	1.13535	normal	0.991382	normal	0.78754	normal	0.77207	normal	1.12022	normal	1.0356	normal	0.843361	normal	0.806597	normal	0.985559	normal	1.03707	normal
P1_82	Susceptible	1.13211	normal	0.781633	normal	0.787014	normal	0.800373	normal	0.962972	normal	0.853609	normal	0.782558	normal	0.908536	normal	1.01242	normal	1.06952	normal
P1_83	Susceptible	0.989958	normal	0.916174	normal	0.806919	normal	0.818323	normal	1.17054	normal	1.09663	normal	0.894137	normal	0.837492	normal	0.921061	normal	0.870075	normal
P1_84	Susceptible	1.08191	normal	0.902601	normal	0.853885	normal	0.858668	normal	0.881753	normal	1.03746	normal	0.90085	normal	0.876768	normal	1.07249	normal	1.02915	normal
P1_86	Susceptible	1.13858	normal	1.00532	normal	0.820258	normal	0.761146	normal	0.900824	normal	1.02743	normal	0.783772	normal	0.824324	normal	1.02901	normal	1.0112	normal
P1_87	Resistant	4.00533	duplication	0.894239	normal	0.906981	normal	0.91552	normal	1.01183	normal	0.991016	normal	0.952516	normal	0.911754	normal	0.995551	normal	0.930664	normal
P1_88	Susceptible	1.00121	normal	0.826517	normal	0.929415	normal	0.924025	normal	0.91324	normal	1.00818	normal	0.946388	normal	0.925686	normal	1.02448	normal	0.920671	normal
P1_89	Susceptible	1.15875	normal	0.921131	normal	0.773582	normal	0.756428	normal	0.95022	normal	1.16756	normal	0.751489	normal	0.787016	normal	1.11036	normal	1.11104	normal
P1_9	Susceptible	0.928467	normal	0.89778	normal	0.917561	normal	0.909654	normal	0.957233	normal	1.01552	normal	0.910745	normal	0.962074	normal	0.970176	normal	0.886007	normal
P1_90	Resistant	4.11246	duplication	0.895444	normal	0.793484	normal	0.677506	normal	0.877423	normal	1.15016	normal	0.841849	normal	0.794794	normal	1.17265	normal	1.01884	normal
P1_91	Susceptible	1.13725	normal	0.953519	normal	0.800256	normal	0.712937	normal	0.971218	normal	1.08457	normal	0.845371	normal	0.785891	normal	1.05783	normal	0.99458	normal
P1_92	Susceptible	1.13102	normal	0.912461	normal	0.678656	normal	0.576402	normal	1.01303	normal	1.12747	normal	0.781704	normal	0.708554	normal	1.12062	normal	0.996591	normal
P1_93	Resistant	4.18523	duplication	0.905863	normal	0.733755	normal	0.690532	normal	0.977116	normal	1.1648	normal	0.857083	normal	0.7609	normal	1.12571	normal	1.12308	normal
P1_94	Susceptible	1.25413	normal	0.905303	normal	0.717699	normal	0.684953	normal	0.93937	normal	1.22749	normal	0.748035	normal	0.758431	normal	1.23636	normal	1.06254	normal
P1_95	Susceptible	1.29988	normal	0.873089	normal	0.726681	normal	0.647733	normal	0.899377	normal	1.14502	normal	0.772074	normal	0.715242	normal	1.24485	normal	1.05214	normal
P1_96	Susceptible	1.17368	normal	0.906686	normal	0.803794	normal	0.692861	normal	0.996309	normal	1.06383	normal	0.796997	normal	0.848513	normal	1.15056	normal	0.974014	normal
P1_97	Susceptible	1.28797	normal	0.921035	normal	0.717533	normal	0.591866	normal	1.03077	normal	1.12659	normal	0.753891	normal	0.729487	normal	1.27267	normal	1.10606	normal
P1_98	Susceptible	1.2024	normal	0.933573	normal	0.829642	normal	0.719596	normal	0.971398	normal	1.18405	normal	0.851199	normal	0.799461	normal	1.07946	normal	1.08857	normal
P1_99	Susceptible	1.06249	normal	0.831602	normal	0.82405	normal	0.769604	normal	0.959491	normal	1.04155	normal	0.88518	normal	0.853831	normal	1.1134	normal	0.995368	normal
