# Supplementary material for: Genomic insights into a clade-specific Candida tropicalis lineage with resistance to azoles and immune evasion traits
Source: mBio. 2026 Mar 11;17(4):e00235-26. doi: 10.1128/mbio.00235-26 (PMC13059750; doi:10.1128/mbio.00235-26)
Supplement: Table S6 — List of differentially expressed genes in two Candida tropicalis isolates exhibiting >512 mg/L fluconazole MIC differences. [file mbio.00235-26-s0007.xlsx]

## Sheet: DEGs
	Table S5: List of differentially expresssed genes in two Candida tropicalis isolates exhibiting >512 mg/L fluconazole MIC differences.
Ct_res_vs_Ct_sus
log2FoldChange	padj	Gene accession	Gene name	C_albicans ortholog	S_cerevisiae ortholog	gene derivation	Amino acids length	Uniprot ID	InterPro IDs	GO IDs	GO Names
12.1061	2.44129e-15	CTRG_00073	CTRG_00073				363	C5M1Y4	no IPS match	no IPS match	no IPS match
10.5299	8.96771e-34	CTRG_02364	CTRG_02364				789	C5MA52	IPR045358 (PFAM); IPR032567 (PANTHER)	no GO terms	no GO terms
8.41679	2.2615e-07	CTRG_02363	CTRG_02363				3900	C5MA51	IPR041588 (PFAM); IPR000477 (PFAM); IPR041373 (PFAM); IPR053134 (PANTHER); IPR001584 (PROSITE_PROFILES); IPR000477 (PROSITE_PROFILES); cd01647 (CDD); cd00303 (CDD); cd09274 (CDD); IPR012337 (SUPERFAMILY); IPR043502 (SUPERFAMILY)	P:GO:0015074	P:DNA integration
7.57554	4.28265e-47	CTRG_00955	NPC2	NPC2	NPC2	Phosphatidylglycerol/phosphatidylinositol transfer protein	579	C5M4G5	IPR003172 (SMART); IPR003172 (PFAM); IPR039670 (PANTHER); IPR033917 (CDD); IPR014756 (SUPERFAMILY)	P:GO:0015918; P:GO:0032366; F:GO:0032934	P:sterol transport; P:intracellular sterol transport; F:sterol binding
7.23049	4.75486e-05	CTRG_05087	CTRG_05087				762	C5MG94	no IPS match	no IPS match	no IPS match
6.79631	2.54775e-32	CTRG_03635	CYB2	CYB2	CYB2	Cyb2p	1755	C5MC43	IPR001199 (SMART); IPR001199 (PFAM); IPR000262 (PFAM); PTHR10578 (PANTHER); IPR037396 (PROSITE_PROFILES); IPR001199 (PROSITE_PROFILES); IPR037458 (CDD); SSF51395 (SUPERFAMILY); IPR036400 (SUPERFAMILY)	F:GO:0004460; P:GO:0006089; F:GO:0016491	F:L-lactate dehydrogenase (cytochrome) activity; P:lactate metabolic process; F:oxidoreductase activity
6.54293	0.000648333	CTRG_03528	CTRG_03528				381	C5MBT6	no IPS match	no IPS match	no IPS match
6.51855	0.000122902	CTRG_04969	CTRG_04969				678	C5MFX6	no IPS match	no IPS match	no IPS match
6.46687	0.000931336	CTRG_01491	FGR12	FGR12		Fgr12p	1512	C5M6L0	no IPS match	no IPS match	no IPS match
6.17011	0.00224276	CTRG_00083	CTRG_00083				1032	C5M1Z4	IPR036523 (SUPERFAMILY)	F:GO:0016787	F:hydrolase activity
6.02461	0.00354009	CTRG_00862	CTRG_00862				645	C5M473	no IPS match	no IPS match	no IPS match
5.62775	0.00200607	CTRG_02699	CTRG_02699				414	C5M8H7	no IPS match	no IPS match	no IPS match
5.52401	0.00327574	CTRG_05388	HPD1	HPD1		Hpd1p	1029	C5MH34	IPR029154 (PFAM); IPR006115 (PFAM); PTHR22981 (PANTHER); IPR036291 (SUPERFAMILY); IPR008927 (SUPERFAMILY)	C:GO:0005739; P:GO:0006574; F:GO:0008442; F:GO:0016616; F:GO:0050661; F:GO:0051287	C:mitochondrion; P:valine catabolic process; F:3-hydroxyisobutyrate dehydrogenase activity; F:oxidoreductase activity, acting on the CH-OH group of donors, NAD or NADP as acceptor; F:NADP binding; F:NAD binding
5.30839	9.83819e-145	CTRG_04744	CTRG_04744	C1_04010C_A	YPL088W	Aldo_ket_red domain-containing protein	1035	C5MFA1	IPR023210 (PFAM); IPR050523 (PANTHER); cd19079 (CDD); IPR036812 (SUPERFAMILY)	no GO terms	no GO terms
4.92621	2.31207e-89	CTRG_02904	CTRG_02904	C6_02100W_A			525	C5M932	no IPS match	no IPS match	no IPS match
4.79655	4.97565e-14	CTRG_05163	CTRG_05163				1596	C5MGH0	IPR008160 (PFAM)	no GO terms	no GO terms
4.79508	1.87018e-80	CTRG_00255	SUL1	SUL2	SUL1	STAS domain-containing protein	2517	C5M2G6	IPR011547 (PFAM); IPR001902 (PANTHER); IPR002645 (PROSITE_PROFILES); cd07042 (CDD)	C:GO:0005886; F:GO:0015116; C:GO:0016020; P:GO:0055085	C:plasma membrane; F:sulfate transmembrane transporter activity; C:membrane; P:transmembrane transport
4.52133	7.36833e-12	CTRG_04747	CTRG_04747				1692	C5MFA4	SSF52058 (SUPERFAMILY)	no GO terms	no GO terms
4.4986	1.30715e-43	CTRG_05953	CTRG_05953				1290	C5MIR0	IPR011701 (PFAM); IPR050327 (PANTHER); IPR020846 (PROSITE_PROFILES); IPR036259 (SUPERFAMILY)	C:GO:0016020; F:GO:0022857; P:GO:0055085	C:membrane; F:transmembrane transporter activity; P:transmembrane transport
4.46686	2.97944e-10	CTRG_02710	CTRG_02710				1299	C5M8I8	IPR033121 (PFAM); IPR001461 (PANTHER); IPR033121 (PROSITE_PROFILES); IPR033876 (CDD); IPR021109 (SUPERFAMILY)	F:GO:0004190; P:GO:0006508	F:aspartic-type endopeptidase activity; P:proteolysis
4.41148	2.38062e-22	CTRG_02361	THI3		THI3		1188	C5MA49	IPR012000 (PFAM); IPR011766 (PFAM); IPR012110 (PANTHER); IPR047214 (CDD); IPR029035 (SUPERFAMILY); IPR029061 (SUPERFAMILY)	F:GO:0000287; P:GO:0000949; F:GO:0003824; F:GO:0004737; C:GO:0005634; C:GO:0005829; F:GO:0016831; F:GO:0030976	F:magnesium ion binding; P:aromatic amino acid family catabolic process to alcohol via Ehrlich pathway; F:catalytic activity; F:pyruvate decarboxylase activity; C:nucleus; C:cytosol; F:carboxy-lyase activity; F:thiamine pyrophosphate binding
4.10646	1.30745e-15	CTRG_00162	AMS1	AMS1	AMS1	Alpha-mann_mid domain-containing protein	3336	C5M273	IPR015341 (SMART); IPR041147 (PFAM); IPR000602 (PFAM); IPR054723 (PFAM); IPR011682 (PFAM); IPR015341 (PFAM); PTHR46017 (PANTHER); IPR011330 (SUPERFAMILY); IPR028995 (SUPERFAMILY); IPR011013 (SUPERFAMILY)	C:GO:0000329; F:GO:0003824; F:GO:0004559; P:GO:0005975; P:GO:0006013; P:GO:0009313; F:GO:0030246	C:fungal-type vacuole membrane; F:catalytic activity; F:alpha-mannosidase activity; P:carbohydrate metabolic process; P:mannose metabolic process; P:oligosaccharide catabolic process; F:carbohydrate binding
4.06789	9.52623e-36	CTRG_03441	PXA2	PXA2	PXA2	ABC transporter domain-containing protein	1992	C5MBJ9	IPR003593 (SMART); IPR003439 (PFAM); IPR011527 (PFAM); IPR050835 (PANTHER); IPR003439 (PROSITE_PROFILES); cd03223 (CDD); IPR027417 (SUPERFAMILY); IPR036640 (SUPERFAMILY)	F:GO:0005324; F:GO:0005524; C:GO:0005778; P:GO:0006635; P:GO:0007031; P:GO:0015910; C:GO:0016020; F:GO:0016887; F:GO:0042626; P:GO:0042760; P:GO:0055085; F:GO:0140359	F:long-chain fatty acid transmembrane transporter activity; F:ATP binding; C:peroxisomal membrane; P:fatty acid beta-oxidation; P:peroxisome organization; P:long-chain fatty acid import into peroxisome; C:membrane; F:ATP hydrolysis activity; F:ATPase-coupled transmembrane transporter activity; P:very long-chain fatty acid catabolic process; P:transmembrane transport; F:ABC-type transporter activi…
4.05654	1.18728e-13	CTRG_05698	CTRG_05698	C3_06660C_A			921	C5MI05	no IPS match	no IPS match	no IPS match
4.01729	6.14766e-21	CTRG_03313	CTRG_03313	C1_10240C_A		Bifunctional 4-hydroxy-4-methyl-2-oxoglutarate aldolase/oxaloacetate decarboxylase	735	C5MB71	IPR005493 (PFAM); PTHR33254 (PANTHER); IPR005493 (CDD); IPR036704 (SUPERFAMILY)	F:GO:0008948; F:GO:0047443	F:oxaloacetate decarboxylase activity; F:4-hydroxy-4-methyl-2-oxoglutarate aldolase activity
3.99925	1.97779e-89	CTRG_06156	CTRG_06156				864	C5MJB3	IPR052160 (PANTHER); IPR001584 (PROSITE_PROFILES); IPR012337 (SUPERFAMILY)	P:GO:0015074	P:DNA integration
3.99183	6.48915e-44	CTRG_01542	YIM1	C2_05570C_A	YIM1	PKS_ER domain-containing protein	1080	C5M6R1	IPR020843 (SMART); PF13602 (PFAM); IPR013154 (PFAM); IPR050700 (PANTHER); IPR011032 (SUPERFAMILY); IPR036291 (SUPERFAMILY)	C:GO:0005739; F:GO:0016491	C:mitochondrion; F:oxidoreductase activity
3.97554	1.56797e-59	CTRG_04599	CTRG_04599	C1_01930W_A		AMPK1_CBM domain-containing protein	678	C5MEV6	no IPS match	no IPS match	no IPS match
3.95457	1.69561e-17	CTRG_04613	HSP31	HSP31		Hsp31p	1014	C5MEX0	IPR001425 (SMART); IPR001425 (PFAM); IPR001425 (PANTHER); IPR043476 (CDD); SSF81321 (SUPERFAMILY)	C:GO:0005783; C:GO:0005886; C:GO:0016020	C:endoplasmic reticulum; C:plasma membrane; C:membrane
3.91479	0.000106466	CTRG_03430	CTRG_03430	C1_09310C_A			2982	C5MBI8	no IPS match	no IPS match	no IPS match
3.90361	5.0891e-45	CTRG_02540	SKN2	SKN2	SKN1	GH16 domain-containing protein	2196	C5M818	IPR005629 (PFAM); IPR005629 (PANTHER); IPR000757 (PROSITE_PROFILES); IPR005629 (CDD); IPR013320 (SUPERFAMILY)	F:GO:0004553; C:GO:0005886; P:GO:0005975; P:GO:0006078; F:GO:0015926; C:GO:0030176; P:GO:0031505	F:hydrolase activity, hydrolyzing O-glycosyl compounds; C:plasma membrane; P:carbohydrate metabolic process; P:(1->6)-beta-D-glucan biosynthetic process; F:glucosidase activity; C:obsolete integral component of endoplasmic reticulum membrane; P:fungal-type cell wall organization
3.81732	1.86957e-05	CTRG_05232	CTRG_05232				441	C5MHL5	no IPS match	no IPS match	no IPS match
3.80229	1.64311e-17	CTRG_00304	MET4	MET4		BZIP domain-containing protein	1098	C5M2L5	IPR004827 (PFAM); PTHR13044 (PANTHER); cd14705 (CDD); IPR046347 (SUPERFAMILY)	F:GO:0000977; F:GO:0001228; F:GO:0003700; C:GO:0005634; P:GO:0006355; P:GO:0006357; C:GO:0089713	F:RNA polymerase II transcription regulatory region sequence-specific DNA binding; F:DNA-binding transcription activator activity, RNA polymerase II-specific; F:DNA-binding transcription factor activity; C:nucleus; P:regulation of DNA-templated transcription; P:regulation of transcription by RNA polymerase II; C:Cbf1-Met4-Met28 complex
3.79141	6.31959e-31	CTRG_04905	CTRG_04905				528	C5MFR2	no IPS match	no IPS match	no IPS match
3.78277	1.01362e-18	CTRG_02526	PDR15		PDR15		4455	C5M804	IPR003593 (SMART); IPR013525 (PFAM); IPR003439 (PFAM); IPR029481 (PFAM); IPR003439 (PFAM); IPR010929 (PFAM); PTHR19241 (PANTHER); IPR003439 (PROSITE_PROFILES); IPR003439 (PROSITE_PROFILES); IPR034003 (CDD); IPR034001 (CDD); IPR027417 (SUPERFAMILY); IPR027417 (SUPERFAMILY)	F:GO:0005524; C:GO:0016020; F:GO:0016887; F:GO:0042626; P:GO:0055085; F:GO:0140359	F:ATP binding; C:membrane; F:ATP hydrolysis activity; F:ATPase-coupled transmembrane transporter activity; P:transmembrane transport; F:ABC-type transporter activity
3.74804	1.04247e-11	CTRG_05162	CTRG_05162				1812	C5MGG9	no IPS match	no IPS match	no IPS match
3.73096	2.66256e-34	CTRG_04130	CTRG_04130	C1_09110W_A			2046	C5MD29	IPR001138 (SMART); IPR001138 (PFAM); IPR021858 (PFAM); PTHR37534 (PANTHER); IPR001138 (CDD); IPR036864 (SUPERFAMILY)	F:GO:0000976; F:GO:0000981; F:GO:0003700; C:GO:0005634; P:GO:0006355; F:GO:0008270; P:GO:0045944	F:transcription cis-regulatory region binding; F:DNA-binding transcription factor activity, RNA polymerase II-specific; F:DNA-binding transcription factor activity; C:nucleus; P:regulation of DNA-templated transcription; F:zinc ion binding; P:positive regulation of transcription by RNA polymerase II
3.73078	0.0296209	CTRG_01832	CTRG_01832				426	C5M7K0	no IPS match	no IPS match	no IPS match
3.65284	8.89356e-18	CTRG_04040	AGO1	AGO1		Ago1p	2745	C5MCT9	IPR014811 (SMART); IPR003100 (SMART); IPR003165 (SMART); IPR014811 (PFAM); IPR003165 (PFAM); IPR003100 (PFAM); PTHR22891 (PANTHER); IPR003100 (PROSITE_PROFILES); IPR003165 (PROSITE_PROFILES); cd02846 (CDD); IPR012337 (SUPERFAMILY); IPR036085 (SUPERFAMILY)	F:GO:0003676; F:GO:0003723; F:GO:0003727; F:GO:0004521; F:GO:0005515; P:GO:0035194	F:nucleic acid binding; F:RNA binding; F:single-stranded RNA binding; F:RNA endonuclease activity; F:protein binding; P:regulatory ncRNA-mediated post-transcriptional gene silencing
3.63939	0.0358741	CTRG_06240	CTRG_06240	C5_01730W_A			2187	C5MJJ7	no IPS match
3.58656	0.000140898	CTRG_00471	MOH1	MOH1		Yippee domain-containing protein	654	C5M332	IPR004910 (PFAM); IPR039058 (PANTHER); IPR034751 (PROSITE_PROFILES)	no GO terms	no GO terms
3.55978	2.27195e-33	CTRG_03959	CTRG_03959		YDR541C		1035	C5MCK8	IPR001509 (PFAM); IPR050425 (PANTHER); IPR036291 (SUPERFAMILY)	F:GO:0016616	F:oxidoreductase activity, acting on the CH-OH group of donors, NAD or NADP as acceptor
3.55486	1.04202e-29	CTRG_04425	IFD3	IFD3		Aldo_ket_red domain-containing protein	1050	C5MED2	IPR023210 (PFAM); IPR050523 (PANTHER); cd19079 (CDD); IPR036812 (SUPERFAMILY)	no GO terms	no GO terms
3.55105	4.3926e-16	CTRG_02112	YMX6	YMX6	NDE2	Pyr_redox_2 domain-containing protein	1587	C5M5D4	IPR054585 (PFAM); IPR023753 (PFAM); IPR045024 (PANTHER); IPR036188 (SUPERFAMILY); IPR036188 (SUPERFAMILY)	F:GO:0003954; P:GO:0006116; F:GO:0016491	F:NADH dehydrogenase activity; P:NADH oxidation; F:oxidoreductase activity
3.54502	4.33499e-21	CTRG_03341	CTRG_03341	C1_10170W_A			639	C5MB99	no IPS match	no IPS match	no IPS match
3.50836	2.79603e-88	CTRG_02069	PIC2	C2_09590C_A	PIC2	Cu/Pi carrier	1002	C5M591	IPR018108 (PFAM); IPR044677 (PANTHER); IPR018108 (PROSITE_PROFILES); IPR018108 (PROSITE_PROFILES); IPR018108 (PROSITE_PROFILES); IPR023395 (SUPERFAMILY)	F:GO:0005315; C:GO:0031305; P:GO:0035435; P:GO:1990547	F:phosphate transmembrane transporter activity; C:obsolete integral component of mitochondrial inner membrane; P:phosphate ion transmembrane transport; P:mitochondrial phosphate ion transmembrane transport
3.48502	1.27241e-49	CTRG_00156	AMS1	AMS1	AMS1	Alpha-mann_mid domain-containing protein	3336	C5M267	IPR015341 (SMART); IPR000602 (PFAM); IPR041147 (PFAM); IPR011682 (PFAM); IPR015341 (PFAM); IPR054723 (PFAM); PTHR46017 (PANTHER); IPR011013 (SUPERFAMILY); IPR028995 (SUPERFAMILY); IPR011330 (SUPERFAMILY)	C:GO:0000329; F:GO:0003824; F:GO:0004559; P:GO:0005975; P:GO:0006013; P:GO:0009313; F:GO:0030246	C:fungal-type vacuole membrane; F:catalytic activity; F:alpha-mannosidase activity; P:carbohydrate metabolic process; P:mannose metabolic process; P:oligosaccharide catabolic process; F:carbohydrate binding
3.42743	0.000497124	CTRG_01062	PCK1	PCK1	PCK1	Phosphoenolpyruvate carboxykinase (ATP)	1665	C5M4S2	IPR001272 (PFAM); IPR001272 (PANTHER); IPR001272 (CDD); IPR008210 (SUPERFAMILY); SSF53795 (SUPERFAMILY)	F:GO:0004611; F:GO:0004612; F:GO:0005524; C:GO:0005829; P:GO:0006094; F:GO:0017076	F:phosphoenolpyruvate carboxykinase activity; F:phosphoenolpyruvate carboxykinase (ATP) activity; F:ATP binding; C:cytosol; P:gluconeogenesis; F:purine nucleotide binding
3.41796	0.00131983	CTRG_01909	GIT1	GIT1	GIT1	Glycerophosphoinositol permease 1	1533	C5M7S7	IPR005828 (PFAM); PTHR23508 (PANTHER); IPR020846 (PROSITE_PROFILES); cd17364 (CDD); IPR036259 (SUPERFAMILY)	C:GO:0016020; F:GO:0022857; P:GO:0055085	C:membrane; F:transmembrane transporter activity; P:transmembrane transport
3.40656	8.51751e-32	CTRG_05828	INO1	INO1	INO1	Inositol-3-phosphate synthase	1554	C5MID5	IPR002587 (PFAM); IPR013021 (PFAM); IPR002587 (PANTHER); IPR036291 (SUPERFAMILY); SSF55347 (SUPERFAMILY)	F:GO:0004512; C:GO:0005737; P:GO:0006021; P:GO:0008654	F:inositol-3-phosphate synthase activity; C:cytoplasm; P:inositol biosynthetic process; P:phospholipid biosynthetic process
3.39254	0.00546454	CTRG_01758	CTRG_01758	C2_06990W_A			1557	C5M7C6	IPR021460 (PFAM); PTHR35184 (PANTHER)	no GO terms	no GO terms
3.35692	0.00273614	CTRG_02188	FLO9	FLO9			2010	C5M9M6	IPR021031 (PFAM); IPR025928 (PFAM)	no GO terms	no GO terms
3.35088	1.42733e-17	CTRG_00604	CTRG_00604	CR_06310W_A		N-acetyltransferase domain-containing protein	1134	C5M3G5	IPR000182 (PFAM); IPR050680 (PANTHER); IPR000182 (PROSITE_PROFILES); cd04301 (CDD); IPR016181 (SUPERFAMILY)	F:GO:0016747	F:acyltransferase activity, transferring groups other than amino-acyl groups
3.33876	7.32218e-39	CTRG_05144	SNG4	SNG4		DUF3533 domain-containing protein	1596	C5MGF1	IPR022703 (PFAM); IPR053001 (PANTHER)	C:GO:0016020	C:membrane
3.3098	4.60357e-85	CTRG_03594	PSA2	PSA2		NTP_transferase domain-containing protein	1368	C5MC02	IPR005835 (PFAM); IPR050486 (PANTHER); IPR029044 (SUPERFAMILY); IPR011004 (SUPERFAMILY)	C:GO:0005737; P:GO:0009058	C:cytoplasm; P:biosynthetic process
3.22058	3.69121e-09	CTRG_03648	HSP70	HSP70	SSA3	Heat shock protein SSA1	1947	C5MC56	IPR013126 (PFAM); IPR013126 (PANTHER); cd10233 (CDD); IPR043129 (SUPERFAMILY); IPR029048 (SUPERFAMILY); IPR029047 (SUPERFAMILY); IPR043129 (SUPERFAMILY)	F:GO:0005524; C:GO:0005634; C:GO:0005737; C:GO:0005829; C:GO:0005886; P:GO:0006616; F:GO:0140662	F:ATP binding; C:nucleus; C:cytoplasm; C:cytosol; C:plasma membrane; P:SRP-dependent cotranslational protein targeting to membrane, translocation; F:ATP-dependent protein folding chaperone
3.21802	5.61583e-18	CTRG_02700	CTRG_02700				1599	C5M8H8	IPR050333 (PANTHER); IPR001611 (PROSITE_PROFILES); SSF52047 (SUPERFAMILY); SSF52058 (SUPERFAMILY)	F:GO:0005515	F:protein binding
3.19917	0.000591634	CTRG_03442	CTRG_03442	C1_12090C_A			1326	C5MBK0	no IPS match	no IPS match	no IPS match
3.18368	2.32941e-39	CTRG_01571	UGA1	UGA1	UGA1	4-aminobutyrate aminotransferase	1416	C5M6U0	IPR005814 (PFAM); PTHR43206 (PANTHER); IPR005814 (CDD); IPR015424 (SUPERFAMILY)	F:GO:0003867; C:GO:0005739; F:GO:0008483; P:GO:0009450; F:GO:0030170	F:4-aminobutyrate transaminase activity; C:mitochondrion; F:transaminase activity; P:gamma-aminobutyric acid catabolic process; F:pyridoxal phosphate binding
3.16277	0.0026167	CTRG_03400	CTRG_03400	C1_09610W_A		DSPc domain-containing protein	828	C5MBF8	IPR052449 (PANTHER)	C:GO:0005654; C:GO:0005737; P:GO:0032091; P:GO:0062026; P:GO:0070372; F:GO:1990444	C:nucleoplasm; C:cytoplasm; P:negative regulation of protein binding; P:negative regulation of SCF-dependent proteasomal ubiquitin-dependent catabolic process; P:regulation of ERK1 and ERK2 cascade; F:F-box domain binding
3.14461	5.64537e-111	CTRG_03787	ALS7	ALS7		Agglutinin-like protein 7	4212	C5MDN5	IPR008440 (PFAM); IPR033504 (PANTHER)	P:GO:0007155; C:GO:0009277; P:GO:0043709; P:GO:0043710; F:GO:0050839; P:GO:0098609	P:cell adhesion; C:fungal-type cell wall; P:cell adhesion involved in single-species biofilm formation; P:cell adhesion involved in multi-species biofilm formation; F:cell adhesion molecule binding; P:cell-cell adhesion
3.13662	0.00900215	CTRG_03342	CTRG_03342				417	C5MBA0	no IPS match	no IPS match	no IPS match
3.13508	3.13895e-25	CTRG_05996	MNN1	MNN1	MNN1	Putative alpha-1	2331	C5MIV3	IPR022751 (PFAM); PTHR31392 (PANTHER); IPR029044 (SUPERFAMILY)	F:GO:0000033; C:GO:0005794; P:GO:0006486; P:GO:0006493; F:GO:0016757	F:alpha-1,3-mannosyltransferase activity; C:Golgi apparatus; P:protein glycosylation; P:protein O-linked glycosylation; F:glycosyltransferase activity
3.08768	1.23744e-10	CTRG_03352	CTRG_03352	C1_10060C_A			510	C5MBB0	no IPS match	no IPS match	no IPS match
3.07091	7.33342e-10	CTRG_04458	CTRG_04458				480	C5MEG5	no IPS match	no IPS match	no IPS match
3.06698	5.17583e-76	CTRG_00660	OYE32	OYE32		Oxidored_FMN domain-containing protein	1290	C5M3M1	IPR001155 (PFAM); IPR044152 (PANTHER); IPR044152 (CDD); SSF51395 (SUPERFAMILY)	F:GO:0003959; C:GO:0005622; F:GO:0010181; F:GO:0016491; F:GO:0050661	F:NADPH dehydrogenase activity; C:intracellular anatomical structure; F:FMN binding; F:oxidoreductase activity; F:NADP binding
3.05875	1.58782e-15	CTRG_03800	SOU2	SOU2		Sorbose reductase homolog SOU2	987	C5MDP8	PF13561 (PFAM); PTHR43008 (PANTHER); cd05352 (CDD); IPR036291 (SUPERFAMILY)	C:GO:0005622; F:GO:0050664	C:intracellular anatomical structure; F:oxidoreductase activity, acting on NAD(P)H, oxygen as acceptor
3.05711	1.39172e-74	CTRG_02627	CTRG_02627	C3_01130C_A		ZZ-type domain-containing protein	1779	C5M8A5	IPR000433 (SMART); IPR000433 (PFAM); IPR052260 (PANTHER); IPR000433 (PROSITE_PROFILES); cd02340 (CDD); SSF57850 (SUPERFAMILY)	P:GO:0000423; F:GO:0005080; P:GO:0007032; F:GO:0008270; C:GO:0016235; P:GO:0035973; C:GO:0044753; F:GO:0070530	P:mitophagy; F:protein kinase C binding; P:endosome organization; F:zinc ion binding; C:aggresome; P:aggrephagy; C:amphisome; F:K63-linked polyubiquitin modification-dependent protein binding
3.02104	1.08979e-20	CTRG_05742	CTRG_05742				2502	C5MI49	IPR038740 (PFAM); IPR052662 (PANTHER); IPR016181 (SUPERFAMILY)	no GO terms	no GO terms
3.01975	1.30091e-51	CTRG_01884	CTRG_01884	C2_06890C_A		Aldo_ket_red domain-containing protein	960	C5M7Q2	IPR023210 (PFAM); IPR020471 (PANTHER); cd19071 (CDD); IPR036812 (SUPERFAMILY)	F:GO:0016491	F:oxidoreductase activity
3.00688	1.16903e-26	CTRG_02955	CTRG_02955	C6_00930C_A			936	C5M983	no IPS match	no IPS match	no IPS match
3.00289	2.56011e-25	CTRG_03633	CYB2	CYB2	CYB2	Cyb2p	1758	C5MC41	IPR001199 (SMART); IPR001199 (PFAM); IPR000262 (PFAM); PTHR10578 (PANTHER); IPR001199 (PROSITE_PROFILES); IPR037396 (PROSITE_PROFILES); IPR037458 (CDD); IPR036400 (SUPERFAMILY); SSF51395 (SUPERFAMILY)	F:GO:0004460; P:GO:0006089; F:GO:0016491	F:L-lactate dehydrogenase (cytochrome) activity; P:lactate metabolic process; F:oxidoreductase activity
2.99791	7.27965e-83	CTRG_02618	NTE1	NTE1	NTE1	Lysophospholipase NTE1	4197	C5M896	IPR000595 (SMART); IPR002641 (PFAM); IPR000595 (PFAM); IPR050301 (PANTHER); IPR000595 (PROSITE_PROFILES); IPR002641 (PROSITE_PROFILES); IPR000595 (PROSITE_PROFILES); IPR000595 (CDD); IPR000595 (CDD); IPR016035 (SUPERFAMILY); IPR018490 (SUPERFAMILY); IPR018490 (SUPERFAMILY)	F:GO:0004622; C:GO:0005783; P:GO:0006629	F:lysophospholipase activity; C:endoplasmic reticulum; P:lipid metabolic process
2.99046	0.00102922	CTRG_02719	CTRG_02719	C6_03090W_A			2040	C5M8J7	IPR009836 (PFAM); IPR009836 (PANTHER)	no GO terms	no GO terms
2.98967	4.40419e-06	CTRG_04222	CTRG_04222				828	C5MDC1	no IPS match	no IPS match	no IPS match
2.98381	3.1265e-08	CTRG_00505	CTRG_00505				1350	C5M366	IPR001563 (PFAM); IPR001563 (PANTHER); IPR029058 (SUPERFAMILY)	C:GO:0000324; F:GO:0004185; P:GO:0006508	C:fungal-type vacuole; F:serine-type carboxypeptidase activity; P:proteolysis
2.9733	2.74879e-05	CTRG_03758	CTRG_03758	C4_07020C_A			483	C5MDK6	no IPS match	no IPS match	no IPS match
2.92734	5.04466e-07	CTRG_04909	FGR2	FGR2		MFS domain-containing protein	1545	C5MFR6	IPR011701 (PFAM); PTHR23511 (PANTHER); IPR020846 (PROSITE_PROFILES); cd17316 (CDD); IPR036259 (SUPERFAMILY)	C:GO:0016020; F:GO:0022857; P:GO:0055085	C:membrane; F:transmembrane transporter activity; P:transmembrane transport
2.9211	2.90914e-06	CTRG_03402	CTRG_03402	C2_05770W_A		Zn(2)-C6 fungal-type domain-containing protein	1332	C5MBG0	IPR053157 (PANTHER); IPR001138 (CDD)	F:GO:0000981; F:GO:0001228; P:GO:0006355; P:GO:0006357; F:GO:0008270	F:DNA-binding transcription factor activity, RNA polymerase II-specific; F:DNA-binding transcription activator activity, RNA polymerase II-specific; P:regulation of DNA-templated transcription; P:regulation of transcription by RNA polymerase II; F:zinc ion binding
2.91816	1.84157e-25	CTRG_00142	AHP1	AHP1	AHP1	Thioredoxin domain-containing protein	522	C5M253	IPR013740 (PFAM); IPR037944 (PANTHER); IPR013766 (PROSITE_PROFILES); IPR037944 (CDD); IPR036249 (SUPERFAMILY)	C:GO:0005737; C:GO:0005739; C:GO:0005777; F:GO:0008379; F:GO:0016491; P:GO:0034599; P:GO:0042744; P:GO:0045454	C:cytoplasm; C:mitochondrion; C:peroxisome; F:thioredoxin peroxidase activity; F:oxidoreductase activity; P:cellular response to oxidative stress; P:hydrogen peroxide catabolic process; P:cell redox homeostasis
2.90486	6.29534e-119	CTRG_04892	GPH1	GPH1	GPH1	Alpha-1	2706	C5MFP9	IPR000811 (PFAM); IPR000811 (PANTHER); cd04300 (CDD); SSF53756 (SUPERFAMILY)	C:GO:0005737; P:GO:0005975; P:GO:0005980; F:GO:0008184; F:GO:0030170	C:cytoplasm; P:carbohydrate metabolic process; P:glycogen catabolic process; F:glycogen phosphorylase activity; F:pyridoxal phosphate binding
2.90358	2.23475e-05	CTRG_04426	CTRG_04426				3693	C5MED3	IPR021031 (PFAM)	no GO terms	no GO terms
2.88715	2.98419e-66	CTRG_03951	GDB1	GDB1	GDB1	4-alpha-glucanotransferase	4569	C5MCK0	IPR029436 (PFAM); IPR032792 (PFAM); IPR032790 (PFAM); IPR032788 (PFAM); IPR010401 (PANTHER); IPR032792 (CDD); IPR017853 (SUPERFAMILY); IPR008928 (SUPERFAMILY)	F:GO:0004134; F:GO:0004135; P:GO:0005975; P:GO:0005980	F:4-alpha-glucanotransferase activity; F:amylo-alpha-1,6-glucosidase activity; P:carbohydrate metabolic process; P:glycogen catabolic process
2.86531	0.000218152	CTRG_01888	CTRG_01888	C2_06710W_A	YDR541C	Epimerase domain-containing protein	1035	C5M7Q6	IPR001509 (PFAM); IPR050425 (PANTHER); IPR036291 (SUPERFAMILY)	F:GO:0016616	F:oxidoreductase activity, acting on the CH-OH group of donors, NAD or NADP as acceptor
2.85353	5.07162e-11	CTRG_03419	CTRG_03419	C2_05770W_A		Zn(2)-C6 fungal-type domain-containing protein	1341	C5MBH7	IPR053157 (PANTHER); IPR001138 (CDD)	F:GO:0000981; F:GO:0001228; P:GO:0006355; P:GO:0006357; F:GO:0008270	F:DNA-binding transcription factor activity, RNA polymerase II-specific; F:DNA-binding transcription activator activity, RNA polymerase II-specific; P:regulation of DNA-templated transcription; P:regulation of transcription by RNA polymerase II; F:zinc ion binding
2.8442	2.51098e-93	CTRG_00882	ADH5	ADH5		PKS_ER domain-containing protein	1101	C5M493	IPR020843 (SMART); IPR013149 (PFAM); IPR013154 (PFAM); PTHR42940 (PANTHER); cd08254 (CDD); IPR011032 (SUPERFAMILY); IPR036291 (SUPERFAMILY)	F:GO:0016491	F:oxidoreductase activity
2.82977	0.0105418	CTRG_03445	CTRG_03445	C1_12060C_A			726	C5MBK3	no IPS match	no IPS match	no IPS match
2.79669	2.32179e-33	CTRG_03629	OSM2	OSM2		Cytochrome b5 heme-binding domain-containing protein	1959	C5MC37	IPR001199 (SMART); IPR001199 (PFAM); IPR003953 (PFAM); IPR050315 (PANTHER); IPR001199 (PROSITE_PROFILES); IPR036188 (SUPERFAMILY); IPR036400 (SUPERFAMILY); IPR027477 (SUPERFAMILY)	no GO terms	no GO terms
2.79549	2.63084e-07	CTRG_05319	CTRG_05319	C2_10070W_A	FDH1	Formate dehydrogenase	456	C5MGW5	IPR006139 (PFAM); PTHR42938 (PANTHER); SSF52283 (SUPERFAMILY)	C:GO:0005829; F:GO:0008863; F:GO:0016616; F:GO:0051287	C:cytosol; F:formate dehydrogenase (NAD+) activity; F:oxidoreductase activity, acting on the CH-OH group of donors, NAD or NADP as acceptor; F:NAD binding
2.78778	5.7285e-16	CTRG_05838	IFF6	IFF6		Cell wall protein IFF6	5859	C5MIE5	IPR021031 (PFAM); IPR031573 (PFAM)	no GO terms	no GO terms
2.74883	1.67636e-07	CTRG_03416	CTRG_03416	C1_09440W_A	PPA2	Pyrophosphate phospho-hydrolase	987	C5MBG2	IPR008162 (PFAM); IPR008162 (PANTHER); IPR008162 (CDD); IPR036649 (SUPERFAMILY)	F:GO:0000287; F:GO:0004427; C:GO:0005634; C:GO:0005737; P:GO:0006796	F:magnesium ion binding; F:inorganic diphosphate phosphatase activity; C:nucleus; C:cytoplasm; P:phosphate-containing compound metabolic process
2.70603	5.73813e-08	CTRG_00580	IFE2	IFE2	BDH1	Ife2p	1143	C5M3E1	IPR013149 (PFAM); IPR013154 (PFAM); PTHR43161 (PANTHER); cd08233 (CDD); IPR011032 (SUPERFAMILY); IPR036291 (SUPERFAMILY)	F:GO:0000721; C:GO:0005737; P:GO:0034079	F:(R,R)-butanediol dehydrogenase activity; C:cytoplasm; P:butanediol biosynthetic process
2.70236	1.972e-57	CTRG_01812	ARA1	ARA1	ARA1	Aldo_ket_red domain-containing protein	981	C5M7I0	IPR023210 (PFAM); IPR020471 (PANTHER); IPR036812 (SUPERFAMILY)	F:GO:0004032; C:GO:0005829; F:GO:0016491	F:aldose reductase (NADPH) activity; C:cytosol; F:oxidoreductase activity
2.69349	9.21181e-20	CTRG_05143	SNG3	SNG3		DUF3533 domain-containing protein	1764	C5MGF0	IPR022703 (PFAM); IPR053001 (PANTHER)	C:GO:0016020	C:membrane
2.68645	4.26471e-07	CTRG_03831	GAT1	GAT1		Transcriptional regulatory protein GAT1	1770	C5MDS9	IPR000679 (SMART); IPR000679 (PFAM); IPR013860 (PFAM); IPR039355 (PANTHER); IPR000679 (PROSITE_PROFILES); IPR000679 (CDD); SSF57716 (SUPERFAMILY)	P:GO:0000122; F:GO:0000978; F:GO:0000981; F:GO:0003700; P:GO:0006355; P:GO:0006357; F:GO:0043565; P:GO:0045944	P:negative regulation of transcription by RNA polymerase II; F:RNA polymerase II cis-regulatory region sequence-specific DNA binding; F:DNA-binding transcription factor activity, RNA polymerase II-specific; F:DNA-binding transcription factor activity; P:regulation of DNA-templated transcription; P:regulation of transcription by RNA polymerase II; F:sequence-specific DNA binding; P:positive regula…
2.6852	0.00111726	CTRG_05648	CTRG_05648				720	C5MHV5	no IPS match	no IPS match	no IPS match
2.67735	2.09086e-13	CTRG_01809	CTRG_01809	C2_08100W_A		Pyr_redox_2 domain-containing protein	1101	C5M7H7	IPR023753 (PFAM); PTHR43735 (PANTHER); IPR036188 (SUPERFAMILY); IPR036188 (SUPERFAMILY)	F:GO:0004174; C:GO:0005737; F:GO:0016491; F:GO:0050660	F:electron-transferring-flavoprotein dehydrogenase activity; C:cytoplasm; F:oxidoreductase activity; F:flavin adenine dinucleotide binding
2.67222	7.80255e-21	CTRG_00940	CSP37	CSP37		Csp37p	1023	C5M4F0	no IPS match	no IPS match	no IPS match
2.66813	2.55513e-73	CTRG_04471	C1_00410C_A	C1_00410C_A	HFD1	Aldehyde dehydrogenase	1653	C5MEH8	IPR015590 (PFAM); IPR012394 (PANTHER); cd07135 (CDD); IPR016161 (SUPERFAMILY)	F:GO:0004029; C:GO:0005737; P:GO:0006081; F:GO:0016491	F:aldehyde dehydrogenase (NAD+) activity; C:cytoplasm; P:cellular aldehyde metabolic process; F:oxidoreductase activity
2.6489	0.000211592	CTRG_05042	FMP45	FMP45		Fmp45p	825	C5MG49	IPR009571 (PFAM); PTHR36414 (PANTHER)	C:GO:0005886; C:GO:0005938; P:GO:0006897; P:GO:0030866; P:GO:0031505; P:GO:0032185; C:GO:0045121	C:plasma membrane; C:cell cortex; P:endocytosis; P:cortical actin cytoskeleton organization; P:fungal-type cell wall organization; P:septin cytoskeleton organization; C:membrane raft
2.64344	6.82603e-05	CTRG_00158	CTRG_04471	C4_02330C_A			444	C5M269	no IPS match	no IPS match	no IPS match
2.6416	6.00654e-10	CTRG_00394	LAP3	LAP3		Cysteine proteinase 1	1533	C5M2V5	IPR004134 (PFAM); IPR004134 (PANTHER); IPR004134 (CDD); IPR038765 (SUPERFAMILY)	F:GO:0004177; C:GO:0005737; P:GO:0006508; F:GO:0008234; P:GO:0009636; P:GO:0043418; F:GO:0070005	F:aminopeptidase activity; C:cytoplasm; P:proteolysis; F:cysteine-type peptidase activity; P:response to toxic substance; P:homocysteine catabolic process; F:cysteine-type aminopeptidase activity
2.63912	2.63053e-36	CTRG_04111	CTRG_04111	C1_11320C_A			207	C5MD10	no IPS match	no IPS match	no IPS match
2.61572	0.0030174	CTRG_02306	CTRG_02306				1518	C5M9Z4	SSF52058 (SUPERFAMILY)	no GO terms	no GO terms
2.61549	8.43169e-08	CTRG_02337	PDR15		PDR15		3717	C5MA25	IPR003593 (SMART); IPR029481 (PFAM); IPR013525 (PFAM); IPR003439 (PFAM); IPR003439 (PFAM); IPR010929 (PFAM); PTHR19241 (PANTHER); IPR003439 (PROSITE_PROFILES); IPR003439 (PROSITE_PROFILES); IPR034003 (CDD); IPR034001 (CDD); IPR027417 (SUPERFAMILY); IPR027417 (SUPERFAMILY)	F:GO:0005524; C:GO:0016020; F:GO:0016887; F:GO:0042626; P:GO:0055085; F:GO:0140359	F:ATP binding; C:membrane; F:ATP hydrolysis activity; F:ATPase-coupled transmembrane transporter activity; P:transmembrane transport; F:ABC-type transporter activity
2.61423	0.0152048	CTRG_06107	CTRG_06107				1152	C5MJ64	no IPS match	no IPS match	no IPS match
2.60961	6.08678e-78	CTRG_03661	MET3	MET3	MET3	Sulfate adenylyltransferase	1557	C5MC69	IPR024951 (PFAM); IPR025980 (PFAM); IPR050512 (PANTHER); IPR002650 (CDD); IPR027417 (SUPERFAMILY); IPR015947 (SUPERFAMILY); SSF52374 (SUPERFAMILY)	P:GO:0000103; F:GO:0004781; C:GO:0005737; P:GO:0010134; P:GO:0019379	P:sulfate assimilation; F:sulfate adenylyltransferase (ATP) activity; C:cytoplasm; P:sulfate assimilation via adenylyl sulfate reduction; P:sulfate assimilation, phosphoadenylyl sulfate reduction by phosphoadenylyl-sulfate reductase (thioredoxin)
2.60172	4.1447e-38	CTRG_02601	CTRG_02601	C3_03210W_A			999	C5M879	IPR002347 (PFAM); PTHR24320 (PANTHER); IPR036291 (SUPERFAMILY)	no GO terms	no GO terms
2.58726	1.49825e-14	CTRG_04483	CTRG_04483	C1_04910C_A		Methyltransf_11 domain-containing protein	957	C5MEJ0	IPR013216 (PFAM); IPR050508 (PANTHER); cd02440 (CDD); IPR029063 (SUPERFAMILY)	F:GO:0008168; F:GO:0008757	F:methyltransferase activity; F:S-adenosylmethionine-dependent methyltransferase activity
2.58696	5.50771e-24	CTRG_05514	CTRG_05514	C5_03490C_A			1683	C5MHG0	IPR053013 (PANTHER); IPR016181 (SUPERFAMILY)	no GO terms	no GO terms
2.58486	3.22151e-45	CTRG_05570	FBP1	FBP1	FBP1	Fructose-bisphosphatase	1101	B6VEZ6	IPR044015 (PFAM); IPR033391 (PFAM); IPR000146 (PANTHER); IPR000146 (CDD); SSF56655 (SUPERFAMILY)	C:GO:0005737; C:GO:0005829; P:GO:0005975; P:GO:0005986; P:GO:0006000; P:GO:0006002; P:GO:0006094; F:GO:0016791; P:GO:0030388; F:GO:0042132	C:cytoplasm; C:cytosol; P:carbohydrate metabolic process; P:sucrose biosynthetic process; P:fructose metabolic process; P:fructose 6-phosphate metabolic process; P:gluconeogenesis; F:phosphatase activity; P:fructose 1,6-bisphosphate metabolic process; F:fructose 1,6-bisphosphate 1-phosphatase activity
2.58256	6.25107e-06	CTRG_02101	CTRG_02101				684	C5M5C3	no IPS match	no IPS match	no IPS match
2.55707	3.80272e-65	CTRG_03962	CTRG_03962	C1_07160C_A			207	C5MCL1	no IPS match	no IPS match	no IPS match
2.55216	1.91396e-39	CTRG_02132	CTRG_02132	C3_01820W_A		Beta-glucosidase	2514	C5M9H0	IPR011658 (SMART); IPR026891 (SMART); IPR011658 (PFAM); IPR002772 (PFAM); IPR026891 (PFAM); IPR001764 (PFAM); IPR050288 (PANTHER); IPR037524 (PROSITE_PROFILES); IPR036881 (SUPERFAMILY); IPR017853 (SUPERFAMILY)	F:GO:0004553; P:GO:0005975; F:GO:0008422; P:GO:0009251	F:hydrolase activity, hydrolyzing O-glycosyl compounds; P:carbohydrate metabolic process; F:beta-glucosidase activity; P:glucan catabolic process
2.54932	3.0031e-13	CTRG_00954	CTRG_00954	CR_01260W_A	TMN3	Transmembrane 9 superfamily member	519	C5M4G4	IPR004240 (PFAM); IPR004240 (PANTHER)	C:GO:0005794; P:GO:0007034; C:GO:0016020; P:GO:0072657	C:Golgi apparatus; P:vacuolar transport; C:membrane; P:protein localization to membrane
2.53675	0.000280979	CTRG_03577	CTRG_03577				999	C5MBY5	IPR001611 (PROSITE_PROFILES); SSF52047 (SUPERFAMILY)	F:GO:0005515	F:protein binding
2.5344	8.12319e-11	CTRG_03325	MNN12	MNN12	MNN1	Putative alpha-1	630	C5MB83	IPR022751 (PFAM); PTHR31392 (PANTHER)	F:GO:0000033; C:GO:0005794; P:GO:0006486; P:GO:0006493; F:GO:0016757	F:alpha-1,3-mannosyltransferase activity; C:Golgi apparatus; P:protein glycosylation; P:protein O-linked glycosylation; F:glycosyltransferase activity
2.53334	1.85828e-06	CTRG_02964	CTRG_02964	C6_00980C_A		Autophagy-related protein 15	1065	C5M992	IPR002921 (PFAM); IPR051299 (PANTHER); cd00519 (CDD); IPR029058 (SUPERFAMILY)	P:GO:0006629	P:lipid metabolic process
2.51754	0.00545224	CTRG_00514	DIT2	DIT2	DIT2	Putative cytochrome	1446	C5M375	IPR001128 (PFAM); IPR050121 (PANTHER); cd11070 (CDD); IPR036396 (SUPERFAMILY)	F:GO:0004497; F:GO:0005506; F:GO:0016705; F:GO:0020037	F:monooxygenase activity; F:iron ion binding; F:oxidoreductase activity, acting on paired donors, with incorporation or reduction of molecular oxygen; F:heme binding
2.51105	1.68565e-50	CTRG_05236	CTRG_05236	C5_00140C_A			705	C5MHL9	IPR006838 (PFAM); IPR006838 (PANTHER)	C:GO:0012505; C:GO:0016020	C:endomembrane system; C:membrane
2.50663	2.00589e-11	CTRG_01522	CTRG_01522	C2_05860C_A		HTH APSES-type domain-containing protein	1860	C5M6P1	IPR051642 (PANTHER); IPR003163 (PROSITE_PROFILES); IPR036887 (SUPERFAMILY)	F:GO:0003677; C:GO:0030907; C:GO:0033309; P:GO:0071931; F:GO:0140110	F:DNA binding; C:MBF transcription complex; C:SBF transcription complex; P:obsolete positive regulation of transcription involved in G1/S transition of mitotic cell cycle; F:transcription regulator activity
2.50074	1.64239e-08	CTRG_02509	CTRG_02509	C3_05250C_A			1563	C5M7Y7	no IPS match	no IPS match	no IPS match
2.499	3.71683e-07	CTRG_05402	YDR541C	C6_03240W_A	YDR541C	3Beta_HSD domain-containing protein	882	C5MH48	IPR001509 (PFAM); IPR050425 (PANTHER); cd05227 (CDD); IPR036291 (SUPERFAMILY)	F:GO:0016616	F:oxidoreductase activity, acting on the CH-OH group of donors, NAD or NADP as acceptor
2.49763	7.66821e-49	CTRG_05623	CTRG_05623				234	C5MHT0	IPR000626 (SMART); IPR000626 (PFAM); IPR050158 (PANTHER); IPR000626 (PROSITE_PROFILES); cd01803 (CDD); IPR029071 (SUPERFAMILY)	F:GO:0005515; C:GO:0005634; C:GO:0005737; P:GO:0016567; P:GO:0019941; F:GO:0031386; F:GO:0031625	F:protein binding; C:nucleus; C:cytoplasm; P:protein ubiquitination; P:modification-dependent protein catabolic process; F:protein tag activity; F:ubiquitin protein ligase binding
2.47167	7.2892e-18	CTRG_05989	CTRG_05989	C5_02690W_A			1116	C5MIU6	IPR013149 (PFAM); IPR013154 (PFAM); PTHR42813 (PANTHER); cd08284 (CDD); IPR011032 (SUPERFAMILY); IPR036291 (SUPERFAMILY)	no GO terms	no GO terms
2.44808	8.22555e-103	CTRG_02456	RCT1	RCT1		Rick_17kDa_Anti domain-containing protein	567	C5M7T4	IPR008816 (PFAM); PTHR37014 (PANTHER)	C:GO:0019867	C:outer membrane
2.43284	0.00280642	CTRG_02764	CTRG_02764	C6_04230W_A			1236	C5M8P2	no IPS match	no IPS match	no IPS match
2.4326	6.49649e-10	CTRG_00219	CPS1	C4_01830C_A	CPS1	M20_dimer domain-containing protein	972	C5M2D0	IPR002933 (PFAM); IPR047177 (PANTHER); SSF53187 (SUPERFAMILY)	C:GO:0000328; F:GO:0004180; P:GO:0006807; F:GO:0016787; P:GO:0051603	C:fungal-type vacuole lumen; F:carboxypeptidase activity; P:obsolete nitrogen compound metabolic process; F:hydrolase activity; P:proteolysis involved in protein catabolic process
2.43229	2.10563e-59	CTRG_02903	CTRG_02903	C6_02100W_A			507	C5M931	no IPS match	no IPS match	no IPS match
2.43093	1.1857e-20	CTRG_04587	UGA2	UGA2		Succinate-semialdehyde dehydrogenase	1530	C5MEU4	IPR015590 (PFAM); IPR050740 (PANTHER); cd07103 (CDD); IPR016161 (SUPERFAMILY)	F:GO:0004777; C:GO:0005737; P:GO:0006807; P:GO:0009450; F:GO:0016491	F:succinate-semialdehyde dehydrogenase (NAD+) activity; C:cytoplasm; P:obsolete nitrogen compound metabolic process; P:gamma-aminobutyric acid catabolic process; F:oxidoreductase activity
2.43054	5.79699e-12	CTRG_04893	CTRG_04893				1329	C5MFQ0	no IPS match	no IPS match	no IPS match
2.42877	1.40958e-05	CTRG_04827	PRN3	PRN3		Prn3p	987	C5MFI4	IPR008778 (PFAM); IPR003829 (PFAM); IPR012093 (PANTHER); cd02909 (CDD); cd02247 (CDD); IPR011051 (SUPERFAMILY)	no GO terms	no GO terms
2.41659	8.9983e-37	CTRG_03477	CTRG_03477	C1_11670W_A			804	C5MBN5	IPR013920 (PFAM); IPR013920 (PANTHER)	no GO terms	no GO terms
2.41291	5.12362e-10	CTRG_00302	CTRG_00302				591	C5M2L3	no IPS match	no IPS match	no IPS match
2.40051	1.17462e-13	CTRG_01541	PNG2	PNG2		Png2p	2286	C5M6R0	IPR021102 (PFAM); IPR021102 (PANTHER)	no GO terms	no GO terms
2.39729	2.8264e-38	CTRG_01660	WH11	WH11		Wh11p	201	C5M728	IPR007250 (PFAM)	no GO terms	no GO terms
2.3941	2.28534e-12	CTRG_01715	CTRG_01715	C2_07760W_A	YMR253C		1374	C5M783	IPR000620 (PFAM); PTHR22911 (PANTHER); SSF103481 (SUPERFAMILY); SSF103481 (SUPERFAMILY)	C:GO:0016020; C:GO:0016020	C:membrane; C:membrane
2.3732	0.00160985	CTRG_03271	AOX2	AOX2		Alternative oxidase	1086	C5MB29	IPR002680 (PFAM); IPR002680 (PANTHER); IPR002680 (CDD)	C:GO:0005739; F:GO:0009916; P:GO:0010230	C:mitochondrion; F:alternative oxidase activity; P:alternative respiration
2.36529	0.00829588	CTRG_00578	SUA72	SUA72	SUA7	Sua72p	1044	C5M3D9	IPR013763 (SMART); IPR013150 (PFAM); IPR013137 (PFAM); IPR000812 (PANTHER); IPR013137 (PROSITE_PROFILES); IPR000679 (PROSITE_PROFILES); IPR036915 (SUPERFAMILY); SSF57783 (SUPERFAMILY); IPR036915 (SUPERFAMILY)	C:GO:0005634; P:GO:0006352; P:GO:0006355; P:GO:0006367; F:GO:0016251; F:GO:0017025; F:GO:0043565; P:GO:0070897; C:GO:0097550	C:nucleus; P:DNA-templated transcription initiation; P:regulation of DNA-templated transcription; P:transcription initiation at RNA polymerase II promoter; F:RNA polymerase II general transcription initiation factor activity; F:TBP-class protein binding; F:sequence-specific DNA binding; P:transcription preinitiation complex assembly; C:transcription preinitiation complex
2.36127	1.56328e-23	CTRG_06207	CTRG_06207	C3_03740W_A			405	C5MJG4	no IPS match	no IPS match	no IPS match
2.35524	8.75297e-43	CTRG_04919	CTRG_04919	C7_00350C_A			1437	C5MFS6	no IPS match	no IPS match	no IPS match
2.35388	1.30107e-07	CTRG_05500	FAA2-3	FAA2-3	FAA2	AMP-binding domain-containing protein	2226	C5MHE6	IPR000873 (PFAM); PTHR43272 (PANTHER); SSF56801 (SUPERFAMILY)	P:GO:0001676; F:GO:0004467; C:GO:0005783; C:GO:0016020	P:long-chain fatty acid metabolic process; F:long-chain fatty acid-CoA ligase activity; C:endoplasmic reticulum; C:membrane
2.35269	1.15049e-05	CTRG_04617	GAL1	GAL1	GAL1	Galactokinase	1224	C5MEX4	IPR019539 (PFAM); IPR006204 (PFAM); PTHR10457 (PANTHER); IPR020568 (SUPERFAMILY); IPR036554 (SUPERFAMILY)	F:GO:0004335; F:GO:0005524; C:GO:0005829; P:GO:0006012	F:galactokinase activity; F:ATP binding; C:cytosol; P:galactose metabolic process
2.34938	6.21494e-20	CTRG_02480	CTRG_02480	C3_04630W_A			1044	C5M7V8	IPR018108 (PFAM); IPR052217 (PANTHER); IPR018108 (PROSITE_PROFILES); IPR018108 (PROSITE_PROFILES); IPR018108 (PROSITE_PROFILES); IPR023395 (SUPERFAMILY)	F:GO:0005347; C:GO:0005779; P:GO:0006810; F:GO:0015217; F:GO:0015228; F:GO:0015230; C:GO:0016020; F:GO:0044610; F:GO:0051724; F:GO:0080122	F:ATP transmembrane transporter activity; C:obsolete integral component of peroxisomal membrane; P:transport; F:ADP transmembrane transporter activity; F:coenzyme A transmembrane transporter activity; F:FAD transmembrane transporter activity; C:membrane; F:FMN transmembrane transporter activity; F:NAD transmembrane transporter activity; F:AMP transmembrane transporter activity
2.34756	2.66622e-55	CTRG_05482	ADH2	ADH2	ADH5	Alcohol dehydrogenase 2	1047	C5MHC8	IPR020843 (SMART); IPR013154 (PFAM); IPR013149 (PFAM); PTHR42940 (PANTHER); cd08297 (CDD); IPR011032 (SUPERFAMILY); IPR036291 (SUPERFAMILY)	F:GO:0004022; C:GO:0005737; F:GO:0016491	F:alcohol dehydrogenase (NAD+) activity; C:cytoplasm; F:oxidoreductase activity
2.34369	1.01443e-14	CTRG_02210	ARG8	ARG8	ARG8	Acetylornithine aminotransferase	1347	C5M9P8	IPR005814 (PFAM); IPR050103 (PANTHER); IPR005814 (CDD); IPR015424 (SUPERFAMILY)	C:GO:0005759; F:GO:0008483; F:GO:0030170; F:GO:0042802	C:mitochondrial matrix; F:transaminase activity; F:pyridoxal phosphate binding; F:identical protein binding
2.33128	0.0134592	CTRG_02558	CTRG_02558	C3_02870C_A	AVT4	Aa_trans domain-containing protein	1434	C5M836	IPR013057 (PFAM); PTHR22950 (PANTHER)	P:GO:0003333; F:GO:0015179	P:amino acid transmembrane transport; F:L-amino acid transmembrane transporter activity
2.33098	2.02151e-53	CTRG_05262	MET14	MET14	MET14	Adenylyl-sulfate kinase	603	C5MGQ8	PF01583 (PFAM); PTHR11055 (PANTHER); IPR002891 (CDD); IPR027417 (SUPERFAMILY)	P:GO:0000103; F:GO:0004020; F:GO:0005524	P:sulfate assimilation; F:adenylylsulfate kinase activity; F:ATP binding
2.31809	4.91815e-27	CTRG_06206	MNN14	MNN14	MNN1	Putative alpha-1	2073	C5MJG3	IPR022751 (PFAM); PTHR31392 (PANTHER); IPR029044 (SUPERFAMILY)	F:GO:0000033; C:GO:0005794; P:GO:0006486; P:GO:0006493; F:GO:0016757	F:alpha-1,3-mannosyltransferase activity; C:Golgi apparatus; P:protein glycosylation; P:protein O-linked glycosylation; F:glycosyltransferase activity
2.31713	4.34889e-05	CTRG_00331	CTRG_00331				447	C5M2P2	no IPS match	no IPS match	no IPS match
2.31585	0.00476375	CTRG_01061	ALK2	ALK2		Alk2p	1569	C5M4S1	IPR001128 (PFAM); IPR047146 (PANTHER); cd11063 (CDD); IPR036396 (SUPERFAMILY)	F:GO:0004497; F:GO:0005506; F:GO:0016705; F:GO:0020037	F:monooxygenase activity; F:iron ion binding; F:oxidoreductase activity, acting on paired donors, with incorporation or reduction of molecular oxygen; F:heme binding
2.30736	1.01615e-20	CTRG_03915	CTRG_03915				405	C5MCG4	IPR006913 (PFAM); PTHR33337 (PANTHER); IPR006913 (PROSITE_PROFILES); IPR011057 (SUPERFAMILY)	F:GO:0016846	F:carbon-sulfur lyase activity
2.30684	2.9789e-48	CTRG_01202	ADAEC	ADAEC		Ada_Zn_binding domain-containing protein	1626	C5M5S2	IPR004026 (PFAM); IPR035451 (SUPERFAMILY)	F:GO:0003677; P:GO:0006281; P:GO:0006355; F:GO:0008168; F:GO:0008270	F:DNA binding; P:DNA repair; P:regulation of DNA-templated transcription; F:methyltransferase activity; F:zinc ion binding
2.29555	8.19582e-08	CTRG_03085	PGA13	PGA13		GPI-anchored protein 13	1656	C5MAJ3	no IPS match	no IPS match	no IPS match
2.29073	8.8781e-14	CTRG_05401	ARG3	ARG3	ARG3	Ornithine transcarbamylase	1026	C5MH47	IPR006131 (PFAM); IPR006132 (PFAM); PTHR45753 (PANTHER); IPR036901 (SUPERFAMILY)	F:GO:0004585; C:GO:0005739; P:GO:0006520; F:GO:0016597; F:GO:0016743; P:GO:0019240; P:GO:0042450; C:GO:0043231	F:ornithine carbamoyltransferase activity; C:mitochondrion; P:amino acid metabolic process; F:amino acid binding; F:carboxyl- or carbamoyltransferase activity; P:citrulline biosynthetic process; P:arginine biosynthetic process via ornithine; C:intracellular membrane-bounded organelle
2.28737	1.48069e-17	CTRG_01543	YIM1	C2_05570C_A	YIM1	PKS_ER domain-containing protein	1065	C5M6R2	IPR020843 (SMART); PF13602 (PFAM); IPR013154 (PFAM); IPR050700 (PANTHER); IPR011032 (SUPERFAMILY); IPR036291 (SUPERFAMILY)	C:GO:0005739; F:GO:0016491	C:mitochondrion; F:oxidoreductase activity
2.27856	5.2739e-17	CTRG_00890	PHO113	PHO113	PHO11	Acid phosphatase	1398	C5M4A0	IPR000560 (PFAM); PTHR20963 (PANTHER); IPR000560 (CDD); IPR029033 (SUPERFAMILY)	F:GO:0003993; C:GO:0009277	F:acid phosphatase activity; C:fungal-type cell wall
2.27731	4.52964e-21	CTRG_04144	CTRG_04144	C1_07990C_A			1224	C5MD43	no IPS match	no IPS match	no IPS match
2.26927	0.00393315	CTRG_01827	CTRG_01827				399	C5M7J5	no IPS match	no IPS match	no IPS match
2.26555	3.40746e-30	CTRG_00464	CTRG_00464	C3_03410C_A	YMR196W	Glyco_hydro_63 domain-containing protein	1425	C5M325	IPR054491 (PFAM); IPR004888 (PANTHER); IPR008928 (SUPERFAMILY)	F:GO:0004573; P:GO:0005975; P:GO:0006487; P:GO:0009311	F:Glc3Man9GlcNAc2 oligosaccharide glucosidase activity; P:carbohydrate metabolic process; P:protein N-linked glycosylation; P:oligosaccharide metabolic process
2.26313	0.0107248	CTRG_06102	CTRG_06102				1587	C5MJ59	IPR001611 (PROSITE_PROFILES); SSF52075 (SUPERFAMILY); SSF52058 (SUPERFAMILY)	F:GO:0005515	F:protein binding
2.25932	1.82267e-31	CTRG_04122	CTRG_04122	C1_11200W_A			8079	C5MD21	no IPS match	no IPS match	no IPS match
2.23933	4.00211e-08	CTRG_01692	CTRG_01692				369	C5M760	no IPS match	no IPS match	no IPS match
2.2298	1.08267e-17	CTRG_04939	CTRG_04939				2820	C5MFU6	IPR008427 (SMART); IPR008427 (PFAM); IPR052505 (PANTHER)	C:GO:0005576; P:GO:0006879; F:GO:0020037	C:extracellular region; P:intracellular iron ion homeostasis; F:heme binding
2.22533	0.0315095	CTRG_04832	CTRG_04832				1050	C5MFI9	IPR003829 (PFAM); IPR008778 (PFAM); IPR012093 (PANTHER); cd02247 (CDD); cd02909 (CDD); IPR011051 (SUPERFAMILY)	no GO terms	no GO terms
2.22117	1.78788e-08	CTRG_00284	GST2	GST2		Gst2p	660	C5M2J5	IPR004046 (PFAM); IPR004045 (PFAM); PTHR44051 (PANTHER); IPR010987 (PROSITE_PROFILES); IPR004045 (PROSITE_PROFILES); cd03048 (CDD); IPR036249 (SUPERFAMILY); IPR036282 (SUPERFAMILY)	no GO terms	no GO terms
2.21975	8.24783e-34	CTRG_03478	GAD1	GAD1	GAD1	Glutamate decarboxylase	1707	C5MBN6	IPR002129 (PFAM); IPR010107 (PANTHER); IPR015424 (SUPERFAMILY)	F:GO:0004351; C:GO:0005829; P:GO:0006536; P:GO:0006538; F:GO:0016830; P:GO:0019752; F:GO:0030170	F:glutamate decarboxylase activity; C:cytosol; P:glutamate metabolic process; P:glutamate catabolic process; F:carbon-carbon lyase activity; P:carboxylic acid metabolic process; F:pyridoxal phosphate binding
2.21843	2.34732e-11	CTRG_05048	ECM42	ECM42	ARG7	Arginine biosynthesis bifunctional protein ArgJ	1218	None	IPR002813 (PFAM); IPR002813 (PANTHER); IPR002813 (CDD); IPR016117 (SUPERFAMILY)	F:GO:0004042; F:GO:0004358; C:GO:0005759; P:GO:0006526; P:GO:0006592	F:acetyl-CoA:L-glutamate N-acetyltransferase activity; F:glutamate N-acetyltransferase activity; C:mitochondrial matrix; P:arginine biosynthetic process; P:ornithine biosynthetic process
2.21808	1.8278e-23	CTRG_01271	CTRG_01271	C2_01760C_A			552	C5M5Z0	no IPS match	no IPS match	no IPS match
2.20227	8.25832e-10	CTRG_00515	DIT1	DIT1		Dit1p	1497	C5M376	IPR007817 (PFAM); IPR007817 (PANTHER)	no GO terms	no GO terms
2.20055	3.00506e-06	CTRG_00731	CTRG_00731				2430	C5M3U2	IPR009836 (PFAM); IPR009836 (PANTHER)	no GO terms	no GO terms
2.19625	4.80285e-09	CTRG_02106	CTRG_02106	C6_03360C_A			450	C5M5C8	no IPS match	no IPS match	no IPS match
2.19269	1.36588e-05	CTRG_03861	ARO9	ARO9	ARO9	Aminotran_1_2 domain-containing protein	1542	C5MDV9	IPR004839 (PFAM); IPR050859 (PANTHER); cd00609 (CDD); IPR015424 (SUPERFAMILY)	P:GO:0006571; F:GO:0008483; F:GO:0008793; P:GO:0009058; P:GO:0009074; P:GO:0019878; F:GO:0030170; F:GO:0047536; P:GO:1901605	P:tyrosine biosynthetic process; F:transaminase activity; F:aromatic-amino-acid:2-oxoglutarate aminotransferase activity; P:biosynthetic process; P:aromatic amino acid family catabolic process; P:lysine biosynthetic process via aminoadipic acid; F:pyridoxal phosphate binding; F:2-aminoadipate transaminase activity; P:alpha-amino acid metabolic process
2.18641	0.00297553	CTRG_05274	CTRG_05274	C5_00530W_A			2196	C5MGS0	PTHR10340 (PANTHER); IPR041805 (CDD); IPR029052 (SUPERFAMILY)	C:GO:0005615; F:GO:0008081	C:extracellular space; F:phosphoric diester hydrolase activity
2.172	0.014145	CTRG_03472	GAD1	GAD1	GAD1	Glutamate decarboxylase	1713	C5MBN0	IPR002129 (PFAM); IPR010107 (PANTHER); IPR015424 (SUPERFAMILY)	F:GO:0004351; C:GO:0005829; P:GO:0006536; P:GO:0006538; F:GO:0016830; P:GO:0019752; F:GO:0030170	F:glutamate decarboxylase activity; C:cytosol; P:glutamate metabolic process; P:glutamate catabolic process; F:carbon-carbon lyase activity; P:carboxylic acid metabolic process; F:pyridoxal phosphate binding
2.16784	3.34925e-21	CTRG_01085	CTRG_01085	C2_00270C_A			675	C5M5F5	IPR025187 (PFAM); IPR025187 (PANTHER)	no GO terms	no GO terms
2.16211	8.24277e-11	CTRG_03147	CTRG_03147	CR_07540C_A			1788	C5MAQ5	no IPS match	no IPS match	no IPS match
2.16015	2.64526e-35	CTRG_01691	CTRG_01691	C2_07630C_A		SBDS domain-containing protein	366	C5M759	IPR019783 (PFAM); IPR036786 (SUPERFAMILY)	no GO terms	no GO terms
2.15987	6.78583e-11	CTRG_02374	PXP2	PXP2	POX1	Acyl-coenzyme A oxidase	2178	C5MA62	IPR055060 (PFAM); IPR006091 (PFAM); IPR002655 (PFAM); IPR029320 (PFAM); IPR012258 (PANTHER); IPR009100 (SUPERFAMILY); IPR036250 (SUPERFAMILY); IPR036250 (SUPERFAMILY)	F:GO:0003997; F:GO:0005504; C:GO:0005777; P:GO:0006631; P:GO:0006635; F:GO:0016627; P:GO:0033540; F:GO:0050660; P:GO:0055088; F:GO:0071949	F:acyl-CoA oxidase activity; F:fatty acid binding; C:peroxisome; P:fatty acid metabolic process; P:fatty acid beta-oxidation; F:oxidoreductase activity, acting on the CH-CH group of donors; P:fatty acid beta-oxidation using acyl-CoA oxidase; F:flavin adenine dinucleotide binding; P:lipid homeostasis; F:FAD binding
2.14766	3.68259e-32	CTRG_06031	CTRG_06031	C5_04470C_A		RRM domain-containing protein	828	C5MIY8	IPR000504 (SMART); PTHR32343 (PANTHER); IPR035979 (SUPERFAMILY)	F:GO:0003676; F:GO:0003723; C:GO:0005654	F:nucleic acid binding; F:RNA binding; C:nucleoplasm
2.12354	1.21687e-11	CTRG_01043	PXA1	PXA1	PXA1	ABC transporter domain-containing protein	2199	C5M4Q3	IPR003593 (SMART); IPR003439 (PFAM); IPR011527 (PFAM); IPR050835 (PANTHER); IPR003439 (PROSITE_PROFILES); cd03223 (CDD); IPR036640 (SUPERFAMILY); IPR027417 (SUPERFAMILY)	F:GO:0005324; F:GO:0005524; C:GO:0005778; P:GO:0006635; P:GO:0007031; P:GO:0015910; C:GO:0016020; F:GO:0016887; F:GO:0042626; P:GO:0042760; P:GO:0055085; F:GO:0140359	F:long-chain fatty acid transmembrane transporter activity; F:ATP binding; C:peroxisomal membrane; P:fatty acid beta-oxidation; P:peroxisome organization; P:long-chain fatty acid import into peroxisome; C:membrane; F:ATP hydrolysis activity; F:ATPase-coupled transmembrane transporter activity; P:very long-chain fatty acid catabolic process; P:transmembrane transport; F:ABC-type transporter activi…
2.12065	8.95426e-14	CTRG_04473	HFD1	C1_00410C_A	HFD1	Aldehyde dehydrogenase	642	C5MEI0	IPR015590 (PFAM); IPR012394 (PANTHER); IPR016161 (SUPERFAMILY)	F:GO:0004029; C:GO:0005737; P:GO:0006081; F:GO:0016491	F:aldehyde dehydrogenase (NAD+) activity; C:cytoplasm; P:cellular aldehyde metabolic process; F:oxidoreductase activity
2.11931	9.76262e-06	CTRG_01034	OYE2	CR_00380W_A	OYE2	Oxidored_FMN domain-containing protein	1299	C5M4P4	IPR001155 (PFAM); IPR045247 (PANTHER); SSF51395 (SUPERFAMILY)	F:GO:0003959; F:GO:0010181; F:GO:0016491	F:NADPH dehydrogenase activity; F:FMN binding; F:oxidoreductase activity
2.11254	2.95285e-32	CTRG_03248	YTP1	C1_09000W_A	YTP1	Ytp1 domain-containing protein	1377	C5MB06	IPR018827 (PFAM); PTHR31685 (PANTHER)	no GO terms	no GO terms
2.11027	1.2792e-36	CTRG_01308	CTRG_01308	C2_03170W_A	YBR096W	Putative protein of unknown function	711	C5M627	PF13279 (PFAM); IPR051490 (PANTHER); cd00586 (CDD); IPR029069 (SUPERFAMILY)	no GO terms	no GO terms
2.09822	1.34322e-06	CTRG_02506	HGT5	HGT5		MFS domain-containing protein	1950	C5M7Y4	IPR005828 (PFAM); IPR050360 (PANTHER); IPR020846 (PROSITE_PROFILES); IPR036259 (SUPERFAMILY)	F:GO:0005351; P:GO:0008643; C:GO:0016020; F:GO:0022857; P:GO:0055085	F:carbohydrate:proton symporter activity; P:carbohydrate transport; C:membrane; F:transmembrane transporter activity; P:transmembrane transport
2.09534	9.79397e-30	CTRG_03389	MLS1	MLS1	DAL7	Malate synthase	1656	C5MBE7	IPR001465 (PFAM); IPR048355 (PFAM); IPR048356 (PFAM); IPR006252 (PANTHER); IPR006252 (CDD); IPR011076 (SUPERFAMILY)	F:GO:0003824; F:GO:0004474; C:GO:0005737; C:GO:0005782; P:GO:0006097	F:catalytic activity; F:malate synthase activity; C:cytoplasm; C:peroxisomal matrix; P:glyoxylate cycle
2.09411	1.6345e-30	CTRG_03601	POF1	C1_13270W_A	POF1	Nicotinamide-nucleotide adenylyltransferase	825	C5MC09	PTHR31285 (PANTHER); IPR005248 (CDD); SSF52374 (SUPERFAMILY)	F:GO:0000309; C:GO:0005634; C:GO:0005737; P:GO:0009435; F:GO:0016779; F:GO:0016887; P:GO:0034356	F:nicotinamide-nucleotide adenylyltransferase activity; C:nucleus; C:cytoplasm; P:NAD biosynthetic process; F:nucleotidyltransferase activity; F:ATP hydrolysis activity; P:NAD biosynthesis via nicotinamide riboside salvage pathway
2.09154	1.69201e-13	CTRG_04833	PRN4	PRN4		Prn4p	1008	C5MFI3	IPR003829 (PFAM); IPR008778 (PFAM); IPR012093 (PANTHER); cd02247 (CDD); cd02909 (CDD); IPR011051 (SUPERFAMILY)	no GO terms	no GO terms
2.09117	0.0032509	CTRG_05890	CTRG_05890	CR_09700W_A		MFS domain-containing protein	1602	C5MIJ7	IPR005828 (PFAM); PTHR23511 (PANTHER); IPR020846 (PROSITE_PROFILES); cd17316 (CDD); IPR036259 (SUPERFAMILY)	C:GO:0016020; C:GO:0016020; F:GO:0022857; P:GO:0055085	C:membrane; C:membrane; F:transmembrane transporter activity; P:transmembrane transport
2.08486	0.0280743	CTRG_01828	CTRG_01828				423	C5M7J6	no IPS match	no IPS match	no IPS match
2.07555	1.45716e-24	CTRG_01005	ARG1	ARG1	ARG1	Citrulline--aspartate ligase	1251	C5M4L5	IPR048268 (PFAM); IPR048267 (PFAM); IPR001518 (PANTHER); IPR023434 (CDD); IPR024074 (SUPERFAMILY); SSF52402 (SUPERFAMILY)	P:GO:0000050; P:GO:0000053; F:GO:0004055; F:GO:0005524; C:GO:0005737; P:GO:0006526	P:urea cycle; P:argininosuccinate metabolic process; F:argininosuccinate synthase activity; F:ATP binding; C:cytoplasm; P:arginine biosynthetic process
2.06809	7.85498e-07	CTRG_03940	MRP8	MRP8		Mrp8p	612	C5MCI3	IPR012917 (PFAM)	no GO terms	no GO terms
2.06534	5.03752e-54	CTRG_05889	PLB3	PLB3	PLB2	Lysophospholipase	1878	C5MIJ6	IPR002642 (SMART); IPR002642 (PFAM); PTHR10728 (PANTHER); IPR002642 (PROSITE_PROFILES); cd07203 (CDD); IPR016035 (SUPERFAMILY)	F:GO:0004620; F:GO:0004623; C:GO:0005576; C:GO:0005829; C:GO:0005886; P:GO:0009395; C:GO:0043231; P:GO:0046475	F:phospholipase activity; F:phospholipase A2 activity; C:extracellular region; C:cytosol; C:plasma membrane; P:phospholipid catabolic process; C:intracellular membrane-bounded organelle; P:glycerophospholipid catabolic process
2.06141	4.69724e-24	CTRG_02958	CAN1	CAN1	CAN1	Lysine/arginine permease CAN1	1698	C5M986	IPR004841 (PFAM); IPR050524 (PANTHER)	P:GO:0003333; F:GO:0015171; C:GO:0016020; C:GO:0016020; P:GO:0055085	P:amino acid transmembrane transport; F:amino acid transmembrane transporter activity; C:membrane; C:membrane; P:transmembrane transport
2.06119	3.04789e-13	CTRG_04184	ENO1	ENO1	ERR3	Enolase 1	1323	C5MD83	IPR020810 (SMART); IPR020811 (SMART); IPR020810 (PFAM); IPR020811 (PFAM); IPR000941 (PANTHER); IPR000941 (CDD); IPR036849 (SUPERFAMILY); IPR029017 (SUPERFAMILY)	C:GO:0000015; F:GO:0000287; F:GO:0004634; P:GO:0006096	C:phosphopyruvate hydratase complex; F:magnesium ion binding; F:phosphopyruvate hydratase activity; P:glycolytic process
2.06051	6.67245e-11	CTRG_00461	CTRG_00461	C3_03410C_A	YMR196W	Glyco_hydro_63 domain-containing protein	1629	C5M322	IPR054491 (PFAM); IPR004888 (PANTHER); IPR008928 (SUPERFAMILY)	F:GO:0004573; P:GO:0005975; P:GO:0006487; P:GO:0009311	F:Glc3Man9GlcNAc2 oligosaccharide glucosidase activity; P:carbohydrate metabolic process; P:protein N-linked glycosylation; P:oligosaccharide metabolic process
2.05757	6.02697e-23	CTRG_04878	CTRG_04878	C7_00770W_A			822	C5MFN5	no IPS match	no IPS match	no IPS match
2.05532	9.05596e-11	CTRG_05965	PDK2	PDK2		Protein-serine/threonine kinase	1530	C5MIS2	IPR003594 (SMART); IPR003594 (PFAM); IPR018955 (PFAM); IPR039028 (PANTHER); cd16929 (CDD); IPR036784 (SUPERFAMILY); IPR036890 (SUPERFAMILY)	F:GO:0004672; F:GO:0004740; C:GO:0005739; P:GO:0006468; P:GO:0010906	F:protein kinase activity; F:pyruvate dehydrogenase (acetyl-transferring) kinase activity; C:mitochondrion; P:protein phosphorylation; P:regulation of glucose metabolic process
2.05094	1.19021e-27	CTRG_05796	XYL2	XYL2	SOR2	PKS_ER domain-containing protein	1095	C5MIA3	IPR020843 (SMART); IPR013154 (PFAM); IPR013149 (PFAM); PTHR43161 (PANTHER); IPR045306 (CDD); IPR011032 (SUPERFAMILY); IPR036291 (SUPERFAMILY)	F:GO:0003939; P:GO:0006062; F:GO:0016491; F:GO:0016616	F:L-iditol 2-dehydrogenase (NAD+) activity; P:sorbitol catabolic process; F:oxidoreductase activity; F:oxidoreductase activity, acting on the CH-OH group of donors, NAD or NADP as acceptor
2.0398	4.21301e-11	CTRG_01793	AMO2	AMO2		Amine oxidase	1986	C5M7G1	IPR015798 (PFAM); IPR000269 (PANTHER); IPR016182 (SUPERFAMILY); IPR016182 (SUPERFAMILY); IPR036460 (SUPERFAMILY)	F:GO:0005507; F:GO:0008131; P:GO:0009308; F:GO:0048038	F:copper ion binding; F:primary amine oxidase activity; P:amine metabolic process; F:quinone binding
2.03478	3.9751e-12	CTRG_03673	PKP2		PKP2		1431	C5MC72	IPR018955 (PFAM); IPR039028 (PANTHER); IPR036784 (SUPERFAMILY); IPR036890 (SUPERFAMILY)	F:GO:0004672; F:GO:0004740; C:GO:0005739; P:GO:0006468; P:GO:0010906	F:protein kinase activity; F:pyruvate dehydrogenase (acetyl-transferring) kinase activity; C:mitochondrion; P:protein phosphorylation; P:regulation of glucose metabolic process
2.0316	2.10435e-36	CTRG_04928	FRE7	C7_00430W_A	FRE7	FAD-binding FR-type domain-containing protein	1770	C5MFT5	IPR013130 (PFAM); IPR013121 (PFAM); IPR013112 (PFAM); IPR051410 (PANTHER); IPR017927 (PROSITE_PROFILES); cd06186 (CDD); IPR017938 (SUPERFAMILY); IPR039261 (SUPERFAMILY)	F:GO:0000293; C:GO:0005886; P:GO:0006826; P:GO:0006879; P:GO:0015677; F:GO:0016491	F:ferric-chelate reductase activity; C:plasma membrane; P:iron ion transport; P:intracellular iron ion homeostasis; P:copper ion import; F:oxidoreductase activity
2.02745	5.88421e-16	CTRG_05177	CTRG_05177				669	C5MGI4	no IPS match	no IPS match	no IPS match
2.02727	1.11235e-26	CTRG_04424	CTRG_04424	C1_01220C_A			750	C5MED1	no IPS match	no IPS match	no IPS match
2.02014	4.60725e-08	CTRG_03115	ALK8	ALK8		Alk8p	1554	C5MAM3	IPR001128 (PFAM); IPR047146 (PANTHER); cd11063 (CDD); IPR036396 (SUPERFAMILY)	F:GO:0004497; F:GO:0005506; F:GO:0016705; F:GO:0020037	F:monooxygenase activity; F:iron ion binding; F:oxidoreductase activity, acting on paired donors, with incorporation or reduction of molecular oxygen; F:heme binding
2.0152	0.0137173	CTRG_01916	DDR48	DDR48		Stress protein DDR48	810	C5M4T8	no IPS match	no IPS match	no IPS match
2.00548	0.00669865	CTRG_00741	HXT5	HXT5		MFS domain-containing protein	1689	C5M3V2	IPR005828 (PFAM); IPR050814 (PANTHER); IPR020846 (PROSITE_PROFILES); IPR036259 (SUPERFAMILY)	C:GO:0016020; F:GO:0022857; P:GO:0055085	C:membrane; F:transmembrane transporter activity; P:transmembrane transport
1.99657	1.04538e-05	CTRG_06106	CTRG_06106	CR_09060W_A			729	C5MJ63	no IPS match	no IPS match	no IPS match
1.99256	0.0167678	CTRG_04252	CTRG_04252				492	C5MDF1	no IPS match	no IPS match	no IPS match
1.99176	6.19138e-39	CTRG_00896	ECM4	ECM4	GTO1	GST C-terminal domain-containing protein	1002	C5M4A6	IPR004045 (PFAM); PF13410 (PFAM); IPR016639 (PANTHER); IPR047047 (CDD); IPR036249 (SUPERFAMILY); IPR036282 (SUPERFAMILY)	F:GO:0004364; C:GO:0005737	F:glutathione transferase activity; C:cytoplasm
1.97406	0.00820686	CTRG_01825	CTRG_01825				558	C5M7J3	IPR020999 (PANTHER)	P:GO:0016192; C:GO:0043231	P:vesicle-mediated transport; C:intracellular membrane-bounded organelle
1.97099	8.76445e-24	CTRG_03759	MET16	MET16	MET16	3'-phosphoadenylylsulfate reductase	777	C5MDK7	IPR002500 (PFAM); PTHR46509 (PANTHER); IPR002500 (CDD); SSF52402 (SUPERFAMILY)	F:GO:0003824; F:GO:0004604; C:GO:0005737; P:GO:0019379	F:catalytic activity; F:phosphoadenylyl-sulfate reductase (thioredoxin) activity; C:cytoplasm; P:sulfate assimilation, phosphoadenylyl sulfate reduction by phosphoadenylyl-sulfate reductase (thioredoxin)
1.96747	4.28774e-05	CTRG_00916	CTRG_00916	CR_02260C_A			1032	C5M4C6	SSF52047 (SUPERFAMILY)	no GO terms	no GO terms
1.96665	0.000506653	CTRG_04722	CTRG_04722	C1_04350C_A			2283	C5MF79	IPR003903 (PROSITE_PROFILES)	no GO terms	no GO terms
1.95931	2.92869e-34	CTRG_04193	ATC1	ATC1	ATH1	Cell wall acid trehalase ATC1	3252	C5MD92	IPR005196 (PFAM); IPR005195 (PFAM); PTHR11051 (PANTHER); IPR011013 (SUPERFAMILY); IPR008928 (SUPERFAMILY)	F:GO:0003824; F:GO:0004553; F:GO:0004555; P:GO:0005975; P:GO:0005993; C:GO:0009277; F:GO:0030246	F:catalytic activity; F:hydrolase activity, hydrolyzing O-glycosyl compounds; F:alpha,alpha-trehalase activity; P:carbohydrate metabolic process; P:trehalose catabolic process; C:fungal-type cell wall; F:carbohydrate binding
1.95709	5.11065e-60	CTRG_05283	ERG11	ERG11	ERG11	Lanosterol 14-alpha demethylase	1587	A0A2D1PJS8	IPR001128 (PFAM); IPR050529 (PANTHER); cd11042 (CDD); IPR036396 (SUPERFAMILY)	F:GO:0004497; F:GO:0005506; F:GO:0016705; F:GO:0020037	F:monooxygenase activity; F:iron ion binding; F:oxidoreductase activity, acting on paired donors, with incorporation or reduction of molecular oxygen; F:heme binding
1.95417	1.83445e-19	CTRG_03558	RVS162	RVS162		RVS161-like protein RVS162	840	C5MBW6	IPR004148 (SMART); IPR004148 (PFAM); IPR046982 (PANTHER); IPR004148 (PROSITE_PROFILES); IPR027267 (SUPERFAMILY)	F:GO:0005515; C:GO:0005737; P:GO:0006897; F:GO:0008289; C:GO:0030479; C:GO:0031097; C:GO:0043332; P:GO:0051666; P:GO:0097320; C:GO:1990528	F:protein binding; C:cytoplasm; P:endocytosis; F:lipid binding; C:actin cortical patch; C:medial cortex; C:mating projection tip; P:actin cortical patch localization; P:plasma membrane tubulation; C:Rvs161p-Rvs167p complex
1.95377	1.55328e-06	CTRG_02178	SGA1	SGA1	SGA1	1	1581	C5M9L6	IPR011613 (PFAM); PTHR31616 (PANTHER); IPR008928 (SUPERFAMILY)	C:GO:0000324; F:GO:0004553; P:GO:0005975	C:fungal-type vacuole; F:hydrolase activity, hydrolyzing O-glycosyl compounds; P:carbohydrate metabolic process
1.94895	0.000235384	CTRG_00902	PHO113	PHO113	PHO11	Acid phosphatase	1404	C5M4B2	IPR000560 (PFAM); PTHR20963 (PANTHER); IPR000560 (CDD); IPR029033 (SUPERFAMILY)	F:GO:0003993; C:GO:0009277	F:acid phosphatase activity; C:fungal-type cell wall
1.94322	2.45854e-41	CTRG_04669	CTRG_04669	C1_02700C_A			174	C5MF26	IPR000612 (PFAM); IPR000612 (PANTHER)	C:GO:0016020	C:membrane
1.93041	3.8414e-06	CTRG_03114	CTRG_03114				1512	C5MAM2	IPR001128 (PFAM); IPR047146 (PANTHER); cd11063 (CDD); IPR036396 (SUPERFAMILY)	F:GO:0004497; F:GO:0005506; F:GO:0016705; F:GO:0020037	F:monooxygenase activity; F:iron ion binding; F:oxidoreductase activity, acting on paired donors, with incorporation or reduction of molecular oxygen; F:heme binding
1.92979	4.88715e-22	CTRG_00953	CPA2	CPA2	CPA2	Carbamoyl-phosphate synthase (Glutamine-hydrolyzing)	3441	C5M4G3	IPR005480 (SMART); IPR005480 (PFAM); IPR005479 (PFAM); PTHR11405 (PANTHER); IPR011761 (PROSITE_PROFILES); IPR011761 (PROSITE_PROFILES); IPR011607 (PROSITE_PROFILES); IPR016185 (SUPERFAMILY); SSF56059 (SUPERFAMILY); IPR016185 (SUPERFAMILY); IPR036897 (SUPERFAMILY); IPR036914 (SUPERFAMILY); SSF56059 (SUPERFAMILY)	F:GO:0004088; F:GO:0005524; C:GO:0005737; P:GO:0006807; F:GO:0046872	F:carbamoyl-phosphate synthase (glutamine-hydrolyzing) activity; F:ATP binding; C:cytoplasm; P:obsolete nitrogen compound metabolic process; F:metal ion binding
1.92533	1.09462e-16	CTRG_00714	HGT3	HGT3	YDL199C	MFS domain-containing protein	1866	C5M3S5	IPR005828 (PFAM); IPR050360 (PANTHER); IPR020846 (PROSITE_PROFILES); IPR036259 (SUPERFAMILY)	F:GO:0005351; P:GO:0008643; C:GO:0016020; F:GO:0022857; P:GO:0055085	F:carbohydrate:proton symporter activity; P:carbohydrate transport; C:membrane; F:transmembrane transporter activity; P:transmembrane transport
1.92465	5.11945e-05	CTRG_05531	HEX1	HEX1		Beta-hexosaminidase	1668	C5MHH7	IPR015883 (PFAM); IPR029019 (PFAM); IPR025705 (PANTHER); cd06562 (CDD); IPR029018 (SUPERFAMILY); IPR017853 (SUPERFAMILY)	F:GO:0004553; F:GO:0004563; P:GO:0005975; C:GO:0016020; F:GO:0016231; P:GO:0030203	F:hydrolase activity, hydrolyzing O-glycosyl compounds; F:beta-N-acetylhexosaminidase activity; P:carbohydrate metabolic process; C:membrane; F:beta-N-acetylglucosaminidase activity; P:glycosaminoglycan metabolic process
1.92134	0.00439457	CTRG_03620	CTRG_03620	C1_13430C_A			1683	C5MC28	no IPS match	no IPS match	no IPS match
1.91847	2.26968e-08	CTRG_05222	CTRG_05222	C7_03030W_A			525	C5MGM9	IPR012882 (PFAM); IPR012882 (PANTHER); IPR036249 (SUPERFAMILY)	C:GO:0005739; F:GO:0016491	C:mitochondrion; F:oxidoreductase activity
1.91565	5.289e-06	CTRG_05131	CTRG_05131	C7_03310W_A			627	C5MGD8	no IPS match	no IPS match	no IPS match
1.91395	1.15381e-09	CTRG_03045	ECI1	ECI1	ECI1	Dodecenoyl-CoA isomerase	831	C5MAF3	IPR001753 (PFAM); IPR051053 (PANTHER); cd06558 (CDD); IPR029045 (SUPERFAMILY)	C:GO:0005782; P:GO:0006635	C:peroxisomal matrix; P:fatty acid beta-oxidation
1.91303	5.75192e-22	CTRG_06142	CTRG_06142	C5_05360C_A	EGH1	Hydrolase	2736	C5MJ99	IPR001547 (PFAM); IPR041036 (PFAM); IPR052066 (PANTHER); IPR017853 (SUPERFAMILY)	P:GO:0000272; F:GO:0004553; F:GO:0008422; F:GO:0050295; P:GO:1904462	P:polysaccharide catabolic process; F:hydrolase activity, hydrolyzing O-glycosyl compounds; F:beta-glucosidase activity; F:steryl-beta-glucosidase activity; P:ergosteryl 3-beta-D-glucoside catabolic process
1.90985	1.25448e-29	CTRG_03432	ARG5	ARG5	ARG5,6	Acetylglutamate kinase	2544	C5MBJ0	IPR000534 (SMART); IPR006855 (PFAM); IPR001048 (PFAM); IPR000534 (PFAM); PF22698 (PFAM); PTHR23342 (PANTHER); IPR006855 (PROSITE_PROFILES); cd04263 (CDD); IPR041734 (CDD); SSF55347 (SUPERFAMILY); IPR036393 (SUPERFAMILY); IPR036291 (SUPERFAMILY)	F:GO:0003942; F:GO:0003991; C:GO:0005759; P:GO:0006526; F:GO:0016620; F:GO:0051287	F:N-acetyl-gamma-glutamyl-phosphate reductase activity; F:acetylglutamate kinase activity; C:mitochondrial matrix; P:arginine biosynthetic process; F:oxidoreductase activity, acting on the aldehyde or oxo group of donors, NAD or NADP as acceptor; F:NAD binding
1.90589	0.00737063	CTRG_03371	CTRG_03371				375	C5MBC9	no IPS match	no IPS match	no IPS match
1.8994	0.0321417	CTRG_02844	CTRG_02844				3066	C5M8X2	IPR013087 (SMART); IPR051059 (PANTHER); IPR013087 (PROSITE_PROFILES); IPR013087 (PROSITE_PROFILES); IPR036236 (SUPERFAMILY)	C:GO:0000785; F:GO:0000978; F:GO:0000981; P:GO:0006357	C:chromatin; F:RNA polymerase II cis-regulatory region sequence-specific DNA binding; F:DNA-binding transcription factor activity, RNA polymerase II-specific; P:regulation of transcription by RNA polymerase II
1.89257	0.0034211	CTRG_06010	MNN1		MNN1		1896	C5MIW7	IPR022751 (PFAM); PTHR31392 (PANTHER); IPR029044 (SUPERFAMILY)	F:GO:0000033; C:GO:0005794; P:GO:0006486; P:GO:0006493; F:GO:0016757	F:alpha-1,3-mannosyltransferase activity; C:Golgi apparatus; P:protein glycosylation; P:protein O-linked glycosylation; F:glycosyltransferase activity
1.89064	4.50282e-27	CTRG_05512	CTRG_05512	C5_03510C_A			1728	C5MHF8	PTHR37283 (PANTHER); SSF50729 (SUPERFAMILY)	no GO terms	no GO terms
1.88879	2.01875e-45	CTRG_01774	RTA3	RTA3	RSB1	Rta3p	1386	C5M7E2	IPR007568 (PFAM); IPR007568 (PANTHER)	C:GO:0000324; C:GO:0005886; C:GO:0016020	C:fungal-type vacuole; C:plasma membrane; C:membrane
1.88782	2.12e-10	CTRG_02514	HGT5	HGT5		MFS domain-containing protein	1401	C5M7Z2	IPR005828 (PFAM); IPR050360 (PANTHER); IPR020846 (PROSITE_PROFILES); IPR036259 (SUPERFAMILY)	F:GO:0005351; P:GO:0008643; C:GO:0016020; F:GO:0022857; P:GO:0055085	F:carbohydrate:proton symporter activity; P:carbohydrate transport; C:membrane; F:transmembrane transporter activity; P:transmembrane transport
1.88311	5.64489e-05	CTRG_03323	CTRG_03323	C1_10310W_A		Methyltransf_11 domain-containing protein	936	C5MB81	IPR013216 (PFAM); IPR051052 (PANTHER); cd02440 (CDD); IPR029063 (SUPERFAMILY)	F:GO:0008757	F:S-adenosylmethionine-dependent methyltransferase activity
1.88245	5.46602e-08	CTRG_02102	AYR1		AYR1		900	C5M5C4	IPR002347 (PFAM); PTHR44169 (PANTHER); cd05374 (CDD); IPR036291 (SUPERFAMILY)	F:GO:0000140; F:GO:0004806; C:GO:0005783; C:GO:0005811; P:GO:0006654; P:GO:0019433	F:acylglycerone-phosphate reductase (NADP+) activity; F:triglyceride lipase activity; C:endoplasmic reticulum; C:lipid droplet; P:phosphatidic acid biosynthetic process; P:triglyceride catabolic process
1.88192	0.000114713	CTRG_03324	MNN12	MNN12	MNN1	Putative alpha-1	1668	C5MB82	IPR022751 (PFAM); PTHR31392 (PANTHER); IPR029044 (SUPERFAMILY)	F:GO:0000033; C:GO:0005794; P:GO:0006486; P:GO:0006493; F:GO:0016757	F:alpha-1,3-mannosyltransferase activity; C:Golgi apparatus; P:protein glycosylation; P:protein O-linked glycosylation; F:glycosyltransferase activity
1.88188	0.00314186	CTRG_05691	CTRG_05691	C3_06730W_A			798	C5MHZ8	IPR001753 (PFAM); IPR045002 (PANTHER); cd06558 (CDD); IPR029045 (SUPERFAMILY)	C:GO:0005739; F:GO:0016853; F:GO:0051750	C:mitochondrion; F:isomerase activity; F:delta(3,5)-delta(2,4)-dienoyl-CoA isomerase activity
1.87884	2.86148e-10	CTRG_00952	CTRG_00952				1647	C5M4G2	IPR011701 (PFAM); PTHR23502 (PANTHER); IPR020846 (PROSITE_PROFILES); IPR036259 (SUPERFAMILY)	C:GO:0000324; C:GO:0005886; F:GO:0022857; P:GO:0055085	C:fungal-type vacuole; C:plasma membrane; F:transmembrane transporter activity; P:transmembrane transport
1.8761	8.62043e-11	CTRG_06203	GAP2	GAP2		General amino-acid permease GAP2	1767	C5MJG0	IPR004841 (PFAM); IPR050524 (PANTHER)	P:GO:0003333; F:GO:0015171; C:GO:0016020; C:GO:0016020; P:GO:0055085	P:amino acid transmembrane transport; F:amino acid transmembrane transporter activity; C:membrane; C:membrane; P:transmembrane transport
1.87305	5.94362e-06	CTRG_05999	CTRG_05999	C5_02560C_A		Protein kinase domain-containing protein	1635	C5MIV6	IPR004147 (PFAM); IPR051130 (PANTHER); IPR045307 (CDD); IPR011009 (SUPERFAMILY)	no GO terms	no GO terms
1.87115	9.25992e-27	CTRG_04478	IFE1	IFE1	BDH1	Putative dehydrogenase	1161	C5MEI5	IPR013154 (PFAM); IPR013149 (PFAM); PTHR43161 (PANTHER); cd08233 (CDD); IPR011032 (SUPERFAMILY); IPR036291 (SUPERFAMILY)	F:GO:0000721; C:GO:0005737; P:GO:0034079	F:(R,R)-butanediol dehydrogenase activity; C:cytoplasm; P:butanediol biosynthetic process
1.86389	8.00935e-20	CTRG_00254	CTRG_00254	C4_02620C_A	YDR109C	Putative phosphotransferase	2226	C5M2G5	IPR018485 (PFAM); IPR018484 (PFAM); PTHR43435 (PANTHER); IPR006003 (CDD); IPR043129 (SUPERFAMILY); IPR043129 (SUPERFAMILY)	C:GO:0005737; P:GO:0005975; F:GO:0016301; F:GO:0016773; F:GO:0019150; P:GO:0019321; P:GO:0046835	C:cytoplasm; P:carbohydrate metabolic process; F:kinase activity; F:phosphotransferase activity, alcohol group as acceptor; F:D-ribulokinase activity; P:pentose metabolic process; P:carbohydrate phosphorylation
1.86335	0.0252302	CTRG_04689	CTRG_04689				1725	C5MF46	IPR006910 (PFAM)	F:GO:0005515	F:protein binding
1.85862	4.38244e-07	CTRG_03193	CTRG_03193	C5_03810C_A			669	C5MAV1	no IPS match	no IPS match	no IPS match
1.84664	0.00829952	CTRG_02336	CTRG_02336				561	C5MA24	IPR013525 (PFAM)	C:GO:0016020; F:GO:0140359	C:membrane; F:ABC-type transporter activity
1.83892	0.0250458	CTRG_02711	CTRG_02711				1281	C5M8I9	IPR033121 (PFAM); IPR001461 (PANTHER); IPR033121 (PROSITE_PROFILES); IPR021109 (SUPERFAMILY)	F:GO:0004190; P:GO:0006508	F:aspartic-type endopeptidase activity; P:proteolysis
1.82754	0.00147766	CTRG_01985	FUN19	C2_09880C_A	FUN19	SWIRM domain-containing protein	1068	C5M507	IPR007526 (PFAM); IPR007526 (PROSITE_PROFILES); IPR009057 (SUPERFAMILY)	F:GO:0005515	F:protein binding
1.82419	4.52465e-23	CTRG_00074	CTRG_00074	C4_00750C_A			612	C5M1Y5	no IPS match	no IPS match	no IPS match
1.81854	2.78244e-20	CTRG_05360	GDS1	GDS1		Gds1p	1299	C5MH06	no IPS match	no IPS match	no IPS match
1.81212	0.00046875	CTRG_00318	CTRG_00318				1212	C5M2M9	IPR021848 (PFAM)	no GO terms	no GO terms
1.80181	1.28002e-28	CTRG_02331	CTRG_02331				696	C5MA19	no IPS match	no IPS match	no IPS match
1.79676	1.66272e-20	CTRG_03297	GCA1	GCA1		Glucoamylase 1	2748	C5MB55	IPR000322 (PFAM); IPR048395 (PFAM); PTHR22762 (PANTHER); cd06602 (CDD); cd14752 (CDD); IPR017853 (SUPERFAMILY); IPR011013 (SUPERFAMILY); SSF51011 (SUPERFAMILY)	F:GO:0003824; F:GO:0004553; P:GO:0005975; F:GO:0030246	F:catalytic activity; F:hydrolase activity, hydrolyzing O-glycosyl compounds; P:carbohydrate metabolic process; F:carbohydrate binding
1.78893	2.54993e-16	CTRG_02219	GLG2	GLG2		Glg2p	1260	C5M9Q7	IPR002495 (PFAM); IPR050587 (PANTHER); cd02537 (CDD); IPR029044 (SUPERFAMILY)	C:GO:0005737; F:GO:0016757	C:cytoplasm; F:glycosyltransferase activity
1.78853	1.91894e-05	CTRG_00752	HXT5	HXT5		MFS domain-containing protein	1689	C5M3W3	IPR005828 (PFAM); IPR050814 (PANTHER); IPR020846 (PROSITE_PROFILES); IPR036259 (SUPERFAMILY)	C:GO:0016020; F:GO:0022857; P:GO:0055085	C:membrane; F:transmembrane transporter activity; P:transmembrane transport
1.78813	1.09866e-10	CTRG_00723	CTRG_00723				459	C5M3T4	no IPS match	no IPS match	no IPS match
1.78437	2.09917e-08	CTRG_04615	HGT1	HGT1		High-affinity glucose transporter 1	1638	A0A2D2CN79	IPR005828 (PFAM); IPR050360 (PANTHER); IPR020846 (PROSITE_PROFILES); cd17356 (CDD); IPR036259 (SUPERFAMILY)	F:GO:0005351; P:GO:0008643; C:GO:0016020; F:GO:0022857; P:GO:0055085	F:carbohydrate:proton symporter activity; P:carbohydrate transport; C:membrane; F:transmembrane transporter activity; P:transmembrane transport
1.78177	3.57518e-22	CTRG_05183	CTRG_05183	C7_04090C_A		AB hydrolase-1 domain-containing protein	1377	C5MGJ0	IPR000073 (PFAM); PTHR42886 (PANTHER); IPR029058 (SUPERFAMILY)	F:GO:0004623; C:GO:0005739; C:GO:0005743; P:GO:0006654; P:GO:0035965; F:GO:0042171; F:GO:0052689; P:GO:0055088	F:phospholipase A2 activity; C:mitochondrion; C:mitochondrial inner membrane; P:phosphatidic acid biosynthetic process; P:cardiolipin acyl-chain remodeling; F:lysophosphatidic acid acyltransferase activity; F:carboxylic ester hydrolase activity; P:lipid homeostasis
1.77921	6.75077e-21	CTRG_02802	CTRG_02802	C6_02450W_A			804	C5M8T0	IPR052523 (PANTHER); IPR016181 (SUPERFAMILY)	no GO terms	no GO terms
1.77709	0.0453876	CTRG_02464	CTRG_02464				2313	C5M7U2	IPR050715 (PANTHER); SSF52058 (SUPERFAMILY)	P:GO:0007165	P:signal transduction
1.77545	3.51849e-09	CTRG_03914	CTRG_03914				471	C5MCG3	no IPS match	no IPS match	no IPS match
1.77328	1.26221e-06	CTRG_03791	ALS7	ALS7		Agglutinin-like protein 7	1557	A0A345ZDB3	IPR024672 (SMART); IPR024672 (PFAM); IPR008440 (PFAM); IPR033504 (PANTHER); IPR008966 (SUPERFAMILY)	P:GO:0007155; C:GO:0009277; P:GO:0043709; P:GO:0043710; F:GO:0050839; P:GO:0098609	P:cell adhesion; C:fungal-type cell wall; P:cell adhesion involved in single-species biofilm formation; P:cell adhesion involved in multi-species biofilm formation; F:cell adhesion molecule binding; P:cell-cell adhesion
1.76726	0.0280646	CTRG_05223	CTRG_05223	C7_03040W_A		Very-long-chain (3R)-3-hydroxyacyl-CoA dehydratase	615	C5MGN0	IPR007482 (PFAM); IPR007482 (PANTHER)	F:GO:0018812; P:GO:0030148; C:GO:0030176; P:GO:0030497; P:GO:0042761	F:3-hydroxyacyl-CoA dehydratase activity; P:sphingolipid biosynthetic process; C:obsolete integral component of endoplasmic reticulum membrane; P:fatty acid elongation; P:very long-chain fatty acid biosynthetic process
1.76672	0.00013817	CTRG_01829	CTRG_01829				447	C5M7J7	no IPS match	no IPS match	no IPS match
1.76265	2.75736e-08	CTRG_02870	CTRG_02870	C6_01680C_A			1098	C5M8Z8	IPR006035 (PFAM); IPR006035 (PANTHER); IPR006035 (PROSITE_PROFILES); cd11592 (CDD); IPR023696 (SUPERFAMILY)	F:GO:0008783; P:GO:0033389; F:GO:0046872	F:agmatinase activity; P:putrescine biosynthetic process from arginine, using agmatinase; F:metal ion binding
1.75871	0.000113458	CTRG_00011	CTRG_00011	C4_00290C_A		Choline monooxygenase	1290	C5M1S2	IPR015879 (PFAM); IPR017941 (PFAM); IPR001663 (PANTHER); IPR017941 (PROSITE_PROFILES); cd03469 (CDD); cd00680 (CDD); SSF55961 (SUPERFAMILY); IPR036922 (SUPERFAMILY)	F:GO:0005506; P:GO:0044237; F:GO:0051537	F:iron ion binding; P:cellular metabolic process; F:2 iron, 2 sulfur cluster binding
1.75639	8.62043e-11	CTRG_02482	AIM6	C3_04650W_A	AIM6		1083	C5M7W0	IPR051236 (PANTHER)	no GO terms	no GO terms
1.75424	0.00329232	CTRG_01245	CTRG_01245	C2_01540W_A		TauD domain-containing protein	1170	C5M5W4	IPR003819 (PFAM); IPR051178 (PANTHER); SSF51197 (SUPERFAMILY)	F:GO:0016491	F:oxidoreductase activity
1.75421	2.59773e-11	CTRG_05928	CTRG_05928				432	C5MIN5	IPR000992 (PFAM)	no GO terms	no GO terms
1.74761	1.57639e-05	CTRG_03622	KNS1	KNS1	KNS1	Protein kinase domain-containing protein	1953	C5MC30	IPR000719 (SMART); IPR000719 (PFAM); IPR051175 (PANTHER); IPR000719 (PROSITE_PROFILES); cd14134 (CDD); IPR011009 (SUPERFAMILY)	F:GO:0004672; F:GO:0004674; F:GO:0005524; C:GO:0005634; P:GO:0006468; P:GO:0043484	F:protein kinase activity; F:protein serine/threonine kinase activity; F:ATP binding; C:nucleus; P:protein phosphorylation; P:regulation of RNA splicing
1.74591	3.64163e-09	CTRG_06050	RNY1		RNY1		840	C5MJ07	IPR001568 (PFAM); IPR001568 (PANTHER); IPR036430 (SUPERFAMILY)	F:GO:0003723; F:GO:0004521; C:GO:0005576; P:GO:0006401; F:GO:0033897	F:RNA binding; F:RNA endonuclease activity; C:extracellular region; P:RNA catabolic process; F:ribonuclease T2 activity
1.74315	1.93547e-44	CTRG_01885	PRB1	PRB1	YSP3	Prb1p	1413	C5M7Q3	IPR000209 (PFAM); IPR010259 (PFAM); IPR050131 (PANTHER); PS51892 (PROSITE_PROFILES); IPR034193 (CDD); SSF54897 (SUPERFAMILY); IPR036852 (SUPERFAMILY)	F:GO:0004252; C:GO:0005615; P:GO:0006508; F:GO:0008236	F:serine-type endopeptidase activity; C:extracellular space; P:proteolysis; F:serine-type peptidase activity
1.74135	1.30072e-09	CTRG_00457	CTN3	CTN3	YAT2	Carn_acyltransf domain-containing protein	2619	C5M318	IPR039551 (PFAM); IPR000542 (PANTHER); SSF52777 (SUPERFAMILY); SSF52777 (SUPERFAMILY)	F:GO:0004092; C:GO:0005829; P:GO:0009437; F:GO:0016746	F:carnitine O-acetyltransferase activity; C:cytosol; P:carnitine metabolic process; F:acyltransferase activity
1.73205	0.000295534	CTRG_03461	AVT4	AVT4		Aa_trans domain-containing protein	1941	C5MBL9	IPR013057 (PFAM); PTHR22950 (PANTHER)	P:GO:0003333; F:GO:0005302; C:GO:0005774; F:GO:0015179	P:amino acid transmembrane transport; F:L-tyrosine transmembrane transporter activity; C:vacuolar membrane; F:L-amino acid transmembrane transporter activity
1.72906	0.0277656	CTRG_01677	CTRG_01677				735	C5M745	no IPS match	no IPS match	no IPS match
1.72689	4.48952e-17	CTRG_06232	CTRG_06232				534	C5MJI9	no IPS match	no IPS match	no IPS match
1.72337	5.69159e-06	CTRG_04354	CTN1	CTN1	YAT1	Carnitine O-acetyltransferase	2277	C5ME62	IPR039551 (PFAM); IPR000542 (PANTHER); SSF52777 (SUPERFAMILY); SSF52777 (SUPERFAMILY)	F:GO:0004092; C:GO:0005739; P:GO:0009437; F:GO:0016746	F:carnitine O-acetyltransferase activity; C:mitochondrion; P:carnitine metabolic process; F:acyltransferase activity
1.7225	5.03752e-14	CTRG_03026	ARD	ARD		Ardp	849	C5M9F4	PF13561 (PFAM); PTHR43008 (PANTHER); IPR036291 (SUPERFAMILY)	C:GO:0005622; F:GO:0050664	C:intracellular anatomical structure; F:oxidoreductase activity, acting on NAD(P)H, oxygen as acceptor
1.72054	3.77009e-52	CTRG_02606	CDR1	CDR1	PDR15	Pleiotropic ABC efflux transporter of multiple drugs CDR1	4497	C5M884	IPR003593 (SMART); IPR013525 (PFAM); IPR029481 (PFAM); IPR003439 (PFAM); IPR010929 (PFAM); IPR003439 (PFAM); PTHR19241 (PANTHER); IPR003439 (PROSITE_PROFILES); IPR003439 (PROSITE_PROFILES); IPR034001 (CDD); IPR034003 (CDD); IPR027417 (SUPERFAMILY); IPR027417 (SUPERFAMILY)	F:GO:0005524; C:GO:0016020; F:GO:0016887; F:GO:0042626; P:GO:0055085; F:GO:0140359	F:ATP binding; C:membrane; F:ATP hydrolysis activity; F:ATPase-coupled transmembrane transporter activity; P:transmembrane transport; F:ABC-type transporter activity
1.71409	2.52993e-27	CTRG_02296	CMK1	CMK1	FMP48	Protein kinase domain-containing protein	1239	C5M9Y4	IPR000719 (SMART); IPR000719 (PFAM); PTHR24347 (PANTHER); IPR000719 (PROSITE_PROFILES); cd05117 (CDD); IPR011009 (SUPERFAMILY)	F:GO:0004672; F:GO:0004683; F:GO:0005516; F:GO:0005524; P:GO:0006468; P:GO:0034599	F:protein kinase activity; F:calmodulin-dependent protein kinase activity; F:calmodulin binding; F:ATP binding; P:protein phosphorylation; P:cellular response to oxidative stress
1.70936	7.61228e-29	CTRG_03873	XKS1	XKS1	XKS1	Xylulokinase	1854	C5MDX1	IPR018484 (PFAM); IPR018485 (PFAM); PTHR10196 (PANTHER); IPR043129 (SUPERFAMILY); IPR043129 (SUPERFAMILY)	F:GO:0004856; C:GO:0005829; P:GO:0005975; P:GO:0005997; F:GO:0016301; P:GO:0016310	F:D-xylulokinase activity; C:cytosol; P:carbohydrate metabolic process; P:xylulose metabolic process; F:kinase activity; P:phosphorylation
1.6975	3.34042e-24	CTRG_00519	CTRG_00519	CR_04820W_A			237	C5M380	IPR054415 (PFAM)	no GO terms	no GO terms
1.69183	0.0477678	CTRG_05420	IHD1	IHD1		Induced during hyphae development protein 1	1635	C5MH66	no IPS match	no IPS match	no IPS match
1.68666	2.66773e-10	CTRG_05176	ARG4	ARG4	ARG4	Arginosuccinase	1398	C5MGI3	IPR022761 (PFAM); IPR029419 (PFAM); IPR009049 (PANTHER); IPR009049 (CDD); IPR008948 (SUPERFAMILY)	F:GO:0003824; F:GO:0004056; C:GO:0005829; P:GO:0042450	F:catalytic activity; F:argininosuccinate lyase activity; C:cytosol; P:arginine biosynthetic process via ornithine
1.68622	0.000505783	CTRG_05958	CTRG_05958	CR_08920W_A			1323	C5MIR5	IPR013786 (PFAM); IPR006091 (PFAM); IPR009075 (PFAM); IPR050741 (PANTHER); IPR036250 (SUPERFAMILY); IPR009100 (SUPERFAMILY)	F:GO:0003995; C:GO:0005737; F:GO:0016627; P:GO:0033539; F:GO:0050660	F:acyl-CoA dehydrogenase activity; C:cytoplasm; F:oxidoreductase activity, acting on the CH-CH group of donors; P:fatty acid beta-oxidation using acyl-CoA dehydrogenase; F:flavin adenine dinucleotide binding
1.67567	0.0141798	CTRG_03420	CTRG_03420	C1_09340C_A			3840	C5MBH8	no IPS match	no IPS match	no IPS match
1.66998	3.95289e-24	CTRG_05646	NGR1	C3_07100C_A	NGR1		2433	C5MHV3	IPR000504 (SMART); IPR000504 (PFAM); IPR050825 (PANTHER); IPR000504 (PROSITE_PROFILES); IPR000504 (PROSITE_PROFILES); IPR000504 (PROSITE_PROFILES); IPR035979 (SUPERFAMILY); IPR035979 (SUPERFAMILY); IPR035979 (SUPERFAMILY)	F:GO:0003676; F:GO:0003723; F:GO:0003729	F:nucleic acid binding; F:RNA binding; F:mRNA binding
1.66976	7.70287e-20	CTRG_01329	ALD5	ALD5	ALD5	Aldedh domain-containing protein	504	C5M648	IPR015590 (PFAM); PTHR11699 (PANTHER); IPR016161 (SUPERFAMILY)	F:GO:0004029; F:GO:0016491	F:aldehyde dehydrogenase (NAD+) activity; F:oxidoreductase activity
1.66538	8.67366e-06	CTRG_00749	CTRG_00749	CR_03480W_A			2046	C5M3W0	IPR009836 (PFAM); IPR009836 (PANTHER)	no GO terms	no GO terms
1.6599	6.1901e-16	CTRG_06083	MAL32	C5_04940W_A	MAL32	Aamy domain-containing protein	1728	C5MJ40	IPR006047 (SMART); IPR006047 (PFAM); PTHR10357 (PANTHER); cd11333 (CDD); IPR017853 (SUPERFAMILY); SSF51011 (SUPERFAMILY)	P:GO:0000025; F:GO:0004556; F:GO:0004574; F:GO:0004575; P:GO:0005975; P:GO:0005987; P:GO:0009313; F:GO:0032450; F:GO:0033934	P:maltose catabolic process; F:alpha-amylase activity; F:oligo-1,6-glucosidase activity; F:sucrose alpha-glucosidase activity; P:carbohydrate metabolic process; P:sucrose catabolic process; P:oligosaccharide catabolic process; F:maltose alpha-glucosidase activity; F:glucan 1,4-alpha-maltotriohydrolase activity
1.65417	6.24806e-14	CTRG_01861	PST2	PST2		Flavodoxin-like domain-containing protein	603	C5M7M9	IPR005025 (PFAM); PTHR30546 (PANTHER); IPR008254 (PROSITE_PROFILES); IPR029039 (SUPERFAMILY)	F:GO:0003955; F:GO:0010181; C:GO:0016020; F:GO:0016491	F:NAD(P)H dehydrogenase (quinone) activity; F:FMN binding; C:membrane; F:oxidoreductase activity
1.64397	2.72908e-11	CTRG_05359	FDH1	C2_10070W_A	FDH1	Formate dehydrogenase	1137	C5MH05	IPR006139 (PFAM); IPR006140 (PFAM); PTHR42938 (PANTHER); SSF52283 (SUPERFAMILY); IPR036291 (SUPERFAMILY)	C:GO:0005829; F:GO:0008863; F:GO:0016616; F:GO:0051287	C:cytosol; F:formate dehydrogenase (NAD+) activity; F:oxidoreductase activity, acting on the CH-OH group of donors, NAD or NADP as acceptor; F:NAD binding
1.63848	4.50555e-07	CTRG_05490	CTRG_05490	C1_07220W_A			1542	C5MHD6	no IPS match	no IPS match	no IPS match
1.63725	1.25775e-05	CTRG_04129	CTRG_04129				2157	C5MD28	IPR050333 (PANTHER); IPR001810 (PROSITE_PROFILES); IPR001611 (PROSITE_PROFILES); IPR001611 (PROSITE_PROFILES); SSF52058 (SUPERFAMILY)	F:GO:0005515	F:protein binding
1.62713	8.77442e-16	CTRG_03679	MHO1	C1_14030W_A	MHO1		1008	C5MC87	IPR002737 (PFAM); IPR002737 (PANTHER); IPR002737 (CDD)	no GO terms	no GO terms
1.62417	0.000172835	CTRG_00638	CDR11	CDR11	PDR15	Cdr11p	3807	C5M3J9	IPR003593 (SMART); IPR010929 (PFAM); IPR003439 (PFAM); IPR003439 (PFAM); IPR013525 (PFAM); PTHR19241 (PANTHER); IPR003439 (PROSITE_PROFILES); IPR034003 (CDD); IPR027417 (SUPERFAMILY); IPR027417 (SUPERFAMILY)	F:GO:0005524; C:GO:0016020; F:GO:0016887; F:GO:0042626; P:GO:0055085; F:GO:0140359	F:ATP binding; C:membrane; F:ATP hydrolysis activity; F:ATPase-coupled transmembrane transporter activity; P:transmembrane transport; F:ABC-type transporter activity
1.62398	1.84502e-11	CTRG_03988	COI1	COI1		Coi1p	576	C5MCN7	no IPS match	no IPS match	no IPS match
1.62229	6.63815e-23	CTRG_05088	CTRG_05088				3963	C5MG95	IPR041588 (PFAM); IPR041373 (PFAM); IPR000477 (PFAM); IPR050951 (PANTHER); IPR001584 (PROSITE_PROFILES); IPR000477 (PROSITE_PROFILES); cd00303 (CDD); cd01647 (CDD); IPR043502 (SUPERFAMILY); IPR012337 (SUPERFAMILY)	P:GO:0015074	P:DNA integration
1.61734	1.07804e-06	CTRG_03597	CTRG_03597				855	C5MC05	IPR025187 (PFAM); IPR025187 (PANTHER)	no GO terms	no GO terms
1.61326	3.9751e-12	CTRG_01330	CTRG_01330				843	C5M649	no IPS match	no IPS match	no IPS match
1.60525	2.73307e-22	CTRG_00329	VBA1	C4_03700W_A	VBA1	MFS domain-containing protein	894	C5M2P0	PTHR23501 (PANTHER); IPR036259 (SUPERFAMILY)	C:GO:0000329; F:GO:0015174; P:GO:0015802; F:GO:0022857; P:GO:0055085	C:fungal-type vacuole membrane; F:basic amino acid transmembrane transporter activity; P:basic amino acid transport; F:transmembrane transporter activity; P:transmembrane transport
1.60085	8.94423e-29	CTRG_00016	MET15	MET15	MET17	Bifunctional cysteine synthase/O-acetylhomoserine aminocarboxypropyltransferase	1320	C5M1S7	IPR000277 (PFAM); IPR006235 (PANTHER); IPR000277 (CDD); IPR015424 (SUPERFAMILY)	P:GO:0006520; F:GO:0016765; P:GO:0019346; F:GO:0030170	P:amino acid metabolic process; F:transferase activity, transferring alkyl or aryl (other than methyl) groups; P:transsulfuration; F:pyridoxal phosphate binding
1.59414	8.41973e-17	CTRG_04535	IKS1	C1_05370C_A	IKS1	Protein kinase domain-containing protein	2217	C5MEP2	IPR000719 (SMART); IPR000719 (PFAM); IPR050339 (PANTHER); IPR000719 (PROSITE_PROFILES); IPR011009 (SUPERFAMILY)	F:GO:0004672; F:GO:0004694; F:GO:0005524; C:GO:0005634; C:GO:0005737; C:GO:0005829; P:GO:0006468	F:protein kinase activity; F:eukaryotic translation initiation factor 2alpha kinase activity; F:ATP binding; C:nucleus; C:cytoplasm; C:cytosol; P:protein phosphorylation
1.58729	2.5227e-06	CTRG_03813	CSO99	CSO99		Cso99p	969	C5MDR1	PTHR12652 (PANTHER)	no GO terms	no GO terms
1.58491	0.0154358	CTRG_00273	DAL3	C4_04270W_A	DAL3	Ureidoglycolate hydrolase	645	C5M2I4	IPR007247 (PFAM); IPR007247 (PANTHER); IPR047233 (CDD); IPR011051 (SUPERFAMILY)	P:GO:0000256; F:GO:0050385	P:allantoin catabolic process; F:ureidoglycolate lyase activity
1.5839	0.00813078	CTRG_02649	CTRG_02649	CR_07700W_A		Protein kinase domain-containing protein	1206	C5M8C7	IPR002575 (PFAM); IPR052898 (PANTHER); IPR000719 (PROSITE_PROFILES); IPR041726 (CDD); IPR011009 (SUPERFAMILY)	F:GO:0004672; F:GO:0005524; P:GO:0006468	F:protein kinase activity; F:ATP binding; P:protein phosphorylation
1.57995	1.77037e-10	CTRG_00199	CPA1	CPA1	CPA1	Carbamoyl-phosphate synthase arginine-specific small chain	1266	C5M2B0	IPR002474 (SMART); IPR017926 (PFAM); IPR002474 (PFAM); PTHR11405 (PANTHER); PS51273 (PROSITE_PROFILES); IPR035686 (CDD); IPR036480 (SUPERFAMILY); IPR029062 (SUPERFAMILY)	F:GO:0004088; C:GO:0005737; C:GO:0005951; P:GO:0006526; P:GO:0006807	F:carbamoyl-phosphate synthase (glutamine-hydrolyzing) activity; C:cytoplasm; C:carbamoyl-phosphate synthase complex; P:arginine biosynthetic process; P:obsolete nitrogen compound metabolic process
1.57309	8.34793e-05	CTRG_00733	CTRG_00733	CR_03660C_A			1656	C5M3U4	IPR002792 (PFAM); IPR010280 (PFAM); IPR010280 (PANTHER); IPR025795 (PROSITE_PROFILES); IPR010280 (PROSITE_PROFILES); cd02440 (CDD); IPR029063 (SUPERFAMILY)	P:GO:0006396; P:GO:0008033; F:GO:0008173; F:GO:0030696; F:GO:0030697	P:RNA processing; P:tRNA processing; F:RNA methyltransferase activity; F:obsolete tRNA (m5U54) methyltransferase activity; F:tRNA (uracil(54)-C5)-methyltransferase activity, S-adenosyl methionine-dependent
1.57224	1.06568e-12	CTRG_01286	ASR3	ASR3		Asr3p	429	C5M605	no IPS match	no IPS match	no IPS match
1.5718	3.99817e-22	CTRG_05063	GAC1	GAC1		CBM21 domain-containing protein	1725	C5MG70	IPR005036 (PFAM); IPR050782 (PANTHER); IPR005036 (PROSITE_PROFILES)	C:GO:0000164; F:GO:0005515; P:GO:0005979; F:GO:0008157; F:GO:2001069	C:protein phosphatase type 1 complex; F:protein binding; P:regulation of glycogen biosynthetic process; F:protein phosphatase 1 binding; F:glycogen binding
1.56478	4.58512e-07	CTRG_02765	HBR2	HBR2	AGX1		1230	C5M8P3	IPR000192 (PFAM); PTHR21152 (PANTHER); IPR015424 (SUPERFAMILY)	F:GO:0004760; C:GO:0005777; F:GO:0008453; P:GO:0019265	F:serine-pyruvate transaminase activity; C:peroxisome; F:alanine-glyoxylate transaminase activity; P:glycine biosynthetic process, by transamination of glyoxylate
1.56361	0.0343065	CTRG_02415	CTRG_02415	C3_02360C_A		Sulfatase domain-containing protein	1692	C5MAA3	IPR000917 (PFAM); IPR050738 (PANTHER); cd16025 (CDD); IPR017850 (SUPERFAMILY)	F:GO:0004065	F:arylsulfatase activity
1.55925	8.82002e-05	CTRG_00593	CTRG_00593	CR_05640C_A		DUF202 domain-containing protein	579	C5M3F4	IPR003807 (PFAM); IPR052053 (PANTHER)	no GO terms	no GO terms
1.55726	1.37896e-17	CTRG_00584	PST3	PST3	RFS1	Flavodoxin-like domain-containing protein	597	C5M3E5	IPR005025 (PFAM); PTHR30546 (PANTHER); IPR008254 (PROSITE_PROFILES); IPR029039 (SUPERFAMILY)	F:GO:0003955; F:GO:0010181; C:GO:0016020; F:GO:0016491	F:NAD(P)H dehydrogenase (quinone) activity; F:FMN binding; C:membrane; F:oxidoreductase activity
1.5472	0.0128541	CTRG_04672	CTRG_04672	C1_02730W_A			861	C5MF29	no IPS match	no IPS match	no IPS match
1.54426	1.07431e-25	CTRG_01160	CTRG_01160	C2_00940W_A			477	C5M5N0	IPR000612 (PFAM)	C:GO:0016020	C:membrane
1.5427	2.27619e-09	CTRG_00135	RGT1	RGT1		Zn(2)-C6 fungal-type domain-containing protein	2628	C5M246	IPR001138 (SMART); IPR001138 (PFAM); IPR052783 (PANTHER); IPR001138 (PROSITE_PROFILES); IPR001138 (CDD); IPR036864 (SUPERFAMILY)	F:GO:0000981; F:GO:0003700; P:GO:0006355; F:GO:0008270; P:GO:0045944	F:DNA-binding transcription factor activity, RNA polymerase II-specific; F:DNA-binding transcription factor activity; P:regulation of DNA-templated transcription; F:zinc ion binding; P:positive regulation of transcription by RNA polymerase II
1.5416	5.25602e-19	CTRG_02708	BUB3	BUB3	BUB3	Bub3p	1071	C5M8I6	IPR001680 (SMART); IPR001680 (PFAM); PTHR10971 (PANTHER); IPR001680 (PROSITE_PROFILES); IPR036322 (SUPERFAMILY)	C:GO:0000776; F:GO:0005515; C:GO:0005654; P:GO:0007094; F:GO:0043130; C:GO:1990298	C:kinetochore; F:protein binding; C:nucleoplasm; P:mitotic spindle assembly checkpoint signaling; F:ubiquitin binding; C:bub1-bub3 complex
1.53825	0.000265263	CTRG_02326	AFP99	AFP99		Afp99p	1455	C5MA14	IPR006035 (PFAM); IPR006035 (PANTHER); IPR006035 (PROSITE_PROFILES); cd11592 (CDD); IPR023696 (SUPERFAMILY)	F:GO:0008783; P:GO:0033389; F:GO:0046872	F:agmatinase activity; P:putrescine biosynthetic process from arginine, using agmatinase; F:metal ion binding
1.53652	1.21091e-23	CTRG_05029	CTRG_05029	C7_01380W_A			834	C5MG36	no IPS match	no IPS match	no IPS match
1.53467	7.84895e-18	CTRG_05894	CTRG_05894	CR_09610C_A			660	C5MIK1	no IPS match	no IPS match	no IPS match
1.53255	4.58873e-09	CTRG_01015	CTRG_01015	CR_00710C_A		3-oxoacyl-	720	C5M4M5	IPR002347 (PFAM); PTHR42760 (PANTHER); cd05233 (CDD); IPR036291 (SUPERFAMILY)	F:GO:0016616	F:oxidoreductase activity, acting on the CH-OH group of donors, NAD or NADP as acceptor
1.51948	2.63806e-32	CTRG_04446	CTRG_04446	C1_01490W_A			663	C5MEF3	IPR039454 (PANTHER); SSF58113 (SUPERFAMILY)	C:GO:0005741; P:GO:0006626; C:GO:0031307; F:GO:1990593	C:mitochondrial outer membrane; P:protein targeting to mitochondrion; C:obsolete integral component of mitochondrial outer membrane; F:nascent polypeptide-associated complex binding
1.51592	4.92335e-26	CTRG_05019	AHP2	AHP2		Redoxin domain-containing protein	561	C5MG26	IPR013740 (PFAM); IPR037944 (PANTHER); IPR037944 (CDD); IPR036249 (SUPERFAMILY)	C:GO:0005737; C:GO:0005739; C:GO:0005777; F:GO:0008379; F:GO:0016491; P:GO:0034599; P:GO:0042744; P:GO:0045454	C:cytoplasm; C:mitochondrion; C:peroxisome; F:thioredoxin peroxidase activity; F:oxidoreductase activity; P:cellular response to oxidative stress; P:hydrogen peroxide catabolic process; P:cell redox homeostasis
1.51348	2.36554e-13	CTRG_02829	CTRG_02829	C6_01360W_A			339	C5M8V7	no IPS match	no IPS match	no IPS match
1.51214	0.000615675	CTRG_03278	AMF1	C1_10710C_A	AMF1	MFS domain-containing protein	1632	C5MB36	IPR011701 (PFAM); PTHR42718 (PANTHER); IPR020846 (PROSITE_PROFILES); IPR036259 (SUPERFAMILY); IPR036259 (SUPERFAMILY)	C:GO:0016020; F:GO:0022857; P:GO:0055085	C:membrane; F:transmembrane transporter activity; P:transmembrane transport
1.50547	0.0386331	CTRG_03208	CTRG_03208				441	C5MAW6	no IPS match	no IPS match	no IPS match
1.50182	0.0159443	CTRG_00493	MSH5	C4_02820W_A	MSH5	Protein of the MutS family	2001	C5M354	IPR007696 (SMART); IPR000432 (SMART); IPR007696 (PFAM); IPR000432 (PFAM); IPR045076 (PANTHER); cd03281 (CDD); IPR036187 (SUPERFAMILY); IPR027417 (SUPERFAMILY)	F:GO:0003690; F:GO:0005524; C:GO:0005634; P:GO:0006298; F:GO:0030983; P:GO:0051026; F:GO:0140664	F:double-stranded DNA binding; F:ATP binding; C:nucleus; P:mismatch repair; F:mismatched DNA binding; P:chiasma assembly; F:ATP-dependent DNA damage sensor activity
1.50155	0.000158895	CTRG_05316	CTRG_05316				1602	C5MGW2	SSF52047 (SUPERFAMILY)	no GO terms	no GO terms
1.4993	5.89357e-10	CTRG_03883	CSR1	CSR1	ZAP1	Csr1p	2229	C5MDY1	IPR013087 (SMART); IPR013087 (PFAM); IPR051061 (PANTHER); IPR013087 (PROSITE_PROFILES); IPR013087 (PROSITE_PROFILES); IPR013087 (PROSITE_PROFILES); IPR013087 (PROSITE_PROFILES); IPR013087 (PROSITE_PROFILES); IPR036236 (SUPERFAMILY); IPR036236 (SUPERFAMILY)	C:GO:0005634; P:GO:0006357	C:nucleus; P:regulation of transcription by RNA polymerase II
1.49601	0.0117244	CTRG_05578	CTRG_05578	C3_07760C_A		AB hydrolase-1 domain-containing protein	930	C5MHN5	IPR000073 (PFAM); PTHR43329 (PANTHER); IPR029058 (SUPERFAMILY)	F:GO:0016787	F:hydrolase activity
1.48786	3.52467e-08	CTRG_02430	CTRG_02430				336	C5MAB8	IPR004046 (PFAM); PTHR44051 (PANTHER); IPR010987 (PROSITE_PROFILES); IPR036282 (SUPERFAMILY)	no GO terms	no GO terms
1.48096	5.28083e-13	CTRG_02834	OYE2	C6_01420C_A	OYE2	Oxidored_FMN domain-containing protein	1236	C5M8W2	IPR001155 (PFAM); IPR045247 (PANTHER); cd02933 (CDD); SSF51395 (SUPERFAMILY)	F:GO:0003959; F:GO:0010181; F:GO:0016491	F:NADPH dehydrogenase activity; F:FMN binding; F:oxidoreductase activity
1.48026	1.96472e-05	CTRG_00467	CTRG_00467	C3_03380W_A			1779	C5M328	SM00365 (SMART); SM00364 (SMART); IPR050333 (PANTHER); IPR001611 (PROSITE_PROFILES); SSF52058 (SUPERFAMILY); SSF52058 (SUPERFAMILY)	F:GO:0005515	F:protein binding
1.47841	2.74329e-11	CTRG_04459	CTRG_04459	C1_01620C_A			987	C5MEG6	IPR002347 (PFAM); PTHR24320 (PANTHER); IPR036291 (SUPERFAMILY)	no GO terms	no GO terms
1.46974	1.54961e-20	CTRG_00648	CTRG_00648	CR_05730C_A			1380	C5M3K9	no IPS match	no IPS match	no IPS match
1.4696	1.1794e-13	CTRG_01333	CTRG_01333				333	C5M652	IPR005334 (PFAM); cd21457 (CDD)	no GO terms	no GO terms
1.46712	2.89115e-08	CTRG_02972	CAN1	CAN1	CAN1	Lysine/arginine permease CAN1	1695	C5M9A0	IPR004841 (PFAM); IPR050524 (PANTHER)	P:GO:0003333; F:GO:0015171; C:GO:0016020; C:GO:0016020; P:GO:0055085	P:amino acid transmembrane transport; F:amino acid transmembrane transporter activity; C:membrane; C:membrane; P:transmembrane transport
1.4662	1.24636e-17	CTRG_01295	MRI1	MRI1	MRI1	Methylthioribose-1-phosphate isomerase	1233	None	IPR000649 (PFAM); PTHR43475 (PANTHER); IPR037171 (SUPERFAMILY)	P:GO:0019509; P:GO:0044237; F:GO:0046523	P:L-methionine salvage from methylthioadenosine; P:cellular metabolic process; F:S-methyl-5-thioribose-1-phosphate isomerase activity
1.46138	2.85942e-07	CTRG_02362	TEA1	TEA1	CHA4	Zn(2)-C6 fungal-type domain-containing protein	2184	C5MA50	IPR001138 (SMART); IPR007219 (SMART); IPR007219 (PFAM); IPR001138 (PFAM); IPR051615 (PANTHER); IPR001138 (PROSITE_PROFILES); cd12148 (CDD); IPR001138 (CDD); IPR036864 (SUPERFAMILY)	F:GO:0000981; F:GO:0003677; P:GO:0006351; P:GO:0006355; F:GO:0008270	F:DNA-binding transcription factor activity, RNA polymerase II-specific; F:DNA binding; P:DNA-templated transcription; P:regulation of DNA-templated transcription; F:zinc ion binding
1.45899	2.41216e-07	CTRG_00900	UGT51C1	UGT51C1	ATG26	Sterol 3-beta-glucosyltransferase	4602	C5M4B0	IPR004182 (SMART); IPR001849 (SMART); IPR010610 (PFAM); IPR004276 (PFAM); IPR004182 (PFAM); IPR050426 (PANTHER); IPR001849 (PROSITE_PROFILES); IPR048065 (CDD); IPR002213 (CDD); SSF50729 (SUPERFAMILY); SSF53756 (SUPERFAMILY)	P:GO:0005975; F:GO:0008194; P:GO:0016125; F:GO:0016758; P:GO:0030259	P:carbohydrate metabolic process; F:UDP-glycosyltransferase activity; P:sterol metabolic process; F:hexosyltransferase activity; P:lipid glycosylation
1.45556	1.07235e-07	CTRG_00222	CTRG_00222				2445	C5M2D3	IPR011547 (PFAM); IPR002645 (PFAM); IPR001902 (PANTHER); IPR002645 (PROSITE_PROFILES); cd07042 (CDD); IPR036513 (SUPERFAMILY)	C:GO:0005886; F:GO:0015116; C:GO:0016020; P:GO:0055085	C:plasma membrane; F:sulfate transmembrane transporter activity; C:membrane; P:transmembrane transport
1.45375	0.00489512	CTRG_03760	CTRG_03760	C4_07040W_A			1572	C5MDK8	IPR001128 (PFAM); IPR050121 (PANTHER); cd11059 (CDD); IPR036396 (SUPERFAMILY)	F:GO:0004497; F:GO:0005506; F:GO:0016705; F:GO:0020037	F:monooxygenase activity; F:iron ion binding; F:oxidoreductase activity, acting on paired donors, with incorporation or reduction of molecular oxygen; F:heme binding
1.45254	5.66706e-24	CTRG_01821	UCF1	UCF1		Respiratory growth induced protein 1	606	None	IPR022554 (PFAM)	P:GO:0006112	P:energy reserve metabolic process
1.44941	2.89941e-13	CTRG_03470	CTRG_03470	C1_11760C_A		MICOS complex subunit	627	C5MBM8	IPR019166 (PFAM); IPR033181 (PANTHER)	P:GO:0042407; C:GO:0044284; C:GO:0061617	P:cristae formation; C:mitochondrial crista junction; C:MICOS complex
1.44742	7.21996e-05	CTRG_02917	CTRG_02917	C6_02200C_A			372	C5M945	no IPS match	no IPS match	no IPS match
1.44719	4.38075e-09	CTRG_01991	CTRG_01991	C2_09820W_A			1929	C5M513	no IPS match	no IPS match	no IPS match
1.44547	2.63856e-16	CTRG_03653	ERG2		ERG2		657	C5MC61	IPR006716 (PFAM); IPR006716 (PANTHER)	C:GO:0005783; P:GO:0006696	C:endoplasmic reticulum; P:ergosterol biosynthetic process
1.44518	2.41117e-06	CTRG_01824	CTRG_01824	C2_08330W_A		Glutaredoxin domain-containing protein	897	C5M7J2	PS51354 (PROSITE_PROFILES); IPR036249 (SUPERFAMILY)	no GO terms	no GO terms
1.44424	2.79226e-06	CTRG_04727	GIG1	GIG1		N-acetylglucosamine-induced protein 1	783	C5MF84	IPR022036 (PFAM); IPR022036 (PANTHER)	C:GO:0005737; P:GO:0006044	C:cytoplasm; P:N-acetylglucosamine metabolic process
1.42934	9.24068e-10	CTRG_03969	CTRG_03969	C1_07080W_A			483	C5MCL8	no IPS match	no IPS match	no IPS match
1.42864	0.0331496	CTRG_00109	CTRG_00109				852	C5M210	IPR008427 (SMART); IPR008427 (PFAM); IPR052505 (PANTHER); IPR008427 (PROSITE_PROFILES)	C:GO:0005576; P:GO:0006879; F:GO:0020037	C:extracellular region; P:intracellular iron ion homeostasis; F:heme binding
1.42178	0.00155674	CTRG_00870	PTR2	PTR2		Ptr2p	1866	C5M481	IPR000109 (PFAM); PTHR11654 (PANTHER); IPR036259 (SUPERFAMILY)	C:GO:0016020; F:GO:0022857; P:GO:0055085	C:membrane; F:transmembrane transporter activity; P:transmembrane transport
1.42142	1.01342e-17	CTRG_03032	PGA25	PGA25		Probable GPI-anchored adhesin-like protein PGA25	3042	C5M9G0	IPR021642 (PFAM); PTHR35711 (PANTHER)	no GO terms	no GO terms
1.41688	0.00209216	CTRG_03431	CTRG_03431	C1_09300C_A		Aldolase_II domain-containing protein	876	C5MBI9	IPR001303 (SMART); IPR001303 (PFAM); IPR051017 (PANTHER); IPR036409 (SUPERFAMILY)	C:GO:0005856; F:GO:0051015	C:cytoskeleton; F:actin filament binding
1.41659	0.000797904	CTRG_04232	ANT1	ANT1	ANT1	Ant1p	1056	C5MDD1	IPR018108 (PFAM); IPR052217 (PANTHER); IPR018108 (PROSITE_PROFILES); IPR018108 (PROSITE_PROFILES); IPR018108 (PROSITE_PROFILES); IPR023395 (SUPERFAMILY)	P:GO:0006810; F:GO:0015217; C:GO:0016020	P:transport; F:ADP transmembrane transporter activity; C:membrane
1.41574	1.25485e-12	CTRG_00513	DTR1	CR_04620C_A	DTR1	MFS domain-containing protein	1521	C5M374	IPR011701 (PFAM); PTHR23502 (PANTHER); IPR020846 (PROSITE_PROFILES); cd17323 (CDD); IPR036259 (SUPERFAMILY)	F:GO:0005275; C:GO:0005886; P:GO:0015837; F:GO:0022857; P:GO:0055085	F:amine transmembrane transporter activity; C:plasma membrane; P:amine transport; F:transmembrane transporter activity; P:transmembrane transport
1.41548	0.00133221	CTRG_02607	CTRG_02607				1233	C5M885	IPR038717 (PFAM); PTHR46564 (PANTHER); IPR009057 (SUPERFAMILY)	no GO terms	no GO terms
1.41426	0.0153648	CTRG_03270	AOX1	AOX1		Alternative oxidase	1140	C5MB28	IPR002680 (PFAM); IPR002680 (PANTHER); IPR002680 (CDD)	C:GO:0005739; F:GO:0009916; P:GO:0010230	C:mitochondrion; F:alternative oxidase activity; P:alternative respiration
1.41352	2.59675e-06	CTRG_04531	TRP99	TRP99		Thioredoxin domain-containing protein	558	C5MEN8	IPR013740 (PFAM); IPR037944 (PANTHER); IPR013766 (PROSITE_PROFILES); IPR037944 (CDD); IPR036249 (SUPERFAMILY)	C:GO:0005737; C:GO:0005739; C:GO:0005777; C:GO:0005829; F:GO:0008379; F:GO:0016491; P:GO:0034599; P:GO:0042744; P:GO:0045454	C:cytoplasm; C:mitochondrion; C:peroxisome; C:cytosol; F:thioredoxin peroxidase activity; F:oxidoreductase activity; P:cellular response to oxidative stress; P:hydrogen peroxide catabolic process; P:cell redox homeostasis
1.41312	1.77291e-06	CTRG_00090	CTRG_00090				1593	C5M201	IPR002293 (PFAM); IPR050598 (PANTHER)	P:GO:0003333; F:GO:0015179; C:GO:0016020; F:GO:0022857; P:GO:0055085	P:amino acid transmembrane transport; F:L-amino acid transmembrane transporter activity; C:membrane; F:transmembrane transporter activity; P:transmembrane transport
1.40883	2.41117e-06	CTRG_01029	CTRG_01029				729	A0A5A4N431	no IPS match	no IPS match	no IPS match
1.40535	5.5401e-09	CTRG_00424	CTRG_00424				456	C5M2Y5	no IPS match	no IPS match	no IPS match
1.40065	3.78459e-09	CTRG_03508	CTRG_03508				1347	A0A345ZEG8	IPR033121 (PFAM); IPR001461 (PANTHER); IPR033121 (PROSITE_PROFILES); IPR021109 (SUPERFAMILY)	F:GO:0004190; P:GO:0006508	F:aspartic-type endopeptidase activity; P:proteolysis
1.39943	9.53978e-21	CTRG_01594	LYS22	LYS22	LYS21	Homocitrate synthase	1287	C5M6W3	IPR000891 (PFAM); IPR054691 (PFAM); IPR050073 (PANTHER); IPR000891 (PROSITE_PROFILES); IPR048253 (CDD); SSF51569 (SUPERFAMILY)	F:GO:0003824; F:GO:0004410; C:GO:0005739; P:GO:0019878	F:catalytic activity; F:homocitrate synthase activity; C:mitochondrion; P:lysine biosynthetic process via aminoadipic acid
1.38869	5.1913e-23	CTRG_04414	GIP2	C1_01140C_A	GIP2	CBM21 domain-containing protein	1998	C5MEC1	IPR005036 (PFAM); IPR050782 (PANTHER); IPR005036 (PROSITE_PROFILES)	C:GO:0000164; F:GO:0005515; P:GO:0005979; F:GO:0008157; F:GO:2001069	C:protein phosphatase type 1 complex; F:protein binding; P:regulation of glycogen biosynthetic process; F:protein phosphatase 1 binding; F:glycogen binding
1.38347	0.0194782	CTRG_02874	ZCF18	ZCF18		Zn(2)-C6 fungal-type domain-containing protein	1158	C5M902	IPR052400 (PANTHER)	F:GO:0000981; P:GO:0006357	F:DNA-binding transcription factor activity, RNA polymerase II-specific; P:regulation of transcription by RNA polymerase II
1.37588	1.11993e-07	CTRG_00512	ATG22	ATG22		Autophagy-related protein 22	1596	C5M373	IPR024671 (PFAM); IPR050495 (PANTHER); IPR036259 (SUPERFAMILY)	P:GO:0032974	P:amino acid transmembrane export from vacuole
1.37463	1.15942e-14	CTRG_05872	AGP1	CR_09920W_A	AGP1	AA_permease domain-containing protein	1725	C5MIH9	IPR004841 (PFAM); IPR050524 (PANTHER)	P:GO:0003333; F:GO:0015171; C:GO:0016020; C:GO:0016020; P:GO:0055085	P:amino acid transmembrane transport; F:amino acid transmembrane transporter activity; C:membrane; C:membrane; P:transmembrane transport
1.36514	0.0240364	CTRG_05079	HOT13	C7_01690W_A	HOT13	CHY-type domain-containing protein	381	C5MG86	IPR008913 (PFAM); IPR052604 (PANTHER); IPR008913 (PROSITE_PROFILES); IPR037274 (SUPERFAMILY)	C:GO:0005758; F:GO:0008270; P:GO:0045041	C:mitochondrial intermembrane space; F:zinc ion binding; P:protein import into mitochondrial intermembrane space
1.36362	1.49748e-10	CTRG_02869	CTRG_02869				1119	C5M8Z7	IPR001810 (PFAM); IPR001810 (PROSITE_PROFILES); IPR036047 (SUPERFAMILY)	F:GO:0005515	F:protein binding
1.36323	0.0376479	CTRG_04484	CTRG_04484	C1_04930C_A		F-box domain-containing protein	624	C5MEJ1	IPR001810 (PROSITE_PROFILES); IPR036047 (SUPERFAMILY)	F:GO:0005515	F:protein binding
1.36102	6.38651e-13	CTRG_06224	CTRG_06224				519	C5MJI1	IPR041335 (PFAM)	no GO terms	no GO terms
1.36102	0.0152995	CTRG_02209	CTRG_02209				2142	C5M9P7	IPR001611 (PFAM); IPR001611 (PFAM); IPR050333 (PANTHER); IPR001611 (PROSITE_PROFILES); IPR001611 (PROSITE_PROFILES); IPR001611 (PROSITE_PROFILES); SSF52047 (SUPERFAMILY)	F:GO:0005515; C:GO:0005615	F:protein binding; C:extracellular space
1.36039	0.0341715	CTRG_04831	PRN2	PRN2		Prn2p	996	C5MFI8	IPR008778 (PFAM); IPR003829 (PFAM); IPR012093 (PANTHER); cd02247 (CDD); cd02909 (CDD); IPR011051 (SUPERFAMILY)	no GO terms	no GO terms
1.3598	2.59424e-26	CTRG_05589	FUM12	FUM12	FUM1	Fumarate hydratase	1461	C5MHP6	IPR018951 (PFAM); IPR022761 (PFAM); IPR005677 (PANTHER); IPR005677 (CDD); IPR008948 (SUPERFAMILY)	F:GO:0003824; F:GO:0004333; C:GO:0005739; P:GO:0006099; P:GO:0006106; P:GO:0006108; F:GO:0016829	F:catalytic activity; F:fumarate hydratase activity; C:mitochondrion; P:tricarboxylic acid cycle; P:fumarate metabolic process; P:malate metabolic process; F:lyase activity
1.3551	0.037589	CTRG_00447	CTRG_00447				1107	C5M308	IPR001910 (PFAM); IPR023186 (PANTHER); IPR036452 (SUPERFAMILY)	C:GO:0005829; P:GO:0006152; F:GO:0008477; F:GO:0016799	C:cytosol; P:purine nucleoside catabolic process; F:purine nucleosidase activity; F:hydrolase activity, hydrolyzing N-glycosyl compounds
1.35407	5.59655e-08	CTRG_04387	CTRG_04387	C1_00830W_A			1737	C5ME95	IPR002528 (PFAM); PTHR11206 (PANTHER); IPR045069 (CDD)	F:GO:0015297; C:GO:0016020; F:GO:0022857; F:GO:0042910; P:GO:0055085; P:GO:1990961	F:antiporter activity; C:membrane; F:transmembrane transporter activity; F:xenobiotic transmembrane transporter activity; P:transmembrane transport; P:xenobiotic detoxification by transmembrane export across the plasma membrane
1.35153	2.88771e-07	CTRG_05431	CTRG_05431	C5_02990W_A			582	C5MH77	IPR007763 (PFAM); IPR052618 (PANTHER)	C:GO:0005739; C:GO:0016020; P:GO:0032981	C:mitochondrion; C:membrane; P:mitochondrial respiratory chain complex I assembly
1.35141	0.00137432	CTRG_05165	CTRG_05165	C7_03820C_A			516	C5MGH2	IPR025355 (PFAM)	no GO terms	no GO terms
1.34919	2.7186e-08	CTRG_04642	SPS19	C1_02270C_A	SPS19		876	C5MEZ9	PF13561 (PFAM); IPR045017 (PANTHER); cd05369 (CDD); IPR036291 (SUPERFAMILY)	C:GO:0005777; P:GO:0006631; F:GO:0008670; P:GO:0009062; F:GO:0016628	C:peroxisome; P:fatty acid metabolic process; F:2,4-dienoyl-CoA reductase (NADPH) activity; P:fatty acid catabolic process; F:oxidoreductase activity, acting on the CH-CH group of donors, NAD or NADP as acceptor
1.34105	4.43822e-05	CTRG_03801	SOU1	SOU1		Sorbose reductase SOU1	858	C5MDP9	PF13561 (PFAM); PTHR43008 (PANTHER); cd05352 (CDD); IPR036291 (SUPERFAMILY)	C:GO:0005622; F:GO:0050664	C:intracellular anatomical structure; F:oxidoreductase activity, acting on NAD(P)H, oxygen as acceptor
1.3402	1.5391e-20	CTRG_04203	CAT1	CAT1	CTA1	Peroxisomal catalase	1458	C5MDA2	IPR011614 (SMART); IPR011614 (PFAM); IPR010582 (PFAM); IPR018028 (PANTHER); IPR018028 (PROSITE_PROFILES); cd08157 (CDD); IPR020835 (SUPERFAMILY)	F:GO:0004096; C:GO:0005737; C:GO:0005739; C:GO:0005777; P:GO:0006979; F:GO:0020037; P:GO:0042542; P:GO:0042744	F:catalase activity; C:cytoplasm; C:mitochondrion; C:peroxisome; P:response to oxidative stress; F:heme binding; P:response to hydrogen peroxide; P:hydrogen peroxide catabolic process
1.33973	4.17393e-07	CTRG_01920	CTRG_01920	C2_09070C_A		PlsC domain-containing protein	2427	C5M4U2	IPR002123 (SMART); IPR045520 (PFAM); IPR002123 (PFAM); IPR022284 (PANTHER); IPR041728 (CDD); SSF69593 (SUPERFAMILY)	F:GO:0004366; P:GO:0006072; P:GO:0006631; F:GO:0008374; P:GO:0008654; F:GO:0016746; P:GO:0019432; C:GO:0031966; P:GO:0044255	F:glycerol-3-phosphate O-acyltransferase activity; P:glycerol-3-phosphate metabolic process; P:fatty acid metabolic process; F:O-acyltransferase activity; P:phospholipid biosynthetic process; F:acyltransferase activity; P:triglyceride biosynthetic process; C:mitochondrial membrane; P:cellular lipid metabolic process
1.33751	1.38112e-27	CTRG_01484	AAT1	AAT1	AAT1	Aspartate transaminase	1314	C5M6K3	IPR004839 (PFAM); IPR000796 (PANTHER); cd00609 (CDD); IPR015424 (SUPERFAMILY)	F:GO:0004069; C:GO:0005739; P:GO:0006520; P:GO:0006533; F:GO:0008483; P:GO:0009058; F:GO:0030170	F:L-aspartate:2-oxoglutarate aminotransferase activity; C:mitochondrion; P:amino acid metabolic process; P:aspartate catabolic process; F:transaminase activity; P:biosynthetic process; F:pyridoxal phosphate binding
1.33672	8.82002e-05	CTRG_05560	ESBP6	C5_03080C_A	ESBP6	MFS domain-containing protein	1971	C5MHK6	IPR011701 (PFAM); IPR050327 (PANTHER); cd17352 (CDD); IPR036259 (SUPERFAMILY)	C:GO:0016020; F:GO:0022857; P:GO:0055085	C:membrane; F:transmembrane transporter activity; P:transmembrane transport
1.32809	3.27661e-25	CTRG_02901	MCR1	MCR1	MCR1	NADH-cytochrome b5 reductase 2	906	C5M929	IPR008333 (PFAM); IPR001433 (PFAM); IPR001834 (PANTHER); IPR017927 (PROSITE_PROFILES); cd06183 (CDD); IPR017938 (SUPERFAMILY); IPR039261 (SUPERFAMILY)	F:GO:0004128; P:GO:0006696; F:GO:0016491	F:cytochrome-b5 reductase activity, acting on NAD(P)H; P:ergosterol biosynthetic process; F:oxidoreductase activity
1.31643	6.17065e-09	CTRG_02074	EAP1	EAP1		Cell wall adhesin EAP1	1038	C5M596	IPR025928 (PFAM)	no GO terms	no GO terms
1.31563	0.00329749	CTRG_05703	CTRG_05703				1881	C5MI10	IPR021988 (PFAM)	F:GO:0000030	F:mannosyltransferase activity
1.31369	0.00488247	CTRG_02868	CTRG_02868				1461	C5M8Z6	SSF52058 (SUPERFAMILY)	no GO terms	no GO terms
1.31341	5.01662e-20	CTRG_05575	STD1	STD1		Std1p	1026	C5MHN2	IPR035189 (PFAM)	no GO terms	no GO terms
1.31105	3.23823e-18	CTRG_01905	FMP52	FMP52	FMP52	Protein FMP52	684	C5M7S3	IPR016040 (PFAM); PTHR14097 (PANTHER); IPR036291 (SUPERFAMILY)	C:GO:0005737; P:GO:0051170	C:cytoplasm; P:import into nucleus
1.31032	0.000506183	CTRG_05990	CTRG_05990	C5_02680W_A			891	C5MIU7	no IPS match	no IPS match	no IPS match
1.31028	8.8781e-14	CTRG_05417	CTRG_05417	C6_03780C_A		SCF ubiquitin ligase complex subunit	1821	C5MH63	PF13540 (PFAM); IPR000408 (PFAM); IPR051553 (PANTHER); IPR000408 (PROSITE_PROFILES); IPR009091 (SUPERFAMILY)	F:GO:0005085; C:GO:0005737	F:guanyl-nucleotide exchange factor activity; C:cytoplasm
1.30254	4.13214e-13	CTRG_02032	ACS1	ACS1	ACS1	Acetyl-coenzyme A synthetase	2025	C5M554	IPR025110 (PFAM); IPR032387 (PFAM); IPR000873 (PFAM); PTHR24095 (PANTHER); cd05966 (CDD); SSF56801 (SUPERFAMILY)	F:GO:0003987; C:GO:0005829; P:GO:0006085	F:acetate-CoA ligase activity; C:cytosol; P:acetyl-CoA biosynthetic process
1.30034	1.38781e-16	CTRG_05397	ALY2	C6_03180C_A	ALY2	Arrestin_C domain-containing protein	3030	C5MH43	IPR011022 (SMART); IPR011022 (PFAM); IPR011021 (PFAM); IPR050357 (PANTHER); IPR014756 (SUPERFAMILY)	C:GO:0005737; C:GO:0005829; P:GO:0015031; F:GO:0030674; F:GO:0031625; P:GO:0070086	C:cytoplasm; C:cytosol; P:protein transport; F:protein-macromolecule adaptor activity; F:ubiquitin protein ligase binding; P:ubiquitin-dependent endocytosis
1.29836	0.00064305	CTRG_03475	CTRG_03475	C1_11690W_A		GATA-type domain-containing protein	1152	C5MBN3	IPR000679 (SMART); IPR000679 (PFAM); IPR039355 (PANTHER); IPR000679 (PROSITE_PROFILES); IPR000679 (CDD); SSF57716 (SUPERFAMILY)	P:GO:0000122; F:GO:0000978; F:GO:0000981; F:GO:0003700; P:GO:0006355; P:GO:0006357; F:GO:0043565; P:GO:0045944	P:negative regulation of transcription by RNA polymerase II; F:RNA polymerase II cis-regulatory region sequence-specific DNA binding; F:DNA-binding transcription factor activity, RNA polymerase II-specific; F:DNA-binding transcription factor activity; P:regulation of DNA-templated transcription; P:regulation of transcription by RNA polymerase II; F:sequence-specific DNA binding; P:positive regula…
1.29782	2.66444e-07	CTRG_04948	CTRG_04948				5394	C5MFV5	IPR008427 (SMART); IPR008427 (PFAM); IPR043375 (PANTHER); IPR008427 (PROSITE_PROFILES)	F:GO:0005509; P:GO:0033234; C:GO:0035686; C:GO:0097228	F:calcium ion binding; P:negative regulation of protein sumoylation; C:sperm fibrous sheath; C:sperm principal piece
1.29761	1.33182e-08	CTRG_04602	HSP30	HSP30		Hsp30p	1119	C5MEV9	IPR001425 (SMART); IPR001425 (PFAM); IPR001425 (PANTHER); IPR043476 (CDD); SSF81321 (SUPERFAMILY)	C:GO:0005783; C:GO:0005886; C:GO:0016020	C:endoplasmic reticulum; C:plasma membrane; C:membrane
1.2958	5.28998e-19	CTRG_03393	CTRG_03393	C1_09650W_A			1530	C5MBF1	IPR037379 (PANTHER); IPR036322 (SUPERFAMILY)	F:GO:0005515; C:GO:0005730; C:GO:0030687; P:GO:0042273	F:protein binding; C:nucleolus; C:preribosome, large subunit precursor; P:ribosomal large subunit biogenesis
1.29577	2.66443e-13	CTRG_00488	CTRG_00488	C4_04140W_A		Endo/exonuclease/phosphatase domain-containing protein	1053	C5M349	IPR005135 (PFAM); IPR050410 (PANTHER); cd09083 (CDD); IPR036691 (SUPERFAMILY)	F:GO:0000175; F:GO:0003824	F:3'-5'-RNA exonuclease activity; F:catalytic activity
1.29189	2.1903e-18	CTRG_05447	CTRG_05447	C5_02380W_A			1617	C5MH93	PF13242 (PFAM); IPR006357 (PFAM); IPR050324 (PANTHER); IPR036412 (SUPERFAMILY); IPR036412 (SUPERFAMILY)	C:GO:0005739; P:GO:0046474	C:mitochondrion; P:glycerophospholipid biosynthetic process
1.28978	6.04404e-15	CTRG_01367	MET1	MET1	MET1	Uroporphyrinogen-III C-methyltransferase	1701	C5M686	PF13241 (PFAM); IPR000878 (PFAM); IPR050161 (PANTHER); IPR006366 (CDD); SSF75615 (SUPERFAMILY); IPR035996 (SUPERFAMILY)	F:GO:0004851; F:GO:0008168; P:GO:0019354	F:uroporphyrin-III C-methyltransferase activity; F:methyltransferase activity; P:siroheme biosynthetic process
1.28888	2.73941e-16	CTRG_05621	CTRG_05621	C3_07280C_A		ENTH domain-containing protein	876	C5MHS8	IPR013809 (SMART); IPR013809 (PFAM); PTHR12276 (PANTHER); IPR013809 (PROSITE_PROFILES); IPR008942 (SUPERFAMILY)	F:GO:0005543; C:GO:0005768; C:GO:0005886; P:GO:0006897; P:GO:0007015; C:GO:0030125; F:GO:0030276	F:phospholipid binding; C:endosome; C:plasma membrane; P:endocytosis; P:actin filament organization; C:clathrin vesicle coat; F:clathrin binding
1.28773	5.37415e-08	CTRG_00057	TGL3	C4_00950C_A	TGL3	PNPLA domain-containing protein	1581	C5M1W8	IPR021771 (PFAM); IPR002641 (PFAM); IPR050301 (PANTHER); IPR002641 (PROSITE_PROFILES); cd07229 (CDD); IPR016035 (SUPERFAMILY)	F:GO:0004806; P:GO:0006629	F:triglyceride lipase activity; P:lipid metabolic process
1.28695	3.95099e-05	CTRG_00458	AAP1	AAP1	GAP1	AA_permease domain-containing protein	1929	C5M319	IPR004841 (PFAM); IPR050524 (PANTHER)	P:GO:0003333; F:GO:0015171; C:GO:0016020; C:GO:0016020; P:GO:0055085	P:amino acid transmembrane transport; F:amino acid transmembrane transporter activity; C:membrane; C:membrane; P:transmembrane transport
1.28587	2.68404e-17	CTRG_04614	PER33	C1_02000W_A	PER33		867	C5MEX1	IPR005344 (PFAM); IPR051645 (PANTHER)	C:GO:0005783; C:GO:0016020; P:GO:0061024; P:GO:0071786	C:endoplasmic reticulum; C:membrane; P:membrane organization; P:endoplasmic reticulum tubular network organization
1.28542	0.00100244	CTRG_01405	CTRG_01405				1038	C5M6C4	no IPS match	no IPS match	no IPS match
1.28025	0.000238122	CTRG_05197	ADH5		ADH5		1047	C5MGK4	IPR020843 (SMART); IPR013154 (PFAM); IPR013149 (PFAM); PTHR42940 (PANTHER); cd08297 (CDD); IPR036291 (SUPERFAMILY); IPR011032 (SUPERFAMILY)	F:GO:0004022; C:GO:0005737; F:GO:0016491	F:alcohol dehydrogenase (NAD+) activity; C:cytoplasm; F:oxidoreductase activity
1.27512	1.38161e-18	CTRG_03332	CTRG_03332	C1_10360C_A	YCR061W		1734	C5MB90	IPR018825 (PFAM); IPR018827 (PFAM); PTHR31685 (PANTHER)	no GO terms	no GO terms
1.27269	0.000452667	CTRG_03433	BUL4	BUL4		Bul4p	2184	C5MBJ1	IPR022794 (PFAM); IPR007519 (PFAM); IPR039634 (PANTHER)	C:GO:0000151; P:GO:0000209; P:GO:0006513; F:GO:0034450	C:ubiquitin ligase complex; P:protein polyubiquitination; P:protein monoubiquitination; F:ubiquitin-ubiquitin ligase activity
1.27116	1.88008e-05	CTRG_04423	CTRG_04423	C1_01210W_A			624	C5MED0	no IPS match	no IPS match	no IPS match
1.27077	0.0323047	CTRG_01835	CTRG_01835	C2_08390W_A		Hydrolase_4 domain-containing protein	1191	C5M7K3	IPR000073 (PFAM); IPR050228 (PANTHER); IPR029058 (SUPERFAMILY)	no GO terms	no GO terms
1.27071	0.0499674	CTRG_01628	CTRG_01628	C2_04830W_A		DUF676 domain-containing protein	1284	C5M6Z7	IPR007751 (PFAM); IPR044294 (PANTHER); IPR029058 (SUPERFAMILY)	F:GO:0004622; C:GO:0005811; P:GO:0044255	F:lysophospholipase activity; C:lipid droplet; P:cellular lipid metabolic process
1.26753	7.59168e-12	CTRG_05841	COA6	CR_10280W_A	COA6		321	C5MIE8	IPR048280 (PFAM); IPR048281 (PANTHER); PS51808 (PROSITE_PROFILES); IPR036549 (SUPERFAMILY)	C:GO:0005739; C:GO:0005758; P:GO:0033617	C:mitochondrion; C:mitochondrial intermembrane space; P:mitochondrial cytochrome c oxidase assembly
1.2663	5.55335e-08	CTRG_04322	CTRG_04322	C1_02890C_A			375	C5ME30	no IPS match	no IPS match	no IPS match
1.26227	2.48846e-22	CTRG_01493	ECM17	ECM17	MET5	Assimilatory sulfite reductase (NADPH)	2136	C5M6L2	IPR006067 (PFAM); IPR008254 (PFAM); IPR005117 (PFAM); IPR045169 (PANTHER); IPR008254 (PROSITE_PROFILES); IPR029039 (SUPERFAMILY); IPR036136 (SUPERFAMILY); IPR045854 (SUPERFAMILY); IPR036136 (SUPERFAMILY); IPR045854 (SUPERFAMILY)	P:GO:0000103; C:GO:0009337; F:GO:0010181; F:GO:0016002; F:GO:0016491; F:GO:0020037; F:GO:0050311; F:GO:0051536	P:sulfate assimilation; C:sulfite reductase complex (NADPH); F:FMN binding; F:sulfite reductase activity; F:oxidoreductase activity; F:heme binding; F:sulfite reductase (ferredoxin) activity; F:iron-sulfur cluster binding
1.25848	9.58047e-22	CTRG_02372	CTRG_02372	C3_01910C_A			168	C5MA60	IPR000612 (PFAM); IPR000612 (PANTHER)	C:GO:0016020	C:membrane
1.25835	0.000482364	CTRG_01881	CTRG_01881	C2_09280C_A		MFS domain-containing protein	1467	C5M7P9	IPR011701 (PFAM); IPR051788 (PANTHER); IPR036259 (SUPERFAMILY)	C:GO:0016020; F:GO:0022857; P:GO:0055085	C:membrane; F:transmembrane transporter activity; P:transmembrane transport
1.25554	0.014032	CTRG_04182	CTRG_04182				1833	C5MD81	SM00365 (SMART); IPR003591 (SMART); IPR001611 (PFAM); IPR050333 (PANTHER); IPR001611 (PROSITE_PROFILES); IPR001611 (PROSITE_PROFILES); IPR001810 (PROSITE_PROFILES); IPR001611 (PROSITE_PROFILES); SSF52058 (SUPERFAMILY); SSF52058 (SUPERFAMILY)	F:GO:0005515	F:protein binding
1.25359	2.81029e-25	CTRG_05975	YNK1	YNK1	YNK1	Nucleoside diphosphate kinase	456	C5MIT2	IPR034907 (SMART); IPR034907 (PFAM); PTHR11349 (PANTHER); cd04413 (CDD); IPR036850 (SUPERFAMILY)	F:GO:0004550	F:nucleoside diphosphate kinase activity
1.24935	4.04277e-08	CTRG_02376	CTRG_02376	C3_01950C_A			576	C5MA64	IPR006838 (PFAM); IPR006838 (PANTHER)	C:GO:0012505; C:GO:0016020	C:endomembrane system; C:membrane
1.24921	4.69518e-14	CTRG_06150	MUM2	MUM2		Mum2p	735	C5MJA7	no IPS match	no IPS match	no IPS match
1.24327	0.0260804	CTRG_03401	CTRG_03401	C1_09340C_A			2304	C5MBF9	no IPS match	no IPS match	no IPS match
1.24063	2.94377e-15	CTRG_01817	CTRG_01817	C2_08200W_A			858	C5M7I5	IPR025638 (PANTHER); IPR036866 (SUPERFAMILY)	no GO terms	no GO terms
1.23956	1.74946e-16	CTRG_00501	CTRG_00501	C4_02720C_A			906	C5M362	IPR019402 (PFAM); IPR050911 (PANTHER)	C:GO:0005886	C:plasma membrane
1.23409	0.0160601	CTRG_03893	CTRG_03893	C4_05250W_A		U-box domain-containing protein	705	C5MCE2	IPR003613 (SMART); IPR003613 (PFAM); PTHR46803 (PANTHER); IPR003613 (PROSITE_PROFILES); IPR045202 (CDD); SSF57850 (SUPERFAMILY)	P:GO:0000209; F:GO:0004842; C:GO:0005737; P:GO:0006515; P:GO:0016567; P:GO:0043161; P:GO:0045862; F:GO:0051087; F:GO:0061630; P:GO:0071218	P:protein polyubiquitination; F:ubiquitin-protein transferase activity; C:cytoplasm; P:protein quality control for misfolded or incompletely synthesized proteins; P:protein ubiquitination; P:proteasome-mediated ubiquitin-dependent protein catabolic process; P:positive regulation of proteolysis; F:protein-folding chaperone binding; F:ubiquitin protein ligase activity; P:cellular response to misfol…
1.23208	0.00706822	CTRG_03526	PDR15		PDR15		4440	C5MBT4	IPR003593 (SMART); IPR029481 (PFAM); IPR003439 (PFAM); IPR013525 (PFAM); IPR003439 (PFAM); IPR010929 (PFAM); PTHR19241 (PANTHER); IPR003439 (PROSITE_PROFILES); IPR003439 (PROSITE_PROFILES); IPR034003 (CDD); IPR034001 (CDD); IPR027417 (SUPERFAMILY); IPR027417 (SUPERFAMILY)	F:GO:0005524; C:GO:0016020; F:GO:0016887; F:GO:0042626; P:GO:0055085; F:GO:0140359	F:ATP binding; C:membrane; F:ATP hydrolysis activity; F:ATPase-coupled transmembrane transporter activity; P:transmembrane transport; F:ABC-type transporter activity
1.232	0.00376054	CTRG_01865	CTRG_01865				2079	C5M7N3	IPR001611 (PFAM); IPR050333 (PANTHER); IPR001611 (PROSITE_PROFILES); SSF52058 (SUPERFAMILY)	F:GO:0005515	F:protein binding
1.2272	0.000939776	CTRG_00343	CTRG_00343	C4_02930W_A			600	C5M2Q4	no IPS match	no IPS match	no IPS match
1.2271	0.00346226	CTRG_01028	ALS7	ALS7		Agglutinin-like protein 7	2217	A0A345ZDC2	IPR024672 (SMART); IPR024672 (PFAM); IPR008440 (PFAM); IPR033504 (PANTHER); IPR008966 (SUPERFAMILY)	P:GO:0007155; C:GO:0009277; P:GO:0043709; P:GO:0043710; F:GO:0050839; P:GO:0098609	P:cell adhesion; C:fungal-type cell wall; P:cell adhesion involved in single-species biofilm formation; P:cell adhesion involved in multi-species biofilm formation; F:cell adhesion molecule binding; P:cell-cell adhesion
1.22508	3.01474e-14	CTRG_01794	PEX22	PEX22		Pex22p	531	C5M7G2	IPR024359 (PFAM)	no GO terms	no GO terms
1.22097	3.86554e-10	CTRG_01653	CTRG_01653	C4_06710W_A	YML131W		1119	C5M721	IPR041694 (PFAM); IPR013149 (PFAM); IPR045010 (PANTHER); cd05288 (CDD); IPR011032 (SUPERFAMILY); IPR036291 (SUPERFAMILY)	F:GO:0016628	F:oxidoreductase activity, acting on the CH-CH group of donors, NAD or NADP as acceptor
1.22066	9.20071e-12	CTRG_05586	CTRG_05586	C3_07670W_A	YDR090C		741	C5MHP3	IPR006603 (SMART); IPR006603 (PFAM); IPR051415 (PANTHER)	C:GO:0016020	C:membrane
1.22051	2.5972e-07	CTRG_00040	AGP2	AGP2		AA_permease domain-containing protein	1704	C5M1V1	IPR004841 (PFAM); IPR050524 (PANTHER)	P:GO:0003333; F:GO:0015171; C:GO:0016020; C:GO:0016020; P:GO:0055085	P:amino acid transmembrane transport; F:amino acid transmembrane transporter activity; C:membrane; C:membrane; P:transmembrane transport
1.21703	1.11016e-07	CTRG_03296	CTRG_03296				255	C5MB54	no IPS match	no IPS match	no IPS match
1.214	4.25766e-11	CTRG_01373	MCH4	C2_02580W_A	MCH4	MFS domain-containing protein	1599	C5M692	IPR011701 (PFAM); IPR050327 (PANTHER); IPR020846 (PROSITE_PROFILES); IPR036259 (SUPERFAMILY)	C:GO:0016020; F:GO:0022857; P:GO:0055085	C:membrane; F:transmembrane transporter activity; P:transmembrane transport
1.21174	0.042587	CTRG_04679	CTRG_04679	C1_02800W_A			675	C5MF36	no IPS match	no IPS match	no IPS match
1.20574	1.27312e-20	CTRG_04529	IZH1	C1_05010C_A	IZH1	PAQR-type receptor	984	C5MEN6	IPR004254 (PFAM); IPR004254 (PANTHER)	P:GO:0006882; C:GO:0016020; F:GO:0038023	P:intracellular zinc ion homeostasis; C:membrane; F:signaling receptor activity
1.20321	0.0365766	CTRG_05109	CTRG_05109	C1_12090C_A			840	C5MGB6	no IPS match	no IPS match	no IPS match
1.20106	1.23617e-07	CTRG_00779	ATG4	ATG4	ATG4	Cysteine protease ATG4	1335	C5M3Z0	IPR046792 (PFAM); IPR005078 (PANTHER); IPR038765 (SUPERFAMILY)	F:GO:0008234; F:GO:0019786	F:cysteine-type peptidase activity; F:protein-phosphatidylethanolamide deconjugating activity
1.20043	0.0020825	CTRG_02370	CTRG_02370				1506	C5MA58	IPR000306 (SMART); IPR000306 (PFAM); IPR052113 (PANTHER); IPR017455 (PROSITE_PROFILES); IPR011011 (SUPERFAMILY)	F:GO:0046872	F:metal ion binding
1.19658	4.422e-09	CTRG_01929	UBC15	UBC15		UBC core domain-containing protein	603	C5M4V1	SM00212 (SMART); IPR000608 (PFAM); IPR050113 (PANTHER); IPR000608 (PROSITE_PROFILES); IPR016135 (SUPERFAMILY); IPR016135 (SUPERFAMILY)	no GO terms	no GO terms
1.19541	2.58377e-12	CTRG_04975	CTRG_04975	C7_04280C_A			759	C5MFY2	IPR002935 (PFAM); PTHR43836 (PANTHER); IPR002935 (PROSITE_PROFILES); IPR029063 (SUPERFAMILY)	F:GO:0008171	F:O-methyltransferase activity
1.19176	1.6567e-10	CTRG_01969	STB3	STB3		Stb3p	1638	C5M4Z1	IPR018818 (PFAM); IPR018818 (PANTHER)	P:GO:0000432; C:GO:0005634; F:GO:0043565	P:positive regulation of transcription from RNA polymerase II promoter by glucose; C:nucleus; F:sequence-specific DNA binding
1.19071	2.09849e-20	CTRG_03299	GLY1	GLY1		Beta_elim_lyase domain-containing protein	1122	C5MB57	IPR001597 (PFAM); PTHR48097 (PANTHER); cd06502 (CDD); IPR015424 (SUPERFAMILY)	C:GO:0005829; P:GO:0006520; P:GO:0006545; P:GO:0006567; F:GO:0008732; F:GO:0016829	C:cytosol; P:amino acid metabolic process; P:glycine biosynthetic process; P:threonine catabolic process; F:L-allo-threonine aldolase activity; F:lyase activity
1.19009	1.61751e-07	CTRG_01859	CTRG_01859	C2_08620W_A	YGL082W	MINDY_DUB domain-containing protein	1308	C5M7M7	IPR033979 (PFAM); IPR007518 (PANTHER)	F:GO:0004843; C:GO:0005829; F:GO:0016807; P:GO:0071108; C:GO:0071944; F:GO:1990380	F:cysteine-type deubiquitinase activity; C:cytosol; F:cysteine-type carboxypeptidase activity; P:protein K48-linked deubiquitination; C:cell periphery; F:K48-linked deubiquitinase activity
1.18985	1.36484e-16	CTRG_00828	CTRG_00828	CR_02700W_A			384	C5M439	IPR011431 (PFAM); IPR011431 (PANTHER)	P:GO:0015031	P:protein transport
1.18717	5.86894e-05	CTRG_00959	FTH2	FTH2		Fth2p	1437	C5M4G6	IPR004923 (PFAM); IPR004923 (PANTHER)	C:GO:0000329; F:GO:0005381; C:GO:0005886; F:GO:0015093; C:GO:0016020; C:GO:0033573; P:GO:0034755	C:fungal-type vacuole membrane; F:iron ion transmembrane transporter activity; C:plasma membrane; F:ferrous iron transmembrane transporter activity; C:membrane; C:high-affinity iron permease complex; P:iron ion transmembrane transport
1.18169	5.93677e-14	CTRG_03761	YDC1	YDC1	YPC1	Alkaline dihydroceramidase	891	C5MDK9	IPR008901 (PFAM); IPR008901 (PANTHER)	P:GO:0006672; C:GO:0016020; F:GO:0016811; C:GO:0030176; P:GO:0046513; P:GO:0046514; F:GO:0070774	P:ceramide metabolic process; C:membrane; F:hydrolase activity, acting on carbon-nitrogen (but not peptide) bonds, in linear amides; C:obsolete integral component of endoplasmic reticulum membrane; P:ceramide biosynthetic process; P:ceramide catabolic process; F:phytoceramidase activity
1.17855	7.27226e-21	CTRG_00299	RHD3	RHD3		Cell wall protein RHD3	609	C5M2L0	no IPS match	no IPS match	no IPS match
1.17404	0.00531082	CTRG_02264	CTRG_02264	C3_05990C_A		RRM domain-containing protein	2529	C5M9V2	IPR050374 (PANTHER); IPR000504 (PROSITE_PROFILES); IPR035979 (SUPERFAMILY)	F:GO:0003676; F:GO:0003723; F:GO:0003729; C:GO:0005634; C:GO:0005737; C:GO:1990904	F:nucleic acid binding; F:RNA binding; F:mRNA binding; C:nucleus; C:cytoplasm; C:ribonucleoprotein complex
1.17242	8.07827e-08	CTRG_04796	EHD3	EHD3	EHD3	3-hydroxyisobutyryl-CoA hydrolase	1521	C5MFF3	IPR045004 (PFAM); IPR032259 (PANTHER); cd06558 (CDD); IPR029045 (SUPERFAMILY)	F:GO:0003860; C:GO:0005739; P:GO:0006574	F:3-hydroxyisobutyryl-CoA hydrolase activity; C:mitochondrion; P:valine catabolic process
1.17212	2.51237e-11	CTRG_00116	CTRG_00116	C4_00050W_A			1056	C5M227	no IPS match	no IPS match	no IPS match
1.17048	7.01581e-08	CTRG_04926	CTRG_04926	C7_00420C_A			489	C5MFT3	IPR018559 (PFAM); IPR018559 (PANTHER)	no GO terms	no GO terms
1.16954	6.71133e-10	CTRG_06148	PEX4	PEX4	PEX4	UBC core domain-containing protein	573	C5MJA5	SM00212 (SMART); IPR000608 (PFAM); IPR050113 (PANTHER); IPR000608 (PROSITE_PROFILES); IPR000608 (CDD); IPR016135 (SUPERFAMILY)	no GO terms	no GO terms
1.1673	8.86835e-15	CTRG_06089	CTRG_06089	C5_04870W_A			999	C5MJ46	IPR038910 (PANTHER)	C:GO:0005737	C:cytoplasm
1.16714	3.09859e-16	CTRG_01257	CTRG_01257	C2_01660C_A			573	C5M5X6	IPR009305 (PFAM); IPR009305 (PANTHER)	C:GO:0005783; P:GO:0046521	C:endoplasmic reticulum; P:sphingoid catabolic process
1.16628	0.000332808	CTRG_03184	CTRG_03184	C5_03910C_A			501	C5MAU2	no IPS match	no IPS match	no IPS match
1.16589	7.47415e-09	CTRG_06157	CTRG_06157	CR_02460W_A			753	C5MJB4	IPR006553 (SMART); IPR001611 (PFAM); IPR050648 (PANTHER); SSF52047 (SUPERFAMILY)	F:GO:0005515; C:GO:0005737	F:protein binding; C:cytoplasm
1.16186	8.14495e-10	CTRG_02094	CTRG_02094	C2_09980W_A		PI31_Prot_C domain-containing protein	897	C5M5B6	IPR013886 (PFAM)	no GO terms	no GO terms
1.16126	6.11205e-05	CTRG_00632	ZCF19	ZCF19		Zn(2)-C6 fungal-type domain-containing protein	2067	C5M3J3	IPR001138 (SMART); IPR001138 (PFAM); IPR051089 (PANTHER); IPR001138 (PROSITE_PROFILES); IPR001138 (CDD); IPR036864 (SUPERFAMILY)	F:GO:0000976; F:GO:0000981; C:GO:0005634; P:GO:0006355; F:GO:0008270	F:transcription cis-regulatory region binding; F:DNA-binding transcription factor activity, RNA polymerase II-specific; C:nucleus; P:regulation of DNA-templated transcription; F:zinc ion binding
1.15996	3.14748e-07	CTRG_03485	CTRG_03485	C1_11610C_A		AB hydrolase-1 domain-containing protein	1566	C5MBP3	IPR000073 (PFAM); IPR008220 (PANTHER); IPR029058 (SUPERFAMILY)	F:GO:0004414; C:GO:0005739; P:GO:0006535; F:GO:0009001; P:GO:0009058; P:GO:0009086; P:GO:0009092; F:GO:0016747	F:homoserine O-acetyltransferase activity; C:mitochondrion; P:cysteine biosynthetic process from serine; F:serine O-acetyltransferase activity; P:biosynthetic process; P:methionine biosynthetic process; P:homoserine metabolic process; F:acyltransferase activity, transferring groups other than amino-acyl groups
1.15937	0.00856413	CTRG_01840	CTRG_01840	C2_08460C_A		Hydroxyisourate hydrolase	420	C5M7K8	IPR023416 (PFAM); IPR023416 (PANTHER); IPR014306 (CDD); IPR036817 (SUPERFAMILY)	P:GO:0006144; F:GO:0033971	P:purine nucleobase metabolic process; F:hydroxyisourate hydrolase activity
1.15917	1.5728e-14	CTRG_05506	FOX2	FOX2	FOX2	MaoC-like domain-containing protein	2727	C5MHF2	SM00822 (SMART); IPR054357 (PFAM); IPR002347 (PFAM); IPR002539 (PFAM); IPR051687 (PANTHER); cd05353 (CDD); cd05353 (CDD); cd03448 (CDD); IPR036291 (SUPERFAMILY); IPR036291 (SUPERFAMILY); IPR029069 (SUPERFAMILY); IPR029069 (SUPERFAMILY)	no GO terms	no GO terms
1.15736	4.62933e-17	CTRG_02621	SAP9	SAP9		Candidapepsin-9	1692	A0A345ZEF2	IPR033121 (PFAM); IPR033121 (PFAM); IPR001461 (PANTHER); IPR033121 (PROSITE_PROFILES); IPR033876 (CDD); IPR021109 (SUPERFAMILY)	F:GO:0004190; P:GO:0006508	F:aspartic-type endopeptidase activity; P:proteolysis
1.15513	2.80165e-13	CTRG_05207	GID7	C7_03240W_A	GID7	Glucose-induced degradation complex subunit	2199	C5MGL4	IPR001680 (SMART); IPR001680 (PFAM); IPR051350 (PANTHER); PS50294 (PROSITE_PROFILES); IPR001680 (PROSITE_PROFILES); IPR016024 (SUPERFAMILY); IPR036322 (SUPERFAMILY)	F:GO:0005515; C:GO:0034657; P:GO:0043161	F:protein binding; C:GID complex; P:proteasome-mediated ubiquitin-dependent protein catabolic process
1.15509	0.000775493	CTRG_06032	SFC1	SFC1	SFC1	Sfc1p	939	C5MIY9	IPR018108 (PFAM); IPR049563 (PANTHER); IPR018108 (PROSITE_PROFILES); IPR018108 (PROSITE_PROFILES); IPR018108 (PROSITE_PROFILES); IPR023395 (SUPERFAMILY)	F:GO:0005469; C:GO:0005739; P:GO:0015741; P:GO:0015744	F:succinate:fumarate antiporter activity; C:mitochondrion; P:fumarate transport; P:succinate transport
1.15269	2.05795e-18	CTRG_03067	HSP104	HSP104	HSP104	Chaperone ATPase	2706	C5MAH5	IPR019489 (SMART); IPR003593 (SMART); IPR019489 (PFAM); IPR003959 (PFAM); IPR003959 (PFAM); IPR004176 (PFAM); IPR041546 (PFAM); IPR050130 (PANTHER); IPR004176 (PROSITE_PROFILES); cd19499 (CDD); cd00009 (CDD); IPR027417 (SUPERFAMILY); IPR036628 (SUPERFAMILY); IPR027417 (SUPERFAMILY)	F:GO:0005524; C:GO:0005737; F:GO:0016887; P:GO:0034605	F:ATP binding; C:cytoplasm; F:ATP hydrolysis activity; P:cellular response to heat
1.15175	7.31023e-16	CTRG_04002	CDR4	CDR4	PDR15	Cdr4p	4482	C5MCQ1	IPR003593 (SMART); IPR003439 (PFAM); IPR003439 (PFAM); IPR029481 (PFAM); IPR013525 (PFAM); IPR010929 (PFAM); PTHR19241 (PANTHER); IPR003439 (PROSITE_PROFILES); IPR003439 (PROSITE_PROFILES); IPR034003 (CDD); IPR034001 (CDD); IPR027417 (SUPERFAMILY); IPR027417 (SUPERFAMILY)	F:GO:0005524; C:GO:0016020; F:GO:0016887; F:GO:0042626; P:GO:0055085; F:GO:0140359	F:ATP binding; C:membrane; F:ATP hydrolysis activity; F:ATPase-coupled transmembrane transporter activity; P:transmembrane transport; F:ABC-type transporter activity
1.15038	1.0746e-06	CTRG_03382	CTRG_03382	C1_09770W_A			342	C5MBE0	no IPS match	no IPS match	no IPS match
1.14698	1.45663e-07	CTRG_01531	CTRG_01531				1101	C5M6Q0	no IPS match	no IPS match	no IPS match
1.14315	0.000236135	CTRG_01173	CTRG_01173	C2_03290W_A		Solute carrier family 66 member 3	849	C5M5P3	IPR006603 (PFAM); IPR016817 (PANTHER)	no GO terms	no GO terms
1.14262	1.60163e-08	CTRG_05203	CTRG_05203	C7_03280C_A		DUF2415 domain-containing protein	2154	C5MGL0	IPR019417 (PFAM); PTHR43991 (PANTHER); IPR036322 (SUPERFAMILY)	F:GO:0005515	F:protein binding
1.14232	0.00322282	CTRG_05901	TDA10	CR_09500C_A	TDA10	Putative ATP-dependent kinase	843	C5MIK8	IPR011646 (PFAM); PTHR10285 (PANTHER); IPR027417 (SUPERFAMILY)	C:GO:0005737	C:cytoplasm
1.13712	3.10725e-09	CTRG_06001	PUT1	PUT1	PUT1	Proline dehydrogenase	1506	C5MIV8	IPR002872 (PFAM); IPR015659 (PANTHER); IPR029041 (SUPERFAMILY)	F:GO:0004657; C:GO:0005739; P:GO:0006562; P:GO:0010133; F:GO:0071949	F:proline dehydrogenase activity; C:mitochondrion; P:proline catabolic process; P:proline catabolic process to glutamate; F:FAD binding
1.13546	3.0678e-17	CTRG_02474	DPL1	C3_03680W_A	DPL1	Sphinganine-1-phosphate aldolase	1791	C5M7V2	IPR002129 (PFAM); IPR050477 (PANTHER); IPR015424 (SUPERFAMILY)	C:GO:0005783; F:GO:0008117; F:GO:0016830; P:GO:0019752; P:GO:0030149; F:GO:0030170	C:endoplasmic reticulum; F:sphinganine-1-phosphate aldolase activity; F:carbon-carbon lyase activity; P:carboxylic acid metabolic process; P:sphingolipid catabolic process; F:pyridoxal phosphate binding
1.13212	6.09914e-15	CTRG_03121	CTRG_03121	CR_07140C_A			762	C5MAM9	no IPS match	no IPS match	no IPS match
1.13116	0.00134428	CTRG_03638	CTRG_03638	C1_13600W_A			2385	C5MC46	no IPS match	no IPS match	no IPS match
1.12817	0.000170217	CTRG_03247	PHO8	C1_08780W_A	PHO8	Alkaline phosphatase	1662	C5MB05	IPR001952 (SMART); IPR001952 (PFAM); IPR001952 (PANTHER); IPR001952 (CDD); IPR017850 (SUPERFAMILY)	C:GO:0000329; F:GO:0004035; P:GO:0016311; F:GO:0016791	C:fungal-type vacuole membrane; F:alkaline phosphatase activity; P:dephosphorylation; F:phosphatase activity
1.12746	0.0143449	CTRG_00113	CTRG_00113	C4_00080C_A		Beta-lactamase domain-containing protein	1272	C5M224	IPR001466 (PFAM); IPR050789 (PANTHER); IPR012338 (SUPERFAMILY)	no GO terms	no GO terms
1.12479	3.4984e-18	CTRG_00651	SAT4	CR_06040W_A	SAT4	Protein kinase domain-containing protein	1953	C5M3L2	IPR000719 (SMART); IPR000719 (PFAM); PTHR24343 (PANTHER); IPR000719 (PROSITE_PROFILES); cd13994 (CDD); IPR011009 (SUPERFAMILY)	F:GO:0004672; F:GO:0004674; F:GO:0005524; C:GO:0005829; P:GO:0006468; P:GO:0030003; P:GO:0035556	F:protein kinase activity; F:protein serine/threonine kinase activity; F:ATP binding; C:cytosol; P:protein phosphorylation; P:intracellular monoatomic cation homeostasis; P:intracellular signal transduction
1.12441	5.98522e-22	CTRG_04268	QCR10	C1_06050C_A	QCR10	Ubiquinol--cytochrome-c reductase subunit 10	237	C5MDG7	IPR019182 (PFAM); IPR019182 (PANTHER); IPR029027 (SUPERFAMILY)	C:GO:0005750; P:GO:0006122	C:mitochondrial respiratory chain complex III; P:mitochondrial electron transport, ubiquinol to cytochrome c
1.12217	2.92086e-18	CTRG_00914	CTRG_00914				714	C5M4C4	no IPS match	no IPS match	no IPS match
1.12165	8.79411e-07	CTRG_04355	CIS2	CIS2	ECM38	Gamma-glutamyltransferase	1914	C5ME63	PF01019 (PFAM); IPR000101 (PANTHER); IPR029055 (SUPERFAMILY)	C:GO:0000324; C:GO:0005886; P:GO:0006751; F:GO:0036374	C:fungal-type vacuole; C:plasma membrane; P:glutathione catabolic process; F:glutathione hydrolase activity
1.12145	4.93857e-05	CTRG_02504	CTRG_02504	C3_05330C_A			936	C5M7Y2	no IPS match	no IPS match	no IPS match
1.12107	2.46984e-05	CTRG_04581	CTRG_04581	C1_01750W_A	YCR023C		1848	C5MET8	IPR011701 (PFAM); PTHR23504 (PANTHER); cd17330 (CDD); IPR036259 (SUPERFAMILY)	F:GO:0022857; P:GO:0055085	F:transmembrane transporter activity; P:transmembrane transport
1.11876	0.000506183	CTRG_03273	YPR1		YPR1		912	C5MB31	IPR023210 (PFAM); IPR020471 (PANTHER); IPR036812 (SUPERFAMILY)	F:GO:0004032; C:GO:0005829; F:GO:0016491	F:aldose reductase (NADPH) activity; C:cytosol; F:oxidoreductase activity
1.11822	0.0493218	CTRG_01550	PNG2	PNG2		Png2p	786	C5M6R9	IPR021102 (PFAM); IPR021102 (PANTHER)	no GO terms	no GO terms
1.11774	3.87513e-09	CTRG_05555	SUT1	SUT1		Sut1p	912	C5MHK1	IPR001138 (CDD); IPR036864 (SUPERFAMILY)	F:GO:0000981; P:GO:0006355; F:GO:0008270	F:DNA-binding transcription factor activity, RNA polymerase II-specific; P:regulation of DNA-templated transcription; F:zinc ion binding
1.11653	1.39057e-07	CTRG_03745	UPS3	C4_07140W_A	UPS3	PRELI/MSF1 domain-containing protein	582	C5MDJ3	IPR006797 (PFAM); IPR037365 (PANTHER); IPR006797 (PROSITE_PROFILES)	C:GO:0005758; P:GO:0015914; F:GO:1990050	C:mitochondrial intermembrane space; P:phospholipid transport; F:phosphatidic acid transfer activity
1.11493	0.00913301	CTRG_01864	CTRG_01864	C2_08660C_A			1815	C5M7N2	IPR007300 (PFAM); IPR007300 (PANTHER)	no GO terms	no GO terms
1.11269	1.53208e-08	CTRG_05372	POA1	POA1	POA1	ADP-ribose 1''-phosphate phosphatase	477	C5MH18	IPR002589 (SMART); IPR002589 (PFAM); IPR050892 (PANTHER); IPR002589 (PROSITE_PROFILES); cd02901 (CDD); IPR043472 (SUPERFAMILY)	P:GO:0140291	P:peptidyl-glutamate ADP-deribosylation
1.1104	2.8522e-06	CTRG_00573	CTRG_00573	CR_05540C_A		RING-type domain-containing protein	1896	C5M3D4	IPR001841 (SMART); IPR001841 (PFAM); IPR051826 (PANTHER); IPR001841 (PROSITE_PROFILES); cd16448 (CDD); SSF57850 (SUPERFAMILY)	P:GO:0006511; F:GO:0061630	P:ubiquitin-dependent protein catabolic process; F:ubiquitin protein ligase activity
1.10931	6.43142e-10	CTRG_02440	CTRG_02440	C3_02570W_A	YIL108W	Jacalin-type lectin domain-containing protein	2178	C5MAC8	IPR021917 (PFAM); IPR001229 (PFAM); IPR053002 (PANTHER); IPR001229 (PROSITE_PROFILES); IPR036404 (SUPERFAMILY); SSF55486 (SUPERFAMILY)	C:GO:0005737	C:cytoplasm
1.10896	0.000497124	CTRG_05870	CTRG_05870				2307	C5MIH7	IPR050333 (PANTHER); SSF52058 (SUPERFAMILY); SSF52058 (SUPERFAMILY)	no GO terms	no GO terms
1.10562	1.3782e-10	CTRG_03662	RSF2	C1_13880C_A	RSF2		3510	C5MC70	IPR013087 (SMART); IPR051059 (PANTHER); IPR013087 (PROSITE_PROFILES); IPR013087 (PROSITE_PROFILES); cd12148 (CDD); IPR036236 (SUPERFAMILY)	C:GO:0000785; F:GO:0000978; F:GO:0000981; P:GO:0006357	C:chromatin; F:RNA polymerase II cis-regulatory region sequence-specific DNA binding; F:DNA-binding transcription factor activity, RNA polymerase II-specific; P:regulation of transcription by RNA polymerase II
1.10462	8.70609e-13	CTRG_01775	RSB1		RSB1		1311	C5M7E3	IPR007568 (PFAM); IPR007568 (PANTHER)	C:GO:0000324; C:GO:0005886; C:GO:0016020	C:fungal-type vacuole; C:plasma membrane; C:membrane
1.10426	0.00655436	CTRG_05231	CTRG_05231	C5_00100C_A			606	C5MHL4	IPR012470 (PFAM)	no GO terms	no GO terms
1.10422	3.09342e-10	CTRG_00062	CTRG_00062	C4_00860C_A			495	C5M1X3	IPR037504 (PANTHER)	C:GO:0005886; C:GO:0005935	C:plasma membrane; C:cellular bud neck
1.10381	2.22859e-07	CTRG_00727	CTRG_00727	CR_03710C_A			888	C5M3T8	IPR013897 (PFAM); PTHR34826 (PANTHER)	no GO terms	no GO terms
1.09812	3.94911e-10	CTRG_00531	CTRG_00531	CR_04860C_A		F-box domain-containing protein	2046	C5M392	IPR001810 (PROSITE_PROFILES); IPR036047 (SUPERFAMILY)	F:GO:0005515	F:protein binding
1.09806	0.00575376	CTRG_03950	ALD6	ALD6		Methylmalonate-semialdehyde dehydrogenase (CoA acylating)	1644	C5MCJ9	IPR015590 (PFAM); IPR010061 (PANTHER); IPR010061 (CDD); IPR016161 (SUPERFAMILY)	F:GO:0004491; C:GO:0005739; P:GO:0006210; P:GO:0006574; F:GO:0016491; F:GO:0018478	F:methylmalonate-semialdehyde dehydrogenase (acylating, NAD) activity; C:mitochondrion; P:thymine catabolic process; P:valine catabolic process; F:oxidoreductase activity; F:malonate-semialdehyde dehydrogenase (acetylating) activity
1.09735	1.23459e-06	CTRG_03397	CIRT4B	CIRT4B		HTH CENPB-type domain-containing protein	1650	C5MBF5	IPR006600 (SMART); IPR006600 (PFAM); IPR004875 (PFAM); IPR050863 (PANTHER); IPR006600 (PROSITE_PROFILES)	F:GO:0003676; F:GO:0003677; C:GO:0005634	F:nucleic acid binding; F:DNA binding; C:nucleus
1.08888	2.57083e-05	CTRG_05882	PIB1	CR_09750C_A	PIB1	Phosphatidylinositol-3-phosphate-binding ubiquitin-protein ligase	1086	C5MII9	IPR000306 (SMART); IPR001841 (SMART); IPR000306 (PFAM); IPR001841 (PFAM); PTHR23164 (PANTHER); IPR017455 (PROSITE_PROFILES); IPR001841 (PROSITE_PROFILES); cd16489 (CDD); IPR011011 (SUPERFAMILY); SSF57850 (SUPERFAMILY)	F:GO:0046872	F:metal ion binding
1.08886	3.52467e-08	CTRG_00599	CTRG_00599	CR_06290C_A			1047	C5M3G0	no IPS match	no IPS match	no IPS match
1.08833	1.48491e-08	CTRG_04420	FMO1	C1_01190C_A	FMO1	N	1380	C5MEC7	IPR020946 (PFAM); PF13450 (PFAM); IPR050346 (PANTHER); IPR036188 (SUPERFAMILY); IPR036188 (SUPERFAMILY)	F:GO:0004499; F:GO:0050660; F:GO:0050661	F:N,N-dimethylaniline monooxygenase activity; F:flavin adenine dinucleotide binding; F:NADP binding
1.08816	5.82033e-11	CTRG_00682	CTRG_00682	CR_06650C_A		DUF1773 domain-containing protein	336	C5M3P3	IPR013902 (PFAM)	no GO terms	no GO terms
1.08678	1.34575e-10	CTRG_06185	TGL4	C3_00400C_A	TGL4	PNPLA domain-containing protein	2928	C5MJE2	IPR002641 (PFAM); IPR021771 (PFAM); IPR050301 (PANTHER); IPR002641 (PROSITE_PROFILES); cd07230 (CDD); IPR016035 (SUPERFAMILY)	F:GO:0004806; P:GO:0006629	F:triglyceride lipase activity; P:lipid metabolic process
1.08599	0.000170237	CTRG_00064	SPS20	SPS20		Sps20p	876	C5M1X5	PF13561 (PFAM); IPR045017 (PANTHER); cd05369 (CDD); IPR036291 (SUPERFAMILY)	C:GO:0005777; P:GO:0006631; F:GO:0008670; P:GO:0009062; F:GO:0016628	C:peroxisome; P:fatty acid metabolic process; F:2,4-dienoyl-CoA reductase (NADPH) activity; P:fatty acid catabolic process; F:oxidoreductase activity, acting on the CH-CH group of donors, NAD or NADP as acceptor
1.08544	4.76037e-11	CTRG_02900	NNR2	C6_02030C_A	NNR2	ATP-dependent (S)-NAD(P)H-hydrate dehydratase	1086	C5M928	IPR000631 (PFAM); PTHR12592 (PANTHER); IPR000631 (PROSITE_PROFILES); IPR000631 (CDD); IPR029056 (SUPERFAMILY)	F:GO:0016836; F:GO:0047453; P:GO:0110051	F:hydro-lyase activity; F:ATP-dependent NAD(P)H-hydrate dehydratase activity; P:metabolite repair
1.08528	3.13921e-07	CTRG_01320	SHE9	SHE9	SHE9	Sensitive to high expression protein 9 homolog	1521	C5M639	IPR008839 (PFAM); IPR008839 (PANTHER)	C:GO:0005743; P:GO:0007007	C:mitochondrial inner membrane; P:inner mitochondrial membrane organization
1.08486	0.00892013	CTRG_01124	ZCF9	ZCF9		Zn(2)-C6 fungal-type domain-containing protein	2385	C5M5J4	IPR001138 (SMART); IPR021858 (PFAM); IPR001138 (PFAM); PTHR37534 (PANTHER); IPR001138 (PROSITE_PROFILES); IPR001138 (CDD); IPR036864 (SUPERFAMILY)	F:GO:0000976; F:GO:0000981; F:GO:0003700; C:GO:0005634; P:GO:0006355; F:GO:0008270; P:GO:0045944	F:transcription cis-regulatory region binding; F:DNA-binding transcription factor activity, RNA polymerase II-specific; F:DNA-binding transcription factor activity; C:nucleus; P:regulation of DNA-templated transcription; F:zinc ion binding; P:positive regulation of transcription by RNA polymerase II
1.07977	1.20742e-09	CTRG_03132	GLK1	GLK1	GLK1	Phosphotransferase	1425	C5MAP0	IPR022673 (PFAM); IPR022672 (PFAM); IPR001312 (PANTHER); IPR001312 (PROSITE_PROFILES); cd00012 (CDD); IPR043129 (SUPERFAMILY); IPR043129 (SUPERFAMILY)	P:GO:0001678; F:GO:0004340; F:GO:0004396; F:GO:0005524; F:GO:0005536; C:GO:0005739; C:GO:0005829; P:GO:0005975; P:GO:0006006; P:GO:0006096; F:GO:0008865; F:GO:0016773; P:GO:0046835; P:GO:0051156	P:intracellular glucose homeostasis; F:glucokinase activity; F:hexokinase activity; F:ATP binding; F:D-glucose binding; C:mitochondrion; C:cytosol; P:carbohydrate metabolic process; P:glucose metabolic process; P:glycolytic process; F:fructokinase activity; F:phosphotransferase activity, alcohol group as acceptor; P:carbohydrate phosphorylation; P:glucose 6-phosphate metabolic process
1.07403	0.00272482	CTRG_03870	CTRG_03870				2118	C5MDW8	no IPS match	no IPS match	no IPS match
1.07281	1.10473e-05	CTRG_03783	CTRG_03783	C4_06670W_A			1194	C5MDN1	IPR027795 (PFAM); IPR051719 (PANTHER); IPR045865 (SUPERFAMILY)	no GO terms	no GO terms
1.06766	0.00635414	CTRG_03335	CTRG_03335	C1_10340W_A			1479	C5MB93	IPR011701 (PFAM); PTHR23524 (PANTHER); PS51257 (PROSITE_PROFILES); IPR036259 (SUPERFAMILY); IPR036259 (SUPERFAMILY)	F:GO:0022857; P:GO:0055085	F:transmembrane transporter activity; P:transmembrane transport
1.06615	1.40786e-12	CTRG_03698	FTR1	FTR1	FTR1	High-affinity iron permease	1149	C5MCA6	IPR004923 (PFAM); IPR004923 (PANTHER)	F:GO:0005381; C:GO:0005886; F:GO:0015093; C:GO:0016020; C:GO:0033573; P:GO:0034755	F:iron ion transmembrane transporter activity; C:plasma membrane; F:ferrous iron transmembrane transporter activity; C:membrane; C:high-affinity iron permease complex; P:iron ion transmembrane transport
1.06581	4.37528e-12	CTRG_03160	CBP4	CBP4		Assembly factor CBP4	444	C5MAR8	IPR012420 (PFAM); IPR012420 (PANTHER)	C:GO:0032592; P:GO:0034551	C:obsolete integral component of mitochondrial membrane; P:mitochondrial respiratory chain complex III assembly
1.06571	1.43587e-14	CTRG_05748	CTRG_05748	C6_02740W_A		Complex I-B22	327	C5MI55	IPR008011 (PFAM); IPR033034 (PANTHER); IPR045292 (CDD)	C:GO:0005747; P:GO:0006120	C:obsolete mitochondrial respiratory chain complex I; P:mitochondrial electron transport, NADH to ubiquinone
1.06515	1.25717e-07	CTRG_02435	CCP1	CCP1	CCP1	Cytochrome c peroxidase	1080	C5MAC3	IPR002016 (PFAM); IPR044831 (PANTHER); IPR002016 (PROSITE_PROFILES); IPR010255 (SUPERFAMILY)	P:GO:0000302; F:GO:0004601; P:GO:0006979; F:GO:0020037; P:GO:0034599; P:GO:0042744	P:response to reactive oxygen species; F:peroxidase activity; P:response to oxidative stress; F:heme binding; P:cellular response to oxidative stress; P:hydrogen peroxide catabolic process
1.06252	2.03112e-06	CTRG_02332	UGA2	C3_03470W_A	UGA2	Succinate-semialdehyde dehydrogenase	1476	C5MA20	IPR015590 (PFAM); IPR050740 (PANTHER); cd07103 (CDD); IPR016161 (SUPERFAMILY)	F:GO:0004777; C:GO:0005737; P:GO:0006807; P:GO:0009450; F:GO:0016491	F:succinate-semialdehyde dehydrogenase (NAD+) activity; C:cytoplasm; P:obsolete nitrogen compound metabolic process; P:gamma-aminobutyric acid catabolic process; F:oxidoreductase activity
1.05939	0.000308507	CTRG_03655	BOL1	C1_13790C_A	BOL1		354	C5MC63	IPR002634 (PFAM); PTHR46230 (PANTHER); IPR036065 (SUPERFAMILY)	C:GO:0005759; P:GO:0016226; P:GO:0044572	C:mitochondrial matrix; P:iron-sulfur cluster assembly; P:[4Fe-4S] cluster assembly
1.0585	1.1186e-13	CTRG_05030	CTRG_05030				591	C5MG37	no IPS match	no IPS match	no IPS match
1.05383	5.30568e-11	CTRG_00851	MCI4	MCI4		Mci4p	420	C5M462	IPR006806 (PFAM); IPR006806 (PANTHER)	C:GO:0005747; P:GO:0022904	C:obsolete mitochondrial respiratory chain complex I; P:respiratory electron transport chain
1.04885	3.11337e-10	CTRG_01973	CTRG_01973	C2_09050C_A			1530	C5M4Z5	no IPS match	no IPS match	no IPS match
1.04769	9.77202e-06	CTRG_05716	CTRG_05716	C3_06490W_A	YJL218W	Mac domain-containing protein	771	C5MI23	IPR024688 (SMART); IPR024688 (PFAM); IPR001451 (PFAM); IPR051159 (PANTHER); cd03357 (CDD); IPR011004 (SUPERFAMILY)	F:GO:0008374; F:GO:0016407	F:O-acyltransferase activity; F:acetyltransferase activity
1.04526	1.06568e-12	CTRG_06090	GOT1	C5_04860C_A	GOT1		345	C5MJ47	IPR007305 (PFAM); IPR045176 (PANTHER)	C:GO:0000137; C:GO:0000139; C:GO:0005783; P:GO:0006888; C:GO:0016020; P:GO:0016192; C:GO:0030134; P:GO:0042147	C:Golgi cis cisterna; C:Golgi membrane; C:endoplasmic reticulum; P:endoplasmic reticulum to Golgi vesicle-mediated transport; C:membrane; P:vesicle-mediated transport; C:COPII-coated ER to Golgi transport vesicle; P:retrograde transport, endosome to Golgi
1.04115	8.02076e-08	CTRG_02576	CDR11	CDR11	PDR15	Cdr11p	4419	C5M854	IPR003593 (SMART); IPR013525 (PFAM); IPR010929 (PFAM); IPR003439 (PFAM); IPR029481 (PFAM); IPR003439 (PFAM); PTHR19241 (PANTHER); IPR003439 (PROSITE_PROFILES); IPR003439 (PROSITE_PROFILES); IPR034003 (CDD); IPR034001 (CDD); IPR027417 (SUPERFAMILY); IPR027417 (SUPERFAMILY)	F:GO:0005524; C:GO:0016020; F:GO:0016887; F:GO:0042626; P:GO:0055085; F:GO:0140359	F:ATP binding; C:membrane; F:ATP hydrolysis activity; F:ATPase-coupled transmembrane transporter activity; P:transmembrane transport; F:ABC-type transporter activity
1.04011	1.6677e-13	CTRG_03148	ECM22	ECM22		Zn(2)-C6 fungal-type domain-containing protein	2847	C5MAQ6	IPR001138 (SMART); IPR001138 (PFAM); IPR052400 (PANTHER); IPR001138 (PROSITE_PROFILES); IPR001138 (CDD); IPR036864 (SUPERFAMILY)	F:GO:0000981; P:GO:0006355; P:GO:0006357; F:GO:0008270	F:DNA-binding transcription factor activity, RNA polymerase II-specific; P:regulation of DNA-templated transcription; P:regulation of transcription by RNA polymerase II; F:zinc ion binding
1.03494	1.06395e-07	CTRG_03346	COS111	COS111		F-box protein COS111	2235	C5MBA4	IPR036047 (SUPERFAMILY)	F:GO:0005515	F:protein binding
1.0328	7.32891e-06	CTRG_00491	CTRG_00491				663	C5M352	PF13883 (PFAM); PTHR37273 (PANTHER); SSF50475 (SUPERFAMILY)	no GO terms	no GO terms
1.03016	1.48229e-09	CTRG_04804	CTRG_04804	C1_03400W_A		Arrestin_C domain-containing protein	2028	C5MFG1	IPR011022 (SMART); IPR011022 (PFAM); IPR050357 (PANTHER)	C:GO:0005737; C:GO:0005829; C:GO:0005886; P:GO:0015031; F:GO:0030674; F:GO:0031625; P:GO:0070086	C:cytoplasm; C:cytosol; C:plasma membrane; P:protein transport; F:protein-macromolecule adaptor activity; F:ubiquitin protein ligase binding; P:ubiquitin-dependent endocytosis
1.02944	0.000225568	CTRG_01458	CTRG_01458	C2_05480C_A		Cx9C motif-containing protein 4	342	None	IPR027179 (PFAM); IPR027179 (PANTHER); PS51808 (PROSITE_PROFILES); IPR009069 (SUPERFAMILY)	C:GO:0005758	C:mitochondrial intermembrane space
1.02866	0.0336067	CTRG_02647	CTRG_02647	CR_08000C_A		Aminotran_1_2 domain-containing protein	1656	C5M8C5	IPR004839 (PFAM); IPR050596 (PANTHER); cd00609 (CDD); IPR015424 (SUPERFAMILY)	P:GO:0006520; F:GO:0008483; P:GO:0009058; F:GO:0030170	P:amino acid metabolic process; F:transaminase activity; P:biosynthetic process; F:pyridoxal phosphate binding
1.02798	1.55549e-09	CTRG_01765	CTRG_01765				1764	C5M7D3	IPR004299 (PFAM); IPR014371 (PANTHER)	C:GO:0005789; P:GO:0008204; F:GO:0008374; F:GO:0034737	C:endoplasmic reticulum membrane; P:ergosterol metabolic process; F:O-acyltransferase activity; F:ergosterol O-acyltransferase activity
1.02722	3.97892e-13	CTRG_01380	CTRG_01380	C2_02310W_A			747	C5M699	no IPS match	no IPS match	no IPS match
1.02682	7.31247e-05	CTRG_05440	CTRG_05440				432	C5MH86	no IPS match	no IPS match	no IPS match
1.02625	1.5678e-15	CTRG_01163	UBP13	UBP13	UBP13	Ubiquitin carboxyl-terminal hydrolase	2226	C5M5N3	IPR001394 (PFAM); IPR050164 (PANTHER); IPR028889 (PROSITE_PROFILES); cd02663 (CDD); IPR038765 (SUPERFAMILY)	F:GO:0004843; C:GO:0005634; C:GO:0005829; P:GO:0016579	F:cysteine-type deubiquitinase activity; C:nucleus; C:cytosol; P:protein deubiquitination
1.02561	2.88892e-12	CTRG_05139	CTRG_05139	C7_03350C_A		Aldo_ket_red domain-containing protein	933	C5MGE6	IPR023210 (PFAM); IPR020471 (PANTHER); IPR044494 (CDD); IPR036812 (SUPERFAMILY)	F:GO:0016491; F:GO:0016652	F:oxidoreductase activity; F:oxidoreductase activity, acting on NAD(P)H, NAD(P) as acceptor
1.02243	1.32647e-08	CTRG_00498	CGR1	CGR1		Cell growth-regulated gene 1 protein	978	C5M359	IPR013658 (PFAM); PTHR10907 (PANTHER); SSF63829 (SUPERFAMILY)	F:GO:0004341; F:GO:0005509; P:GO:0019853	F:gluconolactonase activity; F:calcium ion binding; P:L-ascorbic acid biosynthetic process
1.02142	8.97502e-06	CTRG_05773	RCH1	RCH1	RCH1	Solute carrier RCH1	1242	C5MI80	IPR016833 (PFAM); IPR016833 (PANTHER)	C:GO:0005886	C:plasma membrane
1.0175	1.51001e-05	CTRG_04706	RMD5	C1_04560W_A	RMD5	CLTH domain-containing protein	1809	C5MF63	IPR024964 (PFAM); IPR045098 (PANTHER)	F:GO:0004842; C:GO:0005634; C:GO:0005737; C:GO:0034657; P:GO:0043161	F:ubiquitin-protein transferase activity; C:nucleus; C:cytoplasm; C:GID complex; P:proteasome-mediated ubiquitin-dependent protein catabolic process
1.01609	1.74232e-06	CTRG_02233	CHA1	C3_06280W_A	CHA1	PALP domain-containing protein	999	C5M9S1	IPR001926 (PFAM); IPR050147 (PANTHER); cd06448 (CDD); IPR036052 (SUPERFAMILY)	F:GO:0003941; F:GO:0004794; P:GO:0006565; P:GO:0006567; P:GO:0009097	F:L-serine ammonia-lyase activity; F:threonine deaminase activity; P:L-serine catabolic process; P:threonine catabolic process; P:isoleucine biosynthetic process
1.01024	7.77269e-12	CTRG_01682	URH1	C2_07430C_A	URH1	IU_nuc_hydro domain-containing protein	999	C5M750	IPR001910 (PFAM); IPR023186 (PANTHER); cd02651 (CDD); IPR036452 (SUPERFAMILY)	C:GO:0005829; P:GO:0006152; F:GO:0008477; F:GO:0016799	C:cytosol; P:purine nucleoside catabolic process; F:purine nucleosidase activity; F:hydrolase activity, hydrolyzing N-glycosyl compounds
1.0098	0.0182684	CTRG_02527	DAL5	DAL5	DAL5	Allantoate permease	1572	C5M805	IPR011701 (PFAM); PTHR43791 (PANTHER); cd17327 (CDD); IPR036259 (SUPERFAMILY)	C:GO:0005886; F:GO:0015124; P:GO:0015719; F:GO:0022857; C:GO:0031224; P:GO:0042938; P:GO:0042939; P:GO:0055085; F:GO:0071916	C:plasma membrane; F:allantoate transmembrane transporter activity; P:allantoate transport; F:transmembrane transporter activity; C:obsolete intrinsic component of membrane; P:dipeptide transport; P:tripeptide transport; P:transmembrane transport; F:dipeptide transmembrane transporter activity
1.00802	9.59022e-05	CTRG_01512	TES1	TES1	TES1	Tes1p	837	C5M6N1	IPR049449 (PFAM); IPR025652 (PFAM); IPR003703 (PANTHER); cd03445 (CDD); cd03444 (CDD); IPR029069 (SUPERFAMILY); IPR029069 (SUPERFAMILY)	C:GO:0005782; P:GO:0006637; P:GO:0009062; F:GO:0047617	C:peroxisomal matrix; P:acyl-CoA metabolic process; P:fatty acid catabolic process; F:fatty acyl-CoA hydrolase activity
1.0074	0.000134408	CTRG_01725	MGL2	C2_07410W_A	MGL2	Hydrolase_4 domain-containing protein	1395	C5M793	IPR000073 (PFAM); IPR050960 (PANTHER); IPR029058 (SUPERFAMILY)	F:GO:0008126; F:GO:0034338; P:GO:0044255; F:GO:0047372; P:GO:0051792; P:GO:0051793	F:acetylesterase activity; F:short-chain carboxylesterase activity; P:cellular lipid metabolic process; F:acylglycerol lipase activity; P:medium-chain fatty acid biosynthetic process; P:medium-chain fatty acid catabolic process
1.00739	5.7521e-05	CTRG_00996	CTRG_00996				4923	C5M4K6	IPR026899 (SMART); IPR026899 (PFAM); IPR003440 (PFAM); PTHR12741 (PANTHER)	C:GO:0000148; F:GO:0003843; C:GO:0005886; P:GO:0006075; C:GO:0016020; F:GO:0046527; P:GO:0051278	C:1,3-beta-D-glucan synthase complex; F:1,3-beta-D-glucan synthase activity; C:plasma membrane; P:(1->3)-beta-D-glucan biosynthetic process; C:membrane; F:glucosyltransferase activity; P:fungal-type cell wall polysaccharide biosynthetic process
1.00559	3.15889e-08	CTRG_05307	TAC1	TAC1		Zn(2)-C6 fungal-type domain-containing protein	2832	A0A5C2D220	IPR001138 (SMART); IPR007219 (SMART); IPR007219 (PFAM); IPR001138 (PFAM); IPR050987 (PANTHER); IPR001138 (PROSITE_PROFILES); cd12148 (CDD); IPR001138 (CDD); IPR036864 (SUPERFAMILY)	F:GO:0000981; F:GO:0003677; F:GO:0003700; P:GO:0006351; P:GO:0006355; F:GO:0008270	F:DNA-binding transcription factor activity, RNA polymerase II-specific; F:DNA binding; F:DNA-binding transcription factor activity; P:DNA-templated transcription; P:regulation of DNA-templated transcription; F:zinc ion binding
1.00548	4.20077e-07	CTRG_05751	STE23	STE23	STE23	Metalloendopeptidase	3150	C5MI58	IPR032632 (PFAM); IPR007863 (PFAM); IPR011765 (PFAM); IPR054734 (PFAM); IPR050626 (PANTHER); IPR011249 (SUPERFAMILY); IPR011249 (SUPERFAMILY); IPR011249 (SUPERFAMILY); IPR011249 (SUPERFAMILY)	F:GO:0004222; C:GO:0005739; C:GO:0005829; P:GO:0043171; F:GO:0046872; P:GO:0051603	F:metalloendopeptidase activity; C:mitochondrion; C:cytosol; P:peptide catabolic process; F:metal ion binding; P:proteolysis involved in protein catabolic process
1.00329	0.0013922	CTRG_00238	CTRG_00238	C4_01970W_A			1287	C5M2E9	no IPS match	no IPS match	no IPS match
1.00102	4.01636e-15	CTRG_02108	GLC3	GLC3	GLC3	1	2019	C5M5D0	IPR006047 (SMART); IPR006047 (PFAM); IPR006048 (PFAM); IPR004193 (PFAM); PTHR43651 (PANTHER); cd11321 (CDD); cd02854 (CDD); IPR014756 (SUPERFAMILY); SSF51011 (SUPERFAMILY); IPR017853 (SUPERFAMILY)	F:GO:0003824; F:GO:0003844; F:GO:0004553; C:GO:0005737; P:GO:0005975; P:GO:0005978; F:GO:0043169	F:catalytic activity; F:1,4-alpha-glucan branching enzyme activity; F:hydrolase activity, hydrolyzing O-glycosyl compounds; C:cytoplasm; P:carbohydrate metabolic process; P:glycogen biosynthetic process; F:cation binding
1.00065	1.13624e-08	CTRG_04031	ATO1	ATO1	ATO3	Ato1p	789	C5MCT0	IPR000791 (PFAM); IPR051633 (PANTHER)	C:GO:0005886; F:GO:0015123; C:GO:0016020	C:plasma membrane; F:acetate transmembrane transporter activity; C:membrane
0.998486	0.00373691	CTRG_01948	CTRG_01948	C2_08690C_A		AB hydrolase-1 domain-containing protein	1422	C5M4X0	IPR000073 (PFAM); PTHR42886 (PANTHER); IPR029058 (SUPERFAMILY)	F:GO:0004623; C:GO:0005739; C:GO:0005743; P:GO:0006654; P:GO:0035965; F:GO:0042171; F:GO:0052689; P:GO:0055088	F:phospholipase A2 activity; C:mitochondrion; C:mitochondrial inner membrane; P:phosphatidic acid biosynthetic process; P:cardiolipin acyl-chain remodeling; F:lysophosphatidic acid acyltransferase activity; F:carboxylic ester hydrolase activity; P:lipid homeostasis
0.995659	0.00228147	CTRG_00559	LYP1	LYP1		AA_permease domain-containing protein	1662	C5M3C0	IPR004841 (PFAM); IPR050524 (PANTHER)	P:GO:0003333; F:GO:0015171; C:GO:0016020; C:GO:0016020; P:GO:0055085	P:amino acid transmembrane transport; F:amino acid transmembrane transporter activity; C:membrane; C:membrane; P:transmembrane transport
0.994875	0.00191126	CTRG_05520	PDE1	PDE1		3'\5'-cyclic-nucleotide phosphodiesterase PDE1	1317	C5MHG6	IPR000396 (PFAM); IPR000396 (PANTHER); IPR000396 (CDD); IPR036866 (SUPERFAMILY)	F:GO:0004115; P:GO:0006198; F:GO:0047555; P:GO:1902660	F:3',5'-cyclic-AMP phosphodiesterase activity; P:cAMP catabolic process; F:3',5'-cyclic-GMP phosphodiesterase activity; P:negative regulation of glucose mediated signaling pathway
0.994862	1.13232e-06	CTRG_02706	CTRG_02706	C5_03260C_A			3111	C5M8I4	IPR010308 (PFAM); IPR040241 (PANTHER)	C:GO:0016020; P:GO:0055085	C:membrane; P:transmembrane transport
0.994739	0.0113252	CTRG_00607	CTRG_00607	CR_06430W_A			603	C5M3G8	no IPS match	no IPS match	no IPS match
0.9938	3.16227e-10	CTRG_01372	ZRT2	ZRT2	ZRT2	Low-affinity Zn(2+) transporter	1161	C5M691	IPR003689 (PFAM); PTHR11040 (PANTHER)	F:GO:0000007; F:GO:0005385; C:GO:0005886; C:GO:0016020; P:GO:0030001; F:GO:0046873; P:GO:0055085; P:GO:0071577; P:GO:0071578	F:low-affinity zinc ion transmembrane transporter activity; F:zinc ion transmembrane transporter activity; C:plasma membrane; C:membrane; P:metal ion transport; F:metal ion transmembrane transporter activity; P:transmembrane transport; P:zinc ion transmembrane transport; P:zinc ion import across plasma membrane
0.993143	0.017212	CTRG_02284	CTRG_02284				2568	C5M9X2	SM00364 (SMART); IPR001611 (PFAM); IPR050333 (PANTHER); IPR001611 (PROSITE_PROFILES); IPR001611 (PROSITE_PROFILES); SSF52058 (SUPERFAMILY); SSF52058 (SUPERFAMILY)	F:GO:0005515	F:protein binding
0.992378	7.33342e-10	CTRG_05028	CTRG_05028				729	C5MG35	no IPS match	no IPS match	no IPS match
0.991852	0.0461995	CTRG_03982	ECO1	C1_07830C_A	ECO1	Establishment of cohesion protein 1	780	C5MCN1	IPR028009 (PFAM); IPR028005 (PFAM); PTHR45884 (PANTHER)	C:GO:0000785; C:GO:0005634; P:GO:0007064; F:GO:0061733	C:chromatin; C:nucleus; P:mitotic sister chromatid cohesion; F:peptide-lysine-N-acetyltransferase activity
0.991839	0.00269136	CTRG_00500	CTRG_00500	C4_02740W_A			573	C5M361	cd20557 (CDD)	no GO terms	no GO terms
0.991714	4.58512e-07	CTRG_02673	CTRG_02673	C5_00750C_A	YDL057W		1995	C5M8F1	IPR026893 (PFAM); PTHR31126 (PANTHER); IPR000387 (PROSITE_PROFILES); IPR029021 (SUPERFAMILY); IPR029058 (SUPERFAMILY)	F:GO:0004721; P:GO:0016311; F:GO:0016791	F:phosphoprotein phosphatase activity; P:dephosphorylation; F:phosphatase activity
0.990732	2.95923e-10	CTRG_05893	UPS1	CR_09620C_A	UPS1	PRELI/MSF1 domain-containing protein	549	C5MIK0	IPR006797 (PFAM); IPR037365 (PANTHER); IPR006797 (PROSITE_PROFILES)	C:GO:0005758; P:GO:0015914; F:GO:1990050	C:mitochondrial intermembrane space; P:phospholipid transport; F:phosphatidic acid transfer activity
0.990032	3.82575e-17	CTRG_00819	PGM2	PGM2	PGM1	Phosphoglucomutase	1683	C5M430	IPR005844 (PFAM); IPR005846 (PFAM); IPR005845 (PFAM); IPR005843 (PFAM); IPR045244 (PANTHER); IPR016055 (SUPERFAMILY); IPR016055 (SUPERFAMILY); IPR036900 (SUPERFAMILY); IPR016055 (SUPERFAMILY)	F:GO:0004614; C:GO:0005829; P:GO:0005975; F:GO:0016868	F:phosphoglucomutase activity; C:cytosol; P:carbohydrate metabolic process; F:intramolecular phosphotransferase activity
0.986749	3.27889e-09	CTRG_02851	CTRG_02851	C6_01620W_A		RING-type domain-containing protein	1890	C5M8X9	IPR001841 (SMART); IPR001841 (PFAM); PTHR20916 (PANTHER); IPR001841 (PROSITE_PROFILES); cd16473 (CDD); SSF57850 (SUPERFAMILY)	no GO terms	no GO terms
0.984269	0.00121266	CTRG_03370	CTRG_03370	C1_09620C_A			465	C5MBC8	PF13233 (PFAM); IPR039196 (PANTHER)	C:GO:0005759; P:GO:0033615	C:mitochondrial matrix; P:mitochondrial proton-transporting ATP synthase complex assembly
0.983613	8.81777e-10	CTRG_03391	CTRG_03391	C1_09670C_A			324	C5MBE9	IPR013970 (PFAM); cd04479 (CDD); IPR012340 (SUPERFAMILY)	F:GO:0003677; C:GO:0005634; P:GO:0006260; P:GO:0006281; P:GO:0006310	F:DNA binding; C:nucleus; P:DNA replication; P:DNA repair; P:DNA recombination
0.983347	8.78773e-05	CTRG_03637	KIS2	KIS2		AMPKBI domain-containing protein	2067	C5MC45	IPR006828 (SMART); IPR006828 (PFAM); IPR032640 (PFAM); IPR050827 (PANTHER); cd02859 (CDD); IPR037256 (SUPERFAMILY); IPR014756 (SUPERFAMILY)	F:GO:0005515; C:GO:0005634; C:GO:0005737; P:GO:0007165; F:GO:0019901; C:GO:0031588	F:protein binding; C:nucleus; C:cytoplasm; P:signal transduction; F:protein kinase binding; C:nucleotide-activated protein kinase complex
0.981596	1.11366e-12	CTRG_03841	CAJ1	C4_05810W_A	CAJ1	J domain-containing protein	1482	C5MDT9	IPR001623 (SMART); IPR001623 (PFAM); IPR026894 (PFAM); IPR052814 (PANTHER); IPR001623 (PROSITE_PROFILES); IPR001623 (CDD); IPR036869 (SUPERFAMILY)	C:GO:0005829; P:GO:0016558	C:cytosol; P:protein import into peroxisome matrix
0.980268	0.000743521	CTRG_03429	CTRG_03429				885	C5MBI7	IPR036305 (SUPERFAMILY)	no GO terms	no GO terms
0.976988	8.45094e-06	CTRG_01874	TAZ1	TAZ1	TAZ1	Tafazzin family protein	1263	C5M7P2	IPR000872 (PANTHER)	P:GO:0006644; P:GO:0007007; F:GO:0008374; F:GO:0016746; C:GO:0031966; P:GO:0035965; F:GO:0047184	P:phospholipid metabolic process; P:inner mitochondrial membrane organization; F:O-acyltransferase activity; F:acyltransferase activity; C:mitochondrial membrane; P:cardiolipin acyl-chain remodeling; F:1-acylglycerophosphocholine O-acyltransferase activity
0.970815	4.32155e-11	CTRG_05146	GYP7	GYP7	GYP7	Oxidant-induced cell-cycle arrest protein 5	2235	C5MGF3	IPR000195 (SMART); IPR000195 (PFAM); PTHR22957 (PANTHER); IPR000195 (PROSITE_PROFILES); IPR035969 (SUPERFAMILY); IPR035969 (SUPERFAMILY)	F:GO:0005096; P:GO:0090630	F:GTPase activator activity; P:activation of GTPase activity
0.970344	0.00664389	CTRG_03033	CTRG_03033				381	C5M9G1	IPR006553 (SMART); SSF52047 (SUPERFAMILY)	no GO terms	no GO terms
0.968171	0.0322877	CTRG_04632	CIN4	C1_02380C_A	CIN4	Arf family GTPase	555	C5MEY9	SM00177 (SMART); IPR006689 (SMART); IPR006689 (PFAM); IPR044612 (PANTHER); PS51417 (PROSITE_PROFILES); IPR027417 (SUPERFAMILY)	F:GO:0003924; F:GO:0005525; C:GO:0005737; P:GO:0006457; C:GO:0015630	F:GTPase activity; F:GTP binding; C:cytoplasm; P:protein folding; C:microtubule cytoskeleton
0.967883	1.54055e-16	CTRG_01517	COX9	COX9	COX9	Cytochrome c oxidase subunit 9	186	C5M6N6	PTHR28264 (PANTHER); cd22888 (CDD)	F:GO:0004129; P:GO:0006123	F:cytochrome-c oxidase activity; P:mitochondrial electron transport, cytochrome c to oxygen
0.967231	0.00650709	CTRG_03340	CTRG_03340	C1_12900W_A			1803	C5MB98	IPR009836 (PFAM); IPR009836 (PANTHER)	no GO terms	no GO terms
0.965433	0.00248428	CTRG_02146	CTRG_02146	C3_01680C_A			1077	C5M9I4	IPR018786 (PFAM); IPR018786 (PANTHER)	P:GO:0006813; C:GO:0031305; P:GO:1902600	P:potassium ion transport; C:obsolete integral component of mitochondrial inner membrane; P:proton transmembrane transport
0.964562	3.54473e-16	CTRG_04764	PDR16	PDR16	PDR16	CRAL-TRIO domain-containing protein	1116	C5MFC1	IPR011074 (SMART); IPR001251 (SMART); IPR001251 (PFAM); IPR011074 (PFAM); IPR052578 (PANTHER); IPR001251 (PROSITE_PROFILES); IPR001251 (CDD); IPR036865 (SUPERFAMILY); IPR036273 (SUPERFAMILY)	F:GO:0008526	F:phosphatidylinositol transfer activity
0.961977	1.71803e-07	CTRG_02067	CTRG_02067	C2_10170C_A			789	C5M589	IPR051668 (PANTHER)	P:GO:0000422; C:GO:0005739	P:autophagy of mitochondrion; C:mitochondrion
0.961128	1.03739e-15	CTRG_02085	CYC1	CYC1	CYC7	Cytochrome c	333	C5M5A7	IPR009056 (PFAM); IPR002327 (PANTHER); IPR009056 (PROSITE_PROFILES); IPR036909 (SUPERFAMILY)	C:GO:0005758; P:GO:0006122; P:GO:0006123; F:GO:0009055; F:GO:0020037	C:mitochondrial intermembrane space; P:mitochondrial electron transport, ubiquinol to cytochrome c; P:mitochondrial electron transport, cytochrome c to oxygen; F:electron transfer activity; F:heme binding
0.960965	0.0005267	CTRG_02180	NCE103	NCE103	NCE103	Carbonic anhydrase	813	C5M9L8	IPR001765 (SMART); IPR001765 (PFAM); IPR001765 (PANTHER); cd00883 (CDD); IPR036874 (SUPERFAMILY)	F:GO:0004089; C:GO:0005737; F:GO:0008270; P:GO:0034599; P:GO:0071244	F:carbonate dehydratase activity; C:cytoplasm; F:zinc ion binding; P:cellular response to oxidative stress; P:cellular response to carbon dioxide
0.960818	2.2055e-09	CTRG_04460	CTRG_04460	C1_01630W_A		CIA30 domain-containing protein	759	C5MEG7	IPR013857 (PFAM); IPR039131 (PANTHER); IPR008979 (SUPERFAMILY)	C:GO:0005739; P:GO:0006120; P:GO:0010257; F:GO:0051082	C:mitochondrion; P:mitochondrial electron transport, NADH to ubiquinone; P:NADH dehydrogenase complex assembly; F:unfolded protein binding
0.958907	2.85011e-14	CTRG_03375	CTRG_03375				636	C5MBD3	no IPS match	no IPS match	no IPS match
0.958416	4.36393e-07	CTRG_00456	CTRG_00456	C3_03250W_A		Phospholipid-transporting ATPase	4314	C5M317	IPR032631 (PFAM); IPR032630 (PFAM); PF13246 (PFAM); PTHR24092 (PANTHER); cd02073 (CDD); IPR008250 (SUPERFAMILY); IPR036412 (SUPERFAMILY); IPR023298 (SUPERFAMILY); IPR023299 (SUPERFAMILY)	F:GO:0000166; C:GO:0005802; C:GO:0005886; P:GO:0045332; F:GO:0140326	F:nucleotide binding; C:trans-Golgi network; C:plasma membrane; P:phospholipid translocation; F:ATPase-coupled intramembrane lipid transporter activity
0.957438	4.25227e-07	CTRG_01492	ECM17	ECM17	MET5	Assimilatory sulfite reductase (NADPH)	2139	C5M6L1	IPR029061 (SUPERFAMILY)	no GO terms	no GO terms
0.956757	1.39297e-10	CTRG_03682	CTRG_03682	C1_14060W_A	YBR056W	Cellulase domain-containing protein	1509	C5MC90	IPR050386 (PANTHER); IPR017853 (SUPERFAMILY)	C:GO:0005576; P:GO:0006073; F:GO:0008422; P:GO:0009251; C:GO:0009986; F:GO:0046557	C:extracellular region; P:obsolete cellular glucan metabolic process; F:beta-glucosidase activity; P:glucan catabolic process; C:cell surface; F:glucan endo-1,6-beta-glucosidase activity
0.953403	0.0254087	CTRG_01773	CTRG_01773	C2_06280C_A			1191	C5M7E1	IPR021622 (PFAM)	no GO terms	no GO terms
0.952242	0.000481302	CTRG_00908	ERG25	ERG25		Methylsterol monooxygenase	921	C5M4B8	IPR006694 (PFAM); IPR050307 (PANTHER)	F:GO:0000254; F:GO:0005506; C:GO:0005789; P:GO:0006696; P:GO:0008610; P:GO:0016126; F:GO:0016491	F:C-4 methylsterol oxidase activity; F:iron ion binding; C:endoplasmic reticulum membrane; P:ergosterol biosynthetic process; P:lipid biosynthetic process; P:sterol biosynthetic process; F:oxidoreductase activity
0.951763	1.45628e-07	CTRG_05741	SCS3	C4_04180C_A	SCS3		873	C5MI48	IPR019388 (PFAM); IPR019388 (PANTHER)	C:GO:0005789; P:GO:0008654; F:GO:0010945; P:GO:0019915; C:GO:0030176; P:GO:0034389	C:endoplasmic reticulum membrane; P:phospholipid biosynthetic process; F:coenzyme A diphosphatase activity; P:lipid storage; C:obsolete integral component of endoplasmic reticulum membrane; P:lipid droplet organization
0.950077	1.12664e-09	CTRG_05258	IFG3	IFG3		DAO domain-containing protein	1041	C5MGQ4	IPR006076 (PFAM); IPR023209 (PANTHER); SSF54373 (SUPERFAMILY); SSF51971 (SUPERFAMILY)	F:GO:0003884; C:GO:0005737; P:GO:0019478; P:GO:0046416; F:GO:0071949	F:D-amino-acid oxidase activity; C:cytoplasm; P:D-amino acid catabolic process; P:D-amino acid metabolic process; F:FAD binding
0.948144	1.08539e-06	CTRG_05436	CTRG_05436	C5_03980W_A			2121	C5MH82	SSF52402 (SUPERFAMILY)	no GO terms	no GO terms
0.94754	9.98112e-08	CTRG_04528	CTRG_04528	C1_05100W_A			951	C5MEN5	PTHR28110 (PANTHER)	C:GO:0005737	C:cytoplasm
0.9473	9.67337e-07	CTRG_02450	CRZ1	CRZ1	CRZ1	Transcriptional regulator CRZ1	2004	C5MAD8	IPR013087 (SMART); IPR013087 (PFAM); PTHR14003 (PANTHER); IPR013087 (PROSITE_PROFILES); IPR013087 (PROSITE_PROFILES); IPR013087 (PROSITE_PROFILES); IPR036236 (SUPERFAMILY)	C:GO:0000785; F:GO:0000978; F:GO:0000981; C:GO:0005667; P:GO:0006357; C:GO:0031519	C:chromatin; F:RNA polymerase II cis-regulatory region sequence-specific DNA binding; F:DNA-binding transcription factor activity, RNA polymerase II-specific; C:transcription regulator complex; P:regulation of transcription by RNA polymerase II; C:PcG protein complex
0.94706	0.0106802	CTRG_01131	DAL2	C2_00630C_A	DAL2	Allantoicase	1029	C5M5K1	IPR015908 (PFAM); IPR005164 (PANTHER); IPR008979 (SUPERFAMILY); IPR008979 (SUPERFAMILY)	P:GO:0000256; F:GO:0004037	P:allantoin catabolic process; F:allantoicase activity
0.94606	0.0188508	CTRG_04911	CTRG_04911	C7_00460W_A	YCL002C		840	C5MFR8	IPR005282 (PANTHER)	C:GO:0005774; F:GO:0015184; P:GO:0015811	C:vacuolar membrane; F:L-cystine transmembrane transporter activity; P:L-cystine transport
0.945599	2.69557e-13	CTRG_04578	DAO1	DAO1		DAO domain-containing protein	1086	C5MET5	IPR006076 (PFAM); IPR023209 (PANTHER); SSF54373 (SUPERFAMILY); SSF51971 (SUPERFAMILY)	F:GO:0003884; C:GO:0005737; P:GO:0019478; P:GO:0046416; F:GO:0071949	F:D-amino-acid oxidase activity; C:cytoplasm; P:D-amino acid catabolic process; P:D-amino acid metabolic process; F:FAD binding
0.945214	9.63913e-07	CTRG_02375	CTRG_02375	C3_01940C_A			594	C5MA63	IPR006838 (PFAM); IPR006838 (PANTHER)	C:GO:0012505; C:GO:0016020	C:endomembrane system; C:membrane
0.943916	0.00804485	CTRG_02449	TRM12	TRM12	TRM12	tRNA wybutosine-synthesizing protein 2	1194	C5MAD7	IPR030382 (PFAM); PTHR23245 (PANTHER); IPR030382 (PROSITE_PROFILES); IPR029063 (SUPERFAMILY)	C:GO:0005737; F:GO:0008175; P:GO:0030488; P:GO:0031591	C:cytoplasm; F:tRNA methyltransferase activity; P:tRNA methylation; P:wybutosine biosynthetic process
0.943563	0.00204921	CTRG_04136	CTRG_04136	C1_11510C_A		J domain-containing protein	1119	C5MD35	IPR001623 (PFAM); IPR001623 (PROSITE_PROFILES); IPR001623 (CDD); IPR036869 (SUPERFAMILY)	no GO terms	no GO terms
0.941274	0.000127415	CTRG_04494	MNN15	MNN15	MNN1	Putative alpha-1	2247	C5MEK1	IPR022751 (PFAM); PTHR31392 (PANTHER); IPR029044 (SUPERFAMILY)	F:GO:0000033; C:GO:0005794; P:GO:0006486; P:GO:0006493; F:GO:0016757	F:alpha-1,3-mannosyltransferase activity; C:Golgi apparatus; P:protein glycosylation; P:protein O-linked glycosylation; F:glycosyltransferase activity
0.936589	3.43633e-10	CTRG_00647	PTC4	PTC4	PTC4	PPM-type phosphatase domain-containing protein	1038	C5M3K8	IPR001932 (SMART); IPR001932 (PFAM); IPR015655 (PANTHER); IPR001932 (PROSITE_PROFILES); IPR001932 (CDD); IPR036457 (SUPERFAMILY)	F:GO:0004722; P:GO:0006470	F:protein serine/threonine phosphatase activity; P:protein dephosphorylation
0.935344	0.00068211	CTRG_05302	CTRG_05302				618	C5MGU8	IPR001356 (SMART); IPR008422 (PFAM); IPR001356 (PROSITE_PROFILES); IPR001356 (CDD); IPR009057 (SUPERFAMILY)	F:GO:0003677; P:GO:0006355	F:DNA binding; P:regulation of DNA-templated transcription
0.930659	4.00439e-09	CTRG_00834	RFG1	RFG1	ROX1	Repressor of filamentous growth 1	1614	C5M445	IPR009071 (SMART); IPR009071 (PFAM); IPR050140 (PANTHER); IPR009071 (PROSITE_PROFILES); cd01389 (CDD); IPR036910 (SUPERFAMILY)	P:GO:0000122; F:GO:0000978; F:GO:0000981; P:GO:0006355; P:GO:0006357; P:GO:0009653; P:GO:0030154	P:negative regulation of transcription by RNA polymerase II; F:RNA polymerase II cis-regulatory region sequence-specific DNA binding; F:DNA-binding transcription factor activity, RNA polymerase II-specific; P:regulation of DNA-templated transcription; P:regulation of transcription by RNA polymerase II; P:anatomical structure morphogenesis; P:cell differentiation
0.92902	4.07111e-13	CTRG_00630	ARC40	ARC40	ARC40	Actin-related protein 2/3 complex subunit	1170	C5M3J1	IPR001680 (SMART); IPR001680 (PFAM); IPR017383 (PANTHER); IPR001680 (PROSITE_PROFILES); PS50294 (PROSITE_PROFILES); IPR036322 (SUPERFAMILY)	F:GO:0005515; C:GO:0005885; C:GO:0015629; P:GO:0034314; F:GO:0051015	F:protein binding; C:Arp2/3 protein complex; C:actin cytoskeleton; P:Arp2/3 complex-mediated actin nucleation; F:actin filament binding
0.926903	0.00953689	CTRG_03814	CTRG_03814				2319	C5MDR2	IPR003591 (SMART); IPR001611 (PFAM); IPR044994 (PANTHER); IPR001611 (PROSITE_PROFILES); SSF52047 (SUPERFAMILY); SSF52047 (SUPERFAMILY)	F:GO:0005515; P:GO:0006457; F:GO:0043014	F:protein binding; P:protein folding; F:alpha-tubulin binding
0.921718	1.95916e-12	CTRG_02898	GPD2	GPD2	GPD1	Glycerol-3-phosphate dehydrogenase	1113	C5M926	IPR011128 (PFAM); IPR006109 (PFAM); PTHR11728 (PANTHER); IPR036291 (SUPERFAMILY); IPR008927 (SUPERFAMILY)	C:GO:0005634; C:GO:0005829; P:GO:0005975; P:GO:0006072; P:GO:0006116; F:GO:0016616; P:GO:0046168; F:GO:0047952; F:GO:0051287	C:nucleus; C:cytosol; P:carbohydrate metabolic process; P:glycerol-3-phosphate metabolic process; P:NADH oxidation; F:oxidoreductase activity, acting on the CH-OH group of donors, NAD or NADP as acceptor; P:glycerol-3-phosphate catabolic process; F:glycerol-3-phosphate dehydrogenase [NAD(P)+] activity; F:NAD binding
0.921052	3.44879e-09	CTRG_03567	CTRG_03567	C1_12830C_A		WD_REPEATS_REGION domain-containing protein	3237	C5MBX5	IPR001680 (SMART); IPR021772 (PFAM); IPR001680 (PFAM); IPR050349 (PANTHER); IPR001680 (PROSITE_PROFILES); PS50294 (PROSITE_PROFILES); IPR001680 (PROSITE_PROFILES); IPR001680 (PROSITE_PROFILES); PS50294 (PROSITE_PROFILES); IPR036322 (SUPERFAMILY)	F:GO:0005515	F:protein binding
0.919975	3.9751e-12	CTRG_00982	ARC19	ARC19	ARC19	Actin-related protein 2/3 complex subunit 4	360	C5M4J2	IPR008384 (PFAM); IPR008384 (PANTHER); IPR034666 (SUPERFAMILY)	C:GO:0005885; C:GO:0015629; P:GO:0030041; P:GO:0034314; F:GO:0051015	C:Arp2/3 protein complex; C:actin cytoskeleton; P:actin filament polymerization; P:Arp2/3 complex-mediated actin nucleation; F:actin filament binding
0.918926	7.8849e-09	CTRG_00537	CRG1	CRG1		Methyltranfer_dom domain-containing protein	831	C5M398	IPR025714 (PFAM); PTHR43591 (PANTHER); cd02440 (CDD); IPR029063 (SUPERFAMILY)	F:GO:0008168	F:methyltransferase activity
0.916635	0.00273614	CTRG_05448	CTRG_05448	C5_02390C_A			879	C5MH94	IPR007599 (PFAM); PTHR11009 (PANTHER)	C:GO:0000839; C:GO:0030176; P:GO:0030433; P:GO:0030968; F:GO:0051787; F:GO:1990381	C:Hrd1p ubiquitin ligase ERAD-L complex; C:obsolete integral component of endoplasmic reticulum membrane; P:obsolete ubiquitin-dependent ERAD pathway; P:endoplasmic reticulum unfolded protein response; F:misfolded protein binding; F:ubiquitin-specific protease binding
0.911731	0.000102118	CTRG_03471	AVT4	AVT4		Aa_trans domain-containing protein	1965	C5MBM9	IPR013057 (PFAM); PTHR22950 (PANTHER)	P:GO:0003333; F:GO:0005302; C:GO:0005774; F:GO:0015179	P:amino acid transmembrane transport; F:L-tyrosine transmembrane transporter activity; C:vacuolar membrane; F:L-amino acid transmembrane transporter activity
0.908307	8.55672e-05	CTRG_03886	CTRG_03886	C4_04860W_A			1176	C5MDY4	no IPS match	no IPS match	no IPS match
0.907549	0.00900564	CTRG_05592	RIT1	RIT1	RIT1	tRNA A64-2'-O-ribosylphosphate transferase	1305	C5MHP9	IPR033449 (PFAM); IPR033421 (PFAM); IPR007306 (PANTHER)	C:GO:0005737; F:GO:0016763; P:GO:0019988; F:GO:0043399	C:cytoplasm; F:pentosyltransferase activity; P:charged-tRNA amino acid modification; F:tRNA adenosine(64)-2'-O-ribosylphosphate transferase activity
0.907331	2.01653e-06	CTRG_01363	EBP7	EBP7	OYE2	Oxidored_FMN domain-containing protein	1179	C5M682	IPR001155 (PFAM); IPR045247 (PANTHER); cd02933 (CDD); SSF51395 (SUPERFAMILY)	F:GO:0003959; F:GO:0010181; F:GO:0016491	F:NADPH dehydrogenase activity; F:FMN binding; F:oxidoreductase activity
0.907028	2.28186e-10	CTRG_00226	MDH1-1	MDH1-1	MDH1	Malate dehydrogenase	999	C5M2D7	IPR022383 (PFAM); IPR001236 (PFAM); PTHR11540 (PANTHER); IPR010097 (CDD); IPR036291 (SUPERFAMILY); IPR015955 (SUPERFAMILY)	F:GO:0003824; C:GO:0005737; C:GO:0005739; P:GO:0006099; F:GO:0016491; F:GO:0016616; F:GO:0030060	F:catalytic activity; C:cytoplasm; C:mitochondrion; P:tricarboxylic acid cycle; F:oxidoreductase activity; F:oxidoreductase activity, acting on the CH-OH group of donors, NAD or NADP as acceptor; F:L-malate dehydrogenase (NAD+) activity
0.906126	0.00955055	CTRG_01141	CTRG_01141	C2_00770W_A	YOR289W	AMMECR1 domain-containing protein	630	C5M5L1	IPR002733 (PFAM); IPR023473 (PANTHER); IPR002733 (PROSITE_PROFILES); IPR036071 (SUPERFAMILY)	no GO terms	no GO terms
0.90506	0.00415372	CTRG_03568	MHF1	MHF1		Inner kinetochore subunit MHF1	336	C5MBX6	IPR029003 (PFAM); PTHR22980 (PANTHER); IPR009072 (SUPERFAMILY)	P:GO:0000712; F:GO:0003682; P:GO:0031297; F:GO:0046982; C:GO:0071821	P:resolution of meiotic recombination intermediates; F:chromatin binding; P:replication fork processing; F:protein heterodimerization activity; C:FANCM-MHF complex
0.904403	9.24068e-10	CTRG_01305	STP4	STP4	STP4	Transcriptional regulator STP4	1017	C5M624	IPR013087 (SMART); IPR051643 (PANTHER); IPR013087 (PROSITE_PROFILES); IPR036236 (SUPERFAMILY)	F:GO:0000978; F:GO:0000981; C:GO:0005634; P:GO:0006357	F:RNA polymerase II cis-regulatory region sequence-specific DNA binding; F:DNA-binding transcription factor activity, RNA polymerase II-specific; C:nucleus; P:regulation of transcription by RNA polymerase II
0.902805	0.00250762	CTRG_05978	GRE3	GRE3	GRE3	Aldo_ket_red domain-containing protein	1080	C5MIT5	IPR023210 (PFAM); IPR020471 (PANTHER); IPR044486 (CDD); IPR036812 (SUPERFAMILY)	F:GO:0004032; C:GO:0005829; F:GO:0016491; F:GO:0032866	F:aldose reductase (NADPH) activity; C:cytosol; F:oxidoreductase activity; F:D-xylose reductase (NADPH) activity
0.902643	1.3759e-05	CTRG_03804	CTRG_03804				612	C5MDQ2	no IPS match	no IPS match	no IPS match
0.902123	0.00498668	CTRG_04386	CTRG_04386	C1_00820W_A		PCI domain-containing protein	972	C5ME94	IPR000717 (PFAM); IPR036390 (SUPERFAMILY)	no GO terms	no GO terms
0.896788	1.25122e-05	CTRG_00879	CRC1	CRC1	CRC1	Carnitine:acyl carnitine antiporter	855	C5M490	IPR018108 (PFAM); IPR050567 (PANTHER); IPR018108 (PROSITE_PROFILES); IPR018108 (PROSITE_PROFILES); IPR018108 (PROSITE_PROFILES); IPR023395 (SUPERFAMILY)	C:GO:0005740; P:GO:0006810; P:GO:0006839; F:GO:0015227; F:GO:0022857; P:GO:1902603	C:mitochondrial envelope; P:transport; P:mitochondrial transport; F:acyl carnitine transmembrane transporter activity; F:transmembrane transporter activity; P:carnitine transmembrane transport
0.894728	2.56765e-07	CTRG_04128	IPT1	IPT1	IPT1	Inositolphosphotransferase	1383	C5MD27	IPR026841 (PFAM); IPR052185 (PANTHER); cd03386 (CDD); IPR036938 (SUPERFAMILY)	P:GO:0006673; P:GO:0030148; F:GO:0045140; C:GO:0070916	P:inositol phosphoceramide metabolic process; P:sphingolipid biosynthetic process; F:inositol phosphoceramide synthase activity; C:inositol phosphoceramide synthase complex
0.893768	3.30605e-09	CTRG_02767	CTRG_02767				177	C5M8P5	PTHR34724 (PANTHER)	no GO terms	no GO terms
0.893584	6.39773e-09	CTRG_04474	CTRG_04474	C1_00420W_A			1050	C5MEI1	IPR050261 (PANTHER); IPR029058 (SUPERFAMILY)	no GO terms	no GO terms
0.891027	4.05555e-09	CTRG_03021	CTRG_03021	C6_00200C_A			333	C5M9E9	no IPS match	no IPS match	no IPS match
0.888939	3.78147e-10	CTRG_00336	GST2	GST2		Gst2p	669	C5M2P7	IPR004045 (PFAM); IPR004046 (PFAM); PTHR44051 (PANTHER); IPR010987 (PROSITE_PROFILES); IPR004045 (PROSITE_PROFILES); cd03048 (CDD); IPR036282 (SUPERFAMILY); IPR036249 (SUPERFAMILY)	no GO terms	no GO terms
0.888224	0.0177093	CTRG_03437	CTRG_03437	C1_12140W_A		CoA_binding domain-containing protein	489	C5MBJ5	IPR003781 (PFAM); PTHR33303 (PANTHER); IPR036291 (SUPERFAMILY)	no GO terms	no GO terms
0.886922	3.1399e-06	CTRG_01264	HAP42	HAP42		Hap4_Hap_bind domain-containing protein	2115	C5M5Y3	IPR018287 (PFAM)	C:GO:0005634; P:GO:0006355	C:nucleus; P:regulation of DNA-templated transcription
0.886003	0.00416027	CTRG_05138	STE24	STE24	STE24	CAAX prenyl protease	1359	C5MGE5	IPR032456 (PFAM); IPR001915 (PFAM); PTHR10120 (PANTHER); IPR027057 (CDD)	F:GO:0004222; P:GO:0006508; F:GO:0008233; C:GO:0030176; P:GO:0071586	F:metalloendopeptidase activity; P:proteolysis; F:peptidase activity; C:obsolete integral component of endoplasmic reticulum membrane; P:CAAX-box protein processing
0.88364	1.09242e-08	CTRG_03068	CTRG_03068	CR_07370W_A		MICOS complex subunit MIC12	540	C5MAH6	IPR031463 (PFAM)	P:GO:0042407; C:GO:0044284; C:GO:0061617	P:cristae formation; C:mitochondrial crista junction; C:MICOS complex
0.882328	0.00946929	CTRG_04694	DUR3	DUR3	DUR3	Dur3p	2130	C5MF51	IPR001734 (PFAM); IPR031155 (PANTHER); IPR001734 (PROSITE_PROFILES); cd11476 (CDD)	C:GO:0005886; F:GO:0015204; F:GO:0015489; F:GO:0015606; P:GO:0015840; P:GO:0015847; P:GO:0015848; C:GO:0016020; F:GO:0022857; P:GO:0055085; P:GO:0071918	C:plasma membrane; F:urea transmembrane transporter activity; F:putrescine transmembrane transporter activity; F:spermidine transmembrane transporter activity; P:urea transport; P:putrescine transport; P:spermidine transport; C:membrane; F:transmembrane transporter activity; P:transmembrane transport; P:urea transmembrane transport
0.882108	1.16164e-06	CTRG_02377	POX1-3	POX1-3	POX1	Acyl-coenzyme A oxidase	2130	C5MA65	IPR055060 (PFAM); IPR002655 (PFAM); IPR006091 (PFAM); IPR029320 (PFAM); IPR012258 (PANTHER); IPR009100 (SUPERFAMILY); IPR036250 (SUPERFAMILY); IPR036250 (SUPERFAMILY)	F:GO:0003997; F:GO:0005504; C:GO:0005777; P:GO:0006631; P:GO:0006635; F:GO:0016627; P:GO:0033540; F:GO:0050660; P:GO:0055088; F:GO:0071949	F:acyl-CoA oxidase activity; F:fatty acid binding; C:peroxisome; P:fatty acid metabolic process; P:fatty acid beta-oxidation; F:oxidoreductase activity, acting on the CH-CH group of donors; P:fatty acid beta-oxidation using acyl-CoA oxidase; F:flavin adenine dinucleotide binding; P:lipid homeostasis; F:FAD binding
0.881025	0.00015534	CTRG_02168	FOX3	FOX3	POT1	Fox3p	1221	C5M9K6	IPR020616 (PFAM); IPR020617 (PFAM); IPR050215 (PANTHER); IPR002155 (CDD); IPR016039 (SUPERFAMILY); IPR016039 (SUPERFAMILY)	F:GO:0003988; C:GO:0005777; P:GO:0006635; P:GO:0010124; F:GO:0016746; F:GO:0016747	F:acetyl-CoA C-acyltransferase activity; C:peroxisome; P:fatty acid beta-oxidation; P:phenylacetate catabolic process; F:acyltransferase activity; F:acyltransferase activity, transferring groups other than amino-acyl groups
0.880446	1.51569e-14	CTRG_01001	GSY1	GSY1	GSY1	Glycogen	1998	C5M4L1	IPR008631 (PFAM); IPR008631 (PANTHER); SSF53756 (SUPERFAMILY); SSF53756 (SUPERFAMILY)	F:GO:0004373; C:GO:0005737; P:GO:0005978	F:glycogen (starch) synthase activity; C:cytoplasm; P:glycogen biosynthetic process
0.88011	4.50179e-09	CTRG_04648	NNR1	C1_02220C_A	NNR1		942	C5MF05	IPR004443 (PFAM); IPR032976 (PANTHER); IPR004443 (PROSITE_PROFILES); IPR036652 (SUPERFAMILY)	C:GO:0005739; F:GO:0052856	C:mitochondrion; F:NADHX epimerase activity
0.879311	0.00272482	CTRG_02879	FPG1	FPG1		DNA-(apurinic or apyrimidinic site) lyase	861	C5M907	IPR015886 (SMART); IPR015886 (PFAM); PTHR22993 (PANTHER); IPR010979 (SUPERFAMILY)	F:GO:0003676; F:GO:0003684; F:GO:0003906; C:GO:0005634; P:GO:0006284; F:GO:0008270; F:GO:0016799; F:GO:0019104	F:nucleic acid binding; F:damaged DNA binding; F:DNA-(apurinic or apyrimidinic site) endonuclease activity; C:nucleus; P:base-excision repair; F:zinc ion binding; F:hydrolase activity, hydrolyzing N-glycosyl compounds; F:DNA N-glycosylase activity
0.878401	3.03948e-09	CTRG_04666	CTRG_04666	C1_02650W_A			603	C5MF23	no IPS match	no IPS match	no IPS match
0.877426	3.87979e-10	CTRG_05270	CTRG_05270				480	C5MGR6	SM00212 (SMART); IPR000608 (PFAM); IPR050113 (PANTHER); IPR000608 (PROSITE_PROFILES); IPR000608 (CDD); IPR016135 (SUPERFAMILY)	no GO terms	no GO terms
0.876677	1.49999e-09	CTRG_02400	CTRG_02400	C3_02190C_A		NADH dehydrogenase	423	C5MA88	IPR007763 (PFAM); IPR007763 (PANTHER)	C:GO:0005747; P:GO:0006979; C:GO:0016020; P:GO:0032981	C:obsolete mitochondrial respiratory chain complex I; P:response to oxidative stress; C:membrane; P:mitochondrial respiratory chain complex I assembly
0.875361	0.00155674	CTRG_05341	DIB1	C5_00920W_A	DIB1	Spliceosomal protein DIB1	447	C5MGY7	IPR004123 (SMART); IPR004123 (PFAM); IPR004123 (PANTHER); IPR004123 (CDD); IPR036249 (SUPERFAMILY)	P:GO:0000398; C:GO:0005681; C:GO:0005682; C:GO:0046540	P:mRNA splicing, via spliceosome; C:spliceosomal complex; C:U5 snRNP; C:U4/U6 x U5 tri-snRNP complex
0.875123	1.18887e-09	CTRG_01925	MET10	MET10	MET10	FAD-binding FR-type domain-containing protein	3267	C5M4U7	IPR001433 (PFAM); IPR003097 (PFAM); PTHR19384 (PANTHER); IPR017927 (PROSITE_PROFILES); cd06207 (CDD); IPR039261 (SUPERFAMILY); IPR002869 (SUPERFAMILY); IPR017938 (SUPERFAMILY); IPR009014 (SUPERFAMILY)	F:GO:0003824; F:GO:0004783; C:GO:0005829; F:GO:0010181; F:GO:0016491; F:GO:0050660	F:catalytic activity; F:sulfite reductase (NADPH) activity; C:cytosol; F:FMN binding; F:oxidoreductase activity; F:flavin adenine dinucleotide binding
0.872648	0.0215191	CTRG_03615	CWC26	CWC26		Pre-mRNA-splicing factor CWC26	858	C5MC23	IPR018609 (PFAM); IPR051112 (PANTHER)	P:GO:0000398; F:GO:0003723; C:GO:0005684; C:GO:0070274	P:mRNA splicing, via spliceosome; F:RNA binding; C:U2-type spliceosomal complex; C:RES complex
0.87219	6.36805e-09	CTRG_04374	CTRG_04374	C1_00700W_A			366	C5ME82	IPR008011 (PFAM); IPR016488 (PANTHER); IPR045299 (CDD)	C:GO:0005747; P:GO:0006979; C:GO:0045271	C:obsolete mitochondrial respiratory chain complex I; P:response to oxidative stress; C:respiratory chain complex I
0.871495	1.20262e-09	CTRG_04980	CTRG_04980	C7_04210C_A		PALP domain-containing protein	1098	C5MFY7	IPR001926 (PFAM); IPR050214 (PANTHER); cd01561 (CDD); IPR036052 (SUPERFAMILY)	C:GO:0005737; P:GO:0019344	C:cytoplasm; P:cysteine biosynthetic process
0.871175	1.14163e-10	CTRG_05622	UBI4		UBI4		900	C5MHS9	IPR000626 (SMART); IPR000626 (PFAM); IPR050158 (PANTHER); IPR000626 (PROSITE_PROFILES); IPR000626 (PROSITE_PROFILES); IPR000626 (PROSITE_PROFILES); IPR000626 (PROSITE_PROFILES); cd01803 (CDD); cd01803 (CDD); cd01803 (CDD); IPR029071 (SUPERFAMILY); IPR029071 (SUPERFAMILY); IPR029071 (SUPERFAMILY); IPR029071 (SUPERFAMILY)	F:GO:0005515; C:GO:0005634; C:GO:0005737; P:GO:0016567; P:GO:0019941; F:GO:0031386; F:GO:0031625	F:protein binding; C:nucleus; C:cytoplasm; P:protein ubiquitination; P:modification-dependent protein catabolic process; F:protein tag activity; F:ubiquitin protein ligase binding
0.868177	0.000771742	CTRG_01370	CTRG_01370	C2_02620W_A		Succinate dehydrogenase assembly factor 4	432	C5M689	IPR012875 (PFAM); PTHR28524 (PANTHER)	C:GO:0005739; P:GO:0034553	C:mitochondrion; P:mitochondrial respiratory chain complex II assembly
0.867222	7.81226e-10	CTRG_05898	NUO1	NUO1		Nuo1p	726	C5MIK5	IPR019721 (PFAM); IPR024549 (PFAM); IPR053229 (PANTHER)	C:GO:0005747	C:obsolete mitochondrial respiratory chain complex I
0.866946	9.24317e-05	CTRG_00240	SDH6	C4_01990W_A	SDH6		237	C5M2F1	IPR008011 (PFAM); PTHR13675 (PANTHER); IPR045295 (CDD)	C:GO:0005739; P:GO:0034553	C:mitochondrion; P:mitochondrial respiratory chain complex II assembly
0.866836	5.84903e-07	CTRG_05446	CTRG_05446	C5_02370C_A			1182	C5MH92	IPR001849 (SMART); IPR001849 (PFAM); IPR051707 (PANTHER); IPR001849 (PROSITE_PROFILES); IPR001849 (PROSITE_PROFILES); cd13298 (CDD); cd13299 (CDD); SSF50729 (SUPERFAMILY); SSF50729 (SUPERFAMILY)	no GO terms	no GO terms
0.863924	6.73171e-05	CTRG_04773	CTRG_04773	C1_03950C_A			702	C5MFD0	no IPS match	no IPS match	no IPS match
0.863309	2.13762e-06	CTRG_00646	CTRG_00646	CR_05750W_A			1083	C5M3K7	IPR007184 (PFAM); IPR007184 (PANTHER); cd18610 (CDD); IPR023296 (SUPERFAMILY)	no GO terms	no GO terms
0.862014	6.65392e-09	CTRG_02579	IGO2	C3_02920W_A	IGO2	mRNA stability protein	381	C5M857	IPR006760 (PFAM); IPR006760 (PANTHER)	F:GO:0004864; C:GO:0005737; P:GO:0035308	F:protein phosphatase inhibitor activity; C:cytoplasm; P:negative regulation of protein dephosphorylation
0.860376	0.00406539	CTRG_05080	CTRG_05080	C7_01680C_A			540	C5MG87	no IPS match	no IPS match	no IPS match
0.858478	2.59813e-05	CTRG_05993	GRE3	GRE3	GRE3	Aldo_ket_red domain-containing protein	1080	A0A0K2GV01	IPR023210 (PFAM); IPR020471 (PANTHER); IPR044486 (CDD); IPR036812 (SUPERFAMILY)	F:GO:0004032; C:GO:0005829; F:GO:0016491; F:GO:0032866	F:aldose reductase (NADPH) activity; C:cytosol; F:oxidoreductase activity; F:D-xylose reductase (NADPH) activity
0.858471	1.08549e-07	CTRG_02620	PIM1	C3_05360C_A	PIM1	Lon protease homolog 2	3528	C5M898	IPR003593 (SMART); IPR008269 (PFAM); IPR003111 (PFAM); IPR003959 (PFAM); IPR054594 (PFAM); IPR027065 (PANTHER); IPR003111 (PROSITE_PROFILES); IPR008269 (PROSITE_PROFILES); cd19500 (CDD); IPR020568 (SUPERFAMILY); IPR027417 (SUPERFAMILY)	F:GO:0004176; F:GO:0004252; F:GO:0005524; C:GO:0005782; P:GO:0006508; P:GO:0006625; P:GO:0016485; F:GO:0016887; P:GO:0030163	F:ATP-dependent peptidase activity; F:serine-type endopeptidase activity; F:ATP binding; C:peroxisomal matrix; P:proteolysis; P:protein targeting to peroxisome; P:protein processing; F:ATP hydrolysis activity; P:protein catabolic process
0.856513	0.000816479	CTRG_00788	CTRG_00788	CR_03120W_A			969	C5M3Z9	IPR035187 (PFAM)	no GO terms	no GO terms
0.854784	3.35903e-08	CTRG_03875	LYS1	LYS1	LYS1		1122	C5MDX3	IPR007886 (SMART); IPR007698 (SMART); IPR007886 (PFAM); IPR051168 (PANTHER); IPR027281 (CDD); SSF52283 (SUPERFAMILY); IPR036291 (SUPERFAMILY)	F:GO:0004753; F:GO:0004754; C:GO:0005737; P:GO:0009085; P:GO:0019878	F:saccharopine dehydrogenase activity; F:saccharopine dehydrogenase (NAD+, L-lysine-forming) activity; C:cytoplasm; P:lysine biosynthetic process; P:lysine biosynthetic process via aminoadipic acid
0.854487	5.31087e-05	CTRG_02695	ZCF13	ZCF13		Zn(2)-C6 fungal-type domain-containing protein	3786	C5M8H3	IPR007219 (SMART); IPR001138 (SMART); IPR001138 (PFAM); IPR050675 (PANTHER); IPR001138 (PROSITE_PROFILES); IPR001138 (CDD); cd12148 (CDD); IPR036864 (SUPERFAMILY)	F:GO:0000978; F:GO:0000981; F:GO:0003677; C:GO:0005634; P:GO:0006351; P:GO:0006355; F:GO:0008270; P:GO:0045944	F:RNA polymerase II cis-regulatory region sequence-specific DNA binding; F:DNA-binding transcription factor activity, RNA polymerase II-specific; F:DNA binding; C:nucleus; P:DNA-templated transcription; P:regulation of DNA-templated transcription; F:zinc ion binding; P:positive regulation of transcription by RNA polymerase II
0.85327	0.00545224	CTRG_06091	CTRG_06091	C5_04850W_A			783	C5MJ48	no IPS match	no IPS match	no IPS match
0.85052	7.84815e-12	CTRG_03710	RIM101	RIM101	RIM101	pH-response transcription factor pacC/RIM101	2199	C5MCB8	IPR013087 (SMART); IPR050806 (PANTHER); IPR013087 (PROSITE_PROFILES); IPR013087 (PROSITE_PROFILES); IPR013087 (PROSITE_PROFILES); IPR036236 (SUPERFAMILY); IPR036236 (SUPERFAMILY)	C:GO:0005634; P:GO:0045944	C:nucleus; P:positive regulation of transcription by RNA polymerase II
0.848573	2.4673e-07	CTRG_03857	CTRG_03857	C4_05590W_A	YPR117W		6090	C5MDV5	IPR019415 (SMART); IPR019441 (SMART); IPR019449 (SMART); IPR019409 (PFAM); IPR019415 (PFAM); IPR019443 (PFAM); IPR019449 (PFAM); IPR019441 (PFAM); IPR045167 (PANTHER)	no GO terms	no GO terms
0.848566	1.33625e-05	CTRG_01508	SPO72	SPO72	ATG2	Autophagy-related protein 2	5538	C5M6M7	IPR015412 (PFAM); IPR026885 (PFAM); IPR048393 (PFAM); IPR026849 (PANTHER)	P:GO:0000045; C:GO:0000407; P:GO:0000422; P:GO:0006914; F:GO:0032266; P:GO:0034727; P:GO:0044805; P:GO:0061709	P:autophagosome assembly; C:phagophore assembly site; P:autophagy of mitochondrion; P:autophagy; F:phosphatidylinositol-3-phosphate binding; P:piecemeal microautophagy of the nucleus; P:obsolete late nucleophagy; P:reticulophagy
0.846725	1.48949e-05	CTRG_04742	CTRG_04742	C1_04160C_A		Macro_2 domain-containing protein	843	C5MF99	IPR028071 (PFAM); IPR043472 (SUPERFAMILY)	no GO terms	no GO terms
0.844898	1.22658e-05	CTRG_04328	GOR1	GOR1	GOR1	Glyoxylate reductase	1026	C5ME36	IPR006139 (PFAM); IPR006140 (PFAM); IPR050223 (PANTHER); cd12168 (CDD); SSF52283 (SUPERFAMILY); IPR036291 (SUPERFAMILY)	F:GO:0016616; F:GO:0051287	F:oxidoreductase activity, acting on the CH-OH group of donors, NAD or NADP as acceptor; F:NAD binding
0.844796	0.000944276	CTRG_00223	CTRG_00223	C4_01930C_A	YPL107W	Oxidoreductase-like domain-containing protein	753	C5M2D4	IPR019180 (PFAM); IPR039251 (PANTHER)	C:GO:0005739	C:mitochondrion
0.844173	0.00299245	CTRG_03227	YMC2	YMC2		Ymc2p	981	C5MAY5	IPR018108 (PFAM); IPR050567 (PANTHER); IPR018108 (PROSITE_PROFILES); IPR018108 (PROSITE_PROFILES); IPR018108 (PROSITE_PROFILES); IPR023395 (SUPERFAMILY)	F:GO:0000064; C:GO:0005739; P:GO:0006810; F:GO:0022857; P:GO:1990575	F:L-ornithine transmembrane transporter activity; C:mitochondrion; P:transport; F:transmembrane transporter activity; P:mitochondrial L-ornithine transmembrane transport
0.843131	9.36399e-05	CTRG_05006	CTRG_05006	C7_02530C_A		C2 NT-type domain-containing protein	1266	C5MG13	IPR019448 (PFAM); IPR039931 (PANTHER); IPR019448 (PROSITE_PROFILES)	no GO terms	no GO terms
0.84238	0.00210266	CTRG_04760	KTR4	KTR4	KTR4	Putative mannosyltransferase	1416	C5MFB7	IPR002685 (PFAM); IPR002685 (PANTHER); IPR029044 (SUPERFAMILY)	F:GO:0000026; F:GO:0000030; P:GO:0000032; C:GO:0005794; P:GO:0006486; P:GO:0006487; P:GO:0006493; C:GO:0016020; P:GO:0097502	F:alpha-1,2-mannosyltransferase activity; F:mannosyltransferase activity; P:cell wall mannoprotein biosynthetic process; C:Golgi apparatus; P:protein glycosylation; P:protein N-linked glycosylation; P:protein O-linked glycosylation; C:membrane; P:mannosylation
0.840377	6.44539e-07	CTRG_00994	SWF1	SWF1	SWF1	Palmitoyltransferase SWF1	1062	C5M4K4	IPR001594 (PFAM); PTHR22883 (PANTHER); PS50216 (PROSITE_PROFILES)	C:GO:0005783; C:GO:0005794; P:GO:0006612; F:GO:0016409; P:GO:0018230; F:GO:0019706	C:endoplasmic reticulum; C:Golgi apparatus; P:protein targeting to membrane; F:palmitoyltransferase activity; P:peptidyl-L-cysteine S-palmitoylation; F:protein-cysteine S-palmitoyltransferase activity
0.839468	0.00136544	CTRG_01083	CTRG_01083	C2_00290W_A		HSCB_C domain-containing protein	633	C5M5F3	IPR009073 (PFAM); IPR004640 (PANTHER); IPR036386 (SUPERFAMILY); IPR036869 (SUPERFAMILY)	F:GO:0001671; C:GO:0005739; P:GO:0044571; F:GO:0051087; P:GO:0051259	F:ATPase activator activity; C:mitochondrion; P:[2Fe-2S] cluster assembly; F:protein-folding chaperone binding; P:protein complex oligomerization
0.838679	9.70233e-07	CTRG_05211	FGR38	FGR38		Fgr38p	2616	C5MGL8	IPR050216 (PANTHER); SSF52047 (SUPERFAMILY)	no GO terms	no GO terms
0.837727	0.0376479	CTRG_05318	FDH1	C2_10070W_A	FDH1	Formate dehydrogenase	648	C5MGW4	IPR006140 (PFAM); PTHR42938 (PANTHER); IPR036291 (SUPERFAMILY)	C:GO:0005829; F:GO:0008863; F:GO:0051287	C:cytosol; F:formate dehydrogenase (NAD+) activity; F:NAD binding
0.837308	4.74065e-06	CTRG_00465	VTI1	VTI1	VTI1	t-SNARE coiled-coil homology domain-containing protein	486	C5M326	IPR000727 (SMART); PF12352 (PFAM); IPR007705 (PFAM); PTHR21230 (PANTHER); cd15862 (CDD); SSF58038 (SUPERFAMILY); IPR010989 (SUPERFAMILY)	F:GO:0000149; F:GO:0005484; C:GO:0005789; C:GO:0005794; P:GO:0006886; P:GO:0006891; P:GO:0006896; P:GO:0006906; C:GO:0012507; C:GO:0016020; P:GO:0016192; P:GO:0016236; C:GO:0031201; C:GO:0031902; P:GO:0042147; P:GO:0048280	F:SNARE binding; F:SNAP receptor activity; C:endoplasmic reticulum membrane; C:Golgi apparatus; P:intracellular protein transport; P:intra-Golgi vesicle-mediated transport; P:Golgi to vacuole transport; P:vesicle fusion; C:ER to Golgi transport vesicle membrane; C:membrane; P:vesicle-mediated transport; P:macroautophagy; C:SNARE complex; C:late endosome membrane; P:retrograde transport, endosome …
0.835889	7.96225e-08	CTRG_03464	CTRG_03464	C1_11850W_A			1485	C5MBM2	PTHR37283 (PANTHER)	no GO terms	no GO terms
0.834841	4.94877e-09	CTRG_00220	AIM2	C4_01800W_A	AIM2	DLH domain-containing protein	741	C5M2D1	IPR002925 (PFAM); PTHR17630 (PANTHER); IPR029058 (SUPERFAMILY)	F:GO:0016787	F:hydrolase activity
0.83172	2.02461e-09	CTRG_04149	CTRG_04149				2274	C5MD48	IPR001452 (SMART); IPR001452 (PFAM); PTHR48125 (PANTHER); IPR001452 (PROSITE_PROFILES); IPR036028 (SUPERFAMILY)	F:GO:0005515	F:protein binding
0.831379	1.03924e-05	CTRG_02171	CTRG_02171	C3_01420C_A		SCP2 domain-containing protein	384	C5M9K9	IPR003033 (PFAM); IPR039543 (PANTHER); IPR036527 (SUPERFAMILY)	C:GO:0005829	C:cytosol
0.829165	3.2248e-06	CTRG_04139	YSP2	C1_07440W_A	YSP2	VASt domain-containing protein	3189	C5MD38	IPR004182 (SMART); IPR031968 (PFAM); IPR004182 (PFAM); IPR051482 (PANTHER); IPR031968 (PROSITE_PROFILES); cd13220 (CDD)	C:GO:0005739; C:GO:0005789; C:GO:0005886; P:GO:0032366; C:GO:0032541; F:GO:0032934; F:GO:0120015; C:GO:0140268	C:mitochondrion; C:endoplasmic reticulum membrane; C:plasma membrane; P:intracellular sterol transport; C:cortical endoplasmic reticulum; F:sterol binding; F:sterol transfer activity; C:endoplasmic reticulum-plasma membrane contact site
0.828696	2.11879e-05	CTRG_04307	ENA2	ENA2	ENA5	Cation_ATPase_N domain-containing protein	3207	C5ME15	IPR004014 (SMART); PF00122 (PFAM); PF00702 (PFAM); PF13246 (PFAM); IPR004014 (PFAM); IPR006068 (PFAM); PTHR42861 (PANTHER); IPR023298 (SUPERFAMILY); IPR023299 (SUPERFAMILY); IPR036412 (SUPERFAMILY); IPR008250 (SUPERFAMILY)	F:GO:0000166; C:GO:0005886; P:GO:0006813; P:GO:0006814; P:GO:0006874; F:GO:0008554; F:GO:0008556; F:GO:0015662; C:GO:0016020; P:GO:0034220	F:nucleotide binding; C:plasma membrane; P:potassium ion transport; P:sodium ion transport; P:intracellular calcium ion homeostasis; F:P-type sodium transporter activity; F:P-type potassium transmembrane transporter activity; F:P-type ion transporter activity; C:membrane; P:monoatomic ion transmembrane transport
0.827185	0.000295734	CTRG_04094	ADI1	ADI1	ADI1	1	537	C5MCZ3	IPR004313 (PFAM); IPR004313 (PANTHER); IPR004313 (CDD); IPR011051 (SUPERFAMILY)	P:GO:0006555; F:GO:0010309	P:methionine metabolic process; F:acireductone dioxygenase [iron(II)-requiring] activity
0.825335	0.0189566	CTRG_01504	CTRG_01504				2295	C5M6M3	SSF52047 (SUPERFAMILY); SSF52047 (SUPERFAMILY)	no GO terms	no GO terms
0.82238	9.03138e-07	CTRG_00017	CTRG_00017	C4_02110W_A		Alpha-mann_mid domain-containing protein	576	C5M1S8	PF17733 (PFAM); PTHR36855 (PANTHER)	no GO terms	no GO terms
0.819188	4.0529e-12	CTRG_02418	COX7	COX7		Cytochrome c oxidase subunit VII	180	C5MAA6	IPR039297 (PFAM)	no GO terms	no GO terms
0.817595	1.19981e-05	CTRG_02941	CTR1	CTR1	CTR1	Copper transport protein CTR1	807	C5M969	IPR007274 (PFAM); IPR007274 (PANTHER)	F:GO:0005375; C:GO:0005886; C:GO:0016020; P:GO:0035434	F:copper ion transmembrane transporter activity; C:plasma membrane; C:membrane; P:copper ion transmembrane transport
0.816953	4.61623e-05	CTRG_04472	CTRG_04472	C1_00420W_A			822	C5MEH9	IPR050261 (PANTHER); IPR029058 (SUPERFAMILY)	no GO terms	no GO terms
0.814335	0.0426185	CTRG_00368	QDR1		QDR1	Multidrug transporter of the major facilitator superfamily; member of the 12-spanner drug:H(+) antiporter DHA1 family; involved in spore wall assembly; sequence similarity to DTR1 and QDR3, and the triple mutant dtr1 qdr1 qdr3 exhibits reduced dityrosine fluorescence relative to the single mutants; required for resistance to quinidine, ketoconazole, fluconazole, and barban; QDR1 has a paralog, AQ…	1446	C5M2S9	IPR011701 (PFAM); PTHR23502 (PANTHER); IPR020846 (PROSITE_PROFILES); IPR036259 (SUPERFAMILY)	C:GO:0005886; F:GO:0022857; P:GO:0055085	C:plasma membrane; F:transmembrane transporter activity; P:transmembrane transport
0.812409	7.78358e-05	CTRG_02459	CTRG_02459				1020	C5M7T7	PF13489 (PFAM); PTHR43861 (PANTHER); cd02440 (CDD); IPR029063 (SUPERFAMILY)	no GO terms	no GO terms
0.81122	0.000296817	CTRG_00915	CTRG_00915	CR_02270C_A			753	C5M4C5	no IPS match	no IPS match	no IPS match
0.810799	9.73574e-05	CTRG_00243	CAT2	CAT2	CAT2	Carn_acyltransf domain-containing protein	1887	C5M2F4	IPR039551 (PFAM); IPR000542 (PANTHER); SSF52777 (SUPERFAMILY); SSF52777 (SUPERFAMILY)	F:GO:0004092; C:GO:0005739; C:GO:0005777; P:GO:0009437; F:GO:0016746	F:carnitine O-acetyltransferase activity; C:mitochondrion; C:peroxisome; P:carnitine metabolic process; F:acyltransferase activity
0.810286	0.00213079	CTRG_03961	CTRG_03961	C1_09110W_A			2025	C5MCL0	IPR001138 (SMART); IPR001138 (PFAM); IPR021858 (PFAM); PTHR37534 (PANTHER); IPR001138 (PROSITE_PROFILES); IPR001138 (CDD); IPR036864 (SUPERFAMILY)	F:GO:0000976; F:GO:0000981; F:GO:0003700; C:GO:0005634; P:GO:0006355; F:GO:0008270; P:GO:0045944	F:transcription cis-regulatory region binding; F:DNA-binding transcription factor activity, RNA polymerase II-specific; F:DNA-binding transcription factor activity; C:nucleus; P:regulation of DNA-templated transcription; F:zinc ion binding; P:positive regulation of transcription by RNA polymerase II
0.808475	2.28051e-05	CTRG_00092	SPC2	SPC2		Signal peptidase complex subunit	510	C5M203	IPR009582 (PFAM); IPR009582 (PANTHER)	C:GO:0005787; P:GO:0006465; C:GO:0016020; P:GO:0045047	C:signal peptidase complex; P:signal peptide processing; C:membrane; P:protein targeting to ER
0.806452	0.0472679	CTRG_00173	CTRG_00173	C4_02210W_A		Hydrolase_4 domain-containing protein	798	C5M284	IPR000073 (PFAM); IPR050266 (PANTHER); IPR029058 (SUPERFAMILY)	C:GO:0005739; P:GO:0046464; F:GO:0047372	C:mitochondrion; P:acylglycerol catabolic process; F:acylglycerol lipase activity
0.803823	2.85953e-09	CTRG_01317	IDH2	IDH2	IDH2	Isocitrate dehydrogenase	1110	C5M636	IPR024084 (SMART); IPR024084 (PFAM); PTHR11835 (PANTHER); SSF53659 (SUPERFAMILY)	F:GO:0004449; C:GO:0005739; P:GO:0006099; P:GO:0006102	F:isocitrate dehydrogenase (NAD+) activity; C:mitochondrion; P:tricarboxylic acid cycle; P:isocitrate metabolic process
0.802449	0.0114431	CTRG_05434	CTRG_05434	C5_03970W_A			1209	C5MH80	IPR019436 (PFAM); IPR010424 (PANTHER); IPR029058 (SUPERFAMILY)	no GO terms	no GO terms
0.802258	0.00596428	CTRG_02053	CTRG_02053	C2_10630W_A	YHR202W	Metallophos domain-containing protein	1728	C5M575	IPR004843 (PFAM); IPR053828 (PFAM); IPR006179 (PANTHER); IPR041823 (CDD); IPR029052 (SUPERFAMILY); IPR036907 (SUPERFAMILY)	C:GO:0005829; P:GO:0009166; F:GO:0016787	C:cytosol; P:nucleotide catabolic process; F:hydrolase activity
0.80142	1.61995e-06	CTRG_00909	IDP2	IDP2	IDP2	Isocitrate dehydrogenase	1236	C5M4B9	IPR024084 (SMART); IPR024084 (PFAM); IPR004790 (PANTHER); SSF53659 (SUPERFAMILY)	F:GO:0004450; C:GO:0005739; P:GO:0006102; P:GO:0006739	F:isocitrate dehydrogenase (NADP+) activity; C:mitochondrion; P:isocitrate metabolic process; P:NADP metabolic process
0.800739	0.00662106	CTRG_01513	TES1	C2_05960C_A	TES1		894	C5M6N2	IPR049449 (PFAM); IPR025652 (PFAM); IPR003703 (PANTHER); cd03444 (CDD); cd03445 (CDD); IPR029069 (SUPERFAMILY); IPR029069 (SUPERFAMILY)	C:GO:0005782; P:GO:0006637; P:GO:0009062; F:GO:0047617	C:peroxisomal matrix; P:acyl-CoA metabolic process; P:fatty acid catabolic process; F:fatty acyl-CoA hydrolase activity
0.800411	0.0260804	CTRG_05977	GYP8	GYP8	GYP8	Oxidant-induced cell-cycle arrest protein 5	2094	C5MIT4	IPR000195 (SMART); IPR045913 (PANTHER); IPR000195 (PROSITE_PROFILES); IPR035969 (SUPERFAMILY)	F:GO:0005096; C:GO:0005789; P:GO:0006888; P:GO:0016192; P:GO:0043547	F:GTPase activator activity; C:endoplasmic reticulum membrane; P:endoplasmic reticulum to Golgi vesicle-mediated transport; P:vesicle-mediated transport; P:positive regulation of GTPase activity
0.79877	4.59914e-06	CTRG_04972	AIM17	C7_04310C_A	AIM17	TauD domain-containing protein	1335	C5MFX9	IPR003819 (PFAM); IPR050411 (PANTHER); cd00250 (CDD); SSF51197 (SUPERFAMILY)	C:GO:0005739; F:GO:0016491; P:GO:0045329	C:mitochondrion; F:oxidoreductase activity; P:carnitine biosynthetic process
0.798238	0.00860002	CTRG_04114	CTRG_04114	C1_11290W_A		Oxidored_FMN domain-containing protein	1131	C5MD13	IPR001155 (PFAM); IPR044152 (PANTHER); SSF51395 (SUPERFAMILY)	F:GO:0003959; C:GO:0005622; F:GO:0010181; F:GO:0016491; F:GO:0050661	F:NADPH dehydrogenase activity; C:intracellular anatomical structure; F:FMN binding; F:oxidoreductase activity; F:NADP binding
0.797852	1.23023e-07	CTRG_02333	ALT1	ALT1	ALT2	Aminotran_1_2 domain-containing protein	519	C5MA21	IPR045088 (PANTHER); IPR015424 (SUPERFAMILY)	F:GO:0004021; F:GO:0008483	F:L-alanine:2-oxoglutarate aminotransferase activity; F:transaminase activity
0.794646	2.59343e-07	CTRG_04724	RPN4	RPN4		Transcriptional regulator RPN4	1602	C5MF81	IPR013087 (PROSITE_PROFILES)	no GO terms	no GO terms
0.794563	0.0135868	CTRG_04806	GSL1	GSL1	FKS3	1	4713	C5MFG3	IPR026899 (SMART); IPR026899 (PFAM); IPR003440 (PFAM); PTHR12741 (PANTHER)	C:GO:0000148; F:GO:0003843; C:GO:0005886; P:GO:0006075; C:GO:0016020; F:GO:0046527; P:GO:0051278	C:1,3-beta-D-glucan synthase complex; F:1,3-beta-D-glucan synthase activity; C:plasma membrane; P:(1->3)-beta-D-glucan biosynthetic process; C:membrane; F:glucosyltransferase activity; P:fungal-type cell wall polysaccharide biosynthetic process
0.794172	7.61733e-08	CTRG_05281	SAM51	SAM51		Sam51p	1452	C5MGS7	no IPS match	no IPS match	no IPS match
0.793561	1.42017e-07	CTRG_01908	CTRG_01908	C2_06600W_A		Protein kinase domain-containing protein	2487	C5M7S6	IPR000719 (SMART); IPR000719 (PFAM); IPR051334 (PANTHER); IPR000719 (PROSITE_PROFILES); IPR011009 (SUPERFAMILY)	P:GO:0000245; F:GO:0004672; F:GO:0004674; F:GO:0005524; C:GO:0005634; C:GO:0005737; P:GO:0006468; P:GO:0018105; P:GO:0050684	P:spliceosomal complex assembly; F:protein kinase activity; F:protein serine/threonine kinase activity; F:ATP binding; C:nucleus; C:cytoplasm; P:protein phosphorylation; P:peptidyl-serine phosphorylation; P:regulation of mRNA processing
0.793473	2.53623e-07	CTRG_05034	LPI9	LPI9		Protein phosphatase regulator	4128	C5MG41	IPR052410 (PANTHER); SSF52047 (SUPERFAMILY)	no GO terms	no GO terms
0.792691	1.69732e-05	CTRG_04437	GLG2	C1_01360C_A	GLG2	Glycogenin glucosyltransferase	2163	C5MEE4	IPR002495 (PFAM); IPR050587 (PANTHER); IPR029044 (SUPERFAMILY)	C:GO:0005737; F:GO:0016757	C:cytoplasm; F:glycosyltransferase activity
0.792436	7.16784e-07	CTRG_00484	IPK1	IPK1		Inositol-pentakisphosphate 2-kinase	1089	C5M345	IPR009286 (PFAM); IPR009286 (PANTHER)	F:GO:0005524; C:GO:0005634; P:GO:0032958; F:GO:0035299; P:GO:0052746	F:ATP binding; C:nucleus; P:inositol phosphate biosynthetic process; F:inositol pentakisphosphate 2-kinase activity; P:obsolete inositol phosphorylation
0.792018	0.0317175	CTRG_00566	MNT3	MNT3		Probable mannosyltransferase MNT3	1197	C5M3C7	IPR002685 (PFAM); IPR002685 (PANTHER); IPR029044 (SUPERFAMILY)	F:GO:0000026; F:GO:0000030; P:GO:0000032; C:GO:0005794; P:GO:0006486; P:GO:0006487; P:GO:0006493; C:GO:0016020; P:GO:0097502	F:alpha-1,2-mannosyltransferase activity; F:mannosyltransferase activity; P:cell wall mannoprotein biosynthetic process; C:Golgi apparatus; P:protein glycosylation; P:protein N-linked glycosylation; P:protein O-linked glycosylation; C:membrane; P:mannosylation
0.791637	0.00425675	CTRG_03421	MOD5	C1_09390W_A	MOD5	tRNA dimethylallyltransferase	1350	C5MBH9	PF01715 (PFAM); IPR039657 (PANTHER); IPR027417 (SUPERFAMILY)	C:GO:0005739; P:GO:0006400; F:GO:0052381	C:mitochondrion; P:tRNA modification; F:tRNA dimethylallyltransferase activity
0.789047	0.000821064	CTRG_04389	ATG3	ATG3	ATG3	Autophagy-related protein 3	924	C5ME97	IPR007135 (PFAM); IPR046962 (PANTHER)	P:GO:0000045; C:GO:0000407; P:GO:0000422; C:GO:0005829; F:GO:0019776; F:GO:0019787; P:GO:0044804; F:GO:0141046	P:autophagosome assembly; C:phagophore assembly site; P:autophagy of mitochondrion; C:cytosol; F:Atg8-family ligase activity; F:ubiquitin-like protein transferase activity; P:nucleophagy; F:Atg8-family conjugating enzyme activity
0.788399	0.0048639	CTRG_04644	CWH8	CWH8	CAX4	Dolichyldiphosphatase	699	C5MF01	IPR000326 (SMART); IPR000326 (PFAM); PTHR14969 (PANTHER); IPR039667 (CDD); IPR036938 (SUPERFAMILY)	F:GO:0042392	F:sphingosine-1-phosphate phosphatase activity
0.788064	0.0030466	CTRG_04491	SAP7	SAP7		Candidapepsin-7	2079	A0A345ZE88	IPR033121 (PFAM); IPR033121 (PFAM); IPR001461 (PANTHER); IPR033121 (PROSITE_PROFILES); IPR033876 (CDD); IPR021109 (SUPERFAMILY)	F:GO:0004190; P:GO:0006508	F:aspartic-type endopeptidase activity; P:proteolysis
0.787542	1.11567e-07	CTRG_05054	CUP9	CUP9		Homeobox domain-containing protein	780	C5MG61	IPR001356 (SMART); IPR008422 (PFAM); IPR050224 (PANTHER); IPR001356 (PROSITE_PROFILES); IPR001356 (CDD); IPR009057 (SUPERFAMILY)	F:GO:0000978; F:GO:0003677; P:GO:0006355; P:GO:0006357	F:RNA polymerase II cis-regulatory region sequence-specific DNA binding; F:DNA binding; P:regulation of DNA-templated transcription; P:regulation of transcription by RNA polymerase II
0.787143	7.81721e-08	CTRG_00724	FMN1	CR_03740C_A	FMN1	Flavin mononucleotide kinase 1	525	C5M3T5	IPR015865 (SMART); IPR015865 (PFAM); IPR023468 (PANTHER); IPR023465 (SUPERFAMILY)	C:GO:0005739; P:GO:0006771; F:GO:0008531; P:GO:0009231; P:GO:0009398	C:mitochondrion; P:riboflavin metabolic process; F:riboflavin kinase activity; P:riboflavin biosynthetic process; P:FMN biosynthetic process
0.78666	4.82786e-10	CTRG_01607	QCR8	QCR8	QCR8	Ubiquinol--cytochrome-c reductase subunit 8	288	C5M6X6	IPR004205 (PFAM); IPR004205 (PANTHER); IPR036642 (SUPERFAMILY)	C:GO:0005750; P:GO:0006122; C:GO:0045275	C:mitochondrial respiratory chain complex III; P:mitochondrial electron transport, ubiquinol to cytochrome c; C:respiratory chain complex III
0.785293	0.00457921	CTRG_00942	CTRG_00942	CR_01430W_A		Phosphatidylinositol N-acetylglucosaminyltransferase	615	C5M4F2	IPR019328 (PFAM); IPR044215 (PANTHER)	C:GO:0000506; P:GO:0006506	C:glycosylphosphatidylinositol-N-acetylglucosaminyltransferase (GPI-GnT) complex; P:GPI anchor biosynthetic process
0.781773	6.09347e-06	CTRG_02915	VPS68	C6_02180W_A	VPS68		534	C5M943	IPR007919 (PFAM); IPR007919 (PANTHER)	C:GO:0000329; P:GO:0006623; P:GO:0032511; C:GO:0034424	C:fungal-type vacuole membrane; P:protein targeting to vacuole; P:late endosome to vacuole transport via multivesicular body sorting pathway; C:Vps55/Vps68 complex
0.781591	6.46379e-07	CTRG_01863	CTRG_01863	C2_08650W_A		zf-CHCC domain-containing protein	456	C5M7N1	IPR019401 (PFAM); PTHR13156 (PANTHER)	C:GO:0005747; P:GO:0006120	C:obsolete mitochondrial respiratory chain complex I; P:mitochondrial electron transport, NADH to ubiquinone
0.781519	4.54506e-05	CTRG_00176	CTRG_00176	C4_01290W_A			2211	C5M287	IPR001841 (SMART); IPR008913 (PFAM); IPR001841 (PFAM); IPR039512 (PFAM); PTHR21319 (PANTHER); IPR008913 (PROSITE_PROFILES); IPR017921 (PROSITE_PROFILES); IPR001841 (PROSITE_PROFILES); cd16464 (CDD); SSF57850 (SUPERFAMILY); IPR037274 (SUPERFAMILY); IPR037275 (SUPERFAMILY)	F:GO:0008270	F:zinc ion binding
0.780386	0.00635036	CTRG_04331	CTRG_04331	C1_02950W_A			381	C5ME39	PTHR38646 (PANTHER)	no GO terms	no GO terms
0.778769	1.91555e-05	CTRG_04112	PSP1	PSP1	PSP1	PSP1 C-terminal domain-containing protein	2034	C5MD11	IPR007557 (PFAM); IPR047767 (PANTHER); IPR007557 (PROSITE_PROFILES)	C:GO:0005737	C:cytoplasm
0.775357	0.000184976	CTRG_03134	CTRG_03134				927	C5MAP2	IPR013087 (SMART); IPR013087 (PFAM); IPR013087 (PFAM); IPR050329 (PANTHER); IPR013087 (PROSITE_PROFILES); IPR013087 (PROSITE_PROFILES); IPR013087 (PROSITE_PROFILES); IPR036236 (SUPERFAMILY); IPR036236 (SUPERFAMILY)	F:GO:0000978; F:GO:0000981; C:GO:0005634; P:GO:0006357	F:RNA polymerase II cis-regulatory region sequence-specific DNA binding; F:DNA-binding transcription factor activity, RNA polymerase II-specific; C:nucleus; P:regulation of transcription by RNA polymerase II
0.774429	1.02737e-05	CTRG_01375	CTRG_01375				504	C5M694	no IPS match	no IPS match	no IPS match
0.773492	0.000198291	CTRG_06196	DOT5	DOT5	DOT5	Thioredoxin domain-containing protein	903	C5MJF3	IPR000866 (PFAM); IPR050924 (PANTHER); IPR013766 (PROSITE_PROFILES); cd03017 (CDD); IPR036249 (SUPERFAMILY)	C:GO:0005737; F:GO:0008379; F:GO:0016209; F:GO:0016491; P:GO:0034599; P:GO:0045454	C:cytoplasm; F:thioredoxin peroxidase activity; F:antioxidant activity; F:oxidoreductase activity; P:cellular response to oxidative stress; P:cell redox homeostasis
0.773154	0.00395943	CTRG_02225	HNT2	HNT2	HNT2	Bis(5'-adenosyl)-triphosphatase	549	C5M9R3	IPR011146 (PFAM); IPR051884 (PANTHER); IPR011146 (PROSITE_PROFILES); IPR039383 (CDD); IPR036265 (SUPERFAMILY)	F:GO:0003824	F:catalytic activity
0.771584	0.00247299	CTRG_05886	PCD1	PCD1	PCD1	Nudix hydrolase domain-containing protein	1116	C5MIJ3	IPR000086 (PFAM); IPR045121 (PANTHER); IPR000086 (PROSITE_PROFILES); IPR045121 (CDD); IPR015797 (SUPERFAMILY)	F:GO:0010945; P:GO:0015938	F:coenzyme A diphosphatase activity; P:coenzyme A catabolic process
0.771256	6.70059e-05	CTRG_04413	MET30	C1_01130W_A	MET30	Ubiquitin-binding SDF ubiquitin ligase complex subunit	2097	C5MEC0	IPR001680 (SMART); IPR001810 (SMART); IPR001680 (PFAM); IPR001810 (PFAM); PF11715 (PFAM); IPR051075 (PANTHER); PS50294 (PROSITE_PROFILES); IPR001810 (PROSITE_PROFILES); IPR001680 (PROSITE_PROFILES); IPR001680 (PROSITE_PROFILES); PS50294 (PROSITE_PROFILES); IPR001680 (PROSITE_PROFILES); PS50294 (PROSITE_PROFILES); IPR001680 (PROSITE_PROFILES); IPR001680 (PROSITE_PROFILES); PS50294 (PROSITE_PROFILE…	F:GO:0005515	F:protein binding
0.770731	6.45407e-05	CTRG_00634	GYL1	CR_05900W_A	GYL1	Oxidant-induced cell-cycle arrest protein 5	1335	C5M3J5	IPR000195 (SMART); IPR000195 (PFAM); PTHR22957 (PANTHER); IPR000195 (PROSITE_PROFILES); IPR035969 (SUPERFAMILY); IPR035969 (SUPERFAMILY)	F:GO:0005096; P:GO:0090630	F:GTPase activator activity; P:activation of GTPase activity
0.769622	3.90771e-05	CTRG_00542	HEM25	CR_04920W_A	HEM25	Mitochondrial glycine transporter	993	C5M3A3	IPR018108 (PFAM); PTHR46181 (PANTHER); IPR018108 (PROSITE_PROFILES); IPR018108 (PROSITE_PROFILES); IPR018108 (PROSITE_PROFILES); IPR023395 (SUPERFAMILY)	C:GO:0005739; F:GO:0015187; P:GO:1904983	C:mitochondrion; F:glycine transmembrane transporter activity; P:glycine import into mitochondrion
0.769542	0.00052265	CTRG_01351	BUB2	BUB2	BUB2	Oxidant-induced cell-cycle arrest protein 5	951	C5M670	IPR000195 (SMART); IPR000195 (PFAM); PTHR22957 (PANTHER); IPR000195 (PROSITE_PROFILES); IPR035969 (SUPERFAMILY); IPR035969 (SUPERFAMILY)	F:GO:0005096; P:GO:0031030; C:GO:0044732; P:GO:0090630	F:GTPase activator activity; P:negative regulation of septation initiation signaling; C:mitotic spindle pole body; P:activation of GTPase activity
0.768635	0.000293513	CTRG_05857	YOS9	YOS9		Protein OS-9 homolog	819	C5MIG4	IPR012913 (PFAM); IPR045149 (PANTHER); IPR044865 (PROSITE_PROFILES)	C:GO:0005788; P:GO:0030433; P:GO:0030968; P:GO:0030970; P:GO:0036503	C:endoplasmic reticulum lumen; P:obsolete ubiquitin-dependent ERAD pathway; P:endoplasmic reticulum unfolded protein response; P:retrograde protein transport, ER to cytosol; P:ERAD pathway
0.76668	2.17783e-06	CTRG_01314	CTRG_01314	C2_03110W_A			885	C5M633	no IPS match	no IPS match	no IPS match
0.765037	0.000129156	CTRG_04214	RCH1	RCH1	RCH1	Solute carrier RCH1	1311	C5MDB3	IPR016833 (PFAM); IPR016833 (PANTHER)	C:GO:0005886	C:plasma membrane
0.764991	0.0266984	CTRG_05184	CTRG_05184	C7_03500W_A		Metallophos domain-containing protein	1074	C5MGJ1	IPR004843 (PFAM); IPR050126 (PANTHER); cd00144 (CDD); IPR029052 (SUPERFAMILY)	F:GO:0000298; C:GO:0005737; P:GO:0006798; F:GO:0016787; F:GO:0016791	F:endopolyphosphatase activity; C:cytoplasm; P:polyphosphate catabolic process; F:hydrolase activity; F:phosphatase activity
0.763999	2.37706e-09	CTRG_05127	ADH5		ADH5		1047	C5MGD4	IPR020843 (SMART); IPR013154 (PFAM); IPR013149 (PFAM); PTHR42940 (PANTHER); cd08297 (CDD); IPR011032 (SUPERFAMILY); IPR036291 (SUPERFAMILY)	F:GO:0004022; C:GO:0005737; F:GO:0016491	F:alcohol dehydrogenase (NAD+) activity; C:cytoplasm; F:oxidoreductase activity
0.763191	0.0058853	CTRG_03316	CTRG_03316				2046	C5MB74	IPR000719 (SMART); IPR000719 (PFAM); PTHR24343 (PANTHER); IPR000719 (PROSITE_PROFILES); IPR011009 (SUPERFAMILY)	F:GO:0004672; F:GO:0004674; F:GO:0005524; C:GO:0005829; P:GO:0006468; P:GO:0030003; P:GO:0035556	F:protein kinase activity; F:protein serine/threonine kinase activity; F:ATP binding; C:cytosol; P:protein phosphorylation; P:intracellular monoatomic cation homeostasis; P:intracellular signal transduction
0.762792	1.41137e-06	CTRG_04525	CTRG_04525	C1_05160C_A	YKR070W		1173	C5MEN2	IPR006357 (PFAM); PF13242 (PFAM); IPR050324 (PANTHER); IPR036412 (SUPERFAMILY)	C:GO:0005739; P:GO:0046474	C:mitochondrion; P:glycerophospholipid biosynthetic process
0.76274	4.09609e-05	CTRG_04583	HOL4	HOL4		MFS domain-containing protein	786	C5MEU0	IPR011701 (PFAM); PTHR23502 (PANTHER); IPR036259 (SUPERFAMILY)	C:GO:0005886; F:GO:0022857; P:GO:0055085	C:plasma membrane; F:transmembrane transporter activity; P:transmembrane transport
0.761942	0.0335015	CTRG_00023	CTRG_00023	C4_02170C_A	YOR059C	DUF676 domain-containing protein	1572	C5M1T4	IPR007751 (PFAM); IPR044294 (PANTHER); IPR029058 (SUPERFAMILY)	F:GO:0004622; C:GO:0005811; P:GO:0044255	F:lysophospholipase activity; C:lipid droplet; P:cellular lipid metabolic process
0.761862	1.36555e-10	CTRG_05645	HHT1	HHT1	HHT1	Histone H3.3	411	C5MHV2	IPR000164 (SMART); IPR007125 (PFAM); IPR000164 (PANTHER); IPR009072 (SUPERFAMILY)	C:GO:0000786; F:GO:0003677; C:GO:0005634; P:GO:0009303; F:GO:0030527; F:GO:0046982	C:nucleosome; F:DNA binding; C:nucleus; P:rRNA transcription; F:structural constituent of chromatin; F:protein heterodimerization activity
0.761858	5.82088e-06	CTRG_05320	ACH1	ACH1	ACH1	Acetyl-CoA hydrolase	1560	C5MGW6	IPR003702 (PFAM); IPR026888 (PFAM); IPR046433 (PANTHER); IPR037171 (SUPERFAMILY); IPR037171 (SUPERFAMILY)	F:GO:0003986; C:GO:0005739; P:GO:0006083; F:GO:0008410; F:GO:0008775	F:acetyl-CoA hydrolase activity; C:mitochondrion; P:acetate metabolic process; F:CoA-transferase activity; F:acetate CoA-transferase activity
0.759528	0.000877267	CTRG_00448	CTRG_00448	C3_03270W_A			522	C5M309	IPR010754 (PFAM); IPR010754 (PANTHER)	C:GO:0005739; P:GO:0019216	C:mitochondrion; P:regulation of lipid metabolic process
0.75864	5.289e-06	CTRG_00684	CTRG_00684	CR_06620W_A			1263	C5M3P5	IPR013952 (PFAM); PTHR43313 (PANTHER)	no GO terms	no GO terms
0.757494	3.1722e-08	CTRG_05132	CTRG_05132	C7_03370C_A			1311	C5MGD9	IPR018814 (PFAM); IPR018814 (PANTHER)	no GO terms	no GO terms
0.755442	1.73495e-06	CTRG_05164	CTRG_05164	C7_03830C_A	YBR137W		492	C5MGH1	IPR005624 (PFAM); IPR010371 (PANTHER); IPR038084 (SUPERFAMILY)	P:GO:0006620; C:GO:0072380	P:post-translational protein targeting to endoplasmic reticulum membrane; C:TRC complex
0.754025	0.0139804	CTRG_01210	MNN42	MNN42			2337	C5M5T0	IPR007074 (PFAM); IPR009644 (PANTHER)	P:GO:0006486	P:protein glycosylation
0.753833	0.0181405	CTRG_01781	AVT1	AVT1		Aa_trans domain-containing protein	1659	C5M7E9	IPR013057 (PFAM); PTHR48017 (PANTHER)	C:GO:0000329; P:GO:0003333; F:GO:0015171; F:GO:0015186; P:GO:0015824; C:GO:0016020	C:fungal-type vacuole membrane; P:amino acid transmembrane transport; F:amino acid transmembrane transporter activity; F:L-glutamine transmembrane transporter activity; P:proline transport; C:membrane
0.753619	0.000211329	CTRG_04847	CTRG_04847	C7_01150W_A		LigB domain-containing protein	1032	C5MFK4	IPR004183 (PFAM); PTHR30096 (PANTHER); IPR014436 (CDD); SSF53213 (SUPERFAMILY)	F:GO:0008198; F:GO:0008270; F:GO:0016491; F:GO:0016701	F:ferrous iron binding; F:zinc ion binding; F:oxidoreductase activity; F:oxidoreductase activity, acting on single donors with incorporation of molecular oxygen
0.752581	1.79339e-07	CTRG_02657	CTRG_02657	CR_07780W_A		ADH_N domain-containing protein	1890	C5M8D5	IPR013154 (PFAM); IPR052585 (PANTHER); IPR011032 (SUPERFAMILY)	no GO terms	no GO terms
0.751081	4.19683e-08	CTRG_03101	FBP26	CR_08550W_A	FBP26	Fructose-2	1050	C5MAK9	IPR013078 (SMART); IPR013078 (PFAM); IPR003094 (PANTHER); IPR013078 (CDD); IPR029033 (SUPERFAMILY)	F:GO:0003824; F:GO:0003873; F:GO:0004331; F:GO:0005524; C:GO:0005829; P:GO:0006003	F:catalytic activity; F:6-phosphofructo-2-kinase activity; F:fructose-2,6-bisphosphate 2-phosphatase activity; F:ATP binding; C:cytosol; P:fructose 2,6-bisphosphate metabolic process
0.750943	0.000573786	CTRG_03901	ALG1	ALG1	ALG1	Chitobiosyldiphosphodolichol beta-mannosyltransferase	1389	C5MCF0	PF13692 (PFAM); IPR026051 (PANTHER); SSF53756 (SUPERFAMILY)	F:GO:0000030; C:GO:0005783; P:GO:0006486	F:mannosyltransferase activity; C:endoplasmic reticulum; P:protein glycosylation
0.749457	3.66159e-08	CTRG_00007	CTRG_00007	C4_00330C_A		ATP synthase subunit e	279	C5M1R8	IPR008386 (PFAM)	F:GO:0015078; P:GO:0015986	F:proton transmembrane transporter activity; P:proton motive force-driven ATP synthesis
0.74753	0.0161816	CTRG_05059	SWT1	C7_00600C_A	SWT1	PINc domain-containing protein	1452	C5MG66	IPR002716 (SMART); IPR002716 (PFAM); IPR049014 (PFAM); IPR052626 (PANTHER); cd18727 (CDD); IPR029060 (SUPERFAMILY)	C:GO:0005634	C:nucleus
0.747343	3.33054e-07	CTRG_01690	CTRG_01690	C2_07640W_A		SH3 domain-containing protein	1878	C5M758	IPR046982 (PANTHER); IPR001452 (PROSITE_PROFILES); IPR027267 (SUPERFAMILY); IPR036028 (SUPERFAMILY)	F:GO:0005515; P:GO:0006897; F:GO:0008289; C:GO:0030479; C:GO:0031097; C:GO:0043332; P:GO:0051666; P:GO:0097320; C:GO:1990528	F:protein binding; P:endocytosis; F:lipid binding; C:actin cortical patch; C:medial cortex; C:mating projection tip; P:actin cortical patch localization; P:plasma membrane tubulation; C:Rvs161p-Rvs167p complex
0.746848	2.4892e-05	CTRG_01021	MDH1	MDH1		Malate dehydrogenase	1014	C5M4N1	IPR022383 (PFAM); IPR001236 (PFAM); PTHR11540 (PANTHER); IPR010097 (CDD); IPR036291 (SUPERFAMILY); IPR015955 (SUPERFAMILY)	F:GO:0003824; C:GO:0005737; C:GO:0005739; P:GO:0006099; F:GO:0016491; F:GO:0016616; F:GO:0030060	F:catalytic activity; C:cytoplasm; C:mitochondrion; P:tricarboxylic acid cycle; F:oxidoreductase activity; F:oxidoreductase activity, acting on the CH-OH group of donors, NAD or NADP as acceptor; F:L-malate dehydrogenase (NAD+) activity
0.744772	0.00553783	CTRG_03616	CTRG_03616	C1_13390W_A			1704	C5MC24	no IPS match	no IPS match	no IPS match
0.744273	3.55343e-09	CTRG_05071	RIM15	RIM15	RIM15	Protein kinase	4236	C5MG78	IPR000719 (SMART); IPR000719 (PFAM); IPR050236 (PANTHER); IPR000719 (PROSITE_PROFILES); cd05579 (CDD); IPR011009 (SUPERFAMILY)	F:GO:0004672; F:GO:0004674; F:GO:0005524; C:GO:0005634; C:GO:0005737; P:GO:0006468; P:GO:0018105; P:GO:0035556	F:protein kinase activity; F:protein serine/threonine kinase activity; F:ATP binding; C:nucleus; C:cytoplasm; P:protein phosphorylation; P:peptidyl-serine phosphorylation; P:intracellular signal transduction
0.743362	0.000113839	CTRG_06209	DGA1	C3_03760W_A	DGA1	Diacylglycerol O-acyltransferase	1710	A0A023PJY4	IPR007130 (PFAM); PTHR12317 (PANTHER)	F:GO:0004144; C:GO:0005789; F:GO:0008374; P:GO:0019432	F:diacylglycerol O-acyltransferase activity; C:endoplasmic reticulum membrane; F:O-acyltransferase activity; P:triglyceride biosynthetic process
0.742195	3.88242e-07	CTRG_00620	IFA38	CR_06070W_A	IFA38	Microsomal beta-keto-reductase	1053	C5M3I1	IPR002347 (PFAM); PTHR43086 (PANTHER); cd05356 (CDD); IPR036291 (SUPERFAMILY)	C:GO:0005783; P:GO:0030497	C:endoplasmic reticulum; P:fatty acid elongation
0.741647	0.00155674	CTRG_05805	CTRG_05805	CR_10500C_A	YNL320W	Hydrolase_4 domain-containing protein	891	C5MIB2	IPR022742 (PFAM); PTHR12277 (PANTHER); IPR029058 (SUPERFAMILY)	F:GO:0008474; C:GO:0016020	F:palmitoyl-(protein) hydrolase activity; C:membrane
0.740697	0.00631694	CTRG_04228	HAK1	HAK1		Hak1p	2448	C5MDC7	IPR053951 (PFAM); IPR053952 (PFAM); IPR003855 (PANTHER)	P:GO:0006813; F:GO:0015079; C:GO:0016020; P:GO:0071805	P:potassium ion transport; F:potassium ion transmembrane transporter activity; C:membrane; P:potassium ion transmembrane transport
0.740097	3.96364e-07	CTRG_05600	CTRG_05600	C3_07540C_A			819	C5MHQ7	no IPS match	no IPS match	no IPS match
0.738333	2.68041e-06	CTRG_03866	VPS62	C4_05440C_A	VPS62		1338	C5MDW4	IPR009291 (PFAM); IPR053102 (PANTHER)	no GO terms	no GO terms
0.737298	0.00064042	CTRG_05064	GOS1	C7_01740C_A	GOS1	Golgi SNAP receptor complex member 1	666	C5MG71	PF12352 (PFAM); IPR023601 (PANTHER)	C:GO:0000139; F:GO:0005484; C:GO:0005797; C:GO:0005801; P:GO:0006888; P:GO:0006906; C:GO:0016020; C:GO:0031201	C:Golgi membrane; F:SNAP receptor activity; C:Golgi medial cisterna; C:cis-Golgi network; P:endoplasmic reticulum to Golgi vesicle-mediated transport; P:vesicle fusion; C:membrane; C:SNARE complex
0.736376	0.000573236	CTRG_03587	CTRG_03587				900	C5MBZ5	IPR025187 (PFAM); IPR025187 (PANTHER)	no GO terms	no GO terms
0.73529	0.0148579	CTRG_03995	GPX3	GPX3	GPX1	Glutathione peroxidase-like peroxiredoxin GPX3	516	C5MCP4	IPR000889 (PFAM); IPR000889 (PANTHER); IPR000889 (PROSITE_PROFILES); IPR000889 (CDD); IPR036249 (SUPERFAMILY)	F:GO:0004601; P:GO:0006979; P:GO:0034599	F:peroxidase activity; P:response to oxidative stress; P:cellular response to oxidative stress
0.734711	0.044353	CTRG_04028	CTRG_04028	C3_00890C_A	YDR444W	DUF676 domain-containing protein	1908	C5MCS7	IPR007751 (PFAM); IPR044294 (PANTHER); IPR029058 (SUPERFAMILY)	P:GO:0044255; F:GO:0047372	P:cellular lipid metabolic process; F:acylglycerol lipase activity
0.734571	0.00318307	CTRG_04126	NAS2	C1_11150W_A	NAS2		507	C5MD25	IPR001478 (PFAM); IPR040815 (PFAM); IPR035269 (PANTHER); cd00987 (CDD); IPR036034 (SUPERFAMILY)	F:GO:0005515; C:GO:0005634; C:GO:0005737; P:GO:0070682	F:protein binding; C:nucleus; C:cytoplasm; P:proteasome regulatory particle assembly
0.734239	0.00137831	CTRG_04496	RPM2	RPM2		Ribonuclease P	3951	C5MEK3	IPR013888 (PFAM)	no GO terms	no GO terms
0.731471	0.000311325	CTRG_01928	GAL4	GAL4		Zn(2)-C6 fungal-type domain-containing protein	951	C5M4V0	IPR001138 (SMART); IPR005600 (PFAM); IPR001138 (PFAM); IPR051127 (PANTHER); IPR001138 (PROSITE_PROFILES); IPR005600 (CDD); IPR001138 (CDD); IPR036864 (SUPERFAMILY)	F:GO:0000981; P:GO:0006355; F:GO:0008270	F:DNA-binding transcription factor activity, RNA polymerase II-specific; P:regulation of DNA-templated transcription; F:zinc ion binding
0.731062	0.0259322	CTRG_03829	CSM1	CSM1		Csm1 domain-containing protein	804	C5MDS7	IPR020981 (PFAM); IPR040349 (PANTHER)	F:GO:0005515; C:GO:0005730; C:GO:0033551; C:GO:0034506; P:GO:0045144; P:GO:0051315; C:GO:0072686; F:GO:1990644	F:protein binding; C:nucleolus; C:monopolin complex; C:chromosome, centromeric core domain; P:meiotic sister chromatid segregation; P:attachment of mitotic spindle microtubules to kinetochore; C:mitotic spindle; F:microtubule site clamp
0.730916	3.25929e-09	CTRG_05485	CTRG_05485	C1_08610C_A		HIG1 domain-containing protein	675	C5MHD1	IPR007667 (PFAM); IPR040153 (PANTHER); IPR007667 (PROSITE_PROFILES)	C:GO:0005746; C:GO:0031305; P:GO:0033617	C:mitochondrial respirasome; C:obsolete integral component of mitochondrial inner membrane; P:mitochondrial cytochrome c oxidase assembly
0.730844	9.76558e-07	CTRG_05994	CTRG_05994	C5_02920W_A		Epsilon-trimethyllysine 2-oxoglutarate dioxygenase	1191	C5MIV1	IPR003819 (PFAM); IPR010376 (PFAM); IPR050411 (PANTHER); cd00250 (CDD); SSF51197 (SUPERFAMILY)	C:GO:0005739; F:GO:0016491; P:GO:0045329	C:mitochondrion; F:oxidoreductase activity; P:carnitine biosynthetic process
0.729163	0.0157892	CTRG_05981	MSW1	MSW1	MSW1	Tryptophanyl-tRNA synthetase	1140	C5MIT8	IPR002305 (PFAM); IPR050203 (PANTHER); IPR002306 (CDD); SSF52374 (SUPERFAMILY)	F:GO:0000166; F:GO:0004812; F:GO:0004830; F:GO:0005524; C:GO:0005739; C:GO:0005759; P:GO:0006418; P:GO:0006436; P:GO:0070183	F:nucleotide binding; F:aminoacyl-tRNA ligase activity; F:tryptophan-tRNA ligase activity; F:ATP binding; C:mitochondrion; C:mitochondrial matrix; P:tRNA aminoacylation for protein translation; P:tryptophanyl-tRNA aminoacylation; P:mitochondrial tryptophanyl-tRNA aminoacylation
0.727498	0.000208567	CTRG_00835	CTRG_00835	CR_02630C_A		Component of oligomeric Golgi complex 2	792	C5M446	IPR024602 (PFAM); IPR009316 (PANTHER)	P:GO:0006891; P:GO:0007030; P:GO:0015031; C:GO:0016020; C:GO:0017119	P:intra-Golgi vesicle-mediated transport; P:Golgi organization; P:protein transport; C:membrane; C:Golgi transport complex
0.726935	3.67437e-07	CTRG_04781	LIP2	C1_03180W_A	LIP2	Octanoyltransferase	846	C5MFD8	IPR004143 (PFAM); PTHR10993 (PANTHER); IPR004143 (PROSITE_PROFILES); IPR045864 (SUPERFAMILY)	C:GO:0005739; P:GO:0009249; F:GO:0033819; P:GO:0036211	C:mitochondrion; P:protein lipoylation; F:lipoyl(octanoyl) transferase activity; P:protein modification process
0.726811	2.85981e-05	CTRG_05188	CTRG_05188	C7_03970C_A			465	C5MGJ5	IPR007262 (PFAM); IPR007262 (PANTHER)	C:GO:0005768; P:GO:0032511; C:GO:0034424	C:endosome; P:late endosome to vacuole transport via multivesicular body sorting pathway; C:Vps55/Vps68 complex
0.726701	0.000293766	CTRG_02604	CTRG_02604	C3_03430C_A		VPS37 C-terminal domain-containing protein	609	C5M882	IPR009851 (PFAM); IPR009851 (PROSITE_PROFILES); IPR037202 (SUPERFAMILY)	no GO terms	no GO terms
0.724167	0.00776006	CTRG_02965	RIM9	RIM9		pH-response regulator protein palI/RIM9	1014	C5M993	IPR009571 (PFAM); IPR051380 (PANTHER)	C:GO:0005886; C:GO:0032153; C:GO:0035838	C:plasma membrane; C:cell division site; C:growing cell tip
0.722549	0.000210691	CTRG_03145	CTRG_03145	CR_07160C_A	YBR287W		1347	C5MAQ3	IPR004776 (PFAM); PTHR31794 (PANTHER); IPR023298 (SUPERFAMILY)	C:GO:0005783; C:GO:0016020; P:GO:0055085	C:endoplasmic reticulum; C:membrane; P:transmembrane transport
0.722181	5.32878e-06	CTRG_05792	VNX1	CR_10800C_A	VNX1		3069	C5MI99	IPR004837 (PFAM); IPR005185 (PFAM); IPR004713 (PANTHER)	P:GO:0006812; P:GO:0006874; F:GO:0008324; C:GO:0012505; F:GO:0015369; C:GO:0016020; P:GO:0055085; P:GO:0070588	P:monoatomic cation transport; P:intracellular calcium ion homeostasis; F:monoatomic cation transmembrane transporter activity; C:endomembrane system; F:calcium:proton antiporter activity; C:membrane; P:transmembrane transport; P:calcium ion transmembrane transport
0.722084	0.000738294	CTRG_05005	CTRG_05005	C7_02520W_A			690	C5MG12	no IPS match	no IPS match	no IPS match
0.719728	0.000696346	CTRG_00021	CTRG_00021	C4_02150C_A			3402	C5M1T2	PTHR23244 (PANTHER)	no GO terms	no GO terms
0.718863	8.61575e-06	CTRG_03221	CTRG_03221	C1_08690W_A	YOL071W	Succinate dehydrogenase assembly factor 2	456	C5MAX9	IPR005631 (PFAM); PTHR12469 (PANTHER); IPR036714 (SUPERFAMILY)	C:GO:0005739; P:GO:0006099; P:GO:0006121; P:GO:0018293; P:GO:0034553	C:mitochondrion; P:tricarboxylic acid cycle; P:mitochondrial electron transport, succinate to ubiquinone; P:protein-FAD linkage; P:mitochondrial respiratory chain complex II assembly
0.71882	2.75515e-06	CTRG_00688	BXI1	CR_06560C_A	BXI1		786	C5M3P9	IPR006214 (PFAM); IPR006214 (PANTHER); cd10429 (CDD)	no GO terms	no GO terms
0.718761	0.00832811	CTRG_03821	CSM1	CSM1		Csm1 domain-containing protein	810	C5MDR9	IPR020981 (PFAM); IPR040349 (PANTHER)	F:GO:0005515; C:GO:0005730; C:GO:0033551; C:GO:0034506; P:GO:0045144; P:GO:0051315; C:GO:0072686; F:GO:1990644	F:protein binding; C:nucleolus; C:monopolin complex; C:chromosome, centromeric core domain; P:meiotic sister chromatid segregation; P:attachment of mitotic spindle microtubules to kinetochore; C:mitotic spindle; F:microtubule site clamp
0.718317	0.00683127	CTRG_05818	CTM1	CTM1		Cytochrome c lysine N-methyltransferase	1746	C5MIC5	IPR050600 (PANTHER); IPR046341 (SUPERFAMILY)	F:GO:0016279; P:GO:0018026	F:protein-lysine N-methyltransferase activity; P:peptidyl-lysine monomethylation
0.718191	0.00166931	CTRG_04611	UBP16	C1_02040C_A	UBP16	USP domain-containing protein	2454	C5MEW8	IPR001394 (PFAM); IPR050164 (PANTHER); IPR028889 (PROSITE_PROFILES); IPR038765 (SUPERFAMILY)	F:GO:0004843; C:GO:0005634; C:GO:0005829; P:GO:0016579	F:cysteine-type deubiquitinase activity; C:nucleus; C:cytosol; P:protein deubiquitination
0.717786	3.10875e-05	CTRG_02181	CTRG_02181	C3_01280W_A	YJL055W		540	C5M9L9	IPR031100 (PFAM); PTHR31223 (PANTHER); SSF102405 (SUPERFAMILY)	C:GO:0005829; P:GO:0009691; F:GO:0016799	C:cytosol; P:cytokinin biosynthetic process; F:hydrolase activity, hydrolyzing N-glycosyl compounds
0.71726	0.0133462	CTRG_03539	CTRG_03539	C1_12530C_A			1242	C5MBU7	SM01160 (SMART); IPR013861 (PFAM); IPR013861 (PANTHER); IPR035952 (SUPERFAMILY)	C:GO:0005794; P:GO:0006890; C:GO:0016020	C:Golgi apparatus; P:retrograde vesicle-mediated transport, Golgi to endoplasmic reticulum; C:membrane
0.716226	0.002664	CTRG_04278	CTRG_04278	C1_05990C_A	YDL144C		1074	C5MDH7	IPR013332 (PFAM); IPR013752 (PFAM); IPR051402 (PANTHER); IPR036291 (SUPERFAMILY); IPR008927 (SUPERFAMILY)	C:GO:0005737	C:cytoplasm
0.715268	1.14905e-06	CTRG_05950	CTRG_05950	CR_09010C_A	YHR112C	Putative cystathionine beta-lyase	1149	C5MIQ7	IPR000277 (PFAM); IPR000277 (PANTHER); IPR015424 (SUPERFAMILY)	C:GO:0005737; F:GO:0016846; P:GO:0019346; F:GO:0030170	C:cytoplasm; F:carbon-sulfur lyase activity; P:transsulfuration; F:pyridoxal phosphate binding
0.710812	0.00013328	CTRG_03443	LCB4	LCB4	LCB5	DAGKc domain-containing protein	1596	C5MBK1	IPR001206 (SMART); IPR001206 (PFAM); IPR045540 (PFAM); IPR050187 (PANTHER); IPR001206 (PROSITE_PROFILES); IPR016064 (SUPERFAMILY)	F:GO:0001727; C:GO:0005737; P:GO:0006665; C:GO:0016020; F:GO:0016301; P:GO:0016310; F:GO:0017050; C:GO:0043231; P:GO:0046512	F:lipid kinase activity; C:cytoplasm; P:sphingolipid metabolic process; C:membrane; F:kinase activity; P:phosphorylation; F:D-erythro-sphingosine kinase activity; C:intracellular membrane-bounded organelle; P:sphingosine biosynthetic process
0.710581	3.72948e-05	CTRG_04595	CTRG_04595	C1_01890C_A		UBX domain-containing protein	1683	C5MEV2	IPR001012 (SMART); IPR001012 (PFAM); PTHR46424 (PANTHER); IPR001012 (PROSITE_PROFILES); cd01767 (CDD); IPR036249 (SUPERFAMILY); IPR029071 (SUPERFAMILY)	F:GO:0005515; C:GO:0005783; P:GO:0030433	F:protein binding; C:endoplasmic reticulum; P:obsolete ubiquitin-dependent ERAD pathway
0.710242	6.74284e-08	CTRG_04448	SOD2	SOD2	SOD2	Superoxide dismutase	705	C5MEF5	IPR019831 (PFAM); IPR019832 (PFAM); IPR050265 (PANTHER); IPR036314 (SUPERFAMILY); IPR036324 (SUPERFAMILY)	F:GO:0004784; C:GO:0005739; P:GO:0006801; F:GO:0046872	F:superoxide dismutase activity; C:mitochondrion; P:superoxide metabolic process; F:metal ion binding
0.710196	0.000681009	CTRG_01447	CTRG_01447	C2_03970W_A			642	C5M6G6	no IPS match	no IPS match	no IPS match
0.708571	0.0132285	CTRG_01211	BMT8	BMT8		Beta-mannosyltransferase 8	1959	C5M5T1	IPR021988 (PFAM)	F:GO:0000030	F:mannosyltransferase activity
0.708157	0.0124194	CTRG_04447	CTRG_04447	C1_01510W_A			1953	C5MEF4	no IPS match	no IPS match	no IPS match
0.707863	1.38884e-07	CTRG_02304	RIP1	RIP1	RIP1	Cytochrome b-c1 complex subunit Rieske	642	C5M9Z2	IPR017941 (PFAM); IPR004192 (PFAM); IPR014349 (PANTHER); IPR017941 (PROSITE_PROFILES); cd03470 (CDD); SSF81502 (SUPERFAMILY); IPR036922 (SUPERFAMILY)	C:GO:0005750; P:GO:0006122; F:GO:0008121; F:GO:0016491; F:GO:0051537	C:mitochondrial respiratory chain complex III; P:mitochondrial electron transport, ubiquinol to cytochrome c; F:ubiquinol-cytochrome-c reductase activity; F:oxidoreductase activity; F:2 iron, 2 sulfur cluster binding
0.705484	3.84538e-06	CTRG_02055	CTRG_02055				1209	C5M577	IPR038816 (PANTHER)	P:GO:0043248; F:GO:0070628	P:proteasome assembly; F:proteasome binding
0.704206	0.0404153	CTRG_02072	CTRG_02072	C2_09570C_A		Cytochrome b5 heme-binding domain-containing protein	525	C5M594	IPR001199 (SMART); IPR001199 (PFAM); IPR050668 (PANTHER); IPR001199 (PROSITE_PROFILES); IPR036400 (SUPERFAMILY)	C:GO:0005789; C:GO:0016020; P:GO:0016126; F:GO:0020037; C:GO:0043231	C:endoplasmic reticulum membrane; C:membrane; P:sterol biosynthetic process; F:heme binding; C:intracellular membrane-bounded organelle
0.703317	1.25434e-05	CTRG_00046	DAG7	DAG7		DPBB_1 domain-containing protein	735	C5M1V7	IPR009009 (PFAM); IPR051477 (PANTHER); cd22191 (CDD); IPR036908 (SUPERFAMILY)	no GO terms	no GO terms
0.703279	5.68367e-05	CTRG_03343	MIR1	MIR1	MIR1	Mir1p	915	C5MBA1	IPR018108 (PFAM); IPR044677 (PANTHER); PS51257 (PROSITE_PROFILES); IPR018108 (PROSITE_PROFILES); IPR018108 (PROSITE_PROFILES); IPR018108 (PROSITE_PROFILES); IPR023395 (SUPERFAMILY)	F:GO:0005315; C:GO:0031305; P:GO:0035435; P:GO:1990547	F:phosphate transmembrane transporter activity; C:obsolete integral component of mitochondrial inner membrane; P:phosphate ion transmembrane transport; P:mitochondrial phosphate ion transmembrane transport
0.702308	7.14897e-08	CTRG_06103	CTRG_06103	C5_04960W_A			1779	C5MJ60	no IPS match	no IPS match	no IPS match
0.70211	0.000830331	CTRG_05032	ISU1	ISU1	ISU2	Iron-sulfur cluster assembly protein	504	C5MG39	IPR002871 (PFAM); IPR002871 (PANTHER); IPR002871 (CDD); SSF82649 (SUPERFAMILY)	F:GO:0005506; C:GO:0005737; C:GO:0005759; P:GO:0006879; F:GO:0008198; P:GO:0016226; F:GO:0051536; F:GO:0051537	F:iron ion binding; C:cytoplasm; C:mitochondrial matrix; P:intracellular iron ion homeostasis; F:ferrous iron binding; P:iron-sulfur cluster assembly; F:iron-sulfur cluster binding; F:2 iron, 2 sulfur cluster binding
0.701995	6.44848e-08	CTRG_03519	RIB3	RIB3	RIB3		624	C5MBS7	IPR000422 (PFAM); PTHR21327 (PANTHER); IPR017945 (SUPERFAMILY)	C:GO:0005829; F:GO:0008686; P:GO:0009231	C:cytosol; F:3,4-dihydroxy-2-butanone-4-phosphate synthase activity; P:riboflavin biosynthetic process
0.701553	1.63321e-08	CTRG_02121	QCR7	QCR7	QCR7	Cytochrome b-c1 complex subunit 7	381	C5M5E3	IPR003197 (PFAM); IPR003197 (PANTHER); IPR036544 (SUPERFAMILY)	C:GO:0005750; P:GO:0006122; C:GO:0045275	C:mitochondrial respiratory chain complex III; P:mitochondrial electron transport, ubiquinol to cytochrome c; C:respiratory chain complex III
0.701539	0.0036226	CTRG_04780	CTRG_04780	C1_03170C_A		PXA domain-containing protein	1827	C5MFD7	IPR003114 (PFAM)	no GO terms	no GO terms
0.701135	0.00101685	CTRG_05595	CTRG_05595	C3_07590W_A			348	C5MHQ2	no IPS match	no IPS match	no IPS match
0.700964	0.000234608	CTRG_00910	GEF2	GEF2		Gef2p	2919	C5M4C0	IPR001807 (PFAM); PTHR45711 (PANTHER); cd03684 (CDD); IPR014743 (SUPERFAMILY); IPR046342 (SUPERFAMILY)	F:GO:0005247; C:GO:0005769; C:GO:0005794; C:GO:0005886; P:GO:0006821; F:GO:0015299; C:GO:0016020; P:GO:0055085	F:voltage-gated chloride channel activity; C:early endosome; C:Golgi apparatus; C:plasma membrane; P:chloride transport; F:obsolete solute:proton antiporter activity; C:membrane; P:transmembrane transport
0.698515	0.0139572	CTRG_00590	CTRG_00590				795	None	IPR001789 (SMART); IPR001789 (PFAM); IPR050595 (PANTHER); IPR001789 (PROSITE_PROFILES); cd17546 (CDD); IPR011006 (SUPERFAMILY)	P:GO:0000160	P:phosphorelay signal transduction system
0.697489	0.000687766	CTRG_04656	FMP32	C1_02500W_A	FMP32		618	C5MF13	IPR024461 (PFAM); IPR024461 (PANTHER)	C:GO:0005739; P:GO:0033617	C:mitochondrion; P:mitochondrial cytochrome c oxidase assembly
0.696865	0.000222973	CTRG_04118	CHO1	CHO1	CHO1	CDP-diacylglycerol--serine O-phosphatidyltransferase	840	C5MD17	IPR000462 (PFAM); IPR050324 (PANTHER)	P:GO:0008654; C:GO:0016020; F:GO:0016780	P:phospholipid biosynthetic process; C:membrane; F:phosphotransferase activity, for other substituted phosphate groups
0.695793	7.06272e-05	CTRG_01154	CTRG_01154	C2_00880W_A		GFO_IDH_MocA domain-containing protein	1221	C5M5M4	PF22725 (PFAM); IPR000683 (PFAM); IPR050984 (PANTHER); SSF55347 (SUPERFAMILY); IPR036291 (SUPERFAMILY)	F:GO:0000166	F:nucleotide binding
0.695745	3.2248e-06	CTRG_02875	MAE1	MAE1	MAE1	Malate dehydrogenase (Oxaloacetate-decarboxylating)	1875	C5M903	IPR012301 (SMART); IPR012302 (SMART); IPR012302 (PFAM); IPR012301 (PFAM); PTHR23406 (PANTHER); cd05312 (CDD); IPR036291 (SUPERFAMILY); IPR046346 (SUPERFAMILY)	F:GO:0004470; F:GO:0004471; C:GO:0005739; C:GO:0005829; P:GO:0006090; P:GO:0006108; F:GO:0016616; F:GO:0051287	F:malic enzyme activity; F:malate dehydrogenase (decarboxylating) (NAD+) activity; C:mitochondrion; C:cytosol; P:pyruvate metabolic process; P:malate metabolic process; F:oxidoreductase activity, acting on the CH-OH group of donors, NAD or NADP as acceptor; F:NAD binding
0.69534	0.0243379	CTRG_01356	CTRG_01356	C2_02820C_A		AB hydrolase-1 domain-containing protein	1047	C5M675	IPR000073 (PFAM); PTHR46118 (PANTHER); IPR029058 (SUPERFAMILY)	C:GO:0005739; P:GO:0044255; F:GO:0052689	C:mitochondrion; P:cellular lipid metabolic process; F:carboxylic ester hydrolase activity
0.694465	0.0092517	CTRG_02666	CTRG_02666	CR_07640C_A			591	C5M8E4	IPR013640 (PFAM); IPR013640 (PANTHER)	C:GO:0005768; P:GO:0007034	C:endosome; P:vacuolar transport
0.694335	0.00357269	CTRG_01323	CTRG_01323				2085	C5M642	IPR001611 (PFAM); IPR050715 (PANTHER); IPR001611 (PROSITE_PROFILES); SSF52058 (SUPERFAMILY)	F:GO:0005515; P:GO:0007165	F:protein binding; P:signal transduction
0.693348	0.000683945	CTRG_01247	RHD1	RHD1		Beta-mannosyltransferase 2	1986	C5M5W6	IPR021988 (PFAM)	F:GO:0000030	F:mannosyltransferase activity
0.69301	0.00597182	CTRG_01280	CTF1	CTF1		Zn(2)-C6 fungal-type domain-containing protein	3069	C5M5Z9	IPR001138 (SMART); IPR007219 (SMART); IPR007219 (PFAM); IPR001138 (PFAM); IPR052073 (PANTHER); IPR001138 (PROSITE_PROFILES); IPR001138 (CDD); cd12148 (CDD); IPR036864 (SUPERFAMILY)	F:GO:0000981; F:GO:0003677; P:GO:0006351; P:GO:0006355; F:GO:0008270	F:DNA-binding transcription factor activity, RNA polymerase II-specific; F:DNA binding; P:DNA-templated transcription; P:regulation of DNA-templated transcription; F:zinc ion binding
0.692503	0.00601434	CTRG_03872	CTRG_03872	C4_05390W_A	YGL185C	Glyoxylate reductase	1089	C5MDX0	IPR006140 (PFAM); IPR006139 (PFAM); IPR050223 (PANTHER); IPR036291 (SUPERFAMILY); SSF52283 (SUPERFAMILY)	C:GO:0005829; F:GO:0016616; F:GO:0016618; F:GO:0030267; F:GO:0051287	C:cytosol; F:oxidoreductase activity, acting on the CH-OH group of donors, NAD or NADP as acceptor; F:hydroxypyruvate reductase [NAD(P)H] activity; F:glyoxylate reductase (NADPH) activity; F:NAD binding
0.692015	4.26153e-07	CTRG_05070	MET28	MET28		BZIP domain-containing protein	615	C5MG77	IPR004827 (PFAM); PTHR13044 (PANTHER); IPR004827 (PROSITE_PROFILES); cd14705 (CDD); IPR046347 (SUPERFAMILY)	F:GO:0000977; F:GO:0001228; F:GO:0003700; C:GO:0005634; P:GO:0006355; P:GO:0006357	F:RNA polymerase II transcription regulatory region sequence-specific DNA binding; F:DNA-binding transcription activator activity, RNA polymerase II-specific; F:DNA-binding transcription factor activity; C:nucleus; P:regulation of DNA-templated transcription; P:regulation of transcription by RNA polymerase II
0.691652	0.000797237	CTRG_03438	ZCF30	ZCF30		Zn(2)-C6 fungal-type domain-containing protein	2508	C5MBJ6	IPR007219 (SMART); IPR050246 (PANTHER); IPR001138 (PROSITE_PROFILES); IPR001138 (CDD); cd12148 (CDD)	F:GO:0000981; F:GO:0003677; P:GO:0006351; P:GO:0006355; F:GO:0008270	F:DNA-binding transcription factor activity, RNA polymerase II-specific; F:DNA binding; P:DNA-templated transcription; P:regulation of DNA-templated transcription; F:zinc ion binding
0.690368	4.09609e-05	CTRG_00015	ECM7	ECM7		Ecm7p	1563	C5M1S6	IPR009571 (PFAM); IPR052413 (PANTHER)	C:GO:0005886; P:GO:0031505; C:GO:0051285	C:plasma membrane; P:fungal-type cell wall organization; C:cell cortex of cell tip
0.689295	0.000390761	CTRG_02192	AIM24	AIM24		Altered inheritance of mitochondria protein 24	1344	None	IPR002838 (PFAM); PTHR36959 (PANTHER)	P:GO:0007007; C:GO:0031305	P:inner mitochondrial membrane organization; C:obsolete integral component of mitochondrial inner membrane
0.689058	0.000760024	CTRG_01947	SNA4	C2_08700C_A	SNA4		471	C5M4W9	IPR000612 (PFAM); IPR000612 (PANTHER)	C:GO:0016020	C:membrane
0.68895	2.48062e-05	CTRG_03514	RBD1	RBD1		RHOMBOID-like protein	2043	C5MBS2	IPR022764 (PFAM); IPR002610 (PANTHER); IPR035952 (SUPERFAMILY)	F:GO:0004252; P:GO:0006508; C:GO:0016020	F:serine-type endopeptidase activity; P:proteolysis; C:membrane
0.688652	4.96873e-05	CTRG_05910	CTRG_05910	CR_09240C_A	YPL225W		447	C5MIL7	PF04669 (PFAM); IPR008476 (PANTHER)	C:GO:0005737	C:cytoplasm
0.687338	0.0420621	CTRG_00722	CTRG_00722	CR_03730C_A	YDL206W	Putative protein of unknown function	1743	C5M3T3	IPR004837 (PFAM); IPR051359 (PANTHER)	P:GO:0006812; P:GO:0006874; F:GO:0008324; C:GO:0016020; P:GO:0055085	P:monoatomic cation transport; P:intracellular calcium ion homeostasis; F:monoatomic cation transmembrane transporter activity; C:membrane; P:transmembrane transport
0.686909	0.0190172	CTRG_04552	RPS27A	RPS27A	RPS27B	40S ribosomal protein S27	249	C5MEQ9	IPR000592 (PFAM); IPR000592 (PANTHER); IPR011332 (SUPERFAMILY)	P:GO:0000028; F:GO:0003723; F:GO:0003735; C:GO:0005840; P:GO:0006412; C:GO:0022627	P:ribosomal small subunit assembly; F:RNA binding; F:structural constituent of ribosome; C:ribosome; P:translation; C:cytosolic small ribosomal subunit
0.68678	0.0160079	CTRG_05271	CTRG_05271	C5_00550C_A			288	C5MGR7	no IPS match	no IPS match	no IPS match
0.686133	0.0349388	CTRG_00686	RGS2	RGS2		RGS domain-containing protein	1029	C5M3P7	IPR016137 (SMART); IPR016137 (PFAM); PTHR10845 (PANTHER); IPR016137 (PROSITE_PROFILES); cd07440 (CDD); IPR036305 (SUPERFAMILY)	no GO terms	no GO terms
0.685987	0.000241554	CTRG_04688	VPS70	C1_04700C_A	VPS70	Peptide hydrolase	2625	C5MF45	IPR039373 (PANTHER); IPR046450 (SUPERFAMILY); SSF53187 (SUPERFAMILY)	F:GO:0004180	F:carboxypeptidase activity
0.685631	0.00664276	CTRG_03017	CTRG_03017	C6_00250W_A	YNL115C	AB hydrolase-1 domain-containing protein	1662	C5M9E5	IPR019431 (PFAM); IPR000073 (PFAM); IPR052370 (PANTHER); IPR029058 (SUPERFAMILY)	no GO terms	no GO terms
0.685353	0.00611764	CTRG_02303	CTRG_02303	C3_04440C_A	YEL023C	DUF2235 domain-containing protein	1155	C5M9Z1	IPR018712 (PFAM); PTHR33840 (PANTHER)	no GO terms	no GO terms
0.685046	0.0171753	CTRG_02756	PEX11	PEX11	PEX11	Pex11p	696	C5M8N4	IPR008733 (PFAM); PTHR12652 (PANTHER)	C:GO:0005778; P:GO:0016559	C:peroxisomal membrane; P:peroxisome fission
0.68484	3.17336e-06	CTRG_01951	KIN82	C2_08860W_A	KIN82	Protein kinase domain-containing protein	2472	C5M4X3	IPR000719 (SMART); IPR000719 (PFAM); PTHR45637 (PANTHER); IPR000719 (PROSITE_PROFILES); cd05574 (CDD); IPR011009 (SUPERFAMILY)	F:GO:0004672; F:GO:0004674; F:GO:0005524; C:GO:0005634; C:GO:0005737; C:GO:0005886; P:GO:0006468	F:protein kinase activity; F:protein serine/threonine kinase activity; F:ATP binding; C:nucleus; C:cytoplasm; C:plasma membrane; P:protein phosphorylation
0.684839	9.11693e-08	CTRG_05269	DNF2	C5_00570W_A	DNF2	Phospholipid-transporting ATPase	4788	C5MGR5	PF13246 (PFAM); IPR032630 (PFAM); IPR032631 (PFAM); PTHR24092 (PANTHER); cd02073 (CDD); IPR036412 (SUPERFAMILY); IPR023299 (SUPERFAMILY); IPR023298 (SUPERFAMILY); IPR008250 (SUPERFAMILY)	F:GO:0000166; C:GO:0005802; C:GO:0005886; P:GO:0045332; F:GO:0140326	F:nucleotide binding; C:trans-Golgi network; C:plasma membrane; P:phospholipid translocation; F:ATPase-coupled intramembrane lipid transporter activity
0.683587	0.00204921	CTRG_06211	MEU1	MEU1	MEU1	S-methyl-5'-thioadenosine phosphorylase	987	C5MJG8	IPR000845 (PFAM); IPR010044 (PANTHER); IPR010044 (CDD); IPR035994 (SUPERFAMILY)	F:GO:0003824; C:GO:0005829; P:GO:0009116; F:GO:0017061; P:GO:0019509	F:catalytic activity; C:cytosol; P:nucleoside metabolic process; F:S-methyl-5-thioadenosine phosphorylase activity; P:L-methionine salvage from methylthioadenosine
0.683478	2.48555e-07	CTRG_01952	PIR1	PIR1	HSP150	Cell wall mannoprotein PIR1	1149	C5M4X4	IPR054508 (PFAM); IPR051153 (PANTHER); IPR000420 (PROSITE_PROFILES); IPR000420 (PROSITE_PROFILES); IPR000420 (PROSITE_PROFILES); IPR000420 (PROSITE_PROFILES); IPR000420 (PROSITE_PROFILES); IPR000420 (PROSITE_PROFILES); IPR000420 (PROSITE_PROFILES); IPR000420 (PROSITE_PROFILES); IPR000420 (PROSITE_PROFILES)	F:GO:0005199; C:GO:0005618; C:GO:0009277; P:GO:0031505	F:structural constituent of cell wall; C:cell wall; C:fungal-type cell wall; P:fungal-type cell wall organization
0.682617	1.39789e-07	CTRG_00239	CLC1	CLC1		Clathrin light chain	690	C5M2F0	IPR000996 (PFAM); IPR000996 (PANTHER)	F:GO:0005198; C:GO:0005886; P:GO:0006886; P:GO:0016192; C:GO:0030125; C:GO:0030130; C:GO:0030132; F:GO:0032050; P:GO:0072583	F:structural molecule activity; C:plasma membrane; P:intracellular protein transport; P:vesicle-mediated transport; C:clathrin vesicle coat; C:clathrin coat of trans-Golgi network vesicle; C:clathrin coat of coated pit; F:clathrin heavy chain binding; P:clathrin-dependent endocytosis
0.681974	0.00382866	CTRG_01377	AIM36	AIM36		Altered inheritance of mitochondria protein 36	873	None	no IPS match	no IPS match	no IPS match
0.680105	0.00067055	CTRG_01427	CTS2		CTS2		1161	C5M6E6	IPR011583 (SMART); IPR001223 (PFAM); IPR050314 (PANTHER); IPR001223 (PROSITE_PROFILES); cd06548 (CDD); IPR017853 (SUPERFAMILY)	F:GO:0004568; C:GO:0005576; P:GO:0005975; P:GO:0006032; F:GO:0008061	F:chitinase activity; C:extracellular region; P:carbohydrate metabolic process; P:chitin catabolic process; F:chitin binding
0.679512	0.000868347	CTRG_04181	RBT4	RBT4	PRY3	Secreted protein RBT4	456	C5MD80	IPR014044 (SMART); IPR014044 (PFAM); IPR001283 (PANTHER); IPR035940 (SUPERFAMILY)	C:GO:0005615	C:extracellular space
0.679463	0.000834868	CTRG_01201	AIM14	C2_03530W_A	AIM14	Putative metalloreductase	1656	None	IPR013112 (PFAM); IPR013130 (PFAM); IPR013121 (PFAM); IPR050369 (PANTHER); cd06186 (CDD); IPR039261 (SUPERFAMILY)	C:GO:0005886; P:GO:0006952; F:GO:0016175; F:GO:0016491; P:GO:0042554; C:GO:0043020	C:plasma membrane; P:defense response; F:superoxide-generating NAD(P)H oxidase activity; F:oxidoreductase activity; P:superoxide anion generation; C:NADPH oxidase complex
0.679247	0.0390853	CTRG_00677	CTRG_00677	CR_06820W_A			450	C5M3N8	IPR019419 (PFAM); IPR019419 (PANTHER)	C:GO:0005739	C:mitochondrion
0.676141	4.76446e-05	CTRG_01278	CTRG_01278	C2_01920C_A		Patatin-like phospholipase domain-containing protein CaO19.1504	2358	C5M5Z7	IPR002641 (PFAM); IPR021771 (PFAM); IPR050301 (PANTHER); IPR002641 (PROSITE_PROFILES); cd07232 (CDD); IPR016035 (SUPERFAMILY)	F:GO:0004806; P:GO:0006629	F:triglyceride lipase activity; P:lipid metabolic process
0.675499	5.32878e-06	CTRG_05308	ZNC1	ZNC1		Zn(2)-C6 fungal-type domain-containing protein	2718	C5MGV4	IPR001138 (SMART); IPR001138 (PFAM); IPR050987 (PANTHER); IPR001138 (PROSITE_PROFILES); cd12148 (CDD); IPR001138 (CDD); IPR036864 (SUPERFAMILY)	F:GO:0000981; F:GO:0003700; P:GO:0006355; F:GO:0008270	F:DNA-binding transcription factor activity, RNA polymerase II-specific; F:DNA-binding transcription factor activity; P:regulation of DNA-templated transcription; F:zinc ion binding
0.674705	0.00813076	CTRG_02580	CTRG_02580	C3_02910W_A			648	C5M858	IPR019433 (PFAM)	no GO terms	no GO terms
0.673205	2.61283e-06	CTRG_03241	CTRG_03241	C1_09060C_A			615	C5MAZ9	IPR007014 (PFAM)	no GO terms	no GO terms
0.673069	0.000683945	CTRG_02887	CTRG_02887				726	C5M915	PF00702 (PFAM); IPR051806 (PANTHER); IPR036412 (SUPERFAMILY)	F:GO:0003850; F:GO:0008801; F:GO:0050308	F:2-deoxyglucose-6-phosphatase activity; F:beta-phosphoglucomutase activity; F:sugar-phosphatase activity
0.672911	0.00305039	CTRG_01196	CTRG_01196	C2_03490C_A			1338	C5M5R6	no IPS match	no IPS match	no IPS match
0.670709	1.7794e-05	CTRG_03670	DOS2	DOS2		BSD domain-containing protein	1077	C5MC78	IPR005607 (SMART); IPR005607 (PFAM); IPR051494 (PANTHER); IPR005607 (PROSITE_PROFILES); IPR035925 (SUPERFAMILY)	C:GO:0005737	C:cytoplasm
0.670353	1.40934e-07	CTRG_04035	GDH3	GDH3	GDH3	Glutamate dehydrogenase	1371	C5MCT4	IPR006096 (SMART); IPR006096 (PFAM); IPR006097 (PFAM); IPR050724 (PANTHER); IPR033922 (CDD); IPR046346 (SUPERFAMILY); IPR036291 (SUPERFAMILY)	F:GO:0004354; C:GO:0005829; P:GO:0006520; P:GO:0006537; F:GO:0016491; F:GO:0016639	F:glutamate dehydrogenase (NADP+) activity; C:cytosol; P:amino acid metabolic process; P:glutamate biosynthetic process; F:oxidoreductase activity; F:oxidoreductase activity, acting on the CH-NH2 group of donors, NAD or NADP as acceptor
0.670072	0.00134197	CTRG_02663	CTRG_02663	CR_07670W_A		Nfu_N domain-containing protein	786	C5M8E1	IPR014824 (SMART); IPR014824 (PFAM); IPR001075 (PFAM); PTHR11178 (PANTHER); IPR036498 (SUPERFAMILY); IPR034904 (SUPERFAMILY)	F:GO:0005506; C:GO:0005739; P:GO:0016226; F:GO:0051536; F:GO:0051539; P:GO:0097428	F:iron ion binding; C:mitochondrion; P:iron-sulfur cluster assembly; F:iron-sulfur cluster binding; F:4 iron, 4 sulfur cluster binding; P:protein maturation by iron-sulfur cluster transfer
0.669606	0.0184665	CTRG_05430	YPT35	YPT35		PX domain-containing protein YPT35	474	C5MH76	IPR001683 (SMART); IPR001683 (PFAM); IPR001683 (PROSITE_PROFILES); IPR037917 (CDD); IPR036871 (SUPERFAMILY)	F:GO:0032266; F:GO:0035091	F:phosphatidylinositol-3-phosphate binding; F:phosphatidylinositol binding
0.669416	2.17939e-05	CTRG_00262	QCR9	QCR9	QCR9	Ubiquinol--cytochrome-c reductase subunit 9	183	C5M2H3	IPR008027 (PFAM); IPR008027 (PANTHER); IPR036656 (SUPERFAMILY)	C:GO:0005750; P:GO:0006122; C:GO:0045275	C:mitochondrial respiratory chain complex III; P:mitochondrial electron transport, ubiquinol to cytochrome c; C:respiratory chain complex III
0.669256	0.0066732	CTRG_02739	PHO13	PHO13	PHO13	4-nitrophenylphosphatase	960	C5M8L7	IPR006357 (PFAM); PF13242 (PFAM); PTHR19288 (PANTHER); IPR036412 (SUPERFAMILY)	F:GO:0004035; F:GO:0008967; F:GO:0016791	F:alkaline phosphatase activity; F:phosphoglycolate phosphatase activity; F:phosphatase activity
0.667768	0.000120089	CTRG_06166	ETR1	ETR1	ETR1	PKS_ER domain-containing protein	1161	C5MJC3	IPR020843 (SMART); IPR013154 (PFAM); IPR051034 (PANTHER); cd08290 (CDD); IPR011032 (SUPERFAMILY); IPR036291 (SUPERFAMILY)	C:GO:0005739; P:GO:0006631; F:GO:0016491; F:GO:0019166	C:mitochondrion; P:fatty acid metabolic process; F:oxidoreductase activity; F:trans-2-enoyl-CoA reductase (NADPH) activity
0.667623	5.84031e-06	CTRG_01253	COX4	COX4	COX4	Cytochrome c oxidase subunit IV	477	C5M5X2	IPR002124 (PFAM); IPR002124 (PANTHER); IPR002124 (PROSITE_PROFILES); IPR002124 (CDD); SSF57802 (SUPERFAMILY)	C:GO:0005740; P:GO:0006123	C:mitochondrial envelope; P:mitochondrial electron transport, cytochrome c to oxygen
0.666121	0.00648091	CTRG_02357	AIM23	AIM23		Altered inheritance of mitochondria protein 23	1062	None	IPR029427 (PFAM)	no GO terms	no GO terms
0.664952	0.000109307	CTRG_05710	LYS9	LYS9	LYS9	Saccharopine dehydrogenase (NADP+	1335	C5MI17	IPR005097 (PFAM); IPR032095 (PFAM); IPR051168 (PANTHER); IPR036291 (SUPERFAMILY); SSF55347 (SUPERFAMILY)	F:GO:0004753; C:GO:0005737; P:GO:0019878	F:saccharopine dehydrogenase activity; C:cytoplasm; P:lysine biosynthetic process via aminoadipic acid
0.66361	4.29259e-06	CTRG_04433	MRS7	MRS7	MDM38	Letm1 RBD domain-containing protein	1509	C5MEE0	IPR033122 (PFAM); IPR044202 (PANTHER); IPR033122 (PROSITE_PROFILES)	C:GO:0005743; P:GO:0006875; F:GO:0043022	C:mitochondrial inner membrane; P:obsolete intracellular metal ion homeostasis; F:ribosome binding
0.663437	9.96765e-05	CTRG_02552	CTRG_02552	C3_02720W_A			1185	C5M830	IPR013922 (PFAM); IPR013922 (PANTHER)	P:GO:0000079; C:GO:0000307; C:GO:0005634; F:GO:0016538; F:GO:0019901	P:regulation of cyclin-dependent protein serine/threonine kinase activity; C:cyclin-dependent protein kinase holoenzyme complex; C:nucleus; F:cyclin-dependent protein serine/threonine kinase regulator activity; F:protein kinase binding
0.663006	0.0362932	CTRG_05435	CTRG_05435				1359	C5MH81	no IPS match	no IPS match	no IPS match
0.660903	0.00143363	CTRG_01293	COX17	COX17	COX17	Copper metallochaperone	186	C5M612	IPR007745 (PFAM); IPR007745 (PANTHER); IPR009069 (SUPERFAMILY)	F:GO:0005507; C:GO:0005758; F:GO:0016531; P:GO:0033617	F:copper ion binding; C:mitochondrial intermembrane space; F:copper chaperone activity; P:mitochondrial cytochrome c oxidase assembly
0.660317	0.0465094	CTRG_00941	CTRG_00941				8865	A0A5A4N515	IPR024672 (SMART); IPR024672 (PFAM); IPR008440 (PFAM); IPR033504 (PANTHER); IPR000757 (PROSITE_PROFILES); IPR008966 (SUPERFAMILY)	F:GO:0004553; P:GO:0005975; P:GO:0007155; C:GO:0009277; F:GO:0050839; P:GO:0098609	F:hydrolase activity, hydrolyzing O-glycosyl compounds; P:carbohydrate metabolic process; P:cell adhesion; C:fungal-type cell wall; F:cell adhesion molecule binding; P:cell-cell adhesion	CTRG_00941
0.659313	0.00425675	CTRG_05885	CTRG_05885				576	C5MIJ2	IPR040357 (PFAM); IPR040357 (PANTHER)	F:GO:0051082; P:GO:0070072; C:GO:1990871	F:unfolded protein binding; P:vacuolar proton-transporting V-type ATPase complex assembly; C:Vma12-Vma22 assembly complex
0.657932	2.39301e-06	CTRG_05513	GAP6	GAP6	GAP1	Amino-acid permease GAP6	1740	C5MHF9	IPR004841 (PFAM); IPR050524 (PANTHER)	P:GO:0003333; F:GO:0015171; C:GO:0016020; C:GO:0016020; P:GO:0055085	P:amino acid transmembrane transport; F:amino acid transmembrane transporter activity; C:membrane; C:membrane; P:transmembrane transport
0.657929	0.000468583	CTRG_04584	HOL4	HOL4		MFS domain-containing protein	807	C5MEU1	IPR011701 (PFAM); PTHR23502 (PANTHER); IPR020846 (PROSITE_PROFILES); IPR036259 (SUPERFAMILY)	C:GO:0005886; F:GO:0022857; P:GO:0055085	C:plasma membrane; F:transmembrane transporter activity; P:transmembrane transport
0.657381	0.00248331	CTRG_05036	CTRG_05036	C7_01750W_A			975	C5MG43	IPR012472 (PFAM); IPR039960 (PANTHER); IPR034804 (SUPERFAMILY)	C:GO:0005741; P:GO:0007005; C:GO:0016020; C:GO:0032592; P:GO:0055088	C:mitochondrial outer membrane; P:mitochondrion organization; C:membrane; C:obsolete integral component of mitochondrial membrane; P:lipid homeostasis
0.656518	6.03618e-07	CTRG_01250	COX13	COX13	COX13	Cytochrome c oxidase subunit	414	C5M5W9	IPR001349 (PFAM); IPR001349 (PANTHER); IPR036418 (SUPERFAMILY)	C:GO:0005743; C:GO:0005751; P:GO:0006123; F:GO:0030234	C:mitochondrial inner membrane; C:mitochondrial respiratory chain complex IV; P:mitochondrial electron transport, cytochrome c to oxygen; F:enzyme regulator activity
0.656358	3.98089e-05	CTRG_01683	YEH1	C2_07440C_A	YEH1	Abhydro_lipase domain-containing protein	1713	C5M751	IPR006693 (PFAM); PTHR11005 (PANTHER); IPR029058 (SUPERFAMILY)	P:GO:0006629	P:lipid metabolic process
0.655927	1.60695e-05	CTRG_02538	CTRG_02538	NCE102		Non-classical export protein 102	513	C5M816	IPR008253 (PFAM); IPR052649 (PANTHER)	C:GO:0005886; C:GO:0016020; C:GO:0032126; P:GO:0070941; P:GO:0072659	C:plasma membrane; C:membrane; C:eisosome; P:eisosome assembly; P:protein localization to plasma membrane
0.654463	1.57639e-05	CTRG_04000	CTRG_04000	C1_08050W_A			486	C5MCP9	no IPS match	no IPS match	no IPS match
0.654226	3.74693e-08	CTRG_01518	COX8	COX8		Cytochrome c oxidase subunit VIII	282	C5M6N7	IPR004202 (PFAM); IPR004202 (PANTHER); IPR036636 (SUPERFAMILY)	P:GO:0006123; C:GO:0045277	P:mitochondrial electron transport, cytochrome c to oxygen; C:respiratory chain complex IV
0.653948	7.07837e-07	CTRG_00920	AZF1	CR_02510W_A	AZF1	Zinc-finger transcription factor	3186	C5M4D0	IPR013087 (SMART); IPR013087 (PFAM); PTHR23235 (PANTHER); IPR013087 (PROSITE_PROFILES); IPR013087 (PROSITE_PROFILES); IPR013087 (PROSITE_PROFILES); IPR013087 (PROSITE_PROFILES); IPR036236 (SUPERFAMILY); IPR036236 (SUPERFAMILY)	F:GO:0000978; F:GO:0000981; P:GO:0006357	F:RNA polymerase II cis-regulatory region sequence-specific DNA binding; F:DNA-binding transcription factor activity, RNA polymerase II-specific; P:regulation of transcription by RNA polymerase II
0.652705	1.57238e-05	CTRG_04269	ACP1	ACP1	ACP1	Acyl carrier protein	408	C5MDG8	IPR009081 (PFAM); IPR003231 (PANTHER); IPR009081 (PROSITE_PROFILES); IPR036736 (SUPERFAMILY)	F:GO:0000035; F:GO:0000036; C:GO:0005739; P:GO:0006633	F:acyl binding; F:acyl carrier activity; C:mitochondrion; P:fatty acid biosynthetic process
0.650692	0.0145059	CTRG_05969	CCC2	CCC2	CCC2	Cu(2+)-transporting P-type ATPase	2667	C5MIS6	PF00122 (PFAM); PF00702 (PFAM); IPR006121 (PFAM); PTHR43520 (PANTHER); IPR006121 (PROSITE_PROFILES); cd02094 (CDD); IPR006121 (CDD); IPR023298 (SUPERFAMILY); IPR036412 (SUPERFAMILY); IPR008250 (SUPERFAMILY); IPR036163 (SUPERFAMILY)	F:GO:0005507; C:GO:0016020; F:GO:0043682; F:GO:0046872; P:GO:0055070	F:copper ion binding; C:membrane; F:P-type divalent copper transporter activity; F:metal ion binding; P:copper ion homeostasis
0.650678	0.0010934	CTRG_02476	CTRG_02476	C3_04620C_A			417	C5M7V4	no IPS match	no IPS match	no IPS match
0.650011	0.00153041	CTRG_02861	ATG15	ATG15	ATG15	Putative lipase ATG15	1782	C5M8Y9	IPR002921 (PFAM); IPR050805 (PANTHER); cd00519 (CDD); IPR029058 (SUPERFAMILY)	F:GO:0004620; P:GO:0006629; C:GO:0016020; P:GO:0016236; P:GO:0034496; P:GO:0034727; P:GO:0046461	F:phospholipase activity; P:lipid metabolic process; C:membrane; P:macroautophagy; P:multivesicular body membrane disassembly; P:piecemeal microautophagy of the nucleus; P:neutral lipid catabolic process
0.649685	1.22658e-05	CTRG_01263	SDH3	C2_01690W_A	SDH3		561	C5M5Y2	IPR000701 (PFAM); IPR014314 (PANTHER); IPR014314 (CDD); IPR034804 (SUPERFAMILY)	C:GO:0005749; P:GO:0006099; P:GO:0006121; F:GO:0009055; C:GO:0016020	C:obsolete mitochondrial respiratory chain complex II, succinate dehydrogenase complex (ubiquinone); P:tricarboxylic acid cycle; P:mitochondrial electron transport, succinate to ubiquinone; F:electron transfer activity; C:membrane
0.649618	3.76167e-05	CTRG_03181	SDS24	SDS24	SDS24	Protein SDS23	1854	C5MAT9	IPR000644 (SMART); IPR000644 (PFAM); IPR050511 (PANTHER); IPR000644 (PROSITE_PROFILES); IPR000644 (PROSITE_PROFILES); cd02205 (CDD); IPR046342 (SUPERFAMILY); IPR046342 (SUPERFAMILY)	F:GO:0004865; P:GO:0042149	F:protein serine/threonine phosphatase inhibitor activity; P:cellular response to glucose starvation
0.648955	0.00632729	CTRG_01128	CTRG_01128	C2_00590W_A			1569	C5M5J8	PTHR38644 (PANTHER)	no GO terms	no GO terms
0.645993	0.0220052	CTRG_01895	CTRG_01895	C2_06780C_A		RING-type domain-containing protein	1542	C5M7R3	IPR001841 (PFAM); IPR052788 (PANTHER); IPR001841 (PROSITE_PROFILES); cd15489 (CDD); IPR011011 (SUPERFAMILY); SSF57850 (SUPERFAMILY)	no GO terms	no GO terms
0.645182	5.77691e-05	CTRG_00928	MET6	MET6	MET6	5-methyltetrahydropteroyltriglutamate--homocysteine methyltransferase	2304	C5M4D8	IPR013215 (PFAM); IPR002629 (PFAM); PTHR30519 (PANTHER); cd03312 (CDD); IPR002629 (CDD); IPR038071 (SUPERFAMILY); IPR038071 (SUPERFAMILY)	F:GO:0003871; F:GO:0008270; P:GO:0008652; P:GO:0009086	F:5-methyltetrahydropteroyltriglutamate-homocysteine S-methyltransferase activity; F:zinc ion binding; P:amino acid biosynthetic process; P:methionine biosynthetic process
0.644501	0.0011958	CTRG_05700	CTRG_05700	C3_06630W_A			2271	C5MI07	IPR013948 (PFAM); IPR042511 (PANTHER)	P:GO:0006270; C:GO:0031261	P:DNA replication initiation; C:DNA replication preinitiation complex
0.644392	1.22907e-05	CTRG_04027	KGD1	KGD1	KGD1	Transket_pyr domain-containing protein	2988	C5MCS6	IPR005475 (SMART); IPR031717 (PFAM); IPR005475 (PFAM); IPR032106 (PFAM); IPR001017 (PFAM); IPR011603 (PANTHER); cd02016 (CDD); IPR029061 (SUPERFAMILY); IPR029061 (SUPERFAMILY)	F:GO:0004591; C:GO:0005739; P:GO:0006099; F:GO:0016624; F:GO:0030976; C:GO:0045252	F:oxoglutarate dehydrogenase (succinyl-transferring) activity; C:mitochondrion; P:tricarboxylic acid cycle; F:oxidoreductase activity, acting on the aldehyde or oxo group of donors, disulfide as acceptor; F:thiamine pyrophosphate binding; C:oxoglutarate dehydrogenase complex
0.643011	0.00367271	CTRG_05357	RIM21	RIM21		pH-response regulator protein palH/RIM21	1638	C5MH03	IPR014844 (PFAM); IPR014844 (PANTHER)	C:GO:0005886; P:GO:0071467	C:plasma membrane; P:cellular response to pH
0.642112	6.09099e-05	CTRG_03695	YPI1		YPI1		378	C5MCA3	IPR011107 (PFAM); IPR011107 (PANTHER)	F:GO:0004865; C:GO:0005634; F:GO:0008157; P:GO:0032515	F:protein serine/threonine phosphatase inhibitor activity; C:nucleus; F:protein phosphatase 1 binding; P:negative regulation of phosphoprotein phosphatase activity
0.641336	1.7115e-05	CTRG_02714	CTRG_02714				444	C5M8J2	no IPS match	no IPS match	no IPS match
0.641224	9.24317e-05	CTRG_01361	BET3	C2_02870W_A	BET3	Trafficking protein particle complex subunit BET3	576	C5M680	IPR007194 (PFAM); IPR016721 (PANTHER); IPR016721 (CDD); IPR024096 (SUPERFAMILY)	C:GO:0005829; P:GO:0006888; P:GO:0006891; C:GO:0030008; C:GO:0033106; P:GO:0048193	C:cytosol; P:endoplasmic reticulum to Golgi vesicle-mediated transport; P:intra-Golgi vesicle-mediated transport; C:TRAPP complex; C:cis-Golgi network membrane; P:Golgi vesicle transport
0.640415	0.0026167	CTRG_01906	CTRG_01906	C1_12900W_A			2013	C5M7S4	IPR009836 (PFAM); IPR009836 (PANTHER)	no GO terms	no GO terms
0.639873	3.15133e-05	CTRG_05150	PNC1	PNC1	PNC1	Isochorismatase domain-containing protein	696	C5MGF7	IPR000868 (PFAM); IPR052347 (PANTHER); IPR036380 (SUPERFAMILY)	no GO terms	no GO terms
0.639573	6.97176e-07	CTRG_01743	CTRG_01743	C2_07140W_A	YNL010W	Putative phosphoric monoester hydrolase	747	C5M7B1	PF12710 (PFAM); IPR050849 (PANTHER); IPR036412 (SUPERFAMILY)	no GO terms	no GO terms
0.639361	0.000562678	CTRG_06093	CTRG_06093				2181	C5MJ50	IPR000232 (SMART); IPR000232 (PFAM); IPR027725 (PANTHER); IPR036390 (SUPERFAMILY)	F:GO:0003700; P:GO:0006355; F:GO:0043565	F:DNA-binding transcription factor activity; P:regulation of DNA-templated transcription; F:sequence-specific DNA binding
0.639101	2.53825e-05	CTRG_01119	PHHB	PHHB		4a-hydroxytetrahydrobiopterin dehydratase	351	C5M5I9	IPR001533 (PFAM); IPR001533 (PANTHER); cd00488 (CDD); IPR036428 (SUPERFAMILY)	P:GO:0006729; F:GO:0008124	P:tetrahydrobiopterin biosynthetic process; F:4-alpha-hydroxytetrahydrobiopterin dehydratase activity
0.637756	2.61582e-05	CTRG_01724	PEP4		PEP4	Peptidase A1 domain-containing protein	1266	A0A345ZEK9	IPR033121 (PFAM); IPR001461 (PANTHER); IPR033121 (PROSITE_PROFILES); IPR033819 (CDD); IPR021109 (SUPERFAMILY)	C:GO:0000324; F:GO:0004190; P:GO:0006508; P:GO:0051603	C:fungal-type vacuole; F:aspartic-type endopeptidase activity; P:proteolysis; P:proteolysis involved in protein catabolic process
0.637232	1.09609e-05	CTRG_02354	MAM3	C3_05410W_A	MAM3		2247	C5MA42	IPR002550 (PFAM); IPR045095 (PANTHER); IPR002550 (PROSITE_PROFILES); IPR000644 (PROSITE_PROFILES); IPR044751 (CDD); IPR046342 (SUPERFAMILY)	P:GO:0010960	P:magnesium ion homeostasis
0.636206	0.0403009	CTRG_02671	AIM32	CR_07870W_A	AIM32		873	C5M8E9	IPR009737 (PFAM); IPR009737 (PANTHER); IPR009737 (CDD); IPR036249 (SUPERFAMILY)	no GO terms	no GO terms
0.632965	2.52906e-05	CTRG_03545	ATP20	ATP20		F1F0 ATP synthase subunit g	474	C5MBV3	IPR006808 (PFAM)	F:GO:0015078; P:GO:0015986	F:proton transmembrane transporter activity; P:proton motive force-driven ATP synthesis
0.632756	0.0002168	CTRG_05739	CTRG_05739	C4_04160W_A			1401	C5MI46	PTHR12655 (PANTHER); IPR033120 (PROSITE_PROFILES); IPR033120 (PROSITE_PROFILES); cd03442 (CDD); cd03442 (CDD); IPR029069 (SUPERFAMILY); IPR029069 (SUPERFAMILY)	C:GO:0005739; P:GO:0006637; F:GO:0047617	C:mitochondrion; P:acyl-CoA metabolic process; F:fatty acyl-CoA hydrolase activity
0.632503	8.65191e-05	CTRG_00966	SFT1	SFT1		t-SNARE coiled-coil homology domain-containing protein	507	C5M4H6	IPR000727 (PROSITE_PROFILES); SSF58038 (SUPERFAMILY)	no GO terms	no GO terms
0.632373	0.000572784	CTRG_06177	RHR2	RHR2	YER062C	Glycerol-1-phosphatase	765	C5MJD4	PF00702 (PFAM); IPR051806 (PANTHER); cd07527 (CDD); IPR036412 (SUPERFAMILY)	F:GO:0000121; P:GO:0006114; P:GO:0006970; F:GO:0008801	F:glycerol-1-phosphatase activity; P:glycerol biosynthetic process; P:response to osmotic stress; F:beta-phosphoglucomutase activity
0.631924	0.0225352	CTRG_03607	SPE4	C1_13330C_A	SPE4	PABS domain-containing protein	981	C5MC15	PF01564 (PFAM); IPR035246 (PFAM); IPR001045 (PANTHER); IPR030374 (PROSITE_PROFILES); cd02440 (CDD); IPR029063 (SUPERFAMILY)	F:GO:0003824	F:catalytic activity
0.631178	5.77519e-05	CTRG_04555	CTRG_04555	C1_05540C_A			927	C5MER2	no IPS match	no IPS match	no IPS match
0.629999	1.18992e-05	CTRG_01162	MXR1	MXR1	MXR1	Peptide-methionine (S)-S-oxide reductase	558	C5M5N2	IPR002569 (PFAM); PTHR43774 (PANTHER); IPR036509 (SUPERFAMILY)	F:GO:0008113	F:peptide-methionine (S)-S-oxide reductase activity
0.629396	1.66258e-06	CTRG_05268	PET9	PET9		ADP/ATP carrier protein	927	C5MGR4	IPR018108 (PFAM); IPR002113 (PANTHER); IPR018108 (PROSITE_PROFILES); IPR018108 (PROSITE_PROFILES); IPR018108 (PROSITE_PROFILES); IPR023395 (SUPERFAMILY)	F:GO:0005471; C:GO:0005743; P:GO:0140021; P:GO:1990544	F:ATP:ADP antiporter activity; C:mitochondrial inner membrane; P:mitochondrial ADP transmembrane transport; P:mitochondrial ATP transmembrane transport
0.628414	0.000978094	CTRG_04622	CTRG_04622	C1_02210W_A			1215	C5MEX9	no IPS match	no IPS match	no IPS match
0.628336	0.00270655	CTRG_03779	CTRG_03779	C4_06730C_A		Usp domain-containing protein	1383	C5MDM7	IPR006016 (PFAM); PTHR46100 (PANTHER); cd00293 (CDD); SSF52402 (SUPERFAMILY)	no GO terms	no GO terms
0.627708	0.0138221	CTRG_00775	CTRG_00775				597	C5M3Y6	IPR008551 (PFAM); IPR008551 (PANTHER)	C:GO:0005794; P:GO:0007030; P:GO:0009306	C:Golgi apparatus; P:Golgi organization; P:protein secretion
0.627638	0.000591634	CTRG_05031	CTRG_05031	C7_01430C_A			489	C5MG38	IPR037738 (PANTHER)	no GO terms	no GO terms
0.627635	0.0248038	CTRG_01412	EDC1	EDC1		Enhancer of mRNA-decapping protein 1	720	C5M6D1	PF15365 (PFAM)	no GO terms	no GO terms
0.626347	8.30962e-06	CTRG_03175	LTP1	LTP1	LTP1	Acid phosphatase	432	C5MAT3	IPR023485 (SMART); IPR023485 (PFAM); IPR050438 (PANTHER); cd16343 (CDD); IPR036196 (SUPERFAMILY)	F:GO:0004725	F:protein tyrosine phosphatase activity
0.625701	9.7531e-07	CTRG_03983	BNA6	C1_07840W_A	BNA6	Nicotinate-nucleotide pyrophosphorylase	903	C5MCN2	IPR002638 (PFAM); IPR022412 (PFAM); IPR027277 (PANTHER); IPR004393 (CDD); IPR036068 (SUPERFAMILY); SSF54675 (SUPERFAMILY)	F:GO:0004514; C:GO:0005737; P:GO:0009435; F:GO:0016763; P:GO:0034213	F:nicotinate-nucleotide diphosphorylase (carboxylating) activity; C:cytoplasm; P:NAD biosynthetic process; F:pentosyltransferase activity; P:quinolinate catabolic process
0.625417	0.00454355	CTRG_01292	CTRG_01292	C2_01190C_A	YPL162C	Putative protein of unknown function	1005	C5M611	IPR022127 (PFAM); IPR022127 (PANTHER)	C:GO:0016020	C:membrane
0.624592	0.00941395	CTRG_00087	YCH1	C4_00580W_A	YCH1	Rhodanese domain-containing protein	453	C5M1Z8	IPR001763 (PFAM); PTHR10828 (PANTHER); IPR001763 (PROSITE_PROFILES); IPR036873 (SUPERFAMILY)	F:GO:0004725; C:GO:0005634; C:GO:0005737	F:protein tyrosine phosphatase activity; C:nucleus; C:cytoplasm
0.624474	0.00241802	CTRG_02696	CTRG_02696				3165	C5M8H4	IPR007219 (SMART); IPR001138 (SMART); IPR007219 (PFAM); IPR001138 (PFAM); IPR050675 (PANTHER); IPR001138 (PROSITE_PROFILES); cd12148 (CDD); IPR001138 (CDD); IPR036864 (SUPERFAMILY)	F:GO:0000978; F:GO:0000981; F:GO:0003677; C:GO:0005634; P:GO:0006351; P:GO:0006355; F:GO:0008270; P:GO:0045944	F:RNA polymerase II cis-regulatory region sequence-specific DNA binding; F:DNA-binding transcription factor activity, RNA polymerase II-specific; F:DNA binding; C:nucleus; P:DNA-templated transcription; P:regulation of DNA-templated transcription; F:zinc ion binding; P:positive regulation of transcription by RNA polymerase II
0.623771	3.7283e-07	CTRG_03250	ZWF1	ZWF1	ZWF1	Glucose-6-phosphate 1-dehydrogenase	1500	A0A0K2GVA6	IPR022674 (PFAM); IPR022675 (PFAM); IPR001282 (PANTHER); IPR036291 (SUPERFAMILY); SSF55347 (SUPERFAMILY)	F:GO:0004345; C:GO:0005829; P:GO:0006006; P:GO:0009051; F:GO:0016614; F:GO:0050661	F:glucose-6-phosphate dehydrogenase activity; C:cytosol; P:glucose metabolic process; P:pentose-phosphate shunt, oxidative branch; F:oxidoreductase activity, acting on CH-OH group of donors; F:NADP binding
0.623564	6.56069e-06	CTRG_01998	CTRG_01998				414	C5M520	IPR003954 (SMART); IPR000504 (SMART); IPR000504 (PFAM); PTHR23236 (PANTHER); IPR000504 (PROSITE_PROFILES); IPR035979 (SUPERFAMILY)	F:GO:0003676; F:GO:0003723; C:GO:0005737; F:GO:0008143	F:nucleic acid binding; F:RNA binding; C:cytoplasm; F:poly(A) binding
0.622417	0.0392714	CTRG_04623	ATG5	ATG5	ATG5	Autophagy protein 5	837	C5MEY0	IPR048318 (PFAM); IPR048940 (PFAM); IPR048939 (PFAM); IPR007239 (PANTHER)	P:GO:0000045; P:GO:0000422; C:GO:0005737; P:GO:0006501; P:GO:0006914; P:GO:0006995; F:GO:0019776; C:GO:0034045; C:GO:0034274; P:GO:0044804	P:autophagosome assembly; P:autophagy of mitochondrion; C:cytoplasm; P:C-terminal protein lipidation; P:autophagy; P:cellular response to nitrogen starvation; F:Atg8-family ligase activity; C:phagophore assembly site membrane; C:Atg12-Atg5-Atg16 complex; P:nucleophagy
0.622263	3.26953e-06	CTRG_01343	DLD1	DLD1	DLD1	FAD-binding PCMH-type domain-containing protein	1764	C5M662	IPR006094 (PFAM); IPR004113 (PFAM); PTHR11748 (PANTHER); IPR016166 (PROSITE_PROFILES); IPR016164 (SUPERFAMILY); IPR036318 (SUPERFAMILY)	F:GO:0003824; F:GO:0004458; C:GO:0005739; F:GO:0008720; F:GO:0050660; F:GO:0071949; P:GO:1903457	F:catalytic activity; F:D-lactate dehydrogenase (cytochrome) activity; C:mitochondrion; F:D-lactate dehydrogenase activity; F:flavin adenine dinucleotide binding; F:FAD binding; P:lactate catabolic process
0.62187	0.000264535	CTRG_03696	GMH1	C1_14200W_A	GMH1		1095	C5MCA4	IPR007881 (PFAM); IPR007881 (PANTHER)	C:GO:0030173	C:obsolete integral component of Golgi membrane
0.620041	0.0147577	CTRG_06105	PPR1	PPR1		Zn(2)-C6 fungal-type domain-containing protein	2328	C5MJ62	IPR001138 (SMART); IPR007219 (SMART); IPR001138 (PFAM); IPR007219 (PFAM); IPR052202 (PANTHER); IPR001138 (PROSITE_PROFILES); cd14723 (CDD); cd12148 (CDD); IPR001138 (CDD); IPR036864 (SUPERFAMILY)	F:GO:0000981; F:GO:0003677; P:GO:0006351; P:GO:0006355; F:GO:0008270; F:GO:0043565; P:GO:0045944	F:DNA-binding transcription factor activity, RNA polymerase II-specific; F:DNA binding; P:DNA-templated transcription; P:regulation of DNA-templated transcription; F:zinc ion binding; F:sequence-specific DNA binding; P:positive regulation of transcription by RNA polymerase II
0.620015	0.00135238	CTRG_02857	FMP27	FMP27	FMP27	Fmp27p	3438	C5M8Y5	IPR019449 (SMART); IPR019449 (PFAM); IPR019443 (PFAM); IPR045167 (PANTHER)	no GO terms	no GO terms
0.61968	2.77713e-06	CTRG_03809	CTRG_03809	C4_06470W_A			624	C5MDQ7	IPR018809 (PFAM); IPR018809 (PANTHER)	no GO terms	no GO terms
0.619096	0.0304429	CTRG_05415	OPT8	OPT8	YGL114W	Opt8p	2214	C5MH61	IPR004813 (PFAM); IPR045035 (PANTHER)	C:GO:0000329; C:GO:0016020; F:GO:0035673	C:fungal-type vacuole membrane; C:membrane; F:oligopeptide transmembrane transporter activity
0.616392	8.68035e-05	CTRG_03706	NCR1	NCR1	NCR1	SSD domain-containing protein	3780	C5MCB4	IPR053956 (PFAM); IPR032190 (PFAM); IPR003392 (PFAM); IPR053958 (PFAM); PTHR45727 (PANTHER); IPR000731 (PROSITE_PROFILES); SSF82866 (SUPERFAMILY); SSF82866 (SUPERFAMILY)	P:GO:0015918; C:GO:0016020; F:GO:0032934	P:sterol transport; C:membrane; F:sterol binding
0.615371	0.00122884	CTRG_03362	PET100	PET100	PET100	Pet100p	258	C5MBC0	IPR018625 (PANTHER)	C:GO:0005739; C:GO:0031305; P:GO:0033617; F:GO:0051082	C:mitochondrion; C:obsolete integral component of mitochondrial inner membrane; P:mitochondrial cytochrome c oxidase assembly; F:unfolded protein binding
0.61533	0.0218394	CTRG_05762	CTRG_05762	C6_02790C_A			2151	C5MI69	IPR014839 (PFAM); IPR036322 (SUPERFAMILY)	F:GO:0005515	F:protein binding
0.614164	0.00121369	CTRG_01191	NBN1	NBN1	YNG2	Chromatin modification-related protein YNG2	894	C5M5R1	IPR001965 (SMART); IPR024610 (SMART); IPR024610 (PFAM); IPR028651 (PANTHER); IPR019787 (PROSITE_PROFILES); cd15505 (CDD); cd16858 (CDD); IPR011011 (SUPERFAMILY)	C:GO:0005634; P:GO:0006355; F:GO:0035064; C:GO:0035267	C:nucleus; P:regulation of DNA-templated transcription; F:methylated histone binding; C:NuA4 histone acetyltransferase complex
0.613303	8.00744e-05	CTRG_02577	NUO2	NUO2		Nuo2p	597	C5M855	IPR016813 (PANTHER); IPR016813 (CDD)	no GO terms	no GO terms
0.613117	0.000112049	CTRG_05643	FESUR1	FESUR1		Oxidored_q6 domain-containing protein	639	C5MHV0	IPR006137 (PFAM); PTHR11995 (PANTHER); SSF56770 (SUPERFAMILY)	C:GO:0005747; F:GO:0008137; P:GO:0009060; P:GO:0015990; P:GO:0032981; C:GO:0045272; F:GO:0051536	C:obsolete mitochondrial respiratory chain complex I; F:NADH dehydrogenase (ubiquinone) activity; P:aerobic respiration; P:electron transport coupled proton transport; P:mitochondrial respiratory chain complex I assembly; C:obsolete plasma membrane respiratory chain complex I; F:iron-sulfur cluster binding
0.612862	0.00064305	CTRG_01712	YVC1	YVC1	YVC1	Calcium channel YVC1	2028	C5M780	IPR005821 (PFAM); IPR052971 (PANTHER)	F:GO:0005216; P:GO:0006811; C:GO:0016020; P:GO:0055085	F:monoatomic ion channel activity; P:monoatomic ion transport; C:membrane; P:transmembrane transport
0.612052	0.000280992	CTRG_05046	CTRG_05046	C7_02170C_A		Iwr1 domain-containing protein	1086	C5MG53	IPR013883 (PFAM); IPR040150 (PANTHER)	C:GO:0005737; P:GO:0006606	C:cytoplasm; P:protein import into nucleus
0.611299	0.00247299	CTRG_03453	CTRG_03453	C1_11950W_A			927	C5MBL1	IPR052999 (PANTHER); IPR029032 (SUPERFAMILY)	no GO terms	no GO terms
0.610968	0.0260804	CTRG_05684	DCN1	DCN1	DCN1	Defective in cullin neddylation protein 1	474	C5MHZ1	IPR005176 (PFAM); IPR014764 (PANTHER); IPR005176 (PROSITE_PROFILES)	C:GO:0000151; F:GO:0031624; F:GO:0032182; P:GO:0045116; F:GO:0097602	C:ubiquitin ligase complex; F:ubiquitin conjugating enzyme binding; F:ubiquitin-like protein binding; P:protein neddylation; F:cullin family protein binding
0.610527	6.45407e-05	CTRG_03544	TMS1	C1_12580W_A	TMS1		1428	C5MBV2	IPR005016 (PFAM); IPR005016 (PANTHER)	C:GO:0016020	C:membrane
0.609396	6.0402e-05	CTRG_01974	CTRG_01974	C2_07980W_A		FAA_hydrolase domain-containing protein	879	C5M4Z6	IPR011234 (PFAM); PTHR11820 (PANTHER); IPR036663 (SUPERFAMILY)	F:GO:0003824; F:GO:0018773	F:catalytic activity; F:acetylpyruvate hydrolase activity
0.60932	0.00751436	CTRG_02528	ATG9	ATG9	ATG9	Autophagy-related protein 9	2757	C5M806	IPR007241 (PFAM); IPR007241 (PANTHER)	C:GO:0000407; P:GO:0000422; C:GO:0005776; P:GO:0006914; P:GO:0034497; P:GO:0044805	C:phagophore assembly site; P:autophagy of mitochondrion; C:autophagosome; P:autophagy; P:protein localization to phagophore assembly site; P:obsolete late nucleophagy
0.608961	2.90125e-05	CTRG_00568	APS1	CR_05310W_A	APS1	AP complex subunit sigma	462	C5M3C9	IPR022775 (PFAM); IPR016635 (PANTHER); IPR044733 (CDD); IPR011012 (SUPERFAMILY)	P:GO:0015031; P:GO:0016192; C:GO:0030121; F:GO:0035615; C:GO:0043231	P:protein transport; P:vesicle-mediated transport; C:AP-1 adaptor complex; F:clathrin adaptor activity; C:intracellular membrane-bounded organelle
0.608711	0.0460205	CTRG_01457	CTRG_01457	C2_04100W_A			1062	C5M6H6	IPR024461 (PFAM); IPR024461 (PANTHER)	C:GO:0005739	C:mitochondrion
0.608101	9.54665e-06	CTRG_05665	CTRG_05665	C3_06860C_A	YJR096W	Aldo_ket_red domain-containing protein	861	C5MHX2	IPR023210 (PFAM); IPR020471 (PANTHER); PS51257 (PROSITE_PROFILES); cd19071 (CDD); IPR036812 (SUPERFAMILY)	F:GO:0016491	F:oxidoreductase activity
0.607204	0.00297553	CTRG_00822	ALG5	ALG5	ALG5	Dolichyl-phosphate beta-glucosyltransferase	972	C5M433	IPR001173 (PFAM); PTHR10859 (PANTHER); IPR035518 (CDD); IPR029044 (SUPERFAMILY)	C:GO:0005789	C:endoplasmic reticulum membrane
0.60449	0.00146191	CTRG_04402	CTRG_04402	C1_01010W_A		NADH dehydrogenase	474	C5MEB0	IPR006885 (PFAM); IPR006885 (PANTHER)	C:GO:0005747; P:GO:0022900	C:obsolete mitochondrial respiratory chain complex I; P:electron transport chain
0.603979	0.00641668	CTRG_04201	PET117	C1_06840C_A	PET117		309	C5MDA0	IPR031568 (PFAM); IPR031568 (PANTHER)	C:GO:0005739; P:GO:0033617	C:mitochondrion; P:mitochondrial cytochrome c oxidase assembly
0.603092	0.0343065	CTRG_03128	CTRG_03128	CR_07200W_A		Protein arginine methyltransferase NDUFAF7	1539	C5MAN6	IPR003788 (PFAM); IPR003788 (PANTHER); IPR029063 (SUPERFAMILY)	C:GO:0005739; P:GO:0032981; F:GO:0035243	C:mitochondrion; P:mitochondrial respiratory chain complex I assembly; F:protein-arginine omega-N symmetric methyltransferase activity
0.602677	0.00209343	CTRG_03194	RCF1	RCF1	RCF1	Respiratory supercomplex factor 1	468	None	IPR007667 (PFAM); IPR050355 (PANTHER); IPR007667 (PROSITE_PROFILES)	C:GO:0005739; P:GO:0097250	C:mitochondrion; P:mitochondrial respirasome assembly
0.598424	0.00543767	CTRG_02431	PHB1	C3_03590W_A	PHB1	Prohibitin	849	C5MAB9	IPR001107 (SMART); IPR001107 (PFAM); IPR000163 (PANTHER); IPR000163 (CDD); IPR036013 (SUPERFAMILY)	C:GO:0005739; P:GO:0007005; C:GO:0016020	C:mitochondrion; P:mitochondrion organization; C:membrane
0.598325	0.00145932	CTRG_04145	CTRG_04145	C1_07980C_A			669	C5MD44	IPR010760 (PFAM); IPR010760 (PANTHER)	P:GO:0000709; P:GO:0000724; P:GO:0010772; C:GO:0032798; C:GO:0034974	P:meiotic joint molecule formation; P:double-strand break repair via homologous recombination; P:meiotic DNA recombinase assembly involved in reciprocal meiotic recombination; C:Swi5-Sfr1 complex; C:Swi5-Swi2 complex
0.596422	0.000121038	CTRG_03030	HET1	HET1		GLTP domain-containing protein	594	C5M9F8	IPR014830 (PFAM); IPR014830 (PANTHER); IPR036497 (SUPERFAMILY)	C:GO:0005737; P:GO:0120009; F:GO:0120013	C:cytoplasm; P:intermembrane lipid transfer; F:lipid transfer activity
0.596145	8.27539e-05	CTRG_00564	GUT1	GUT1	GUT1	Glycerol kinase	1896	B7UCU0	IPR018485 (PFAM); IPR018484 (PFAM); PTHR10196 (PANTHER); IPR043129 (SUPERFAMILY); IPR043129 (SUPERFAMILY); IPR043129 (SUPERFAMILY)	F:GO:0004370; C:GO:0005739; P:GO:0005975; P:GO:0006071; P:GO:0006641; F:GO:0016301; P:GO:0016310; P:GO:0046167	F:glycerol kinase activity; C:mitochondrion; P:carbohydrate metabolic process; P:glycerol metabolic process; P:triglyceride metabolic process; F:kinase activity; P:phosphorylation; P:glycerol-3-phosphate biosynthetic process
0.59573	0.0149251	CTRG_02229	CTRG_02229				5406	A0A5A4N342	IPR024672 (SMART); IPR024672 (PFAM); IPR008440 (PFAM); IPR033504 (PANTHER); IPR008966 (SUPERFAMILY)	P:GO:0007155; C:GO:0009277; F:GO:0050839; P:GO:0098609	P:cell adhesion; C:fungal-type cell wall; F:cell adhesion molecule binding; P:cell-cell adhesion
0.592503	0.0230567	CTRG_05073	GRX8	C7_02080W_A	GRX8	Glutaredoxin domain-containing protein	342	C5MG80	IPR002109 (PFAM); PTHR45694 (PANTHER); PS51354 (PROSITE_PROFILES); cd03419 (CDD); IPR036249 (SUPERFAMILY)	C:GO:0005634; C:GO:0005737; F:GO:0015038; P:GO:0034599	C:nucleus; C:cytoplasm; F:glutathione disulfide oxidoreductase activity; P:cellular response to oxidative stress
0.591856	0.0176962	CTRG_06151	CTRG_06151	C5_05460C_A		DUF862 domain-containing protein	468	C5MJA8	IPR008580 (SMART); IPR008580 (PFAM); IPR008580 (PANTHER); IPR008580 (PROSITE_PROFILES)	F:GO:0008233; P:GO:0070646	F:peptidase activity; P:protein modification by small protein removal
0.590628	0.00115612	CTRG_02390	CTRG_02390	C3_02090C_A			942	C5MA78	IPR013744 (PFAM); IPR013744 (PANTHER); IPR029058 (SUPERFAMILY)	no GO terms	no GO terms
0.590063	0.023655	CTRG_00969	CTRG_00969	CR_01090W_A			2574	C5M4H9	no IPS match	no IPS match	no IPS match
0.588857	0.000188873	CTRG_01366	ETT1	ETT1		Enhancer of translation termination 1	1308	None	IPR024318 (PFAM); IPR024318 (PANTHER)	F:GO:0005515; C:GO:0005634; P:GO:2000640	F:protein binding; C:nucleus; P:positive regulation of SREBP signaling pathway
0.58784	0.0181615	CTRG_00668	APG7	APG7	ATG7	Ubiquitin-like modifier-activating enzyme ATG7	1911	C5M3M9	IPR032197 (PFAM); IPR000594 (PFAM); IPR045886 (PANTHER); IPR035985 (SUPERFAMILY)	P:GO:0000045; C:GO:0000407; P:GO:0000422; C:GO:0005737; P:GO:0006501; P:GO:0006995; F:GO:0008641; F:GO:0019778; F:GO:0019779; P:GO:0032446; P:GO:0034727; P:GO:0044805	P:autophagosome assembly; C:phagophore assembly site; P:autophagy of mitochondrion; C:cytoplasm; P:C-terminal protein lipidation; P:cellular response to nitrogen starvation; F:ubiquitin-like modifier activating enzyme activity; F:Atg12 activating enzyme activity; F:Atg8 activating enzyme activity; P:protein modification by small protein conjugation; P:piecemeal microautophagy of the nucleus; P:ob…
0.587183	0.000264079	CTRG_00562	CTRG_00562	CR_05200C_A			423	C5M3C3	no IPS match	no IPS match	no IPS match
-0.585292	0.028488	CTRG_05637	SSN6	SSN6	CYC8	TPR_REGION domain-containing protein	975	C5MHU4	IPR019734 (SMART); PF14559 (PFAM); PF13428 (PFAM); IPR019734 (PFAM); IPR051630 (PANTHER); IPR019734 (PROSITE_PROFILES); PS50293 (PROSITE_PROFILES); IPR019734 (PROSITE_PROFILES); IPR019734 (PROSITE_PROFILES); IPR019734 (PROSITE_PROFILES); IPR019734 (PROSITE_PROFILES); IPR011990 (SUPERFAMILY)	P:GO:0000122; F:GO:0000978; F:GO:0005515; P:GO:0010468; C:GO:0017053; F:GO:0031490	P:negative regulation of transcription by RNA polymerase II; F:RNA polymerase II cis-regulatory region sequence-specific DNA binding; F:protein binding; P:regulation of gene expression; C:transcription repressor complex; F:chromatin DNA binding
-0.58547	0.00232701	CTRG_01433	AMN1	AMN1	AMN1	Antagonist of mitotic exit network protein 1	1728	C5M6F2	IPR006553 (SMART); PTHR13318 (PANTHER); cd09293 (CDD); SSF52047 (SUPERFAMILY)	C:GO:0019005; P:GO:0031146	C:SCF ubiquitin ligase complex; P:SCF-dependent proteasomal ubiquitin-dependent protein catabolic process
-0.585903	9.59902e-05	CTRG_02678	CEF3	CEF3	YEF3	Elongation factor 3	3153	C5M8F6	IPR003593 (SMART); IPR003439 (PFAM); PF21040 (PFAM); IPR003439 (PFAM); IPR040533 (PFAM); IPR003439 (PFAM); IPR050611 (PANTHER); IPR003439 (PROSITE_PROFILES); IPR021133 (PROSITE_PROFILES); IPR003439 (PROSITE_PROFILES); IPR015688 (CDD); cd03221 (CDD); IPR027417 (SUPERFAMILY); IPR016024 (SUPERFAMILY); IPR027417 (SUPERFAMILY)	F:GO:0003746; F:GO:0005524; F:GO:0016887	F:translation elongation factor activity; F:ATP binding; F:ATP hydrolysis activity
-0.586305	7.76481e-05	CTRG_03888	CTRG_03888				987	C5MDY6	IPR019167 (PFAM)	no GO terms	no GO terms
-0.586833	0.00209216	CTRG_02589	HFI1	C3_03100C_A	HFI1		1365	C5M867	IPR024738 (PFAM); IPR024738 (PANTHER)	C:GO:0000124; F:GO:0003713; P:GO:0006357; C:GO:0070461	C:SAGA complex; F:transcription coactivator activity; P:regulation of transcription by RNA polymerase II; C:SAGA-type complex
-0.587025	0.00108257	CTRG_05577	CTRG_05577	C3_07770C_A		CAP-Gly domain-containing protein	1098	C5MHN4	IPR000938 (SMART); IPR000938 (PFAM); PTHR18916 (PANTHER); IPR000938 (PROSITE_PROFILES); IPR036859 (SUPERFAMILY)	P:GO:0000132; P:GO:0000743; C:GO:0005634; C:GO:0005737; C:GO:0005816; C:GO:0005819; C:GO:0005875; P:GO:0031122; C:GO:0035371; F:GO:0051010; C:GO:0051286	P:establishment of mitotic spindle orientation; P:nuclear migration involved in conjugation with cellular fusion; C:nucleus; C:cytoplasm; C:spindle pole body; C:spindle; C:microtubule associated complex; P:cytoplasmic microtubule organization; C:microtubule plus-end; F:microtubule plus-end binding; C:cell tip
-0.587693	0.00312955	CTRG_05767	RBF1	RBF1		Transcription factor RBF1	1512	C5MI74	PTHR46557 (PANTHER)	C:GO:0000785; F:GO:0008157; C:GO:0072357	C:chromatin; F:protein phosphatase 1 binding; C:PTW/PP1 phosphatase complex
-0.587763	0.00142891	CTRG_05619	NOP13	NOP13	NOP13	Nop13p	1230	C5MHS6	IPR000504 (SMART); IPR000504 (PFAM); PTHR23236 (PANTHER); IPR000504 (PROSITE_PROFILES); IPR000504 (PROSITE_PROFILES); IPR034226 (CDD); IPR035979 (SUPERFAMILY); IPR035979 (SUPERFAMILY)	F:GO:0003676; F:GO:0003723; C:GO:0005730	F:nucleic acid binding; F:RNA binding; C:nucleolus
-0.588975	0.0138533	CTRG_00132	SKI6	C4_02090C_A	SKI6	Exosome non-catalytic core subunit	723	C5M243	IPR015847 (PFAM); IPR001247 (PFAM); IPR050080 (PANTHER); cd11370 (CDD); IPR036345 (SUPERFAMILY); IPR020568 (SUPERFAMILY)	C:GO:0000176; C:GO:0000177; C:GO:0005730; P:GO:0016075; P:GO:0034427; P:GO:0034475; P:GO:0071028; P:GO:0071051	C:nuclear exosome (RNase complex); C:cytoplasmic exosome (RNase complex); C:nucleolus; P:rRNA catabolic process; P:obsolete nuclear-transcribed mRNA catabolic process, exonucleolytic, 3'-5'; P:U4 snRNA 3'-end processing; P:nuclear mRNA surveillance; P:poly(A)-dependent snoRNA 3'-end processing
-0.589091	0.00272482	CTRG_02434	STH1	C3_02490C_A	STH1	RSC chromatin remodeling complex ATPase subunit	3861	C5MAC2	IPR001487 (SMART); IPR014001 (SMART); IPR001650 (SMART); IPR029295 (SMART); IPR001487 (PFAM); IPR029295 (PFAM); IPR014012 (PFAM); IPR001650 (PFAM); IPR000330 (PFAM); PTHR10799 (PANTHER); IPR001487 (PROSITE_PROFILES); IPR014012 (PROSITE_PROFILES); IPR001650 (PROSITE_PROFILES); IPR014001 (PROSITE_PROFILES); IPR049730 (CDD); cd17996 (CDD); IPR027417 (SUPERFAMILY); IPR027417 (SUPERFAMILY); IPR036427 …	F:GO:0003677; F:GO:0005515; F:GO:0005524; C:GO:0005634; F:GO:0008094; F:GO:0042393; P:GO:0045944; F:GO:0140658	F:DNA binding; F:protein binding; F:ATP binding; C:nucleus; F:ATP-dependent activity, acting on DNA; F:histone binding; P:positive regulation of transcription by RNA polymerase II; F:ATP-dependent chromatin remodeler activity
-0.589819	0.00336011	CTRG_01272	CTRG_01272				4887	C5M5Z1	IPR039295 (PANTHER)	P:GO:0000282; P:GO:0001402; F:GO:0005034; C:GO:0005576; C:GO:0005886; P:GO:0006972; P:GO:0007232; C:GO:0009986; P:GO:0030010; C:GO:0030427; P:GO:0031505	P:cellular bud site selection; P:signal transduction involved in filamentous growth; F:osmosensor activity; C:extracellular region; C:plasma membrane; P:hyperosmotic response; P:osmosensory signaling pathway via Sho1 osmosensor; C:cell surface; P:establishment of cell polarity; C:site of polarized growth; P:fungal-type cell wall organization
-0.589968	0.00173929	CTRG_00667	ECM32	CR_06680C_A	ECM32	C2H2-type domain-containing protein	3321	C5M3M8	IPR003593 (SMART); IPR041677 (PFAM); IPR041679 (PFAM); IPR045055 (PANTHER); IPR013087 (PROSITE_PROFILES); IPR047187 (CDD); IPR027417 (SUPERFAMILY)	P:GO:0000184; F:GO:0003724; F:GO:0004386; C:GO:0005737; F:GO:0016887	P:nuclear-transcribed mRNA catabolic process, nonsense-mediated decay; F:RNA helicase activity; F:helicase activity; C:cytoplasm; F:ATP hydrolysis activity
-0.590229	0.0270649	CTRG_00452	MTQ2	C3_03310C_A	MTQ2	MTS domain-containing protein	669	C5M313	IPR007848 (PFAM); IPR052190 (PANTHER); cd02440 (CDD); IPR029063 (SUPERFAMILY)	F:GO:0008168; F:GO:0008276; F:GO:0008757; C:GO:0035657	F:methyltransferase activity; F:protein methyltransferase activity; F:S-adenosylmethionine-dependent methyltransferase activity; C:eRF1 methyltransferase complex
-0.590336	4.44378e-05	CTRG_01425	ARO3	ARO3	ARO3	Phospho-2-dehydro-3-deoxyheptonate aldolase	819	C5M6E4	IPR006218 (PFAM); IPR006219 (PANTHER); SSF51569 (SUPERFAMILY)	F:GO:0003849; C:GO:0005737; P:GO:0009058; P:GO:0009073	F:3-deoxy-7-phosphoheptulonate synthase activity; C:cytoplasm; P:biosynthetic process; P:aromatic amino acid family biosynthetic process
-0.59042	0.00010831	CTRG_04812	NUP170	C1_05660C_A	NUP170		4275	C5MFG9	IPR014908 (PFAM); IPR007187 (PFAM); IPR004870 (PANTHER); SSF101898 (SUPERFAMILY)	P:GO:0000972; C:GO:0005643; P:GO:0006405; P:GO:0006606; P:GO:0006913; F:GO:0017056; P:GO:0036228; C:GO:0044611	P:transcription-dependent tethering of RNA polymerase II gene DNA at nuclear periphery; C:nuclear pore; P:RNA export from nucleus; P:protein import into nucleus; P:nucleocytoplasmic transport; F:structural constituent of nuclear pore; P:protein localization to nuclear inner membrane; C:nuclear pore inner ring
-0.591108	5.19804e-06	CTRG_00166	IDI1	IDI1	IDI1	Isopentenyl-diphosphate Delta-isomerase	855	C5M277	IPR000086 (PFAM); PTHR10885 (PANTHER); IPR000086 (PROSITE_PROFILES); IPR011876 (CDD); IPR015797 (SUPERFAMILY)	F:GO:0004452; C:GO:0005737; P:GO:0008299; P:GO:0009240	F:isopentenyl-diphosphate delta-isomerase activity; C:cytoplasm; P:isoprenoid biosynthetic process; P:isopentenyl diphosphate biosynthetic process
-0.593379	1.32987e-05	CTRG_04336	RPP1A	RPP1A		60S acidic ribosomal protein P1-A	324	C5ME44	PF00428 (PFAM); PTHR45696 (PANTHER); cd05831 (CDD)	P:GO:0002181; F:GO:0003735; C:GO:0022625; F:GO:0030295; F:GO:0043021	P:cytoplasmic translation; F:structural constituent of ribosome; C:cytosolic large ribosomal subunit; F:protein kinase activator activity; F:ribonucleoprotein complex binding
-0.594472	6.45407e-05	CTRG_03668	SIM1	SIM1	UTH1	Secreted beta-glucosidase SIM1	1128	C5MC76	IPR005556 (PFAM); IPR051526 (PANTHER)	C:GO:0009277; C:GO:0009986; P:GO:0031505	C:fungal-type cell wall; C:cell surface; P:fungal-type cell wall organization
-0.595178	0.000110777	CTRG_00320	NUP84	NUP84	NUP84	Nuclear pore complex protein	2274	C5M2N1	IPR007252 (PFAM); IPR007252 (PANTHER)	P:GO:0000973; C:GO:0005643; P:GO:0006406; P:GO:0006606; F:GO:0017056; C:GO:0031080	P:post-transcriptional tethering of RNA polymerase II gene DNA at nuclear periphery; C:nuclear pore; P:mRNA export from nucleus; P:protein import into nucleus; F:structural constituent of nuclear pore; C:nuclear pore outer ring
-0.595654	0.000182499	CTRG_06138	HIS1	HIS1	HIS1	ATP phosphoribosyltransferase	897	C5MJ95	IPR013115 (PFAM); IPR013820 (PFAM); IPR001348 (PANTHER); SSF53850 (SUPERFAMILY); IPR011322 (SUPERFAMILY)	P:GO:0000105; F:GO:0000287; F:GO:0003879; C:GO:0005737	P:L-histidine biosynthetic process; F:magnesium ion binding; F:ATP phosphoribosyltransferase activity; C:cytoplasm
-0.59759	0.00975196	CTRG_00801	CDL1	CDL1		RNase III domain-containing protein	2130	C5M412	IPR014720 (SMART); IPR014720 (PFAM); PTHR10019 (PANTHER); IPR014720 (PROSITE_PROFILES); cd00048 (CDD); IPR036389 (SUPERFAMILY); SSF54768 (SUPERFAMILY)	F:GO:0004525; P:GO:0006396	F:ribonuclease III activity; P:RNA processing
-0.598026	7.0326e-06	CTRG_04652	RPL10	RPL10	RPL10	Ribosomal_L16 domain-containing protein	663	C5MF09	IPR047873 (PFAM); IPR001197 (PANTHER); IPR016180 (CDD); IPR036920 (SUPERFAMILY)	P:GO:0000027; F:GO:0003735; C:GO:0005840; P:GO:0006412; C:GO:0022625	P:ribosomal large subunit assembly; F:structural constituent of ribosome; C:ribosome; P:translation; C:cytosolic large ribosomal subunit
-0.598102	7.57471e-06	CTRG_03562	RPG1A	RPG1A	RPG1	Eukaryotic translation initiation factor 3 subunit A	2307	C5MBX0	IPR000717 (SMART); IPR054711 (PFAM); IPR000717 (PFAM); IPR027512 (PANTHER); IPR000717 (PROSITE_PROFILES)	P:GO:0001732; P:GO:0002188; F:GO:0003729; F:GO:0003743; C:GO:0005852; C:GO:0043614; C:GO:0071540; C:GO:0071541	P:formation of cytoplasmic translation initiation complex; P:translation reinitiation; F:mRNA binding; F:translation initiation factor activity; C:eukaryotic translation initiation factor 3 complex; C:multi-eIF complex; C:eukaryotic translation initiation factor 3 complex, eIF3e; C:eukaryotic translation initiation factor 3 complex, eIF3m
-0.598789	0.00487772	CTRG_04196	CTRG_04196	C1_06920C_A			1386	C5MD95	IPR026749 (PANTHER)	no GO terms	no GO terms
-0.599455	0.00011961	CTRG_04243	RPS14B	RPS14B	RPS14A	Ribosomal 40S subunit protein S14B	279	C5MDE2	IPR001971 (PFAM); IPR001971 (PANTHER); SSF53137 (SUPERFAMILY)	P:GO:0000028; F:GO:0003735; C:GO:0005840; P:GO:0006412; C:GO:0022627	P:ribosomal small subunit assembly; F:structural constituent of ribosome; C:ribosome; P:translation; C:cytosolic small ribosomal subunit
-0.600112	0.0152912	CTRG_03225	COG5	C1_08730W_A	COG5	Conserved oligomeric Golgi complex subunit 5	1188	C5MAY3	IPR049176 (PFAM); IPR048485 (PFAM); IPR019465 (PANTHER)	P:GO:0006891; C:GO:0017119	P:intra-Golgi vesicle-mediated transport; C:Golgi transport complex
-0.601286	2.16323e-06	CTRG_04285	CCT8	CCT8	CCT8	CCT-theta	1623	C5MDZ3	IPR002423 (PFAM); IPR017998 (PANTHER); IPR012721 (CDD); IPR027413 (SUPERFAMILY); IPR027409 (SUPERFAMILY); IPR027410 (SUPERFAMILY)	F:GO:0005524; C:GO:0005832; P:GO:0006457; F:GO:0016887; F:GO:0051082; F:GO:0140662	F:ATP binding; C:chaperonin-containing T-complex; P:protein folding; F:ATP hydrolysis activity; F:unfolded protein binding; F:ATP-dependent protein folding chaperone
-0.601723	1.36169e-05	CTRG_04120	TIM50	TIM50	TIM50	Mitochondrial import inner membrane translocase subunit TIM50	1440	C5MD19	IPR004274 (SMART); IPR004274 (PFAM); IPR050365 (PANTHER); IPR004274 (PROSITE_PROFILES); cd07521 (CDD); IPR036412 (SUPERFAMILY)	C:GO:0005744; P:GO:0030150	C:TIM23 mitochondrial import inner membrane translocase complex; P:protein import into mitochondrial matrix
-0.602926	0.00842606	CTRG_00261	SDO1	C4_02880C_A	SDO1	Guanine nucleotide exchange factor	768	C5M2H2	IPR018978 (PFAM); IPR046928 (PFAM); IPR019783 (PFAM); IPR039100 (PANTHER); IPR037188 (SUPERFAMILY); IPR036786 (SUPERFAMILY)	P:GO:0042254	P:ribosome biogenesis
-0.604352	0.00249492	CTRG_00709	TAF12L	TAF12L	TAF12	TFIID_20kDa domain-containing protein	2412	C5M3S0	IPR003228 (PFAM); IPR037794 (PANTHER); IPR003228 (CDD); IPR009072 (SUPERFAMILY)	C:GO:0000124; F:GO:0003677; C:GO:0005669; P:GO:0006352; F:GO:0017025; F:GO:0046982; P:GO:0051123	C:SAGA complex; F:DNA binding; C:transcription factor TFIID complex; P:DNA-templated transcription initiation; F:TBP-class protein binding; F:protein heterodimerization activity; P:RNA polymerase II preinitiation complex assembly
-0.606402	0.0443971	CTRG_03845	CTRG_03845				591	C5MDU3	IPR048438 (PFAM)	no GO terms	no GO terms
-0.607345	0.000257121	CTRG_05632	SRP68	C3_06970W_A	SRP68	Signal recognition particle subunit SRP68	1698	C5MHT9	IPR026258 (PFAM); IPR026258 (PANTHER); IPR034652 (CDD)	F:GO:0003723; F:GO:0005047; C:GO:0005786; P:GO:0006614; F:GO:0008312; F:GO:0030942	F:RNA binding; F:signal recognition particle binding; C:signal recognition particle, endoplasmic reticulum targeting; P:SRP-dependent cotranslational protein targeting to membrane; F:7S RNA binding; F:endoplasmic reticulum signal peptide binding
-0.607411	4.25278e-07	CTRG_02289	RPL19A	RPL19A	RPL19B	Ribosomal protein L19	519	C5M9X7	IPR000196 (SMART); IPR000196 (PFAM); IPR039547 (PANTHER); IPR035970 (SUPERFAMILY)	F:GO:0003723; F:GO:0003735; C:GO:0005840; P:GO:0006412; C:GO:0022625	F:RNA binding; F:structural constituent of ribosome; C:ribosome; P:translation; C:cytosolic large ribosomal subunit
-0.607942	1.34704e-05	CTRG_01309	RNR1	RNR1	RNR1	Ribonucleoside-diphosphate reductase	2598	C5M628	IPR013509 (PFAM); IPR005144 (PFAM); IPR000788 (PFAM); IPR039718 (PANTHER); IPR005144 (PROSITE_PROFILES); cd01679 (CDD); IPR008926 (SUPERFAMILY); SSF51998 (SUPERFAMILY)	F:GO:0004748; F:GO:0005524; C:GO:0005971; P:GO:0009263	F:ribonucleoside-diphosphate reductase activity, thioredoxin disulfide as acceptor; F:ATP binding; C:ribonucleoside-diphosphate reductase complex; P:deoxyribonucleotide biosynthetic process
-0.608161	0.0117838	CTRG_00472	DOT4	DOT4	UBP10	USP domain-containing protein	927	C5M333	IPR001394 (PFAM); IPR050185 (PANTHER); IPR028889 (PROSITE_PROFILES); IPR038765 (SUPERFAMILY)	F:GO:0004843; P:GO:0016579	F:cysteine-type deubiquitinase activity; P:protein deubiquitination
-0.608372	0.00290607	CTRG_01853	SMC2	SMC2	SMC2	Structural maintenance of chromosomes protein	3516	C5M7M1	IPR010935 (SMART); IPR003395 (PFAM); IPR010935 (PFAM); PTHR43977 (PANTHER); IPR027120 (CDD); IPR036277 (SUPERFAMILY); IPR027417 (SUPERFAMILY); IPR027417 (SUPERFAMILY)	F:GO:0005515; F:GO:0005524; C:GO:0005694; F:GO:0016887; P:GO:0051276	F:protein binding; F:ATP binding; C:chromosome; F:ATP hydrolysis activity; P:chromosome organization
-0.608794	1.31081e-06	CTRG_04791	PAB1	PAB1	PAB1	Polyadenylate-binding protein	1902	C5MFE8	IPR000504 (SMART); IPR002004 (SMART); IPR003954 (SMART); IPR002004 (PFAM); IPR000504 (PFAM); PTHR24012 (PANTHER); IPR000504 (PROSITE_PROFILES); IPR002004 (PROSITE_PROFILES); IPR000504 (PROSITE_PROFILES); IPR000504 (PROSITE_PROFILES); IPR000504 (PROSITE_PROFILES); IPR034364 (CDD); cd12380 (CDD); IPR045305 (CDD); cd12381 (CDD); IPR036053 (SUPERFAMILY); IPR035979 (SUPERFAMILY); IPR035979 (SUPERFAMIL…	F:GO:0003676; F:GO:0003723; F:GO:0003730; C:GO:0005634; C:GO:0005829; F:GO:0008143; F:GO:0008266; C:GO:1990904	F:nucleic acid binding; F:RNA binding; F:mRNA 3'-UTR binding; C:nucleus; C:cytosol; F:poly(A) binding; F:poly(U) RNA binding; C:ribonucleoprotein complex
-0.610318	3.0053e-05	CTRG_01357	SGT2	SGT2	SGT2	TPR_REGION domain-containing protein	1041	C5M676	IPR019734 (SMART); IPR032374 (PFAM); IPR019734 (PFAM); IPR019734 (PFAM); IPR047150 (PANTHER); IPR019734 (PROSITE_PROFILES); IPR019734 (PROSITE_PROFILES); IPR019734 (PROSITE_PROFILES); IPR011990 (SUPERFAMILY)	F:GO:0005515; P:GO:0006620; C:GO:0016020; F:GO:0060090; C:GO:0072380	F:protein binding; P:post-translational protein targeting to endoplasmic reticulum membrane; C:membrane; F:molecular adaptor activity; C:TRC complex
-0.610355	0.0244679	CTRG_05186	TAN1	C7_03990C_A	TAN1	THUMP domain-containing protein	807	C5MGJ3	IPR004114 (SMART); IPR004114 (PFAM); IPR040183 (PANTHER); IPR004114 (PROSITE_PROFILES); IPR040183 (CDD); SSF143437 (SUPERFAMILY)	F:GO:0003723; P:GO:0006400	F:RNA binding; P:tRNA modification
-0.611325	4.81339e-06	CTRG_02920	RPL10A	RPL10A	RPL1B	60S ribosomal protein L10a	654	C5M948	IPR028364 (PFAM); IPR050257 (PANTHER); IPR028364 (CDD); IPR023674 (SUPERFAMILY)	P:GO:0000470; F:GO:0003723; C:GO:0022625	P:maturation of LSU-rRNA; F:RNA binding; C:cytosolic large ribosomal subunit
-0.612267	0.0149118	CTRG_01105	CTRG_01105				1428	C5M5H5	IPR001650 (SMART); IPR001841 (SMART); IPR001841 (PFAM); IPR000330 (PFAM); IPR001650 (PFAM); IPR050628 (PANTHER); IPR001841 (PROSITE_PROFILES); IPR001650 (PROSITE_PROFILES); IPR049730 (CDD); SSF57850 (SUPERFAMILY); IPR027417 (SUPERFAMILY); IPR027417 (SUPERFAMILY)	F:GO:0005524; C:GO:0005634; P:GO:0006281; F:GO:0008094; F:GO:0140658	F:ATP binding; C:nucleus; P:DNA repair; F:ATP-dependent activity, acting on DNA; F:ATP-dependent chromatin remodeler activity
-0.612381	0.0354543	CTRG_04102	CTRG_04102	C1_11430W_A			2001	C5MD01	no IPS match	no IPS match	no IPS match
-0.613654	0.00112582	CTRG_04906	TAE1	C7_00490C_A	TAE1	N-terminal protein methyltransferase	729	C5MFR3	IPR008576 (PFAM); IPR008576 (PANTHER); IPR029063 (SUPERFAMILY)	C:GO:0005737; P:GO:0006480; F:GO:0008168; F:GO:0071885	C:cytoplasm; P:N-terminal protein amino acid methylation; F:methyltransferase activity; F:N-terminal protein N-methyltransferase activity
-0.614211	0.0226575	CTRG_02041	RPC11	RPC11	RPC11	DNA-directed RNA polymerase subunit	336	C5M563	IPR001222 (SMART); IPR001529 (SMART); IPR001222 (PFAM); IPR001529 (PFAM); IPR012164 (PANTHER); IPR001222 (PROSITE_PROFILES); IPR034014 (CDD); SSF57783 (SUPERFAMILY)	F:GO:0001056; F:GO:0003676; F:GO:0003899; C:GO:0005666; P:GO:0006351; P:GO:0006386; F:GO:0008270	F:RNA polymerase III activity; F:nucleic acid binding; F:DNA-directed 5'-3' RNA polymerase activity; C:RNA polymerase III complex; P:DNA-templated transcription; P:termination of RNA polymerase III transcription; F:zinc ion binding
-0.614504	0.000831633	CTRG_03989	MRPL3	MRPL3		Mitochondrial 54S ribosomal protein YmL3	1173	C5MCN8	IPR014720 (SMART); IPR000999 (SMART); IPR000999 (PFAM); IPR014720 (PFAM); PTHR11207 (PANTHER); IPR000999 (PROSITE_PROFILES); IPR014720 (PROSITE_PROFILES); IPR044443 (CDD); IPR000999 (CDD); SSF54768 (SUPERFAMILY); IPR036389 (SUPERFAMILY)	F:GO:0003725; F:GO:0003735; F:GO:0004525; C:GO:0005739; P:GO:0006396	F:double-stranded RNA binding; F:structural constituent of ribosome; F:ribonuclease III activity; C:mitochondrion; P:RNA processing
-0.614975	0.000156451	CTRG_05141	SHM1	SHM1	SHM1	Serine hydroxymethyltransferase	1476	C5MGE8	IPR039429 (PFAM); IPR049943 (PANTHER); IPR001085 (CDD); IPR015424 (SUPERFAMILY)	F:GO:0004372; C:GO:0005737; P:GO:0006565; P:GO:0006730; F:GO:0008270; P:GO:0019264; F:GO:0030170; P:GO:0035999; P:GO:0046653; P:GO:0046655; F:GO:0050897; F:GO:0070905	F:glycine hydroxymethyltransferase activity; C:cytoplasm; P:L-serine catabolic process; P:one-carbon metabolic process; F:zinc ion binding; P:glycine biosynthetic process from serine; F:pyridoxal phosphate binding; P:tetrahydrofolate interconversion; P:tetrahydrofolate metabolic process; P:folic acid metabolic process; F:cobalt ion binding; F:serine binding
-0.616283	6.22365e-07	CTRG_05866	SIK1	SIK1	NOP56	Nop domain-containing protein	1521	C5MIH3	IPR012976 (SMART); IPR012974 (PFAM); IPR002687 (PFAM); IPR045056 (PANTHER); IPR002687 (PROSITE_PROFILES); IPR036070 (SUPERFAMILY)	F:GO:0030515; C:GO:0031428; C:GO:0032040	F:snoRNA binding; C:box C/D methylation guide snoRNP complex; C:small-subunit processome
-0.617408	9.59022e-05	CTRG_01614	TIM17	TIM17	TIM17	Mitochondrial import inner membrane translocase subunit TIM17	465	C5M6Y3	PF02466 (PFAM); PTHR10485 (PANTHER); PS51257 (PROSITE_PROFILES)	C:GO:0005744; F:GO:0008320; P:GO:0030150; C:GO:0031305	C:TIM23 mitochondrial import inner membrane translocase complex; F:protein transmembrane transporter activity; P:protein import into mitochondrial matrix; C:obsolete integral component of mitochondrial inner membrane
-0.618208	6.47218e-06	CTRG_00931	TRP2	TRP2	TRP2	Anthranilate synthase	1557	C5M4E1	IPR006805 (PFAM); IPR015890 (PFAM); IPR019999 (PANTHER); IPR005801 (SUPERFAMILY)	P:GO:0000162; P:GO:0009058	P:tryptophan biosynthetic process; P:biosynthetic process
-0.618701	0.000767255	CTRG_01098	EMC9	EMC9		Emc9p	2298	C5M5G8	IPR052504 (PANTHER)	no GO terms	no GO terms
-0.619521	0.00891026	CTRG_06048	GLN3	GLN3	GZF3	GATA-type domain-containing protein	2025	C5MJ05	IPR000679 (SMART); IPR000679 (PFAM); IPR039355 (PANTHER); IPR000679 (PROSITE_PROFILES); IPR000679 (CDD); SSF57716 (SUPERFAMILY)	P:GO:0000122; F:GO:0000978; F:GO:0000981; F:GO:0003700; P:GO:0006355; P:GO:0006357; F:GO:0043565; P:GO:0045944	P:negative regulation of transcription by RNA polymerase II; F:RNA polymerase II cis-regulatory region sequence-specific DNA binding; F:DNA-binding transcription factor activity, RNA polymerase II-specific; F:DNA-binding transcription factor activity; P:regulation of DNA-templated transcription; P:regulation of transcription by RNA polymerase II; F:sequence-specific DNA binding; P:positive regula…
-0.620326	9.67776e-05	CTRG_05787	PRO1	PRO1	PRO1	PUA domain-containing protein	1278	C5MI94	IPR002478 (SMART); IPR001048 (PFAM); IPR002478 (PFAM); PTHR43654 (PANTHER); PS50890 (PROSITE_PROFILES); IPR041739 (CDD); cd21157 (CDD); IPR036393 (SUPERFAMILY); IPR015947 (SUPERFAMILY)	F:GO:0003723; F:GO:0004349; C:GO:0005829; P:GO:0006561	F:RNA binding; F:glutamate 5-kinase activity; C:cytosol; P:proline biosynthetic process
-0.621596	7.3766e-06	CTRG_01867	RPL3	RPL3	RPL3	Ribosomal 60S subunit protein L3	1170	C5M7N5	IPR000597 (PFAM); IPR045077 (PANTHER); IPR009000 (SUPERFAMILY)	F:GO:0003723; F:GO:0003735; C:GO:0005840; P:GO:0006412; C:GO:0022625	F:RNA binding; F:structural constituent of ribosome; C:ribosome; P:translation; C:cytosolic large ribosomal subunit
-0.621706	0.00222281	CTRG_04865	RMA1	C7_01280C_A	RMA1	Dihydrofolate synthetase	1215	C5MFM2	IPR004101 (PFAM); IPR001645 (PANTHER); IPR036615 (SUPERFAMILY); IPR036565 (SUPERFAMILY)	F:GO:0004326; F:GO:0005524; C:GO:0005737; C:GO:0005739; C:GO:0005829; F:GO:0008841; P:GO:0009058; P:GO:0009396; F:GO:0016881	F:tetrahydrofolylpolyglutamate synthase activity; F:ATP binding; C:cytoplasm; C:mitochondrion; C:cytosol; F:dihydrofolate synthase activity; P:biosynthetic process; P:folic acid-containing compound biosynthetic process; F:acid-amino acid ligase activity
-0.623959	0.0135331	CTRG_02587	CTRG_02587	C3_03080W_A			1269	C5M865	no IPS match	no IPS match	no IPS match
-0.624863	0.00206201	CTRG_05148	ERC1	C7_03590C_A	ERC1		1929	C5MGF5	IPR002528 (PFAM); PTHR11206 (PANTHER); IPR045069 (CDD)	F:GO:0015297; C:GO:0016020; F:GO:0022857; F:GO:0042910; P:GO:0055085; P:GO:1990961	F:antiporter activity; C:membrane; F:transmembrane transporter activity; F:xenobiotic transmembrane transporter activity; P:transmembrane transport; P:xenobiotic detoxification by transmembrane export across the plasma membrane
-0.625147	4.33736e-05	CTRG_01345	SXM1	C2_02720W_A	SXM1	Importin N-terminal domain-containing protein	3015	C5M664	IPR001494 (SMART); IPR013713 (PFAM); IPR001494 (PFAM); PTHR10997 (PANTHER); IPR001494 (PROSITE_PROFILES); IPR016024 (SUPERFAMILY)	C:GO:0005635; C:GO:0005829; P:GO:0006606; P:GO:0006886; F:GO:0031267	C:nuclear envelope; C:cytosol; P:protein import into nucleus; P:intracellular protein transport; F:small GTPase binding
-0.62537	0.00783415	CTRG_02382	RAD50	RAD50	RAD50	AAA_23 domain-containing protein	3924	C5MA70	IPR038729 (PFAM); PTHR18867 (PANTHER); IPR027417 (SUPERFAMILY); IPR027417 (SUPERFAMILY)	P:GO:0000722; C:GO:0000794; F:GO:0003691; P:GO:0006302; P:GO:0007004; F:GO:0016887; C:GO:0030870; P:GO:0032508; F:GO:0043047; F:GO:0051880; P:GO:0070192; P:GO:0090305	P:telomere maintenance via recombination; C:condensed nuclear chromosome; F:double-stranded telomeric DNA binding; P:double-strand break repair; P:telomere maintenance via telomerase; F:ATP hydrolysis activity; C:Mre11 complex; P:DNA duplex unwinding; F:single-stranded telomeric DNA binding; F:G-quadruplex DNA binding; P:chromosome organization involved in meiotic cell cycle; P:obsolete nucleic a…
-0.625388	0.0100505	CTRG_03077	REH1	CR_08410W_A	REH1	C2H2-type domain-containing protein	1353	C5MAI5	IPR013087 (SMART); IPR003604 (SMART); IPR041661 (PFAM); IPR040025 (PANTHER); IPR036236 (SUPERFAMILY)	F:GO:0003676; F:GO:0008270; C:GO:0030687; P:GO:0042273	F:nucleic acid binding; F:zinc ion binding; C:preribosome, large subunit precursor; P:ribosomal large subunit biogenesis
-0.625568	0.000171298	CTRG_02728	POP2	POP2	POP2	CCR4-NOT core DEDD family RNase subunit	1569	C5M8K6	IPR039637 (PANTHER); IPR012337 (SUPERFAMILY)	C:GO:0000932; F:GO:0004535; C:GO:0030014; C:GO:0030015; P:GO:0043928	C:P-body; F:poly(A)-specific ribonuclease activity; C:CCR4-NOT complex; C:CCR4-NOT core complex; P:obsolete exonucleolytic catabolism of deadenylated mRNA
-0.626834	0.0126695	CTRG_00553	CTRG_00553	CR_05100W_A			3978	C5M3B4	IPR001370 (SMART); IPR001370 (PFAM); IPR051190 (PANTHER); IPR001370 (PROSITE_PROFILES); IPR001370 (PROSITE_PROFILES); SSF57924 (SUPERFAMILY); SSF57924 (SUPERFAMILY)	no GO terms	no GO terms
-0.627031	7.5347e-05	CTRG_03253	MSN4	MSN4	MSN4	Stress-responsive transcriptional activator	2034	C5MB11	IPR013087 (SMART); IPR013087 (PFAM); IPR051059 (PANTHER); IPR013087 (PROSITE_PROFILES); IPR013087 (PROSITE_PROFILES); IPR036236 (SUPERFAMILY)	C:GO:0000785; F:GO:0000978; F:GO:0000981; P:GO:0006357	C:chromatin; F:RNA polymerase II cis-regulatory region sequence-specific DNA binding; F:DNA-binding transcription factor activity, RNA polymerase II-specific; P:regulation of transcription by RNA polymerase II
-0.627877	1.54565e-05	CTRG_00793	ARC1	ARC1	ARC1	Arc1p	1125	C5M404	IPR002547 (PFAM); IPR053836 (PFAM); IPR051270 (PANTHER); IPR002547 (PROSITE_PROFILES); IPR010987 (PROSITE_PROFILES); cd10304 (CDD); cd02799 (CDD); IPR036282 (SUPERFAMILY); IPR012340 (SUPERFAMILY)	F:GO:0000049; F:GO:0004831; C:GO:0017102	F:tRNA binding; F:tyrosine-tRNA ligase activity; C:methionyl glutamyl tRNA synthetase complex
-0.627881	0.00419981	CTRG_03692	RKM3		RKM3		1779	C5MCA0	IPR050600 (PANTHER); IPR046341 (SUPERFAMILY); IPR046341 (SUPERFAMILY)	C:GO:0005634; F:GO:0016279; P:GO:0018026	C:nucleus; F:protein-lysine N-methyltransferase activity; P:peptidyl-lysine monomethylation
-0.628573	0.00499719	CTRG_05771	STE23	STE23	STE23	Metalloendopeptidase	3150	C5MI78	IPR032632 (PFAM); IPR054734 (PFAM); IPR007863 (PFAM); IPR011765 (PFAM); IPR050626 (PANTHER); IPR011249 (SUPERFAMILY); IPR011249 (SUPERFAMILY); IPR011249 (SUPERFAMILY); IPR011249 (SUPERFAMILY)	F:GO:0004222; C:GO:0005739; C:GO:0005829; P:GO:0043171; F:GO:0046872; P:GO:0051603	F:metalloendopeptidase activity; C:mitochondrion; C:cytosol; P:peptide catabolic process; F:metal ion binding; P:proteolysis involved in protein catabolic process
-0.630189	0.000236659	CTRG_05100	CHS1	CHS1	CHS2	Chitin synthase	3114	C5MGA7	IPR004834 (PFAM); IPR013616 (PFAM); IPR004835 (PANTHER); cd04190 (CDD); IPR029044 (SUPERFAMILY)	F:GO:0004100; P:GO:0006031; P:GO:0006038; F:GO:0016758; C:GO:0030428; C:GO:0071944	F:chitin synthase activity; P:chitin biosynthetic process; P:obsolete cell wall chitin biosynthetic process; F:hexosyltransferase activity; C:cell septum; C:cell periphery
-0.630982	8.459e-05	CTRG_03109	SSB1	SSB1	SSB1	Hsp70 family ATPase	1842	C5MAL7	IPR013126 (PFAM); IPR013126 (PANTHER); IPR029047 (SUPERFAMILY); IPR029048 (SUPERFAMILY); IPR043129 (SUPERFAMILY); IPR043129 (SUPERFAMILY)	F:GO:0005524; C:GO:0005634; C:GO:0005737; C:GO:0005829; C:GO:0005886; F:GO:0140662	F:ATP binding; C:nucleus; C:cytoplasm; C:cytosol; C:plasma membrane; F:ATP-dependent protein folding chaperone
-0.631191	2.40468e-06	CTRG_02392	RPL12	RPL12	RPL12B	Ribosomal 60S subunit protein L12A	498	C5MA80	IPR000911 (SMART); IPR020784 (PFAM); IPR020783 (PFAM); IPR000911 (PANTHER); IPR000911 (CDD); IPR036796 (SUPERFAMILY); IPR036769 (SUPERFAMILY)	F:GO:0003735; C:GO:0005840; P:GO:0006412; C:GO:0015934; C:GO:0022625; F:GO:0070180	F:structural constituent of ribosome; C:ribosome; P:translation; C:large ribosomal subunit; C:cytosolic large ribosomal subunit; F:large ribosomal subunit rRNA binding
-0.63177	8.9054e-06	CTRG_00520	RPS3	RPS3	RPS3	KH type-2 domain-containing protein	747	C5M381	IPR004044 (PFAM); IPR001351 (PFAM); PTHR11760 (PANTHER); IPR004044 (PROSITE_PROFILES); cd02413 (CDD); IPR036419 (SUPERFAMILY); IPR009019 (SUPERFAMILY)	F:GO:0003723; F:GO:0003735; C:GO:0005634; P:GO:0006412; C:GO:0022627	F:RNA binding; F:structural constituent of ribosome; C:nucleus; P:translation; C:cytosolic small ribosomal subunit
-0.632521	3.73725e-06	CTRG_03135	URA2	URA2	URA2	Aspartate carbamoyltransferase	6126	C5MAP3	IPR011607 (SMART); IPR005480 (SMART); IPR006131 (PFAM); IPR005479 (PFAM); IPR006132 (PFAM); IPR017926 (PFAM); IPR011607 (PFAM); IPR005480 (PFAM); PTHR11405 (PANTHER); IPR011607 (PROSITE_PROFILES); IPR011761 (PROSITE_PROFILES); PS51273 (PROSITE_PROFILES); IPR011761 (PROSITE_PROFILES); IPR035686 (CDD); cd01423 (CDD); IPR036897 (SUPERFAMILY); IPR032466 (SUPERFAMILY); SSF56059 (SUPERFAMILY); IPR01618…	F:GO:0004070; F:GO:0004088; F:GO:0004151; F:GO:0005524; C:GO:0005737; C:GO:0005829; P:GO:0006207; P:GO:0006228; P:GO:0006520; P:GO:0006541; P:GO:0006807; F:GO:0016597; F:GO:0016743; P:GO:0019240; F:GO:0046872	F:aspartate carbamoyltransferase activity; F:carbamoyl-phosphate synthase (glutamine-hydrolyzing) activity; F:dihydroorotase activity; F:ATP binding; C:cytoplasm; C:cytosol; P:'de novo' pyrimidine nucleobase biosynthetic process; P:UTP biosynthetic process; P:amino acid metabolic process; P:glutamine metabolic process; P:obsolete nitrogen compound metabolic process; F:amino acid binding; F:carbox…
-0.634022	0.00807184	CTRG_05612	PRP19	C3_07480W_A	PRP19	U-box domain-containing protein	1470	C5MHR9	IPR003613 (SMART); IPR013915 (PFAM); IPR003613 (PFAM); IPR038959 (PANTHER); IPR003613 (PROSITE_PROFILES); cd16656 (CDD); SSF57850 (SUPERFAMILY); IPR036322 (SUPERFAMILY)	P:GO:0000398; C:GO:0000974; F:GO:0004842; F:GO:0005515; C:GO:0005737; P:GO:0006281; P:GO:0016567; F:GO:0061630; C:GO:0071006	P:mRNA splicing, via spliceosome; C:Prp19 complex; F:ubiquitin-protein transferase activity; F:protein binding; C:cytoplasm; P:DNA repair; P:protein ubiquitination; F:ubiquitin protein ligase activity; C:U2-type catalytic step 1 spliceosome
-0.635416	6.93479e-05	CTRG_01782	NAB6	C2_06320W_A	NAB6		2775	C5M7F0	IPR000504 (SMART); IPR018835 (PFAM); IPR039171 (PANTHER); IPR000504 (PROSITE_PROFILES); IPR000504 (PROSITE_PROFILES); IPR035979 (SUPERFAMILY)	F:GO:0003676; F:GO:0003723; F:GO:0003729; C:GO:0010494	F:nucleic acid binding; F:RNA binding; F:mRNA binding; C:cytoplasmic stress granule
-0.635631	0.0424467	CTRG_00781	POP1	CR_03200C_A	POP1	Ribonuclease P/MRP protein subunit	2337	C5M3Z2	IPR009723 (PFAM); IPR012590 (PFAM); IPR039182 (PANTHER)	C:GO:0000172; P:GO:0001682; C:GO:0005655; P:GO:0008033	C:ribonuclease MRP complex; P:tRNA 5'-leader removal; C:nucleolar ribonuclease P complex; P:tRNA processing
-0.635739	0.000209278	CTRG_02070	AGE2	AGE2	AGE2	Age2p	930	C5M592	IPR001164 (SMART); IPR001164 (PFAM); IPR051718 (PANTHER); IPR001164 (PROSITE_PROFILES); IPR000679 (PROSITE_PROFILES); IPR044732 (CDD); IPR037278 (SUPERFAMILY)	F:GO:0005096; C:GO:0005737; P:GO:0006355; P:GO:0006888; P:GO:0006891; F:GO:0043565; F:GO:0046872	F:GTPase activator activity; C:cytoplasm; P:regulation of DNA-templated transcription; P:endoplasmic reticulum to Golgi vesicle-mediated transport; P:intra-Golgi vesicle-mediated transport; F:sequence-specific DNA binding; F:metal ion binding
-0.636695	3.99543e-05	CTRG_00406	CTRG_00406				552	C5M2W7	no IPS match	no IPS match	no IPS match
-0.636954	0.00476796	CTRG_01115	DPB4	DPB4		CBFD_NFYB_HMF domain-containing protein	813	C5M5I5	IPR003958 (PFAM); IPR051377 (PANTHER); IPR009072 (SUPERFAMILY)	P:GO:0006272; P:GO:0006974; C:GO:0008622; C:GO:0008623; F:GO:0031490; P:GO:0031507; F:GO:0046982	P:leading strand elongation; P:DNA damage response; C:epsilon DNA polymerase complex; C:CHRAC; F:chromatin DNA binding; P:heterochromatin formation; F:protein heterodimerization activity
-0.637516	8.42333e-06	CTRG_00796	RPL28	RPL28	RPL28	Ribosomal_L18e/L15P domain-containing protein	450	C5M407	IPR021131 (PFAM); PTHR11721 (PANTHER); IPR036227 (SUPERFAMILY)	F:GO:0003735; C:GO:0022625	F:structural constituent of ribosome; C:cytosolic large ribosomal subunit
-0.637579	0.000193299	CTRG_02554	CTRG_02554	C3_02760C_A		Cytokin_check_N domain-containing protein	2463	C5M832	IPR018844 (PFAM); IPR043185 (PANTHER)	F:GO:0000182; P:GO:0000183; C:GO:0005730; F:GO:0019211; P:GO:0031030	F:rDNA binding; P:rDNA heterochromatin formation; C:nucleolus; F:phosphatase activator activity; P:negative regulation of septation initiation signaling
-0.637846	0.0354121	CTRG_01290	CTRG_01290				789	C5M609	no IPS match	no IPS match	no IPS match
-0.639059	0.0403075	CTRG_02477	MEA1	MEA1		UDENN domain-containing protein	1896	C5M7V5	IPR012860 (PFAM); PF08616 (PFAM); IPR052809 (PANTHER); IPR037516 (PROSITE_PROFILES)	P:GO:0000282; C:GO:0005886; C:GO:0005935; P:GO:0051666	P:cellular bud site selection; C:plasma membrane; C:cellular bud neck; P:actin cortical patch localization
-0.63933	0.0127446	CTRG_04883	MRPS16	C7_01020C_A	MRPS16	Mitochondrial 37S ribosomal protein MRPS16	432	C5MFP0	IPR000307 (PFAM); IPR000307 (PANTHER); IPR023803 (SUPERFAMILY)	F:GO:0003735; C:GO:0005763; C:GO:0005840; P:GO:0006412; C:GO:0015935; P:GO:0032543	F:structural constituent of ribosome; C:mitochondrial small ribosomal subunit; C:ribosome; P:translation; C:small ribosomal subunit; P:mitochondrial translation
-0.639711	0.000212558	CTRG_00442	CTRG_00442	C3_00950C_A		PPIase cyclophilin-type domain-containing protein	1122	C5M303	IPR019734 (SMART); IPR002130 (PFAM); IPR019734 (PFAM); PTHR11071 (PANTHER); IPR019734 (PROSITE_PROFILES); IPR002130 (PROSITE_PROFILES); cd00317 (CDD); IPR011990 (SUPERFAMILY); IPR029000 (SUPERFAMILY)	P:GO:0000413; F:GO:0003755; F:GO:0005515	P:protein peptidyl-prolyl isomerization; F:peptidyl-prolyl cis-trans isomerase activity; F:protein binding
-0.640992	0.0128561	CTRG_00201	MPE1	C4_01650C_A	MPE1	Cleavage polyadenylation factor subunit	1449	C5M2B2	IPR014891 (SMART); IPR001878 (SMART); IPR014891 (PFAM); IPR025829 (PFAM); IPR014891 (PROSITE_PROFILES); IPR001878 (PROSITE_PROFILES); IPR036875 (SUPERFAMILY)	F:GO:0003676; F:GO:0008270	F:nucleic acid binding; F:zinc ion binding
-0.641329	0.00678867	CTRG_04575	TTI1	C1_03630W_A	TTI1		3498	C5MET2	IPR049362 (PFAM); IPR052587 (PANTHER)	C:GO:0005737; P:GO:0006338; C:GO:0070209	C:cytoplasm; P:chromatin remodeling; C:obsolete ASTRA complex
-0.641696	0.00082542	CTRG_01674	PRS5	PRS5	PRS5	Ribose-phosphate diphosphokinase	1284	C5M742	SM01400 (SMART); IPR005946 (PFAM); IPR029099 (PFAM); IPR005946 (PANTHER); IPR000836 (CDD); IPR029057 (SUPERFAMILY)	F:GO:0000287; C:GO:0002189; F:GO:0004749; C:GO:0005737; P:GO:0006015; P:GO:0006164; P:GO:0009165	F:magnesium ion binding; C:ribose phosphate diphosphokinase complex; F:ribose phosphate diphosphokinase activity; C:cytoplasm; P:5-phosphoribose 1-diphosphate biosynthetic process; P:purine nucleotide biosynthetic process; P:nucleotide biosynthetic process
-0.642587	0.0019347	CTRG_00891	RAD51	RAD51	RAD51	DNA repair protein RAD51 homolog	1095	C5M4A1	IPR003593 (SMART); IPR013632 (PFAM); PTHR22942 (PANTHER); IPR020587 (PROSITE_PROFILES); IPR020588 (PROSITE_PROFILES); cd19513 (CDD); IPR027417 (SUPERFAMILY); IPR010995 (SUPERFAMILY)	F:GO:0000150; F:GO:0000166; P:GO:0000730; C:GO:0000794; F:GO:0003677; F:GO:0003690; F:GO:0003697; F:GO:0005524; P:GO:0006259; P:GO:0006281; P:GO:0006312; P:GO:0007131; F:GO:0008094; F:GO:0016887; P:GO:0042148; P:GO:0070192; F:GO:0140664	F:DNA strand exchange activity; F:nucleotide binding; P:DNA recombinase assembly; C:condensed nuclear chromosome; F:DNA binding; F:double-stranded DNA binding; F:single-stranded DNA binding; F:ATP binding; P:DNA metabolic process; P:DNA repair; P:mitotic recombination; P:reciprocal meiotic recombination; F:ATP-dependent activity, acting on DNA; F:ATP hydrolysis activity; P:DNA strand invasion; P:…
-0.643416	3.93658e-07	CTRG_01546	RPS8A	RPS8A	RPS8A	40S ribosomal protein S8	609	C5M6R5	IPR022309 (PFAM); IPR001047 (PANTHER); cd11380 (CDD)	P:GO:0000462; F:GO:0003735; C:GO:0005840; P:GO:0006412; C:GO:0022627	P:maturation of SSU-rRNA from tricistronic rRNA transcript (SSU-rRNA, 5.8S rRNA, LSU-rRNA); F:structural constituent of ribosome; C:ribosome; P:translation; C:cytosolic small ribosomal subunit
-0.644213	0.000287733	CTRG_04678	TIF34	TIF34		Eukaryotic translation initiation factor 3 subunit I	1053	C5MF35	IPR001680 (SMART); IPR001680 (PFAM); PTHR19877 (PANTHER); IPR001680 (PROSITE_PROFILES); IPR001680 (PROSITE_PROFILES); PS50294 (PROSITE_PROFILES); IPR001680 (PROSITE_PROFILES); PS50294 (PROSITE_PROFILES); IPR036322 (SUPERFAMILY)	P:GO:0002183; F:GO:0003723; F:GO:0003743; F:GO:0005515; C:GO:0071541	P:cytoplasmic translational initiation; F:RNA binding; F:translation initiation factor activity; F:protein binding; C:eukaryotic translation initiation factor 3 complex, eIF3m
-0.644528	0.00503976	CTRG_00790	SMC5	SMC5	SMC5	Structural maintenance of chromosomes protein 5	3222	C5M401	IPR003395 (PFAM); IPR027131 (PANTHER); IPR027417 (SUPERFAMILY)	P:GO:0000724; F:GO:0003697; F:GO:0005524; C:GO:0005634; P:GO:0006281; F:GO:0016887; C:GO:0030915	P:double-strand break repair via homologous recombination; F:single-stranded DNA binding; F:ATP binding; C:nucleus; P:DNA repair; F:ATP hydrolysis activity; C:Smc5-Smc6 complex
-0.644696	3.49283e-08	CTRG_05234	THS1	THS1	THS1	Threonyl-tRNA synthetase	3180	C5MHL7	IPR012947 (SMART); IPR004095 (PFAM); IPR012947 (PFAM); IPR004154 (PFAM); IPR002314 (PFAM); PTHR11451 (PANTHER); IPR004095 (PROSITE_PROFILES); IPR006195 (PROSITE_PROFILES); IPR006195 (PROSITE_PROFILES); IPR047246 (CDD); IPR033728 (CDD); cd01667 (CDD); IPR045864 (SUPERFAMILY); IPR045864 (SUPERFAMILY); IPR012676 (SUPERFAMILY); IPR018163 (SUPERFAMILY); SSF52954 (SUPERFAMILY)	F:GO:0000166; F:GO:0004812; F:GO:0004829; F:GO:0005524; P:GO:0006418; P:GO:0006435; P:GO:0043039	F:nucleotide binding; F:aminoacyl-tRNA ligase activity; F:threonine-tRNA ligase activity; F:ATP binding; P:tRNA aminoacylation for protein translation; P:threonyl-tRNA aminoacylation; P:tRNA aminoacylation
-0.644954	0.00138888	CTRG_02253	NSA2	NSA2	NSA2	Ribosome biogenesis protein C3_06160C_A	786	C5M9U1	IPR022309 (PFAM); IPR039411 (PANTHER); IPR039411 (CDD)	P:GO:0000460; P:GO:0000470; C:GO:0005730; C:GO:0030687	P:maturation of 5.8S rRNA; P:maturation of LSU-rRNA; C:nucleolus; C:preribosome, large subunit precursor
-0.645092	0.0231816	CTRG_02793	TEL1	TEL1	TEL1	Serine/threonine-protein kinase TEL1	927	C5M8S1	IPR000403 (SMART); IPR003152 (SMART); IPR003152 (PFAM); IPR000403 (PFAM); IPR050517 (PANTHER); IPR000403 (PROSITE_PROFILES); IPR003152 (PROSITE_PROFILES); IPR011009 (SUPERFAMILY)	P:GO:0000077; P:GO:0000723; F:GO:0004674; F:GO:0005515; C:GO:0005634; P:GO:0006468	P:DNA damage checkpoint signaling; P:telomere maintenance; F:protein serine/threonine kinase activity; F:protein binding; C:nucleus; P:protein phosphorylation
-0.64515	1.35736e-07	CTRG_05627	PRO2	PRO2	PRO2	Glutamate-5-semialdehyde dehydrogenase	1320	C5MHT4	IPR015590 (PFAM); PTHR11063 (PANTHER); IPR000965 (CDD); IPR016161 (SUPERFAMILY)	F:GO:0004350; P:GO:0006561; F:GO:0016491	F:glutamate-5-semialdehyde dehydrogenase activity; P:proline biosynthetic process; F:oxidoreductase activity
-0.646303	0.000689243	CTRG_05098	POL3	POL3	POL3	DNA polymerase	3240	C5MGA5	IPR006172 (SMART); IPR006134 (PFAM); IPR006133 (PFAM); IPR025687 (PFAM); IPR050240 (PANTHER); cd05533 (CDD); cd05777 (CDD); IPR012337 (SUPERFAMILY); IPR043502 (SUPERFAMILY)	F:GO:0000166; F:GO:0003676; F:GO:0003677; F:GO:0003887; P:GO:0006261; P:GO:0006287; P:GO:0006297; F:GO:0008296; C:GO:0043625; P:GO:0045004	F:nucleotide binding; F:nucleic acid binding; F:DNA binding; F:DNA-directed DNA polymerase activity; P:DNA-templated DNA replication; P:base-excision repair, gap-filling; P:nucleotide-excision repair, DNA gap filling; F:3'-5'-DNA exonuclease activity; C:delta DNA polymerase complex; P:DNA replication proofreading
-0.646535	1.64239e-08	CTRG_04273	MSI3	MSI3	SSE2	Heat shock protein homolog SSE1	2076	C5MDH2	IPR013126 (PFAM); IPR050451 (PANTHER); cd10228 (CDD); IPR029047 (SUPERFAMILY); IPR043129 (SUPERFAMILY); IPR043129 (SUPERFAMILY); IPR029048 (SUPERFAMILY)	F:GO:0005524; C:GO:0005634; C:GO:0005829; P:GO:0006457; F:GO:0140662	F:ATP binding; C:nucleus; C:cytosol; P:protein folding; F:ATP-dependent protein folding chaperone
-0.647316	0.0241632	CTRG_04438	TRM2	TRM2	TRM2	TRAM domain-containing protein	1734	C5MEE5	IPR010280 (PFAM); IPR002792 (PFAM); IPR010280 (PANTHER); IPR002792 (PROSITE_PROFILES); IPR010280 (PROSITE_PROFILES); IPR025795 (PROSITE_PROFILES); cd02440 (CDD); IPR029063 (SUPERFAMILY); IPR012340 (SUPERFAMILY)	P:GO:0006396; P:GO:0008033; F:GO:0008173; F:GO:0030696; F:GO:0030697	P:RNA processing; P:tRNA processing; F:RNA methyltransferase activity; F:obsolete tRNA (m5U54) methyltransferase activity; F:tRNA (uracil(54)-C5)-methyltransferase activity, S-adenosyl methionine-dependent
-0.648953	0.0160404	CTRG_05656	CTRG_05656	C3_07140C_A			1569	C5MHW3	no IPS match	no IPS match	no IPS match
-0.649384	0.00893351	CTRG_00055	CTRG_00055				1104	C5M1W6	IPR002035 (PFAM); PTHR48103 (PANTHER); IPR002035 (PROSITE_PROFILES); cd01460 (CDD); IPR036465 (SUPERFAMILY)	P:GO:0000027; P:GO:0000055; C:GO:0005634; C:GO:0030687	P:ribosomal large subunit assembly; P:ribosomal large subunit export from nucleus; C:nucleus; C:preribosome, large subunit precursor
-0.64954	7.40013e-07	CTRG_00103	HIS5	HIS5	HIS5	Aminotran_1_2 domain-containing protein	1170	C5M214	IPR004839 (PFAM); PTHR42885 (PANTHER); cd00609 (CDD); IPR015424 (SUPERFAMILY)	P:GO:0009058; F:GO:0030170	P:biosynthetic process; F:pyridoxal phosphate binding
-0.650289	4.30237e-07	CTRG_04346	FPR3	FPR3		FK506-binding protein 3	1287	C5ME54	IPR041232 (PFAM); IPR001179 (PFAM); PTHR43811 (PANTHER); IPR001179 (PROSITE_PROFILES); SSF54534 (SUPERFAMILY)	C:GO:0000785; F:GO:0003755; C:GO:0005730	C:chromatin; F:peptidyl-prolyl cis-trans isomerase activity; C:nucleolus
-0.650925	0.0284696	CTRG_02259	CTRG_02259				1500	C5M9U7	IPR000571 (SMART); IPR041367 (PFAM); IPR000571 (PFAM); IPR045072 (PANTHER); IPR000571 (PROSITE_PROFILES); IPR000571 (PROSITE_PROFILES); IPR036855 (SUPERFAMILY)	P:GO:0000209; P:GO:0016567; F:GO:0046872; F:GO:0061630	P:protein polyubiquitination; P:protein ubiquitination; F:metal ion binding; F:ubiquitin protein ligase activity
-0.651432	0.000806	CTRG_04890	YML6	YML6	YML6	Mitochondrial 54S ribosomal protein YmL6	801	C5MFP7	IPR002136 (PFAM); IPR013005 (PANTHER); IPR023574 (SUPERFAMILY)	F:GO:0003735; C:GO:0005840; P:GO:0006412	F:structural constituent of ribosome; C:ribosome; P:translation
-0.651651	0.0114885	CTRG_02446	CTRG_02446	C2_07840W_A			1491	C5MAD4	IPR020946 (PFAM); IPR050346 (PANTHER); IPR036188 (SUPERFAMILY); IPR036188 (SUPERFAMILY)	F:GO:0004499; F:GO:0050660; F:GO:0050661	F:N,N-dimethylaniline monooxygenase activity; F:flavin adenine dinucleotide binding; F:NADP binding
-0.652546	0.000121477	CTRG_05764	MRT4	MRT4	MRT4	Ribosome assembly factor mrt4	690	C5MI71	IPR001790 (PFAM); IPR040637 (PFAM); IPR051742 (PANTHER); IPR033867 (CDD); IPR043141 (SUPERFAMILY)	P:GO:0000027; P:GO:0000956; F:GO:0003723; C:GO:0005730; P:GO:0006364; C:GO:0030687; P:GO:0042273	P:ribosomal large subunit assembly; P:nuclear-transcribed mRNA catabolic process; F:RNA binding; C:nucleolus; P:rRNA processing; C:preribosome, large subunit precursor; P:ribosomal large subunit biogenesis
-0.653098	3.69358e-05	CTRG_04006	PSE1	C1_08110W_A	PSE1	TOG domain-containing protein	3276	C5MCQ5	IPR034085 (SMART); IPR040928 (PFAM); IPR041653 (PFAM); IPR041389 (PFAM); PF13513 (PFAM); IPR040122 (PANTHER); IPR016024 (SUPERFAMILY); IPR016024 (SUPERFAMILY)	C:GO:0005634; C:GO:0005737; P:GO:0006606; F:GO:0008139; F:GO:0061608	C:nucleus; C:cytoplasm; P:protein import into nucleus; F:nuclear localization sequence binding; F:nuclear import signal receptor activity
-0.653286	0.00741054	CTRG_05491	MCM10	C1_07260C_A	MCM10	zf-primase domain-containing protein	1677	C5MHD7	IPR055065 (PFAM); IPR015408 (PFAM); IPR040184 (PANTHER); IPR012340 (SUPERFAMILY)	F:GO:0003688; F:GO:0003690; F:GO:0003697; C:GO:0005634; P:GO:0006260; P:GO:0006270; C:GO:0043596	F:DNA replication origin binding; F:double-stranded DNA binding; F:single-stranded DNA binding; C:nucleus; P:DNA replication; P:DNA replication initiation; C:nuclear replication fork
-0.653839	0.0116474	CTRG_04107	CTRG_04107	C1_11370C_A			2160	C5MD06	IPR018622 (PFAM)	P:GO:0000077	P:DNA damage checkpoint signaling
-0.654732	1.07007e-06	CTRG_04337	RPL13	RPL13	RPL13A	60S ribosomal protein L13	609	C5ME45	IPR001380 (PFAM); IPR001380 (PANTHER)	F:GO:0003723; F:GO:0003735; C:GO:0005840; P:GO:0006412; C:GO:0022625	F:RNA binding; F:structural constituent of ribosome; C:ribosome; P:translation; C:cytosolic large ribosomal subunit
-0.656583	0.00107401	CTRG_02238	CYM1	CYM1	CYM1	Mitochondrial presequence protease	3096	C5M9S6	IPR013578 (SMART); IPR007863 (PFAM); IPR011765 (PFAM); IPR013578 (PFAM); PF22516 (PFAM); PTHR43016 (PANTHER); IPR011249 (SUPERFAMILY); IPR011249 (SUPERFAMILY); IPR011249 (SUPERFAMILY); IPR011249 (SUPERFAMILY)	F:GO:0004222; C:GO:0005759; P:GO:0006508; P:GO:0016485; F:GO:0046872	F:metalloendopeptidase activity; C:mitochondrial matrix; P:proteolysis; P:protein processing; F:metal ion binding
-0.657765	0.015673	CTRG_00354	IMP4	IMP4	IMP4	Brix domain-containing protein	861	C5M2R5	IPR007109 (SMART); IPR007109 (PFAM); IPR044281 (PANTHER); IPR007109 (PROSITE_PROFILES); SSF52954 (SUPERFAMILY)	C:GO:0005730; P:GO:0006364; F:GO:0019843; F:GO:0030515; C:GO:0032040; C:GO:0034457; F:GO:0042134	C:nucleolus; P:rRNA processing; F:rRNA binding; F:snoRNA binding; C:small-subunit processome; C:Mpp10 complex; F:rRNA primary transcript binding
-0.660687	1.03912e-07	CTRG_05583	FSH1	C3_07700W_A	FSH1	FSH1 domain-containing protein	780	C5MHP0	IPR005645 (PFAM); IPR050593 (PANTHER); IPR029058 (SUPERFAMILY)	C:GO:0005634; C:GO:0005737; F:GO:0016787	C:nucleus; C:cytoplasm; F:hydrolase activity
-0.660874	0.00162458	CTRG_01707	MRPL7	C2_07680W_A	MRPL7	Ribosomal_L5_C domain-containing protein	867	C5M775	IPR031309 (PFAM); IPR002132 (PANTHER); IPR022803 (SUPERFAMILY)	F:GO:0003723; F:GO:0003735; C:GO:0005840; P:GO:0006412; C:GO:0022625	F:RNA binding; F:structural constituent of ribosome; C:ribosome; P:translation; C:cytosolic large ribosomal subunit
-0.6611	1.14128e-08	CTRG_04728	SSA2	SSA2	SSA1	Heat shock protein SSA2	1935	C5MF85	IPR013126 (PFAM); IPR013126 (PANTHER); cd10233 (CDD); IPR029047 (SUPERFAMILY); IPR043129 (SUPERFAMILY); IPR029048 (SUPERFAMILY); IPR043129 (SUPERFAMILY)	F:GO:0005524; C:GO:0005634; C:GO:0005737; C:GO:0005829; C:GO:0005886; P:GO:0006616; F:GO:0140662	F:ATP binding; C:nucleus; C:cytoplasm; C:cytosol; C:plasma membrane; P:SRP-dependent cotranslational protein targeting to membrane, translocation; F:ATP-dependent protein folding chaperone
-0.661873	0.000621163	CTRG_01667	CDC46	CDC46	MCM5	DNA helicase	2187	C5M735	IPR031327 (SMART); IPR041562 (PFAM); IPR001208 (PFAM); IPR027925 (PFAM); IPR033762 (PFAM); IPR054125 (PFAM); IPR031327 (PANTHER); IPR001208 (PROSITE_PROFILES); cd17756 (CDD); IPR012340 (SUPERFAMILY); IPR027417 (SUPERFAMILY)	P:GO:0000727; F:GO:0003677; F:GO:0003697; F:GO:0005524; C:GO:0005634; P:GO:0006270; F:GO:0017116; P:GO:0032508; C:GO:0042555; F:GO:0043138	P:double-strand break repair via break-induced replication; F:DNA binding; F:single-stranded DNA binding; F:ATP binding; C:nucleus; P:DNA replication initiation; F:single-stranded DNA helicase activity; P:DNA duplex unwinding; C:MCM complex; F:3'-5' DNA helicase activity
-0.662976	6.45293e-08	CTRG_04527	ARO4	ARO4	ARO4	Phospho-2-dehydro-3-deoxyheptonate aldolase	1107	C5MEN4	IPR006218 (PFAM); IPR006219 (PANTHER); SSF51569 (SUPERFAMILY)	F:GO:0003849; C:GO:0005737; P:GO:0009058; P:GO:0009073	F:3-deoxy-7-phosphoheptulonate synthase activity; C:cytoplasm; P:biosynthetic process; P:aromatic amino acid family biosynthetic process
-0.663186	0.013887	CTRG_01787	CTRG_01787	C2_06440C_A			687	C5M7F5	IPR007248 (PFAM); IPR007248 (PANTHER)	C:GO:0005737; C:GO:0005739; C:GO:0016020	C:cytoplasm; C:mitochondrion; C:membrane
-0.663743	4.72882e-09	CTRG_05035	RPL5	RPL5	RPL5	Ribosomal_L18_c domain-containing protein	897	C5MG42	IPR025607 (PFAM); IPR005485 (PFAM); IPR005485 (PANTHER); cd00432 (CDD); SSF53137 (SUPERFAMILY)	P:GO:0000027; F:GO:0003735; C:GO:0005840; P:GO:0006412; F:GO:0008097; C:GO:0022625	P:ribosomal large subunit assembly; F:structural constituent of ribosome; C:ribosome; P:translation; F:5S rRNA binding; C:cytosolic large ribosomal subunit
-0.663859	0.00155204	CTRG_05534	CAC2	CAC2	CAC2	WD_REPEATS_REGION domain-containing protein	1386	C5MHI0	IPR001680 (SMART); IPR001680 (PFAM); IPR045145 (PANTHER); PS50294 (PROSITE_PROFILES); IPR001680 (PROSITE_PROFILES); PS50294 (PROSITE_PROFILES); IPR001680 (PROSITE_PROFILES); IPR001680 (PROSITE_PROFILES); IPR036322 (SUPERFAMILY)	F:GO:0005515; C:GO:0005634; P:GO:0006334; P:GO:0006335; C:GO:0033186	F:protein binding; C:nucleus; P:nucleosome assembly; P:DNA replication-dependent chromatin assembly; C:CAF-1 complex
-0.664762	0.00136394	CTRG_06225	CTRG_06225	C7_03480W_A		SEC7 domain-containing protein	2319	C5MJI2	IPR000904 (SMART); IPR000904 (PFAM); PTHR10663 (PANTHER); IPR000904 (PROSITE_PROFILES); IPR035999 (SUPERFAMILY)	F:GO:0005085; P:GO:0032012	F:guanyl-nucleotide exchange factor activity; P:regulation of ARF protein signal transduction
-0.667321	4.00483e-08	CTRG_05062	GUS1	GUS1	GUS1	Glutamyl-tRNA synthetase	1758	C5MG69	IPR020058 (PFAM); IPR020059 (PFAM); IPR049437 (PFAM); IPR050132 (PANTHER); SSF52374 (SUPERFAMILY); IPR011035 (SUPERFAMILY)	F:GO:0000166; F:GO:0004812; F:GO:0004818; F:GO:0005524; C:GO:0005737; C:GO:0005829; P:GO:0006412; P:GO:0006418; P:GO:0006424; C:GO:0017102; P:GO:0043039	F:nucleotide binding; F:aminoacyl-tRNA ligase activity; F:glutamate-tRNA ligase activity; F:ATP binding; C:cytoplasm; C:cytosol; P:translation; P:tRNA aminoacylation for protein translation; P:glutamyl-tRNA aminoacylation; C:methionyl glutamyl tRNA synthetase complex; P:tRNA aminoacylation
-0.670736	2.71337e-06	CTRG_05509	NUP2	C5_03550W_A	NUP2	RanBD1 domain-containing protein	2286	C5MHF5	IPR000156 (SMART); IPR000156 (PFAM); IPR015007 (PFAM); IPR045255 (PANTHER); IPR000156 (PROSITE_PROFILES); cd13181 (CDD); SSF50729 (SUPERFAMILY)	C:GO:0005643; P:GO:0046907	C:nuclear pore; P:intracellular transport
-0.670744	0.0111818	CTRG_02544	CTRG_02544				3582	C5M822	IPR001138 (SMART); IPR001138 (PFAM); IPR050613 (PANTHER); IPR001138 (PROSITE_PROFILES); IPR001138 (CDD); cd12148 (CDD); IPR036864 (SUPERFAMILY)	F:GO:0000981; P:GO:0006355; F:GO:0008270	F:DNA-binding transcription factor activity, RNA polymerase II-specific; P:regulation of DNA-templated transcription; F:zinc ion binding
-0.671912	2.80018e-05	CTRG_05625	GCD2	GCD2	GCD2	Translation initiation factor eIF2B subunit delta	1557	C5MHT2	IPR000649 (PFAM); PTHR10233 (PANTHER); IPR037171 (SUPERFAMILY)	P:GO:0044237	P:cellular metabolic process
-0.671918	0.0150781	CTRG_05887	CTRG_05887	CR_09660W_A			1062	C5MIJ4	IPR049317 (PFAM); IPR026907 (PANTHER)	C:GO:0005634	C:nucleus
-0.672048	4.05168e-08	CTRG_01783	IMH3	IMH3	IMD1	Inosine-5'-monophosphate dehydrogenase	1023	C5M7F1	IPR000644 (SMART); SM01240 (SMART); IPR001093 (PFAM); IPR005990 (PANTHER); IPR000644 (PROSITE_PROFILES); cd04601 (CDD); IPR001093 (CDD); SSF51412 (SUPERFAMILY)	F:GO:0003824; F:GO:0003938; C:GO:0005737; P:GO:0006164; P:GO:0006183	F:catalytic activity; F:IMP dehydrogenase activity; C:cytoplasm; P:purine nucleotide biosynthetic process; P:GTP biosynthetic process
-0.672868	3.0583e-07	CTRG_00194	NIP1	NIP1	NIP1	Eukaryotic translation initiation factor 3 subunit C	2595	C5M2A5	IPR000717 (SMART); IPR000717 (PFAM); IPR008905 (PFAM); IPR027516 (PANTHER); IPR000717 (PROSITE_PROFILES)	F:GO:0003723; F:GO:0003743; C:GO:0005852; P:GO:0006413; F:GO:0031369	F:RNA binding; F:translation initiation factor activity; C:eukaryotic translation initiation factor 3 complex; P:translational initiation; F:translation initiation factor binding
-0.67287	7.69751e-08	CTRG_06073	MES1	MES1	MES1	Methionyl-tRNA synthetase	2247	C5MJ30	IPR018285 (PFAM); IPR015413 (PFAM); IPR041872 (PFAM); IPR023458 (PANTHER); IPR033911 (CDD); IPR041872 (CDD); IPR029038 (SUPERFAMILY); IPR009080 (SUPERFAMILY); SSF52374 (SUPERFAMILY)	F:GO:0000166; F:GO:0004812; F:GO:0004825; F:GO:0005524; C:GO:0005829; P:GO:0006418; P:GO:0006431; C:GO:0017101	F:nucleotide binding; F:aminoacyl-tRNA ligase activity; F:methionine-tRNA ligase activity; F:ATP binding; C:cytosol; P:tRNA aminoacylation for protein translation; P:methionyl-tRNA aminoacylation; C:aminoacyl-tRNA synthetase multienzyme complex
-0.673786	0.0481451	CTRG_01037	CTRG_01037				633	C5M4P7	no IPS match	no IPS match	no IPS match
-0.673876	3.59227e-05	CTRG_00923	DBP2	DBP2	DBP2	ATP-dependent RNA helicase DBP2	1395	C5M4D3	IPR014001 (SMART); IPR011545 (PFAM); IPR001650 (PFAM); PTHR47958 (PANTHER); IPR014001 (PROSITE_PROFILES); IPR014014 (PROSITE_PROFILES); IPR001650 (PROSITE_PROFILES); cd18787 (CDD); cd17966 (CDD); IPR027417 (SUPERFAMILY); IPR027417 (SUPERFAMILY)	F:GO:0003676; F:GO:0003723; F:GO:0003724; F:GO:0005524; C:GO:0005634; C:GO:0005737; P:GO:0006364; C:GO:1990904	F:nucleic acid binding; F:RNA binding; F:RNA helicase activity; F:ATP binding; C:nucleus; C:cytoplasm; P:rRNA processing; C:ribonucleoprotein complex
-0.675188	0.00159175	CTRG_03311	RPA34	RPA34		DNA-directed RNA polymerase I subunit	747	C5MB69	IPR013240 (PFAM); IPR053263 (PANTHER)	P:GO:0006360	P:transcription by RNA polymerase I
-0.676083	0.00659879	CTRG_04190	CTRG_04190	C1_06970C_A			1656	C5MD89	SM00365 (SMART); PTHR15454 (PANTHER); IPR001611 (PROSITE_PROFILES); IPR001611 (PROSITE_PROFILES); SSF52058 (SUPERFAMILY); SSF52075 (SUPERFAMILY)	F:GO:0005515; C:GO:0005737	F:protein binding; C:cytoplasm
-0.676665	5.37762e-09	CTRG_05605	KRS1	KRS1	KRS1	Lysine--tRNA ligase	1788	C5MHR2	IPR004364 (PFAM); IPR004365 (PFAM); PTHR42918 (PANTHER); IPR006195 (PROSITE_PROFILES); IPR018149 (CDD); IPR044136 (CDD); IPR045864 (SUPERFAMILY); IPR012340 (SUPERFAMILY)	F:GO:0000049; F:GO:0000166; F:GO:0003676; F:GO:0004812; F:GO:0004824; F:GO:0005524; C:GO:0005737; C:GO:0005829; P:GO:0006418; P:GO:0006430	F:tRNA binding; F:nucleotide binding; F:nucleic acid binding; F:aminoacyl-tRNA ligase activity; F:lysine-tRNA ligase activity; F:ATP binding; C:cytoplasm; C:cytosol; P:tRNA aminoacylation for protein translation; P:lysyl-tRNA aminoacylation
-0.676784	0.000159523	CTRG_01626	HIS3	HIS3	HIS3	Imidazoleglycerol-phosphate dehydratase	663	C5M6Z5	IPR000807 (PFAM); IPR000807 (PANTHER); IPR000807 (CDD); IPR020568 (SUPERFAMILY); IPR020568 (SUPERFAMILY)	P:GO:0000105; F:GO:0004424	P:L-histidine biosynthetic process; F:imidazoleglycerol-phosphate dehydratase activity
-0.677609	0.0354543	CTRG_05719	SWD1	SWD1		WD_REPEATS_REGION domain-containing protein	1359	C5MI26	IPR001680 (SMART); IPR001680 (PFAM); IPR037850 (PANTHER); IPR001680 (PROSITE_PROFILES); PS50294 (PROSITE_PROFILES); IPR036322 (SUPERFAMILY)	F:GO:0005515; C:GO:0048188; P:GO:0051568	F:protein binding; C:Set1C/COMPASS complex; P:obsolete histone H3-K4 methylation
-0.677669	0.0100073	CTRG_04032	CTRG_04032	C4_06090C_A			2454	C5MCT1	IPR048535 (PFAM); IPR019350 (PANTHER)	F:GO:0001163; F:GO:0001179; P:GO:0042790; C:GO:0070860	F:RNA polymerase I transcription regulatory region sequence-specific DNA binding; F:RNA polymerase I general transcription initiation factor binding; P:nucleolar large rRNA transcription by RNA polymerase I; C:RNA polymerase I core factor complex
-0.677714	0.00390674	CTRG_04830	POL32	POL32		DNA polymerase delta subunit 3	1245	C5MFI7	IPR019038 (PFAM); IPR019038 (PANTHER)	F:GO:0003887; C:GO:0005634; P:GO:0006260; P:GO:0006271; P:GO:0006297; C:GO:0043625; P:GO:1904161	F:DNA-directed DNA polymerase activity; C:nucleus; P:DNA replication; P:DNA strand elongation involved in DNA replication; P:nucleotide-excision repair, DNA gap filling; C:delta DNA polymerase complex; P:DNA synthesis involved in UV-damage excision repair
-0.678354	2.02888e-09	CTRG_04344	RPS1	RPS1	RPS1A	40S ribosomal protein S1	771	None	IPR001593 (SMART); IPR001593 (PFAM); PTHR11830 (PANTHER)	F:GO:0003735; C:GO:0005829; C:GO:0005840; P:GO:0006412	F:structural constituent of ribosome; C:cytosol; C:ribosome; P:translation
-0.679326	2.01268e-05	CTRG_01663	SER1	SER1	SER1	Phosphoserine aminotransferase	501	C5M731	IPR000192 (PFAM); IPR022278 (PANTHER); IPR015424 (SUPERFAMILY)	F:GO:0004648; C:GO:0005737; P:GO:0006564; F:GO:0030170	F:O-phospho-L-serine:2-oxoglutarate aminotransferase activity; C:cytoplasm; P:L-serine biosynthetic process; F:pyridoxal phosphate binding
-0.679909	0.0149625	CTRG_01790	MAK16	MAK16	MAK16	Protein MAK16	900	C5M7F8	IPR006958 (PFAM); IPR029004 (PFAM); PTHR23405 (PANTHER)	P:GO:0000460; P:GO:0000470; C:GO:0005730; C:GO:0030687	P:maturation of 5.8S rRNA; P:maturation of LSU-rRNA; C:nucleolus; C:preribosome, large subunit precursor
-0.681371	0.0010934	CTRG_03561	BCP1	BCP1	BCP1	Protein BCP1	1050	C5MBW9	IPR025602 (PFAM); IPR025602 (PANTHER)	C:GO:0005634	C:nucleus
-0.681641	1.78078e-07	CTRG_03414	ERG12	ERG12	ERG12	Mevalonate kinase	1296	C5MBH2	IPR006204 (PFAM); IPR013750 (PFAM); IPR019539 (PFAM); IPR006205 (PANTHER); IPR020568 (SUPERFAMILY); IPR036554 (SUPERFAMILY)	F:GO:0004496; F:GO:0005524; C:GO:0005737; C:GO:0005829; P:GO:0006696; P:GO:0008299; P:GO:0019287	F:mevalonate kinase activity; F:ATP binding; C:cytoplasm; C:cytosol; P:ergosterol biosynthetic process; P:isoprenoid biosynthetic process; P:isopentenyl diphosphate biosynthetic process, mevalonate pathway
-0.682983	0.00105355	CTRG_00924	CHO2	CHO2	CHO2	Phosphatidylethanolamine N-methyltransferase	2601	None	IPR007318 (PFAM); PTHR32138 (PANTHER); IPR016219 (PROSITE_PROFILES)	F:GO:0004608; P:GO:0006644; P:GO:0006656	F:phosphatidylethanolamine N-methyltransferase activity; P:phospholipid metabolic process; P:phosphatidylcholine biosynthetic process
-0.68352	0.00128832	CTRG_02970	DHR2	C6_01040C_A	DHR2	RNA helicase	2508	C5M998	IPR001650 (SMART); IPR014001 (SMART); IPR007502 (SMART); IPR048333 (PFAM); IPR011545 (PFAM); IPR011709 (PFAM); PF21010 (PFAM); IPR001650 (PFAM); PTHR18934 (PANTHER); IPR014001 (PROSITE_PROFILES); IPR001650 (PROSITE_PROFILES); cd18791 (CDD); cd17917 (CDD); IPR027417 (SUPERFAMILY)	F:GO:0003676; F:GO:0003723; F:GO:0003725; F:GO:0004386; F:GO:0005524; C:GO:0005622; C:GO:0005730; P:GO:0045943	F:nucleic acid binding; F:RNA binding; F:double-stranded RNA binding; F:helicase activity; F:ATP binding; C:intracellular anatomical structure; C:nucleolus; P:positive regulation of transcription by RNA polymerase I
-0.683532	0.00174382	CTRG_02651	CDC45	CDC45	CDC45	DNA replication initiation factor	1680	C5M8C9	IPR003874 (PFAM); IPR003874 (PANTHER)	P:GO:0000727; F:GO:0003682; F:GO:0003688; F:GO:0003697; P:GO:0006270; C:GO:0031261; P:GO:1902977	P:double-strand break repair via break-induced replication; F:chromatin binding; F:DNA replication origin binding; F:single-stranded DNA binding; P:DNA replication initiation; C:DNA replication preinitiation complex; P:mitotic DNA replication preinitiation complex assembly
-0.685992	0.000458954	CTRG_04353	MSB1	MSB1		DUF1708 domain-containing protein	3753	C5ME61	IPR012965 (PFAM); IPR037508 (PANTHER); cd04401 (CDD)	C:GO:0005934; C:GO:0005935	C:cellular bud tip; C:cellular bud neck
-0.686378	5.32878e-06	CTRG_01608	RPL17B	RPL17B	RPL17B	Ribosomal 60S subunit protein L17B	558	C5M6X7	IPR001063 (PFAM); IPR005721 (PANTHER); IPR001063 (CDD); IPR036394 (SUPERFAMILY)	P:GO:0002181; F:GO:0003735; C:GO:0005840; P:GO:0006412; C:GO:0015934; C:GO:0022625	P:cytoplasmic translation; F:structural constituent of ribosome; C:ribosome; P:translation; C:large ribosomal subunit; C:cytosolic large ribosomal subunit
-0.687075	8.11389e-08	CTRG_04191	SUI2	SUI2	SUI2	S1 motif domain-containing protein	906	C5MD90	IPR003029 (SMART); IPR011488 (PFAM); IPR003029 (PFAM); IPR011488 (PANTHER); IPR003029 (PROSITE_PROFILES); IPR044126 (CDD); IPR012340 (SUPERFAMILY); IPR024054 (SUPERFAMILY); IPR024055 (SUPERFAMILY)	F:GO:0003676; F:GO:0003723; F:GO:0003743; C:GO:0005850; P:GO:0006413; C:GO:0033290; F:GO:0043022	F:nucleic acid binding; F:RNA binding; F:translation initiation factor activity; C:eukaryotic translation initiation factor 2 complex; P:translational initiation; C:eukaryotic 48S preinitiation complex; F:ribosome binding
-0.687245	0.00952838	CTRG_02394	UTP4	UTP4	UTP4	WD_REPEATS_REGION domain-containing protein	2211	C5MA82	IPR001680 (SMART); IPR001680 (PFAM); PTHR44163 (PANTHER); IPR001680 (PROSITE_PROFILES); IPR036322 (SUPERFAMILY); IPR036322 (SUPERFAMILY)	P:GO:0000462; F:GO:0003723; F:GO:0005515; C:GO:0030686; C:GO:0032040; C:GO:0034455	P:maturation of SSU-rRNA from tricistronic rRNA transcript (SSU-rRNA, 5.8S rRNA, LSU-rRNA); F:RNA binding; F:protein binding; C:90S preribosome; C:small-subunit processome; C:t-UTP complex
-0.687386	0.000609412	CTRG_03301	MRPS5	C1_10470W_A	MRPS5	S5 DRBM domain-containing protein	996	C5MB59	IPR013810 (PFAM); IPR005324 (PFAM); IPR000851 (PANTHER); IPR013810 (PROSITE_PROFILES); IPR020568 (SUPERFAMILY); SSF54768 (SUPERFAMILY)	F:GO:0003723; F:GO:0003735; C:GO:0005840; P:GO:0006412	F:RNA binding; F:structural constituent of ribosome; C:ribosome; P:translation
-0.6878	1.28221e-07	CTRG_04292	RPL16A	RPL16A	RPL16A	Ribosomal 60S subunit protein L16A	603	C5ME00	IPR005822 (PFAM); IPR005822 (PANTHER); IPR005822 (CDD); IPR036899 (SUPERFAMILY)	F:GO:0003729; F:GO:0003735; C:GO:0005840; P:GO:0006412; P:GO:0017148; C:GO:0022625	F:mRNA binding; F:structural constituent of ribosome; C:ribosome; P:translation; P:negative regulation of translation; C:cytosolic large ribosomal subunit
-0.689039	0.0254776	CTRG_02798	PIF1		PIF1		1677	C5M8S6	IPR003593 (SMART); IPR010285 (PFAM); IPR049163 (PFAM); IPR051055 (PANTHER); cd18809 (CDD); cd18037 (CDD); IPR027417 (SUPERFAMILY); IPR027417 (SUPERFAMILY)	P:GO:0000723; F:GO:0003678; P:GO:0006281; F:GO:0016887	P:telomere maintenance; F:DNA helicase activity; P:DNA repair; F:ATP hydrolysis activity
-0.689775	4.20077e-07	CTRG_06126	CTRG_06126	C5_05200C_A			1431	C5MJ83	no IPS match	no IPS match	no IPS match
-0.689892	0.000324332	CTRG_00326	TRM5	TRM5	TRM5	tRNA (guanine(37)-N1)-methyltransferase	1383	C5M2N7	IPR030382 (PFAM); PTHR23245 (PANTHER); IPR030382 (PROSITE_PROFILES); IPR029063 (SUPERFAMILY)	P:GO:0002939; C:GO:0005737; C:GO:0005759; F:GO:0008175; F:GO:0009019; P:GO:0030488; P:GO:0070901	P:tRNA N1-guanine methylation; C:cytoplasm; C:mitochondrial matrix; F:tRNA methyltransferase activity; F:obsolete tRNA (guanine-N1-)-methyltransferase activity; P:tRNA methylation; P:mitochondrial tRNA methylation
-0.690978	7.20006e-08	CTRG_01898	RPL11	RPL11	RPL11B	Ribosomal 60S subunit protein L11B	501	C5M7R6	IPR031309 (PFAM); IPR031310 (PFAM); IPR002132 (PANTHER); IPR022803 (SUPERFAMILY)	F:GO:0003723; F:GO:0003735; C:GO:0005840; P:GO:0006412; C:GO:0022625	F:RNA binding; F:structural constituent of ribosome; C:ribosome; P:translation; C:cytosolic large ribosomal subunit
-0.69161	0.000329753	CTRG_04301	HBR1	HBR1	FAP7	Adenylate kinase isoenzyme 6 homolog HBR1	735	C5ME09	PF13238 (PFAM); IPR020618 (PANTHER); IPR027417 (SUPERFAMILY)	F:GO:0004017; F:GO:0005524; C:GO:0005634; C:GO:0005737; F:GO:0016887	F:adenylate kinase activity; F:ATP binding; C:nucleus; C:cytoplasm; F:ATP hydrolysis activity
-0.692712	0.000143001	CTRG_02086	PLP2	C2_10120W_A	PLP2	Phosducin domain-containing protein	777	C5M5A8	IPR024253 (PFAM); IPR051498 (PANTHER); cd02988 (CDD); IPR036249 (SUPERFAMILY)	C:GO:0005737; P:GO:0006457	C:cytoplasm; P:protein folding
-0.693371	7.87029e-08	CTRG_01941	TIF4631	TIF4631		MIF4G domain-containing protein	3039	C5M4W3	IPR003890 (SMART); IPR022745 (PFAM); IPR003890 (PFAM); IPR045208 (PANTHER); IPR036211 (SUPERFAMILY); IPR016024 (SUPERFAMILY)	F:GO:0003723; F:GO:0003729; F:GO:0003743; F:GO:0005515; C:GO:0016281	F:RNA binding; F:mRNA binding; F:translation initiation factor activity; F:protein binding; C:eukaryotic translation initiation factor 4F complex
-0.6945	2.39213e-05	CTRG_01108	RFA1	RFA1	RFA1	Replication protein A subunit	1863	C5M5H8	IPR013955 (PFAM); IPR004365 (PFAM); IPR007199 (PFAM); IPR031657 (PFAM); IPR004591 (PANTHER); cd04475 (CDD); cd04474 (CDD); IPR047192 (CDD); IPR007199 (CDD); IPR012340 (SUPERFAMILY); IPR012340 (SUPERFAMILY); IPR012340 (SUPERFAMILY); IPR012340 (SUPERFAMILY)	P:GO:0000724; F:GO:0003676; F:GO:0003677; F:GO:0003684; C:GO:0005634; C:GO:0005662; P:GO:0006260; P:GO:0006281; P:GO:0006289; P:GO:0006310; P:GO:0007004; F:GO:0043047; P:GO:0051321	P:double-strand break repair via homologous recombination; F:nucleic acid binding; F:DNA binding; F:damaged DNA binding; C:nucleus; C:DNA replication factor A complex; P:DNA replication; P:DNA repair; P:nucleotide-excision repair; P:DNA recombination; P:telomere maintenance via telomerase; F:single-stranded telomeric DNA binding; P:meiotic cell cycle
-0.695706	9.62264e-05	CTRG_03998	UBA2	UBA2	UBA2	Ubiquitin-activating enzyme E1-like	1854	C5MCP7	IPR000594 (PFAM); IPR019572 (PFAM); IPR045886 (PANTHER); PS51257 (PROSITE_PROFILES); IPR035985 (SUPERFAMILY)	C:GO:0005737; F:GO:0008641; P:GO:0016925; F:GO:0019948; C:GO:0031510; P:GO:0032446	C:cytoplasm; F:ubiquitin-like modifier activating enzyme activity; P:protein sumoylation; F:SUMO activating enzyme activity; C:SUMO activating enzyme complex; P:protein modification by small protein conjugation
-0.69687	1.63605e-05	CTRG_04434	DUT1	DUT1	DUT1	Deoxyuridine 5'-triphosphate nucleotidohydrolase	483	C5MEE1	IPR029054 (PFAM); IPR008181 (PANTHER); IPR033704 (CDD); IPR036157 (SUPERFAMILY)	F:GO:0000287; F:GO:0004170; P:GO:0006226; P:GO:0046081	F:magnesium ion binding; F:dUTP diphosphatase activity; P:dUMP biosynthetic process; P:dUTP catabolic process
-0.698483	1.25122e-05	CTRG_01746	RFA2	RFA2	RFA2	Rfa2p	801	C5M7B4	IPR014892 (PFAM); IPR004365 (PFAM); IPR040260 (PANTHER); cd04478 (CDD); IPR012340 (SUPERFAMILY); IPR036390 (SUPERFAMILY)	P:GO:0000724; C:GO:0000781; F:GO:0003676; F:GO:0003697; C:GO:0005662; P:GO:0006260; P:GO:0006289; C:GO:0035861	P:double-strand break repair via homologous recombination; C:chromosome, telomeric region; F:nucleic acid binding; F:single-stranded DNA binding; C:DNA replication factor A complex; P:DNA replication; P:nucleotide-excision repair; C:site of double-strand break
-0.698747	1.26423e-07	CTRG_02852	TIF3	TIF3	TIF3	RRM domain-containing protein	1251	C5M8Y0	IPR000504 (SMART); IPR000504 (PFAM); PTHR23236 (PANTHER); IPR000504 (PROSITE_PROFILES); IPR035979 (SUPERFAMILY)	F:GO:0003676; F:GO:0003723; C:GO:0005730	F:nucleic acid binding; F:RNA binding; C:nucleolus
-0.698991	3.73568e-05	CTRG_06170	TIM44	TIM44	TIM44	Mitochondrial import inner membrane translocase subunit TIM44	1299	C5MJC7	IPR007379 (SMART); IPR007379 (PFAM); IPR039544 (PANTHER); IPR032710 (SUPERFAMILY)	C:GO:0005743; P:GO:0030150; F:GO:0051087	C:mitochondrial inner membrane; P:protein import into mitochondrial matrix; F:protein-folding chaperone binding
-0.699258	6.38217e-06	CTRG_00792	DOM34	DOM34	YCL001W-B	Protein DOM34 homolog	1182	C5M403	IPR005140 (SMART); IPR005142 (PFAM); IPR005141 (PFAM); IPR005140 (PFAM); IPR004405 (PANTHER); IPR038069 (SUPERFAMILY); IPR029064 (SUPERFAMILY); SSF53137 (SUPERFAMILY)	C:GO:0005737; P:GO:0032790; P:GO:0070481; P:GO:0070651; P:GO:0070966; P:GO:0071025	C:cytoplasm; P:ribosome disassembly; P:nuclear-transcribed mRNA catabolic process, non-stop decay; P:nonfunctional rRNA decay; P:nuclear-transcribed mRNA catabolic process, no-go decay; P:RNA surveillance
-0.6993	0.0102945	CTRG_04343	TEM1	TEM1	TEM1	Ras family GTPase	513	C5ME51	SM00173 (SMART); SM00175 (SMART); IPR001806 (SMART); IPR001806 (PFAM); PTHR47978 (PANTHER); PS51419 (PROSITE_PROFILES); IPR027417 (SUPERFAMILY)	F:GO:0003924; F:GO:0005525; C:GO:0005816; P:GO:0140281	F:GTPase activity; F:GTP binding; C:spindle pole body; P:positive regulation of mitotic division septum assembly
-0.699803	0.00792948	CTRG_04576	HFL1	HFL1	DPB3	CBFD_NFYB_HMF domain-containing protein	828	C5MET3	IPR003958 (PFAM); IPR050568 (PANTHER); IPR009072 (SUPERFAMILY)	C:GO:0005634; P:GO:0006261; C:GO:0008623; F:GO:0046982	C:nucleus; P:DNA-templated DNA replication; C:CHRAC; F:protein heterodimerization activity
-0.699949	0.00222559	CTRG_05412	POL5	POL5	POL5	DNA-directed DNA polymerase	2505	C5MH58	IPR007015 (PFAM); IPR007015 (PANTHER)	F:GO:0000182; F:GO:0003677; C:GO:0005730; P:GO:0006355; F:GO:0008134	F:rDNA binding; F:DNA binding; C:nucleolus; P:regulation of DNA-templated transcription; F:transcription factor binding
-0.700779	0.00410225	CTRG_03664	PKP2		PKP2		1431	C5MC72	IPR018955 (PFAM); IPR039028 (PANTHER); IPR036784 (SUPERFAMILY); IPR036890 (SUPERFAMILY)	F:GO:0004672; F:GO:0004740; C:GO:0005739; P:GO:0006468; P:GO:0010906	F:protein kinase activity; F:pyruvate dehydrogenase (acetyl-transferring) kinase activity; C:mitochondrion; P:protein phosphorylation; P:regulation of glucose metabolic process
-0.70097	4.13956e-08	CTRG_05248	PRS1	C5_00260W_A	PRS1	Ribose-phosphate diphosphokinase	1221	C5MGP4	SM01400 (SMART); IPR029099 (PFAM); IPR005946 (PFAM); IPR005946 (PANTHER); IPR000836 (CDD); IPR029057 (SUPERFAMILY); IPR029057 (SUPERFAMILY)	F:GO:0000287; C:GO:0002189; F:GO:0004749; C:GO:0005737; P:GO:0006015; P:GO:0006164; P:GO:0009165	F:magnesium ion binding; C:ribose phosphate diphosphokinase complex; F:ribose phosphate diphosphokinase activity; C:cytoplasm; P:5-phosphoribose 1-diphosphate biosynthetic process; P:purine nucleotide biosynthetic process; P:nucleotide biosynthetic process
-0.701626	1.24141e-06	CTRG_05159	CTRG_05159	C7_03660C_A	YHR020W	Prolyl-tRNA synthetase	2055	C5MGG6	IPR016061 (SMART); IPR002314 (PFAM); IPR016061 (PFAM); IPR004154 (PFAM); IPR004499 (PANTHER); IPR006195 (PROSITE_PROFILES); cd00862 (CDD); IPR033721 (CDD); IPR017449 (SUPERFAMILY); SSF52954 (SUPERFAMILY); IPR045864 (SUPERFAMILY); IPR036754 (SUPERFAMILY)	F:GO:0000166; F:GO:0002161; F:GO:0004812; F:GO:0004827; F:GO:0005524; C:GO:0005737; P:GO:0006418; P:GO:0006433; C:GO:0017101	F:nucleotide binding; F:aminoacyl-tRNA editing activity; F:aminoacyl-tRNA ligase activity; F:proline-tRNA ligase activity; F:ATP binding; C:cytoplasm; P:tRNA aminoacylation for protein translation; P:prolyl-tRNA aminoacylation; C:aminoacyl-tRNA synthetase multienzyme complex
-0.703084	0.00512148	CTRG_06077	HYS2	HYS2	POL31	DNA-directed DNA polymerase delta subunit	1434	C5MJ34	IPR040663 (PFAM); IPR007185 (PFAM); IPR024826 (PANTHER)	F:GO:0003677; P:GO:0006260; P:GO:0006271; C:GO:0042575; C:GO:0043625	F:DNA binding; P:DNA replication; P:DNA strand elongation involved in DNA replication; C:DNA polymerase complex; C:delta DNA polymerase complex
-0.703136	0.00737071	CTRG_04048	MPH1	MPH1	MPH1	ATP-dependent DNA helicase MPH1	3489	C5MCU7	IPR014001 (SMART); IPR001650 (SMART); IPR001650 (PFAM); IPR011545 (PFAM); PTHR14025 (PANTHER); IPR014001 (PROSITE_PROFILES); IPR001650 (PROSITE_PROFILES); IPR039686 (CDD); IPR044749 (CDD); IPR027417 (SUPERFAMILY)	F:GO:0000400; F:GO:0003676; F:GO:0005524; P:GO:0006281; F:GO:0009378; P:GO:0036297; F:GO:0043138; P:GO:0045003	F:four-way junction DNA binding; F:nucleic acid binding; F:ATP binding; P:DNA repair; F:four-way junction helicase activity; P:interstrand cross-link repair; F:3'-5' DNA helicase activity; P:double-strand break repair via synthesis-dependent strand annealing
-0.703243	0.00342519	CTRG_00679	UTP25	UTP25	UTP25	U3 small nucleolar RNA-associated protein 25	2133	None	IPR053940 (PFAM); IPR053939 (PFAM); IPR010678 (PANTHER)	P:GO:0000462; C:GO:0005730; P:GO:0006364; F:GO:0019843; C:GO:0032040; F:GO:0034511	P:maturation of SSU-rRNA from tricistronic rRNA transcript (SSU-rRNA, 5.8S rRNA, LSU-rRNA); C:nucleolus; P:rRNA processing; F:rRNA binding; C:small-subunit processome; F:U3 snoRNA binding
-0.70631	5.11945e-05	CTRG_00356	TPO4	TPO4	TPO4	MFS domain-containing protein	2184	C5M2R7	IPR011701 (PFAM); PTHR23502 (PANTHER); IPR020846 (PROSITE_PROFILES); cd17323 (CDD); IPR036259 (SUPERFAMILY)	P:GO:0000296; F:GO:0000297; C:GO:0005886; F:GO:0015606; P:GO:0015848; F:GO:0022857; P:GO:0055085	P:spermine transport; F:spermine transmembrane transporter activity; C:plasma membrane; F:spermidine transmembrane transporter activity; P:spermidine transport; F:transmembrane transporter activity; P:transmembrane transport
-0.70749	0.000529013	CTRG_00789	MSE1	CR_03110W_A	MSE1	Glutamyl-tRNA synthetase	1527	C5M400	IPR020058 (PFAM); IPR045462 (PFAM); IPR049940 (PANTHER); IPR033910 (CDD); IPR008925 (SUPERFAMILY); SSF52374 (SUPERFAMILY)	F:GO:0000049; F:GO:0004812; F:GO:0004818; F:GO:0005524; C:GO:0005739; P:GO:0006424; F:GO:0008270; P:GO:0043039	F:tRNA binding; F:aminoacyl-tRNA ligase activity; F:glutamate-tRNA ligase activity; F:ATP binding; C:mitochondrion; P:glutamyl-tRNA aminoacylation; F:zinc ion binding; P:tRNA aminoacylation
-0.707895	2.0396e-07	CTRG_02827	TRA1	TRA1	TRA1	Histone acetyltransferase	7251	C5M8V5	IPR000403 (SMART); IPR046805 (PFAM); IPR003151 (PFAM); IPR000403 (PFAM); IPR050517 (PANTHER); IPR000403 (PROSITE_PROFILES); IPR014009 (PROSITE_PROFILES); IPR003152 (PROSITE_PROFILES); cd05163 (CDD); IPR011009 (SUPERFAMILY); IPR016024 (SUPERFAMILY); IPR016024 (SUPERFAMILY)	C:GO:0000124; F:GO:0005515; C:GO:0005634; P:GO:0006281; P:GO:0006355; C:GO:0035267	C:SAGA complex; F:protein binding; C:nucleus; P:DNA repair; P:regulation of DNA-templated transcription; C:NuA4 histone acetyltransferase complex
-0.709547	0.00474688	CTRG_04519	CTRG_04519	C1_05210C_A			1128	C5MEM6	no IPS match	no IPS match	no IPS match
-0.709615	6.05063e-08	CTRG_04885	RPP0	RPP0	RPP0	60S acidic ribosomal protein P0	942	C5MFP2	IPR001790 (PFAM); PF00428 (PFAM); IPR040637 (PFAM); IPR050323 (PANTHER); cd05795 (CDD); IPR043141 (SUPERFAMILY)	P:GO:0000027; P:GO:0002181; F:GO:0003735; C:GO:0022625; F:GO:0070180	P:ribosomal large subunit assembly; P:cytoplasmic translation; F:structural constituent of ribosome; C:cytosolic large ribosomal subunit; F:large ribosomal subunit rRNA binding
-0.709987	0.000392706	CTRG_04237	UBP12	C1_06530C_A	UBP12	Ubiquitinyl hydrolase 1	3975	C5MDD6	IPR001394 (PFAM); IPR050185 (PANTHER); IPR028889 (PROSITE_PROFILES); IPR006615 (PROSITE_PROFILES); cd02674 (CDD); IPR038765 (SUPERFAMILY); IPR035927 (SUPERFAMILY)	F:GO:0004843; P:GO:0016579	F:cysteine-type deubiquitinase activity; P:protein deubiquitination
-0.710908	3.50482e-05	CTRG_04854	GCN3	GCN3	GCN3	eIF-2B GDP-GTP exchange factor subunit alpha	948	C5MFL1	IPR000649 (PFAM); IPR051501 (PANTHER); IPR037171 (SUPERFAMILY)	F:GO:0003743; F:GO:0005085; C:GO:0005851; P:GO:0006413; P:GO:0044237	F:translation initiation factor activity; F:guanyl-nucleotide exchange factor activity; C:eukaryotic translation initiation factor 2B complex; P:translational initiation; P:cellular metabolic process
-0.712127	1.03674e-08	CTRG_03008	NOP5	NOP5	NOP58	Nucleolar protein 58	1551	C5M9D6	IPR012976 (SMART); IPR012974 (PFAM); IPR002687 (PFAM); IPR045056 (PANTHER); IPR002687 (PROSITE_PROFILES); IPR036070 (SUPERFAMILY)	F:GO:0030515; C:GO:0031428; C:GO:0032040	F:snoRNA binding; C:box C/D methylation guide snoRNP complex; C:small-subunit processome
-0.712304	2.16483e-08	CTRG_04014	CTRG_04014				864	C5MCR3	IPR002735 (SMART); IPR002735 (PFAM); IPR045196 (PANTHER); IPR016189 (SUPERFAMILY); IPR016190 (SUPERFAMILY)	P:GO:0001731; P:GO:0001732; F:GO:0003729; F:GO:0003743; C:GO:0005850; P:GO:0006413; F:GO:0031369	P:formation of translation preinitiation complex; P:formation of cytoplasmic translation initiation complex; F:mRNA binding; F:translation initiation factor activity; C:eukaryotic translation initiation factor 2 complex; P:translational initiation; F:translation initiation factor binding
-0.713213	7.60269e-07	CTRG_02445	YSY6	YSY6		Stress-associated endoplasmic reticulum protein	189	C5MAD3	IPR010580 (PFAM)	C:GO:0005783	C:endoplasmic reticulum
-0.713343	2.28186e-10	CTRG_02165	RPS7A	RPS7A	RPS7B	40S ribosomal protein S7	561	C5M9K3	IPR000554 (PFAM); IPR000554 (PANTHER)	F:GO:0003735; C:GO:0005840; P:GO:0006364; P:GO:0006412; C:GO:0022627; C:GO:0030686; C:GO:0032040; P:GO:0042274	F:structural constituent of ribosome; C:ribosome; P:rRNA processing; P:translation; C:cytosolic small ribosomal subunit; C:90S preribosome; C:small-subunit processome; P:ribosomal small subunit biogenesis
-0.713643	1.55773e-05	CTRG_00655	SFL1	SFL1	SFL1	Transcription factor SFL1	2253	C5M3L6	IPR000232 (SMART); IPR000232 (PFAM); IPR027725 (PANTHER); IPR036390 (SUPERFAMILY)	F:GO:0003700; P:GO:0006355; F:GO:0043565	F:DNA-binding transcription factor activity; P:regulation of DNA-templated transcription; F:sequence-specific DNA binding
-0.713931	0.00693115	CTRG_01977	RRP45	C2_09160W_A	RRP45	Exosome non-catalytic core subunit	900	C5M4Z9	IPR015847 (PFAM); IPR001247 (PFAM); IPR050590 (PANTHER); IPR033100 (CDD); IPR036345 (SUPERFAMILY); IPR020568 (SUPERFAMILY)	C:GO:0000176; C:GO:0000177; C:GO:0000178; P:GO:0000467; P:GO:0006396; P:GO:0016075; P:GO:0034427; P:GO:0034473; P:GO:0034475; P:GO:0034476; F:GO:0035925; P:GO:0043928; P:GO:0071028; P:GO:0071035; P:GO:0071038; P:GO:0071042	C:nuclear exosome (RNase complex); C:cytoplasmic exosome (RNase complex); C:exosome (RNase complex); P:exonucleolytic trimming to generate mature 3'-end of 5.8S rRNA from tricistronic rRNA transcript (SSU-rRNA, 5.8S rRNA, LSU-rRNA); P:RNA processing; P:rRNA catabolic process; P:obsolete nuclear-transcribed mRNA catabolic process, exonucleolytic, 3'-5'; P:U1 snRNA 3'-end processing; P:U4 snRNA 3'-…
-0.714563	0.00189001	CTRG_05332	BUD23	BUD23	BUD23	18S rRNA (Guanine1575-N7)-methyltransferase	810	C5MGX8	IPR022238 (PFAM); IPR013216 (PFAM); IPR039769 (PANTHER); cd02440 (CDD); IPR029063 (SUPERFAMILY)	C:GO:0005730; F:GO:0008757; F:GO:0016435; P:GO:0070476	C:nucleolus; F:S-adenosylmethionine-dependent methyltransferase activity; F:rRNA (guanine) methyltransferase activity; P:rRNA (guanine-N7)-methylation
-0.715354	0.00900564	CTRG_04326	MST1	MST1	MST1	Threonyl-tRNA synthetase	1368	C5ME34	IPR002314 (PFAM); IPR004154 (PFAM); PTHR11451 (PANTHER); IPR006195 (PROSITE_PROFILES); IPR033728 (CDD); IPR047246 (CDD); IPR045864 (SUPERFAMILY); SSF52954 (SUPERFAMILY)	F:GO:0000166; F:GO:0004812; F:GO:0004829; F:GO:0005524; P:GO:0006418; P:GO:0006435; P:GO:0070159	F:nucleotide binding; F:aminoacyl-tRNA ligase activity; F:threonine-tRNA ligase activity; F:ATP binding; P:tRNA aminoacylation for protein translation; P:threonyl-tRNA aminoacylation; P:mitochondrial threonyl-tRNA aminoacylation
-0.715398	9.47585e-05	CTRG_03736	VID21	VID21		Chromatin modification-related protein EAF1	3009	C5MDI4	IPR001005 (SMART); IPR014012 (SMART); IPR014012 (PFAM); PF13921 (PFAM); PTHR46459 (PANTHER); IPR014012 (PROSITE_PROFILES); IPR001005 (CDD); IPR009057 (SUPERFAMILY)	F:GO:0003682; P:GO:0006281; C:GO:0035267; P:GO:0043967	F:chromatin binding; P:DNA repair; C:NuA4 histone acetyltransferase complex; P:obsolete histone H4 acetylation
-0.717546	0.010831	CTRG_03209	MLT1	MLT1	BPT1	Multiple drug resistance-associated protein-like transporter 1	4557	C5MAW7	IPR003593 (SMART); IPR003439 (PFAM); IPR003439 (PFAM); IPR011527 (PFAM); IPR050173 (PANTHER); IPR003439 (PROSITE_PROFILES); IPR011527 (PROSITE_PROFILES); IPR011527 (PROSITE_PROFILES); IPR044726 (CDD); IPR044746 (CDD); cd03250 (CDD); IPR036640 (SUPERFAMILY); IPR027417 (SUPERFAMILY); IPR027417 (SUPERFAMILY); IPR036640 (SUPERFAMILY)	F:GO:0005524; F:GO:0015127; C:GO:0016020; F:GO:0016887; F:GO:0042626; P:GO:0055085; F:GO:0140359	F:ATP binding; F:bilirubin transmembrane transporter activity; C:membrane; F:ATP hydrolysis activity; F:ATPase-coupled transmembrane transporter activity; P:transmembrane transport; F:ABC-type transporter activity
-0.718467	0.000701721	CTRG_06220	PSR1	C3_00570C_A	PSR1	FCP1 homology domain-containing protein	1350	C5MJH7	IPR004274 (SMART); IPR004274 (PFAM); IPR050365 (PANTHER); IPR004274 (PROSITE_PROFILES); cd07521 (CDD); IPR036412 (SUPERFAMILY)	F:GO:0004721; C:GO:0005886	F:phosphoprotein phosphatase activity; C:plasma membrane
-0.719029	4.34889e-05	CTRG_05338	SET5	SET5	SET5	Potential protein lysine methyltransferase SET5	1425	C5MGY4	IPR001214 (SMART); IPR001214 (PFAM); PTHR46402 (PANTHER); IPR001214 (PROSITE_PROFILES); cd20071 (CDD); IPR046341 (SUPERFAMILY)	F:GO:0005515; F:GO:0042799; P:GO:0045814	F:protein binding; F:histone H4K20 methyltransferase activity; P:negative regulation of gene expression, epigenetic
-0.719307	0.00376054	CTRG_01341	RRN7	C2_02630W_A	RRN7	RRN7-type domain-containing protein	1317	C5M660	IPR021752 (PFAM); IPR048540 (PFAM); IPR033599 (PANTHER)	F:GO:0001164; P:GO:0001188; P:GO:0006360; P:GO:0042790; C:GO:0070860	F:RNA polymerase I core promoter sequence-specific DNA binding; P:RNA polymerase I preinitiation complex assembly; P:transcription by RNA polymerase I; P:nucleolar large rRNA transcription by RNA polymerase I; C:RNA polymerase I core factor complex
-0.719565	6.09755e-06	CTRG_03927	MTD1	C4_04720W_A	MTD1	Methylenetetrahydrofolate dehydrogenase (NAD(+))	978	C5MCH6	IPR020630 (PFAM); IPR020631 (PFAM); PTHR48099 (PANTHER); IPR036291 (SUPERFAMILY); IPR046346 (SUPERFAMILY)	F:GO:0004487; F:GO:0004488; C:GO:0005829; P:GO:0009113	F:methylenetetrahydrofolate dehydrogenase (NAD+) activity; F:methylenetetrahydrofolate dehydrogenase (NADP+) activity; C:cytosol; P:purine nucleobase biosynthetic process
-0.721775	0.000184935	CTRG_03070	MRPL8	MRPL8	MRPL8	Mitochondrial 54S ribosomal protein YmL8	774	C5MAH8	IPR000456 (PFAM); IPR000456 (PANTHER); IPR036373 (SUPERFAMILY)	F:GO:0003735; C:GO:0005762; C:GO:0005840; P:GO:0006412; C:GO:0015934	F:structural constituent of ribosome; C:mitochondrial large ribosomal subunit; C:ribosome; P:translation; C:large ribosomal subunit
-0.723239	1.81477e-07	CTRG_03195	GUK1	GUK1	GUK1	Guanylate kinase	726	C5MAV3	IPR008145 (SMART); IPR008145 (PFAM); PTHR23117 (PANTHER); IPR008144 (PROSITE_PROFILES); cd00071 (CDD); IPR027417 (SUPERFAMILY)	F:GO:0004385; C:GO:0005829	F:guanylate kinase activity; C:cytosol
-0.723861	3.33645e-09	CTRG_00260	ZUO1	ZUO1	ZUO1	J domain-containing protein	1284	C5M2H1	IPR001623 (SMART); IPR054076 (PFAM); IPR032003 (PFAM); IPR001623 (PFAM); IPR044634 (PANTHER); IPR001623 (PROSITE_PROFILES); IPR001623 (CDD); IPR036869 (SUPERFAMILY)	C:GO:0005829; P:GO:0006450; F:GO:0030544; F:GO:0043022; P:GO:0051083	C:cytosol; P:regulation of translational fidelity; F:Hsp70 protein binding; F:ribosome binding; P:'de novo' cotranslational protein folding
-0.726023	0.000406687	CTRG_04388	NRM1	NRM1		Nrm1p	1614	C5ME96	no IPS match	no IPS match	no IPS match
-0.726611	0.0385188	CTRG_01599	RIM2	RIM2	RIM2	Rim2p	900	C5M6W8	IPR018108 (PFAM); IPR049562 (PANTHER); IPR018108 (PROSITE_PROFILES); IPR018108 (PROSITE_PROFILES); IPR023395 (SUPERFAMILY)	P:GO:0000002; C:GO:0005739; F:GO:0015218; P:GO:1990519	P:mitochondrial genome maintenance; C:mitochondrion; F:pyrimidine nucleotide transmembrane transporter activity; P:pyrimidine nucleotide import into mitochondrion
-0.726783	6.51597e-06	CTRG_03624	PMD1		PMD1		1893	C5MC32	PF13415 (PFAM); IPR025183 (PFAM); IPR052588 (PANTHER); IPR015915 (SUPERFAMILY)	F:GO:0005515	F:protein binding
-0.727144	4.14074e-05	CTRG_02890	YHM1	YHM1	GGC1	Yhm1p	915	C5M918	IPR018108 (PFAM); IPR053042 (PANTHER); IPR018108 (PROSITE_PROFILES); IPR018108 (PROSITE_PROFILES); IPR023395 (SUPERFAMILY)	F:GO:0001409; C:GO:0005739	F:guanine nucleotide transmembrane transporter activity; C:mitochondrion
-0.727472	0.000490377	CTRG_03318	HOL1	C1_10200C_A	HOL1		1785	C5MB76	IPR011701 (PFAM); PTHR23502 (PANTHER); IPR036259 (SUPERFAMILY)	C:GO:0000324; C:GO:0005886; F:GO:0022857; P:GO:0055085	C:fungal-type vacuole; C:plasma membrane; F:transmembrane transporter activity; P:transmembrane transport
-0.727494	5.31063e-06	CTRG_01982	TIM23	TIM23	TIM23	Mitochondrial import inner membrane translocase subunit TIM23	657	C5M504	PF02466 (PFAM); IPR045238 (PANTHER)	C:GO:0005744; F:GO:0008320; F:GO:0022857; P:GO:0030150; C:GO:0031305	C:TIM23 mitochondrial import inner membrane translocase complex; F:protein transmembrane transporter activity; F:transmembrane transporter activity; P:protein import into mitochondrial matrix; C:obsolete integral component of mitochondrial inner membrane
-0.728783	0.000828619	CTRG_01900	FHL1	FHL1		Fork-head transcriptional regulator FHL1	3714	C5M7R8	IPR000253 (SMART); IPR001766 (SMART); IPR000253 (PFAM); IPR001766 (PFAM); IPR053364 (PANTHER); IPR001766 (PROSITE_PROFILES); IPR000253 (PROSITE_PROFILES); cd22701 (CDD); IPR036390 (SUPERFAMILY); IPR008984 (SUPERFAMILY)	F:GO:0003700; F:GO:0004780; F:GO:0005515; P:GO:0006355; F:GO:0008796; P:GO:0009164; P:GO:0009165; F:GO:0043565	F:DNA-binding transcription factor activity; F:sulfate adenylyltransferase (ADP) activity; F:protein binding; P:regulation of DNA-templated transcription; F:bis(5'-nucleosyl)-tetraphosphatase activity; P:nucleoside catabolic process; P:nucleotide biosynthetic process; F:sequence-specific DNA binding
-0.728816	3.42185e-06	CTRG_01815	RRP14	C2_08180C_A	RRP14	Ribosome biosynthesis protein	1098	C5M7I3	IPR029190 (PFAM); IPR007019 (PANTHER)	F:GO:0003677; F:GO:0003723; C:GO:0005730; P:GO:0042273; P:GO:0042274	F:DNA binding; F:RNA binding; C:nucleolus; P:ribosomal large subunit biogenesis; P:ribosomal small subunit biogenesis
-0.729458	1.34261e-07	CTRG_03159	UPC2		UPC2		2349	A0A5C2D237	IPR001138 (SMART); IPR021858 (PFAM); IPR001138 (PFAM); IPR053157 (PANTHER); IPR001138 (PROSITE_PROFILES); IPR001138 (CDD); IPR036864 (SUPERFAMILY)	F:GO:0000981; F:GO:0001228; P:GO:0006355; P:GO:0006357; F:GO:0008270	F:DNA-binding transcription factor activity, RNA polymerase II-specific; F:DNA-binding transcription activator activity, RNA polymerase II-specific; P:regulation of DNA-templated transcription; P:regulation of transcription by RNA polymerase II; F:zinc ion binding
-0.729487	2.18919e-08	CTRG_00214	POL30	POL30	POL30	Proliferating cell nuclear antigen	774	C5M2C5	IPR022649 (PFAM); IPR022648 (PFAM); IPR000730 (PANTHER); cd00577 (CDD); IPR046938 (SUPERFAMILY); IPR046938 (SUPERFAMILY)	F:GO:0003677; P:GO:0006272; P:GO:0006275; P:GO:0006298; P:GO:0019985; F:GO:0030337; C:GO:0043626	F:DNA binding; P:leading strand elongation; P:regulation of DNA replication; P:mismatch repair; P:translesion synthesis; F:DNA polymerase processivity factor activity; C:PCNA complex
-0.73016	2.99729e-06	CTRG_03281	RPA190	RPA190	RPA190	DNA-directed RNA polymerase subunit	2538	A0A1Y1C7P8	IPR007083 (PFAM); IPR007081 (PFAM); IPR045867 (PANTHER); IPR047107 (CDD); SSF64484 (SUPERFAMILY)	F:GO:0001054; F:GO:0003677; F:GO:0003899; C:GO:0005736; P:GO:0006351	F:RNA polymerase I activity; F:DNA binding; F:DNA-directed 5'-3' RNA polymerase activity; C:RNA polymerase I complex; P:DNA-templated transcription
-0.730769	0.00923973	CTRG_02675	DEG1	C5_01610W_A	DEG1	PseudoU_synth_1 domain-containing protein	1314	C5M8F3	IPR020097 (PFAM); IPR001406 (PANTHER); IPR041707 (CDD); IPR020103 (SUPERFAMILY)	P:GO:0001522; F:GO:0003723; C:GO:0005634; C:GO:0005737; P:GO:0009451; F:GO:0009982; P:GO:0031119; P:GO:1990481	P:pseudouridine synthesis; F:RNA binding; C:nucleus; C:cytoplasm; P:RNA modification; F:pseudouridine synthase activity; P:tRNA pseudouridine synthesis; P:mRNA pseudouridine synthesis
-0.731743	0.000551093	CTRG_03057	PIF1	PIF1	PIF1	ATP-dependent DNA helicase PIF1	2346	C5MAG5	IPR003593 (SMART); IPR049163 (PFAM); IPR010285 (PFAM); IPR051055 (PANTHER); cd18809 (CDD); cd18037 (CDD); IPR027417 (SUPERFAMILY); IPR027417 (SUPERFAMILY)	P:GO:0000723; F:GO:0003678; P:GO:0006281; F:GO:0016887	P:telomere maintenance; F:DNA helicase activity; P:DNA repair; F:ATP hydrolysis activity
-0.73359	0.00820138	CTRG_01219	CTRG_01219	C2_01230W_A		Fe2OG dioxygenase domain-containing protein	729	C5M5T9	IPR006620 (SMART); IPR044862 (PFAM); IPR045054 (PANTHER); IPR005123 (PROSITE_PROFILES)	F:GO:0004656; F:GO:0005506; C:GO:0005783; F:GO:0016705; P:GO:0018401; F:GO:0031418	F:procollagen-proline 4-dioxygenase activity; F:iron ion binding; C:endoplasmic reticulum; F:oxidoreductase activity, acting on paired donors, with incorporation or reduction of molecular oxygen; P:peptidyl-proline hydroxylation to 4-hydroxy-L-proline; F:L-ascorbic acid binding
-0.734878	9.59274e-06	CTRG_02317	POL1	POL1	POL1	DNA polymerase	4422	C5MA05	IPR006172 (SMART); IPR006133 (PFAM); IPR024647 (PFAM); IPR015088 (PFAM); IPR006134 (PFAM); PTHR45861 (PANTHER); IPR045846 (CDD); cd05776 (CDD); IPR043502 (SUPERFAMILY); IPR012337 (SUPERFAMILY)	F:GO:0000166; F:GO:0003676; F:GO:0003677; F:GO:0003682; F:GO:0003688; F:GO:0003697; F:GO:0003887; C:GO:0005658; P:GO:0006260; P:GO:0006272; P:GO:0006273; P:GO:1902975	F:nucleotide binding; F:nucleic acid binding; F:DNA binding; F:chromatin binding; F:DNA replication origin binding; F:single-stranded DNA binding; F:DNA-directed DNA polymerase activity; C:alpha DNA polymerase:primase complex; P:DNA replication; P:leading strand elongation; P:lagging strand elongation; P:mitotic DNA replication initiation
-0.735503	0.026826	CTRG_02271	ZCF35	ZCF35		Zn(2)-C6 fungal-type domain-containing protein	2625	C5M9V9	IPR001138 (SMART); IPR001138 (PFAM); IPR050675 (PANTHER); IPR001138 (PROSITE_PROFILES); cd12148 (CDD); IPR001138 (CDD); IPR036864 (SUPERFAMILY)	F:GO:0000978; F:GO:0000981; C:GO:0005634; P:GO:0006355; F:GO:0008270; P:GO:0045944	F:RNA polymerase II cis-regulatory region sequence-specific DNA binding; F:DNA-binding transcription factor activity, RNA polymerase II-specific; C:nucleus; P:regulation of DNA-templated transcription; F:zinc ion binding; P:positive regulation of transcription by RNA polymerase II
-0.73684	0.00453975	CTRG_06123	RKM2	C5_05150C_A	RKM2	SET domain-containing protein	1287	C5MJ80	IPR001214 (PFAM); IPR050600 (PANTHER); IPR001214 (PROSITE_PROFILES); IPR044429 (CDD); IPR046341 (SUPERFAMILY)	F:GO:0005515; F:GO:0016279; P:GO:0018023; P:GO:0018026	F:protein binding; F:protein-lysine N-methyltransferase activity; P:peptidyl-lysine trimethylation; P:peptidyl-lysine monomethylation
-0.737323	3.47997e-05	CTRG_04592	DST1	C1_01860W_A	DST1		939	C5MEU9	IPR003617 (SMART); IPR003618 (SMART); IPR001222 (SMART); IPR001222 (PFAM); IPR017923 (PFAM); IPR003618 (PFAM); PTHR11477 (PANTHER); IPR001222 (PROSITE_PROFILES); IPR017923 (PROSITE_PROFILES); IPR003618 (PROSITE_PROFILES); cd13749 (CDD); IPR035441 (SUPERFAMILY); IPR036575 (SUPERFAMILY); SSF57783 (SUPERFAMILY)	F:GO:0000977; F:GO:0001139; F:GO:0003676; C:GO:0005634; P:GO:0006351; P:GO:0006362; P:GO:0006368; F:GO:0008270; P:GO:0031440; P:GO:0031564	F:RNA polymerase II transcription regulatory region sequence-specific DNA binding; F:RNA polymerase II complex recruiting activity; F:nucleic acid binding; C:nucleus; P:DNA-templated transcription; P:transcription elongation by RNA polymerase I; P:transcription elongation by RNA polymerase II; F:zinc ion binding; P:regulation of mRNA 3'-end processing; P:transcription antitermination
-0.738082	0.000326	CTRG_02016	KIP2	KIP2	KIP2	Kinesin-like protein	1965	C5M538	IPR001752 (SMART); IPR001752 (PFAM); IPR027640 (PANTHER); IPR001752 (PROSITE_PROFILES); IPR027417 (SUPERFAMILY)	F:GO:0003777; F:GO:0005524; P:GO:0007018; F:GO:0008017	F:microtubule motor activity; F:ATP binding; P:microtubule-based movement; F:microtubule binding
-0.738346	0.000289064	CTRG_05660	HAL3	HAL3	SIS2	Flavoprotein domain-containing protein	1596	C5MHW7	IPR003382 (PFAM); PTHR14359 (PANTHER); IPR036551 (SUPERFAMILY)	F:GO:0003824; F:GO:0004633; F:GO:0010181; P:GO:0015937; C:GO:0071513	F:catalytic activity; F:phosphopantothenoylcysteine decarboxylase activity; F:FMN binding; P:coenzyme A biosynthetic process; C:phosphopantothenoylcysteine decarboxylase complex
-0.739682	7.94005e-11	CTRG_02059	FCY21	FCY21	FCY2	Purine-cytosine permease	1317	B0FGQ9	IPR001248 (PFAM); IPR026030 (PANTHER)	C:GO:0000329; C:GO:0005886; P:GO:0006810; F:GO:0015205; P:GO:0015856; C:GO:0016020; F:GO:0022857; P:GO:0055085	C:fungal-type vacuole membrane; C:plasma membrane; P:transport; F:nucleobase transmembrane transporter activity; P:cytosine transport; C:membrane; F:transmembrane transporter activity; P:transmembrane transport
-0.739961	1.454e-09	CTRG_04809	KAP123	C1_05630C_A	KAP123		3327	C5MFG6	PF13513 (PFAM); IPR001494 (PFAM); IPR040122 (PANTHER); IPR021133 (PROSITE_PROFILES); IPR001494 (PROSITE_PROFILES); IPR021133 (PROSITE_PROFILES); IPR016024 (SUPERFAMILY); IPR016024 (SUPERFAMILY)	C:GO:0005634; C:GO:0005737; P:GO:0006606; P:GO:0006886; F:GO:0008139; F:GO:0031267; F:GO:0061608	C:nucleus; C:cytoplasm; P:protein import into nucleus; P:intracellular protein transport; F:nuclear localization sequence binding; F:small GTPase binding; F:nuclear import signal receptor activity
-0.740095	0.000610103	CTRG_00376	MSH1	CR_04120C_A	MSH1	DNA_MISMATCH_REPAIR_2 domain-containing protein	2808	C5M2T7	IPR007696 (SMART); IPR000432 (SMART); IPR007696 (PFAM); IPR000432 (PFAM); IPR007695 (PFAM); IPR007860 (PFAM); IPR045076 (PANTHER); IPR027417 (SUPERFAMILY); IPR036678 (SUPERFAMILY); IPR016151 (SUPERFAMILY); IPR036187 (SUPERFAMILY)	F:GO:0003690; F:GO:0005524; C:GO:0005634; C:GO:0005739; P:GO:0006298; F:GO:0030983; P:GO:0043504; F:GO:0140664	F:double-stranded DNA binding; F:ATP binding; C:nucleus; C:mitochondrion; P:mismatch repair; F:mismatched DNA binding; P:mitochondrial DNA repair; F:ATP-dependent DNA damage sensor activity
-0.740635	3.52467e-08	CTRG_03190	THI80	C5_03840W_A	THI80	Thiamine pyrophosphokinase	912	C5MAU8	IPR007373 (SMART); IPR007373 (PFAM); IPR007371 (PFAM); PTHR13622 (PANTHER); IPR006282 (CDD); IPR036371 (SUPERFAMILY); IPR036759 (SUPERFAMILY)	F:GO:0004788; F:GO:0005524; P:GO:0006772; P:GO:0009229; F:GO:0030975	F:thiamine diphosphokinase activity; F:ATP binding; P:thiamine metabolic process; P:thiamine diphosphate biosynthetic process; F:thiamine binding
-0.74131	0.00807456	CTRG_03851	CTRG_03851	C4_05650W_A			1005	C5MDU9	IPR053030 (PANTHER)	P:GO:0000462; C:GO:0005730	P:maturation of SSU-rRNA from tricistronic rRNA transcript (SSU-rRNA, 5.8S rRNA, LSU-rRNA); C:nucleolus
-0.741733	0.000171298	CTRG_06085	CTRG_06085	C5_04910W_A		rRNA-processing protein EFG1	708	C5MJ42	IPR019310 (PFAM); IPR050786 (PANTHER)	P:GO:0000462; C:GO:0005730; P:GO:0006364; C:GO:0030688	P:maturation of SSU-rRNA from tricistronic rRNA transcript (SSU-rRNA, 5.8S rRNA, LSU-rRNA); C:nucleolus; P:rRNA processing; C:preribosome, small subunit precursor
-0.743145	3.16081e-10	CTRG_03289	CBF5	CBF5	CBF5	H/ACA ribonucleoprotein complex subunit CBF5	1443	C5MB47	IPR002478 (SMART); IPR012960 (SMART); IPR002478 (PFAM); IPR032819 (PFAM); IPR012960 (PFAM); IPR002501 (PFAM); IPR004802 (PANTHER); PS50890 (PROSITE_PROFILES); cd21148 (CDD); cd02572 (CDD); IPR020103 (SUPERFAMILY); IPR015947 (SUPERFAMILY)	P:GO:0000495; P:GO:0001522; F:GO:0003723; P:GO:0006396; P:GO:0009451; F:GO:0009982; P:GO:0031118; P:GO:0031120; C:GO:0031429; P:GO:1990481	P:box H/ACA sno(s)RNA 3'-end processing; P:pseudouridine synthesis; F:RNA binding; P:RNA processing; P:RNA modification; F:pseudouridine synthase activity; P:rRNA pseudouridine synthesis; P:snRNA pseudouridine synthesis; C:box H/ACA snoRNP complex; P:mRNA pseudouridine synthesis
-0.746201	0.0129117	CTRG_05588	CTRG_05588	C3_07650C_A			1977	C5MHP5	no IPS match	no IPS match	no IPS match
-0.746293	0.00410883	CTRG_00716	MCM2	MCM2	MCM2	DNA replication licensing factor MCM2	2661	C5M3S7	IPR031327 (SMART); IPR027925 (PFAM); IPR041562 (PFAM); IPR008045 (PFAM); IPR001208 (PFAM); IPR033762 (PFAM); IPR031327 (PANTHER); IPR001208 (PROSITE_PROFILES); cd17753 (CDD); IPR027417 (SUPERFAMILY); IPR012340 (SUPERFAMILY)	P:GO:0000727; F:GO:0003677; F:GO:0003697; F:GO:0005524; C:GO:0005634; P:GO:0006268; P:GO:0006270; F:GO:0017116; P:GO:0032508; C:GO:0042555; F:GO:0043138; P:GO:1902975; P:GO:1905775	P:double-strand break repair via break-induced replication; F:DNA binding; F:single-stranded DNA binding; F:ATP binding; C:nucleus; P:DNA unwinding involved in DNA replication; P:DNA replication initiation; F:single-stranded DNA helicase activity; P:DNA duplex unwinding; C:MCM complex; F:3'-5' DNA helicase activity; P:mitotic DNA replication initiation; P:negative regulation of DNA helicase activ…
-0.746305	0.0176487	CTRG_05980	CTRG_05980	C5_02780W_A		GATA-type domain-containing protein	2409	C5MIT7	IPR042403 (PANTHER); IPR000679 (PROSITE_PROFILES); IPR000679 (CDD); SSF57716 (SUPERFAMILY)	P:GO:0000183; P:GO:0006355; P:GO:0006357; P:GO:0030466; F:GO:0043565	P:rDNA heterochromatin formation; P:regulation of DNA-templated transcription; P:regulation of transcription by RNA polymerase II; P:silent mating-type cassette heterochromatin formation; F:sequence-specific DNA binding
-0.746711	0.0002081	CTRG_03799	CTRG_03799				414	C5MDP7	no IPS match	no IPS match	no IPS match
-0.747191	7.76481e-05	CTRG_03053	MRPL4	MRPL4	MRPL4	54S ribosomal protein L4	888	C5MAG1	IPR010729 (PFAM); IPR010729 (PANTHER)	F:GO:0003735; C:GO:0005761; C:GO:0005762; P:GO:0006412; P:GO:0032543	F:structural constituent of ribosome; C:mitochondrial ribosome; C:mitochondrial large ribosomal subunit; P:translation; P:mitochondrial translation
-0.747414	0.00347047	CTRG_05729	KAE1	KAE1	KAE1	tRNA N6-adenosine threonylcarbamoyltransferase	1281	C5MI36	IPR000905 (PFAM); IPR000905 (PANTHER); IPR043129 (SUPERFAMILY)	C:GO:0000408; C:GO:0005737	C:EKC/KEOPS complex; C:cytoplasm
-0.749072	2.15553e-08	CTRG_02730	ALA1	ALA1	ALA1	Alanine--tRNA ligase	2103	C5M8K8	IPR018164 (PFAM); IPR050058 (PANTHER); IPR018165 (PROSITE_PROFILES); cd00673 (CDD); IPR009000 (SUPERFAMILY); IPR018163 (SUPERFAMILY); IPR045864 (SUPERFAMILY); IPR018162 (SUPERFAMILY)	F:GO:0000166; F:GO:0002161; F:GO:0003676; F:GO:0004813; F:GO:0005524; C:GO:0005737; C:GO:0005739; P:GO:0006419	F:nucleotide binding; F:aminoacyl-tRNA editing activity; F:nucleic acid binding; F:alanine-tRNA ligase activity; F:ATP binding; C:cytoplasm; C:mitochondrion; P:alanyl-tRNA aminoacylation
-0.750342	0.000294246	CTRG_04844	NPA3	C7_02460C_A	NPA3	GPN-loop GTPase	1164	C5MFK1	IPR004130 (PFAM); IPR004130 (PANTHER); IPR030230 (CDD); IPR027417 (SUPERFAMILY)	F:GO:0003924	F:GTPase activity
-0.752322	1.05261e-10	CTRG_02611	HEM13	HEM13	HEM13	Coproporphyrinogen oxidase	972	C5M889	IPR001260 (PFAM); IPR001260 (PANTHER); IPR036406 (SUPERFAMILY)	F:GO:0004109; C:GO:0005737; P:GO:0006779; P:GO:0006782	F:coproporphyrinogen oxidase activity; C:cytoplasm; P:porphyrin-containing compound biosynthetic process; P:protoporphyrinogen IX biosynthetic process
-0.753455	0.000623506	CTRG_05801	MCD1	MCD1	MCD1	Kleisin alpha	1692	C5MIA8	IPR006910 (PFAM); IPR006909 (PFAM); IPR039781 (PANTHER); IPR036390 (SUPERFAMILY)	F:GO:0003682; F:GO:0005515; P:GO:0007062; P:GO:0007064; C:GO:0008278; C:GO:0030892; P:GO:1990414	F:chromatin binding; F:protein binding; P:sister chromatid cohesion; P:mitotic sister chromatid cohesion; C:cohesin complex; C:mitotic cohesin complex; P:replication-born double-strand break repair via sister chromatid exchange
-0.754663	1.38913e-08	CTRG_01833	TEF1	TEF1	TEF2	Elongation factor 1-alpha 1	1377	A0A455R6C1	IPR000795 (PFAM); IPR004161 (PFAM); IPR054696 (PFAM); IPR050100 (PANTHER); IPR000795 (PROSITE_PROFILES); cd03705 (CDD); cd01883 (CDD); cd03693 (CDD); IPR009001 (SUPERFAMILY); IPR009000 (SUPERFAMILY); IPR027417 (SUPERFAMILY)	F:GO:0003746; F:GO:0003924; F:GO:0005525; P:GO:0006412; P:GO:0006414	F:translation elongation factor activity; F:GTPase activity; F:GTP binding; P:translation; P:translational elongation
-0.755707	8.29519e-05	CTRG_01126	CTRG_01126	C2_00570W_A			1560	C5M5J6	no IPS match	no IPS match	no IPS match
-0.757128	3.5871e-10	CTRG_05483	ERG1	ERG1	ERG1	Squalene monooxygenase	1494	C5MHC9	IPR013698 (PFAM); IPR040125 (PANTHER); IPR036188 (SUPERFAMILY)	F:GO:0004506; C:GO:0005783; P:GO:0006696; C:GO:0016020; P:GO:0016126; F:GO:0050660	F:squalene monooxygenase activity; C:endoplasmic reticulum; P:ergosterol biosynthetic process; C:membrane; P:sterol biosynthetic process; F:flavin adenine dinucleotide binding
-0.757961	6.35013e-10	CTRG_01185	THI20	THI20	THI20	Trifunctional hydroxymethylpyrimidine kinase/phosphomethylpyrimidine kinase/thiaminase	1731	C5M5Q5	IPR013749 (PFAM); IPR004305 (PFAM); PTHR20858 (PANTHER); cd19367 (CDD); IPR004399 (CDD); IPR016084 (SUPERFAMILY); IPR029056 (SUPERFAMILY)	C:GO:0005829; F:GO:0008902; F:GO:0008972; P:GO:0009228	C:cytosol; F:hydroxymethylpyrimidine kinase activity; F:phosphomethylpyrimidine kinase activity; P:thiamine biosynthetic process
-0.761022	3.40473e-05	CTRG_02414	KRI1	C3_02350W_A	KRI1	Kri1_C domain-containing protein	1797	C5MAA2	IPR018034 (PFAM); IPR024626 (PFAM); IPR018034 (PANTHER)	P:GO:0000447; C:GO:0005730; C:GO:0030686	P:endonucleolytic cleavage in ITS1 to separate SSU-rRNA from 5.8S rRNA and LSU-rRNA from tricistronic rRNA transcript (SSU-rRNA, 5.8S rRNA, LSU-rRNA); C:nucleolus; C:90S preribosome
-0.761107	0.00145872	CTRG_05542	DPH5	DPH5	DPH5	Diphthine methyl ester synthase 2	900	C5MHI8	IPR000878 (PFAM); IPR004551 (PANTHER); IPR004551 (CDD); IPR035996 (SUPERFAMILY)	F:GO:0004164; F:GO:0008168; P:GO:0017183	F:diphthine synthase activity; F:methyltransferase activity; P:protein histidyl modification to diphthamide
-0.761119	6.75011e-06	CTRG_01217	CTRG_01217	C2_01260W_A		TFIIIC_delta domain-containing protein	2106	C5M5T7	IPR024761 (PFAM); IPR036322 (SUPERFAMILY)	F:GO:0005515	F:protein binding
-0.761335	0.00297947	CTRG_00759	CTRG_00759	CR_03410W_A			876	C5M3X0	no IPS match	no IPS match	no IPS match
-0.762466	1.82732e-07	CTRG_03113	TIF6	TIF6	TIF6	Eukaryotic translation initiation factor 6	738	C5MAM1	IPR002769 (SMART); IPR002769 (PFAM); IPR002769 (PANTHER); IPR002769 (CDD); SSF55909 (SUPERFAMILY)	P:GO:0000054; P:GO:0000460; P:GO:0000470; C:GO:0005730; C:GO:0005829; C:GO:0030687; P:GO:0042256; F:GO:0043022; F:GO:0043023; P:GO:1902626	P:ribosomal subunit export from nucleus; P:maturation of 5.8S rRNA; P:maturation of LSU-rRNA; C:nucleolus; C:cytosol; C:preribosome, large subunit precursor; P:cytosolic ribosome assembly; F:ribosome binding; F:ribosomal large subunit binding; P:assembly of large subunit precursor of preribosome
-0.762507	0.0226225	CTRG_05039	THG1	THG1	THG1	tRNA(His) guanylyltransferase	807	C5MG46	IPR024956 (PFAM); IPR025845 (PFAM); IPR007537 (PANTHER)	F:GO:0000287; P:GO:0006400; P:GO:0008033; F:GO:0008193	F:magnesium ion binding; P:tRNA modification; P:tRNA processing; F:tRNA guanylyltransferase activity
-0.763981	0.00175839	CTRG_00763	KTI12	KTI12	KTI12	Kti12p	864	C5M3X4	IPR013641 (PFAM); PTHR12435 (PANTHER); IPR027417 (SUPERFAMILY)	P:GO:0002098	P:tRNA wobble uridine modification
-0.766191	4.30761e-05	CTRG_00827	RRP9	RRP9	RRP9	WD_REPEATS_REGION domain-containing protein	1602	C5M438	IPR001680 (SMART); IPR001680 (PFAM); IPR039241 (PANTHER); PS50294 (PROSITE_PROFILES); IPR001680 (PROSITE_PROFILES); IPR001680 (PROSITE_PROFILES); IPR036322 (SUPERFAMILY)	F:GO:0005515; F:GO:0030515; C:GO:0032040; F:GO:0034511	F:protein binding; F:snoRNA binding; C:small-subunit processome; F:U3 snoRNA binding
-0.768601	5.99052e-07	CTRG_00179	AAT22	AAT22		Aspartate aminotransferase	1212	C5M290	IPR004839 (PFAM); IPR000796 (PANTHER); cd00609 (CDD); IPR015424 (SUPERFAMILY)	F:GO:0004069; C:GO:0005829; P:GO:0006520; P:GO:0006532; F:GO:0008483; P:GO:0009058; F:GO:0030170	F:L-aspartate:2-oxoglutarate aminotransferase activity; C:cytosol; P:amino acid metabolic process; P:aspartate biosynthetic process; F:transaminase activity; P:biosynthetic process; F:pyridoxal phosphate binding
-0.769509	6.34752e-06	CTRG_05361	GDS1	GDS1		Gds1p	1263	C5MH07	no IPS match	no IPS match	no IPS match
-0.769731	2.23399e-06	CTRG_05456	CHT2	CHT2		Chitinase 2	1956	C5MHA2	IPR001223 (PFAM); IPR025928 (PFAM); IPR050542 (PANTHER); IPR001223 (PROSITE_PROFILES); IPR045321 (CDD); IPR017853 (SUPERFAMILY)	F:GO:0004568; C:GO:0005576; P:GO:0005975	F:chitinase activity; C:extracellular region; P:carbohydrate metabolic process
-0.770356	0.00463802	CTRG_01558	CTRG_01558	C2_05540C_A		RRM domain-containing protein	1032	C5M6S7	IPR000504 (SMART); IPR000504 (PFAM); IPR022023 (PFAM); IPR051183 (PANTHER); IPR000504 (PROSITE_PROFILES); IPR035979 (SUPERFAMILY)	P:GO:0000398; F:GO:0003676; F:GO:0003723; F:GO:0003729; C:GO:0005685; F:GO:0017069; F:GO:0030619; C:GO:0071004; C:GO:0071011	P:mRNA splicing, via spliceosome; F:nucleic acid binding; F:RNA binding; F:mRNA binding; C:U1 snRNP; F:snRNA binding; F:U1 snRNA binding; C:U2-type prespliceosome; C:precatalytic spliceosome
-0.77067	0.000191894	CTRG_01435	YIM1	YIM1	YIM1	PKS_ER domain-containing protein	1086	C5M6F4	IPR020843 (SMART); PF13602 (PFAM); IPR013154 (PFAM); IPR050700 (PANTHER); IPR036291 (SUPERFAMILY); IPR011032 (SUPERFAMILY)	C:GO:0005739; F:GO:0016491	C:mitochondrion; F:oxidoreductase activity
-0.770921	5.32574e-09	CTRG_03355	DBP3	DBP3	DBP3	ATP-dependent RNA helicase DBP3	1596	C5MBB3	IPR001650 (SMART); IPR014001 (SMART); IPR001650 (PFAM); IPR011545 (PFAM); PTHR47958 (PANTHER); IPR014014 (PROSITE_PROFILES); IPR014001 (PROSITE_PROFILES); IPR001650 (PROSITE_PROFILES); cd18787 (CDD); cd00268 (CDD); IPR027417 (SUPERFAMILY)	F:GO:0003676; F:GO:0003723; F:GO:0003724; F:GO:0005524; C:GO:0005730; P:GO:0006364	F:nucleic acid binding; F:RNA binding; F:RNA helicase activity; F:ATP binding; C:nucleolus; P:rRNA processing
-0.773199	1.35659e-07	CTRG_05408	PBP2	PBP2	PBP2	Pbp2p	1731	C5MH54	IPR004087 (SMART); IPR004088 (PFAM); PTHR10288 (PANTHER); PS50084 (PROSITE_PROFILES); PS50084 (PROSITE_PROFILES); PS50084 (PROSITE_PROFILES); IPR036612 (SUPERFAMILY); IPR036612 (SUPERFAMILY); IPR036612 (SUPERFAMILY)	F:GO:0003676; F:GO:0003723; F:GO:0003729; C:GO:0005634; C:GO:0005737; P:GO:0010468	F:nucleic acid binding; F:RNA binding; F:mRNA binding; C:nucleus; C:cytoplasm; P:regulation of gene expression
-0.77349	5.03394e-10	CTRG_02534	RPL18	RPL18	RPL18B	Ribosomal_L18e/L15P domain-containing protein	486	C5M812	IPR021131 (PFAM); IPR000039 (PANTHER); IPR036227 (SUPERFAMILY)	F:GO:0003723; F:GO:0003735; C:GO:0005840; P:GO:0006412; C:GO:0022625	F:RNA binding; F:structural constituent of ribosome; C:ribosome; P:translation; C:cytosolic large ribosomal subunit
-0.773573	0.00155115	CTRG_03707	DCD1	C1_14310W_A	DCD1	CMP/dCMP-type deaminase domain-containing protein	1020	C5MCB5	IPR002125 (PFAM); IPR015517 (PANTHER); IPR002125 (PROSITE_PROFILES); IPR035105 (CDD); IPR016193 (SUPERFAMILY); IPR027417 (SUPERFAMILY)	F:GO:0003824; C:GO:0005737	F:catalytic activity; C:cytoplasm
-0.773678	0.0448656	CTRG_03978	MTO1	MTO1	MTO1	tRNA modification protein	2055	C5MCM7	IPR047001 (SMART); IPR026904 (PFAM); IPR040131 (PFAM); IPR049312 (PFAM); IPR002218 (PANTHER); IPR036188 (SUPERFAMILY)	P:GO:0002098; C:GO:0005739; C:GO:0005829; P:GO:0008033; P:GO:0030488; F:GO:0050660; P:GO:0070899	P:tRNA wobble uridine modification; C:mitochondrion; C:cytosol; P:tRNA processing; P:tRNA methylation; F:flavin adenine dinucleotide binding; P:mitochondrial tRNA wobble uridine modification
-0.774685	0.019043	CTRG_02792	TEL1	TEL1	TEL1	Serine/threonine-protein kinase TEL1	5787	C5M8S0	IPR038980 (PANTHER); IPR014009 (PROSITE_PROFILES)	F:GO:0004674; P:GO:0006974	F:protein serine/threonine kinase activity; P:DNA damage response
-0.776128	2.7186e-08	CTRG_02516	RPL82	RPL82	RPL8A	60S ribosomal protein L8	786	C5M7Z4	IPR004038 (PFAM); IPR050257 (PANTHER); IPR029064 (SUPERFAMILY)	P:GO:0000470; F:GO:0003723; C:GO:0022625	P:maturation of LSU-rRNA; F:RNA binding; C:cytosolic large ribosomal subunit
-0.776305	0.00382866	CTRG_00285	CTRG_00285	C4_03000C_A			909	C5M2J6	no IPS match	no IPS match	no IPS match
-0.781777	0.0463732	CTRG_04810	FAL1	FAL1	FAL1	ATP-dependent RNA helicase FAL1	1200	C5MFG7	IPR014001 (SMART); IPR001650 (SMART); IPR001650 (PFAM); IPR011545 (PFAM); PTHR47958 (PANTHER); IPR001650 (PROSITE_PROFILES); IPR014014 (PROSITE_PROFILES); IPR014001 (PROSITE_PROFILES); cd18787 (CDD); IPR027417 (SUPERFAMILY); IPR027417 (SUPERFAMILY)	F:GO:0003676; F:GO:0003723; F:GO:0003724; F:GO:0003729; F:GO:0005524; C:GO:0005730; C:GO:0071013	F:nucleic acid binding; F:RNA binding; F:RNA helicase activity; F:mRNA binding; F:ATP binding; C:nucleolus; C:catalytic step 2 spliceosome
-0.785467	0.0109458	CTRG_06159	CTRG_06159	CR_10750C_A	YCR087C-A	zf-LYAR domain-containing protein	477	C5MJB6	IPR014898 (PFAM); IPR039999 (PANTHER); PS51804 (PROSITE_PROFILES); PS51804 (PROSITE_PROFILES); IPR036236 (SUPERFAMILY); IPR036236 (SUPERFAMILY)	P:GO:0000122; F:GO:0003677; C:GO:0005730; P:GO:0006364	P:negative regulation of transcription by RNA polymerase II; F:DNA binding; C:nucleolus; P:rRNA processing
-0.78662	2.9586e-08	CTRG_05192	RPP1B	RPP1B		Ribosomal protein P1B	324	C5MGJ9	PF00428 (PFAM); PTHR45696 (PANTHER); cd05831 (CDD)	P:GO:0002181; F:GO:0003735; C:GO:0022625; F:GO:0030295; F:GO:0043021	P:cytoplasmic translation; F:structural constituent of ribosome; C:cytosolic large ribosomal subunit; F:protein kinase activator activity; F:ribonucleoprotein complex binding
-0.7869	3.62392e-08	CTRG_00904	FAP1	CR_02430C_A	FAP1	Protein binds to Fpr1p	2937	C5M4B4	IPR001374 (SMART); IPR000967 (SMART); IPR001374 (PFAM); IPR034078 (PANTHER); IPR019787 (PROSITE_PROFILES); IPR001374 (PROSITE_PROFILES); IPR000716 (PROSITE_PROFILES); IPR001841 (PROSITE_PROFILES); IPR034077 (CDD); cd06008 (CDD); cd06008 (CDD); cd06008 (CDD); IPR036867 (SUPERFAMILY); SSF57850 (SUPERFAMILY)	P:GO:0000122; F:GO:0000977; F:GO:0000981; F:GO:0003676; F:GO:0003700; C:GO:0005634; P:GO:0006355; F:GO:0008270	P:negative regulation of transcription by RNA polymerase II; F:RNA polymerase II transcription regulatory region sequence-specific DNA binding; F:DNA-binding transcription factor activity, RNA polymerase II-specific; F:nucleic acid binding; F:DNA-binding transcription factor activity; C:nucleus; P:regulation of DNA-templated transcription; F:zinc ion binding
-0.787913	0.000109307	CTRG_01391	DUS3	DUS3	DUS3	tRNA-dihydrouridine(47) synthase	1860	C5M6B0	IPR035587 (PFAM); PTHR45846 (PANTHER); IPR035587 (CDD); SSF51395 (SUPERFAMILY)	F:GO:0003723; F:GO:0017150	F:RNA binding; F:tRNA dihydrouridine synthase activity
-0.788073	0.00019688	CTRG_05179	CTRG_05179				2076	C5MGI6	IPR001680 (SMART); IPR012580 (PFAM); IPR040382 (PANTHER); IPR036322 (SUPERFAMILY)	P:GO:0000462; F:GO:0005515; C:GO:0005634; C:GO:0005730; C:GO:0030686; C:GO:0032040	P:maturation of SSU-rRNA from tricistronic rRNA transcript (SSU-rRNA, 5.8S rRNA, LSU-rRNA); F:protein binding; C:nucleus; C:nucleolus; C:90S preribosome; C:small-subunit processome
-0.792181	0.00500011	CTRG_04210	NOP6	NOP6	NOP6	RRM domain-containing protein	702	C5MDA9	IPR000504 (SMART); IPR000504 (PFAM); PTHR23236 (PANTHER); IPR000504 (PROSITE_PROFILES); IPR034228 (CDD); IPR035979 (SUPERFAMILY)	F:GO:0003676; F:GO:0003723; C:GO:0005730; F:GO:0019843; P:GO:0042274	F:nucleic acid binding; F:RNA binding; C:nucleolus; F:rRNA binding; P:ribosomal small subunit biogenesis
-0.793584	0.00170471	CTRG_03230	PHO8	C1_08780W_A	PHO8	Alkaline phosphatase	1668	C5MAY8	IPR001952 (SMART); IPR001952 (PFAM); IPR001952 (PANTHER); IPR001952 (CDD); IPR017850 (SUPERFAMILY)	C:GO:0000329; F:GO:0004035; P:GO:0016311; F:GO:0016791	C:fungal-type vacuole membrane; F:alkaline phosphatase activity; P:dephosphorylation; F:phosphatase activity
-0.796705	0.0120329	CTRG_05572	RIT1	RIT1	RIT1	tRNA A64-2'-O-ribosylphosphate transferase	1305	C5MHM9	IPR033421 (PFAM); IPR033449 (PFAM); IPR007306 (PANTHER)	C:GO:0005737; F:GO:0016763; P:GO:0019988; F:GO:0043399	C:cytoplasm; F:pentosyltransferase activity; P:charged-tRNA amino acid modification; F:tRNA adenosine(64)-2'-O-ribosylphosphate transferase activity
-0.798779	0.00884557	CTRG_00358	IPI1	IPI1	IPI1	Pre-rRNA-processing protein IPI1-1	1098	C5M2R9	IPR024679 (PFAM); PTHR16056 (PANTHER); IPR016024 (SUPERFAMILY)	C:GO:0005634; P:GO:0006364; C:GO:0097344	C:nucleus; P:rRNA processing; C:obsolete Rix1 complex
-0.799159	9.10551e-07	CTRG_01871	RRP15	RRP15	RRP15	Rrp15p	783	C5M7N9	IPR012459 (PFAM); IPR012459 (PANTHER)	P:GO:0000460; P:GO:0000470; P:GO:0006364; C:GO:0030687	P:maturation of 5.8S rRNA; P:maturation of LSU-rRNA; P:rRNA processing; C:preribosome, large subunit precursor
-0.800185	2.63084e-07	CTRG_03378	CTRG_03378	C1_09810W_A	YGR210C	OBG-type G domain-containing protein	1245	C5MBD6	IPR006073 (PFAM); IPR013646 (PFAM); PTHR23305 (PANTHER); IPR031167 (PROSITE_PROFILES); cd04938 (CDD); cd01899 (CDD); IPR027417 (SUPERFAMILY)	F:GO:0005525; C:GO:0005737; F:GO:0016887	F:GTP binding; C:cytoplasm; F:ATP hydrolysis activity
[truncated: 405 more rows]

## Sheet: Upregulated DEGs
Ct_res_vs_Ct_sus
[truncated: 969 more rows]

## Sheet: Downregulated DEGs
Ct_res_vs_Ct_sus
[truncated: 675 more rows]
