# Supplementary material for: Genomic insights into a clade-specific Candida tropicalis lineage with resistance to azoles and immune evasion traits
Source: mBio. 2026 Mar 11;17(4):e00235-26. doi: 10.1128/mbio.00235-26 (PMC13059750; doi:10.1128/mbio.00235-26)
Supplement: Table S7 — List of significant metabolites observed in fluconazole-resistant isolate (P_122) as compared to fluconazole-susceptible isolate (P1_128). [file mbio.00235-26-s0008.xlsx]

## Sheet: Sheet1
Table S7: List of significant metabolites observed in fluconazole-resisatnt isolate (P_122) as compared to fluconazole susceptible isolate (P1_128).
Name	Pathway	Formula	rt_min_	reference_ion	identifier	mz	calc MW	annotation MW	delta ppm	delta da	CT A 311 P20 AREA REP 1	CT A 311 P20 AREA REP 2	CT A 311 P20 AREA REP 3	CT A 643 P21 AREA REP 1	CT A 643 P21 AREA REP 2	CT A 643 P21 AREA REP 3	FC	log2FC	Up_Down	t_score	p_value	adj_p_value	significance_level
1-Tetradecyl-3,5,7-triaza-1-azoniatricyclo[3.3.1.1~3,7~]decane	Antimicrobial membrane disruption	C20 H41 N4	2.458	[M+H]+1	P	338.34	337.33271999999801	337.33312000000001	-1.18	-0.0004	1.36298e+08	1.46227e+08	1.17358e+08	1.85748e+08	1.90475e+08	1.61974e+08	1.34588	0.428554	Up	-3.77107	0.0196448	0.171892	Significant (p ≤ 0.05)
5-[(1-Ethyl-2-pyrrolidinyl)methyl]-1,3,5-triazinane-2-thione	Nitrogen heterocycle metabolism	C10 H20 N4 S	0.906	[M+H]+1	P	229.14705000000001	228.13977	228.14087000000001	-4.81	-0.0011	516991	735698	834581	472380	161768	241775	0.41965	-1.25274	Down	3.05457	0.0378616	0.20387	Significant (p ≤ 0.05)
edratide	Peptide signaling pathway	C111 H149 N27 O28	12.232	[M+2H]+2/[M-2H]-2	P/N	1155.05729/1153.04475	2308.10003/2308.10406	2308.10654/2308.10654	-2.82	-0.0065	1.09777e+06	5.57563e+06	9.456e+06	2.48998e+07	2.67287e+07	3.16767e+07	5.16481	2.36871	Up	-7.10621	0.00231897	0.0515696	Very significant (p ≤ 0.01)
Ethephon	Ethylene Metabolism	C2 H6 Cl O3 P	8.35	[M+H]+1	P	144.98138	143.97411	143.97431	-1.39	-0.0002	1.33149e+08	1.24351e+08	1.17468e+08	9.41058e+06	2.27446e+07	1.51775e+07	0.126231	-2.98586	Down	18.3293	6.26819e-05	0.00438774	Highly significant (p ≤ 0.001)
Sulfamyl chloride	Sulfur compound metabolism	H2 Cl N O2 S	15.462	[M+H]+1	P	115.95676	114.949479999999	114.949479999999	0.03	0	65393.6	193989	127411	3.15378e+07	3.24829e+07	3.32371e+07	251.446	7.9741	Up	-65.4994	0.000214999	0.00752498	Highly significant (p ≤ 0.001)
(6Z)-13-Methyl-6-pentadecenoic acid	Fatty acid metabolism	C16 H30 O2	9.02	[M-H]-1	N	253.216489999999	254.22377	254.22458	-3.19	-0.00081	9.09393e+07	1.31142e+08	1.46355e+08	1.46722e+07	1.24342e+07	1.4819e+07	0.113792	-3.13552	Down	6.57685	0.0221016	0.171902	Significant (p ≤ 0.05)
4,6-Dihydrazino-2-methyl-5-nitropyrimidine	Pyrimidine metabolism	C5 H9 N7 O2	1.281	[M-H]-1	N	198.07408000000001	199.081359999998	199.08177000000001	-2.08	-0.00041	899567	583145	8.60349e+07	1.50275e+08	1.55033e+08	1.59644e+08	5.31266	2.40943	Up	-4.4052	0.0463231	0.212946	Significant (p ≤ 0.05)
2-(3,12-Dioxo-3,4,5,6,7,10,11,12,14,15,16,16a-dodecahydro-1H-pyrrolo[2,1-c][1,4]oxazacyclotetradecin-11-yl)-N-(1-hydroxy-2-propanyl)acetamide	Xenobiotic metabolism	C20 H32 N2 O5	1.908	[M-H]-1	N	379.22366	380.23093999999901	380.23111999999901	-0.47	-0.00018	2.22109e+06	2.22351e+06	4.15882e+07	8.2262e+07	8.65461e+07	1.05716e+08	5.96367	2.5762	Up	-5.08684	0.0134766	0.157227	Significant (p ≤ 0.05)
Heptadecanoic acid	Fatty acid metabolism	C17 H34 O2	4.419	[M-H]-1	N	269.24772999999902	270.255	270.25587999999902	-3.25	-0.00088	2.68601e+06	1.54783e+07	2.6576e+07	1.01252e+08	1.02931e+08	1.08883e+08	6.99741	2.80682	Up	-12.2857	0.00294683	0.0515696	Very significant (p ≤ 0.01)
N~1~-[(2S,3S)-3-Hydroxy-6-{[1H-indol-2-yl(phenyl)methyl]amino}-6-oxo-1-phenyl-2-hexanyl]-N~2~-(2-quinolinylcarbonyl)-L-aspartamide	Amino acid metabolism	C41 H40 N6 O5	10.016	[M-H]-1	N	695.29855999999904	696.30583999999806	696.30601999999794	-0.26	-0.00018	852278	636378	8.37872e+06	1.74382e+07	2.43603e+07	1.6927e+07	5.95149	2.57325	Up	-4.65772	0.00968916	0.135648	Very significant (p ≤ 0.01)
N-[2-(Sulfosulfanyl)propanoyl]glycine	Sulfur compound metabolism	C5 H9 N O6 S2	0.744	[M-H]-1	N	241.97906	242.98621	242.98713000000001	-3.79	-0.00092	275542	252236	8.78098e+06	1.67039e+07	3.03147e+07	2.94623e+07	8.21601	3.03844	Up	-4.27476	0.0179931	0.171892	Significant (p ≤ 0.05)
BLAH	NO PATHWAY	H2 O6 S4	0.716	[M-H]-1	N	224.86534	225.87262000000001	225.87342000000001	-3.55	-0.0008	286244	262887	8.77225e+06	1.78987e+07	1.82358e+07	1.7837e+07	5.79008	2.53358	Up	-5.24935	0.0341488	0.199201	Significant (p ≤ 0.05)
4′-Butyl-1,1′-bi(cyclohexyl)-4-carboxylic acid	Lipid-like compound metabolism	C17 H30 O2	2.309	[M-H]-1	N	265.21642000000003	266.22370000000001	266.22458	-3.32	-0.00088	1.27241e+06	666752	7.716e+06	1.23536e+07	1.48821e+07	1.47739e+07	4.35101	2.12135	Up	-4.49017	0.0294207	0.187223	Significant (p ≤ 0.05)
4-Amino-4-oxo-2-sulfobutanoic acid	Sulfur compound metabolism	C4 H7 N O6 S	0.818	[M-H]-1	N	195.99142000000001	196.99870000000001	196.99941000000001	-3.61	-0.00071	253771	73242.8	2.29568e+06	4.03394e+06	3.39329e+06	3.97747e+06	4.34846	2.12051	Up	-3.94799	0.0454379	0.212946	Significant (p ≤ 0.05)
5-[4-(Benzyloxy)-3-ethoxyphenyl]-4-[(2,4-dimethyl-1,3-thiazol-5-yl)carbonyl]-3-hydroxy-1-{5-[(1-naphthylmethyl)sulfanyl]-1,3,4-thiadiazol-2-yl}-1,5-dihydro-2H-pyrrol-2-one	Heterocyclic compound metabolism	C38 H32 N4 O5 S3	4.559	[M-H]-1	N	719.14691000000005	720.15418	720.15347999999904	0.97	0.0007	930626	839325	2.25897e+06	3.31908e+06	3.94062e+06	3.41368e+06	2.64919	1.40555	Up	-4.44888	0.0265049	0.185534	Significant (p ≤ 0.05)
